# Supplementary material for: Measurements of damage and repair of binary health attributes in aging mice and humans reveal that robustness and resilience decrease with age, operate over broad timescales, and are affected differently by interventions
Source: eLife. 2022 Nov 21;11:e77632. doi: 10.7554/eLife.77632 (PMC9725749; doi:10.7554/eLife.77632)
Supplement: Figure 2—source data 1. [file elife-77632-fig2-data1.zip › figure2/human_binned_rates.csv]

	baseline.bin	age	sex	mean.damage	mean.repair	se.repair	se.damage	num.repair	num.damage	count	lower.repair	upper.repair	lower.damage	upper.damage
1	Baseline age: [50,60)	50	Male	0.0115942028985507	0.15	0.0298142396999972	0.00638613723014603	25	25	25	0.120185760300003	0.179814239699997	0.00520806566840469	0.0179803401286968
2	Baseline age: [50,60)	50	Female	0.0140178963548529	0.220996732026144	0.0300373883518262	0.00474016448027119	48	48	48	0.190959343674318	0.25103412037797	0.00927773187458169	0.0187580608351241
3	Baseline age: [50,60)	52	Male	0.0121249418713998	0.270696649029982	0.0166454570400373	0.00316222794346882	141	141	141	0.254051191989945	0.28734210607002	0.00896271392793101	0.0152871698148686
4	Baseline age: [50,60)	52	Female	0.0201031278543533	0.256956192564745	0.0176979947678234	0.00288167487190091	168	168	168	0.239258197796922	0.274654187332569	0.0172214529824524	0.0229848027262543
5	Baseline age: [50,60)	54	Male	0.0135888830022951	0.319663648535338	0.0156524383810793	0.00229410600931641	258	258	253	0.304011210154258	0.335316086916417	0.0112947769929787	0.0158829890116115
6	Baseline age: [50,60)	54	Female	0.0283531281674886	0.243409216637213	0.013164821556954	0.00358991131692375	331	331	317	0.230244395080259	0.256574038194167	0.0247632168505649	0.0319430394844123
7	Baseline age: [50,60)	56	Male	0.0153616352838245	0.279172716214192	0.0112941285830582	0.0019553866548308	402	402	389	0.267878587631133	0.29046684479725	0.0134062486289937	0.0173170219386553
8	Baseline age: [50,60)	56	Female	0.0266861105765951	0.22878178693745	0.00954016894321014	0.00264070221259784	457	457	441	0.21924161799424	0.23832195588066	0.0240454083639973	0.0293268127891929
9	Baseline age: [50,60)	58	Male	0.0135673088008012	0.245085839553356	0.0102203942650798	0.00142568362920693	455	455	443	0.234865445288276	0.255306233818436	0.0121416251715943	0.0149929924300082
10	Baseline age: [50,60)	58	Female	0.0258226720397796	0.227463253504362	0.00914437648871029	0.00200012948171173	560	560	535	0.218318877015652	0.236607629993072	0.0238225425580678	0.0278228015214913
11	Baseline age: [50,60)	60	Male	0.0177795324288967	0.197401899085336	0.00921034232126281	0.00196214847676921	451	451	424	0.188191556764073	0.206612241406598	0.0158173839521275	0.0197416809056659
12	Baseline age: [50,60)	60	Female	0.0255439536671889	0.195472762974064	0.00934521069834873	0.00228335053801956	512	512	492	0.186127552275715	0.204817973672412	0.0232606031291694	0.0278273042052085
13	Baseline age: [50,60)	62	Male	0.0174983779258741	0.216200582795507	0.0105369200230039	0.00206601573554396	435	435	424	0.205663662772503	0.226737502818511	0.0154323621903302	0.0195643936614181
14	Baseline age: [50,60)	62	Female	0.0244761588840995	0.207051499293307	0.00974480874660261	0.00209096269252588	521	521	500	0.197306690546704	0.216796308039909	0.0223851961915736	0.0265671215766254
15	Baseline age: [50,60)	64	Male	0.0178547965850912	0.214184926085722	0.00986444987777459	0.00195252083499175	420	420	417	0.204320476207948	0.224049375963497	0.0159022757500994	0.0198073174200829
16	Baseline age: [50,60)	64	Female	0.0259034424294796	0.182085812625276	0.00817348702810326	0.00215485938654508	507	507	497	0.173912325597173	0.190259299653379	0.0237485830429346	0.0280583018160247
17	Baseline age: [50,60)	66	Male	0.019751611034936	0.205392506393214	0.00967508095997759	0.00197459113170865	441	441	438	0.195717425433237	0.215067587353192	0.0177770199032273	0.0217262021666446
18	Baseline age: [50,60)	66	Female	0.0293270194178388	0.199378134841499	0.00859218313210531	0.00246529116115198	495	495	492	0.190785951709394	0.207970317973604	0.0268617282566868	0.0317923105789907
19	Baseline age: [50,60)	68	Male	0.0228111003631339	0.245679671599542	0.011699834386938	0.00277272740947601	354	354	347	0.233979837212604	0.25737950598648	0.0200383729536579	0.0255838277726099
20	Baseline age: [50,60)	68	Female	0.0366915052417875	0.209061643350071	0.00996188074590725	0.00332388445765472	401	401	399	0.199099762604164	0.219023524095978	0.0333676207841328	0.0400153896994422
21	Baseline age: [50,60)	70	Male	0.0254061103648546	0.25232274285516	0.0121386390988631	0.00315852521704716	282	282	279	0.240184103756297	0.264461381954023	0.0222475851478074	0.0285646355819017
22	Baseline age: [50,60)	70	Female	0.0345097082259949	0.198287928285964	0.0102872525377076	0.00319593959659027	307	307	302	0.188000675748257	0.208575180823672	0.0313137686294047	0.0377056478225852
23	Baseline age: [50,60)	72	Male	0.0328699424419045	0.226278802766898	0.0169021439260508	0.00598086421014633	141	141	141	0.209376658840847	0.243180946692949	0.0268890782317582	0.0388508066520509
24	Baseline age: [50,60)	72	Female	0.0437769895552491	0.169009159126536	0.0128067594453116	0.00552210616856461	162	162	160	0.156202399681225	0.181815918571848	0.0382548833866844	0.0492990957238137
25	Baseline age: [50,60)	74	Male	0.0363933261814538	0.238874464589568	0.0253876042112018	0.00848433555618676	50	50	50	0.213486860378366	0.264262068800769	0.027908990625267	0.0448776617376405
26	Baseline age: [50,60)	74	Female	0.0532864691790108	0.131160111818007	0.0194436695092484	0.0108086175353678	47	47	47	0.111716442308758	0.150603781327255	0.042477851643643	0.0640950867143786
27	[60,70)	60	Male	0.0249529200320788	0.23261388370084	0.0305646154581704	0.0079861387830371	46	46	46	0.20204926824267	0.263178499159011	0.0169667812490417	0.0329390588151159
28	[60,70)	60	Female	0.0225922589176446	0.259737357776573	0.0201457286604484	0.00458009581358042	62	62	62	0.239591629116125	0.279883086437022	0.0180121631040642	0.027172354731225
29	[60,70)	62	Male	0.0165126186710935	0.24667042238065	0.0220519346829443	0.00310204636467513	97	97	97	0.224618487697705	0.268722357063594	0.0134105723064183	0.0196146650357686
30	[60,70)	62	Female	0.0246001297144305	0.223113529132048	0.0178155173202167	0.00334232180298578	128	128	128	0.205298011811831	0.240929046452264	0.0212578079114447	0.0279424515174163
31	[60,70)	64	Male	0.0233167271341549	0.239476320382914	0.0161773516796719	0.00352945272909267	190	190	177	0.223298968703242	0.255653672062586	0.0197872744050623	0.0268461798632476
32	[60,70)	64	Female	0.0323675433129417	0.250030535779713	0.0160070409502531	0.00340400954580414	224	224	211	0.23402349482946	0.266037576729966	0.0289635337671376	0.0357715528587459
33	[60,70)	66	Male	0.0169694029211571	0.261745435029749	0.016153612382821	0.00215104800057464	246	246	236	0.245591822646928	0.27789904741257	0.0148183549205825	0.0191204509217317
34	[60,70)	66	Female	0.0261059684713156	0.221869878980386	0.0133306070721226	0.00237932229532807	325	325	312	0.208539271908264	0.235200486052509	0.0237266461759875	0.0284852907666436
35	[60,70)	68	Male	0.0210116551446254	0.223288695806426	0.0125969483312613	0.00243257516561145	290	290	274	0.210691747475165	0.235885644137688	0.018579079979014	0.0234442303102369
36	[60,70)	68	Female	0.0268870346803952	0.202955841727661	0.0107819797600008	0.00258034472552971	378	378	366	0.192173861967661	0.213737821487662	0.0243066899548654	0.0294673794059249
37	[60,70)	70	Male	0.0195845460977682	0.260062056737589	0.0154573580859945	0.00209635092335282	295	295	284	0.244604698651594	0.275519414823583	0.0174881951744153	0.021680897021121
38	[60,70)	70	Female	0.0326305519830061	0.201269408304496	0.0121907006661594	0.00289957507551944	356	356	341	0.189078707638337	0.213460108970655	0.0297309769074867	0.0355301270585256
39	[60,70)	72	Male	0.0228137295588303	0.232555826305826	0.013558710564072	0.00250248917507842	294	294	285	0.218997115741754	0.246114536869898	0.0203112403837519	0.0253162187339088
40	[60,70)	72	Female	0.0363860419402228	0.178127757237722	0.00994373410982078	0.00301268178042543	395	395	375	0.168184023127901	0.188071491347543	0.0333733601597973	0.0393987237206482
41	[60,70)	74	Male	0.0261807403491796	0.194410903362981	0.0105816999671757	0.00318701889256887	265	265	263	0.183829203395805	0.204992603330156	0.0229937214566107	0.0293677592417484
42	[60,70)	74	Female	0.0384248919876492	0.184466219434574	0.0100910328877665	0.00293168925705852	356	356	353	0.174375186546807	0.19455725232234	0.0354932027305906	0.0413565812447077
43	[60,70)	76	Male	0.0336605447266312	0.199525700697132	0.0125361219145372	0.00364468585665175	258	258	257	0.186989578782595	0.212061822611669	0.0300158588699794	0.037305230583283
44	[60,70)	76	Female	0.0373175820308448	0.191951248557407	0.0101697612509366	0.0032302489744288	311	311	307	0.18178148730647	0.202121009808343	0.034087333056416	0.0405478310052736
45	[60,70)	78	Male	0.035632792220292	0.228690237721251	0.0137578843072803	0.00405839242939347	187	187	187	0.214932353413971	0.242448122028531	0.0315743997908986	0.0396911846496855
46	[60,70)	78	Female	0.0469995380238512	0.206169753449165	0.0113962121476617	0.00383987757329082	265	265	260	0.194773541301503	0.217565965596827	0.0431596604505604	0.050839415597142
47	[60,70)	80	Male	0.0474623156174715	0.239342024375231	0.016953443908246	0.00589780075521616	162	162	158	0.222388580466985	0.256295468283477	0.0415645148622553	0.0533601163726876
48	[60,70)	80	Female	0.0517901552659185	0.2095531796171	0.0123956318567459	0.00439667192626289	218	218	216	0.197157547760354	0.221948811473846	0.0473934833396556	0.0561868271921814
49	[60,70)	82	Male	0.0408624419738159	0.229532967032967	0.0240480009081281	0.00744318440543303	85	85	84	0.205484966124839	0.253580967941095	0.0334192575683829	0.048305626379249
50	[60,70)	82	Female	0.0645880600321729	0.236195270428225	0.0164512244592307	0.0104810425390885	113	113	113	0.219744045968994	0.252646494887456	0.0541070174930843	0.0750691025712614
51	[60,70)	84	Male	0.0348371568641851	0.201388888888889	0.0380541839359706	0.0135300108595319	29	29	29	0.163334704952918	0.239443072824859	0.0213071460046533	0.048367167723717
52	[60,70)	84	Female	0.074646005210558	0.204988662131519	0.0345582361959641	0.02125308235132	28	28	28	0.170430425935555	0.239546898327483	0.053392922859238	0.095899087561878
53	[70,80)	70	Male	0.0166427536993899	0.222751322751323	0.0414408555371823	0.00683437012952189	19	19	19	0.18131046721414	0.264192178288505	0.00980838356986797	0.0234771238289117
54	[70,80)	70	Female	0.0516885127408224	0.140524907191574	0.0379081798468839	0.0133941261142387	23	23	23	0.10261672734469	0.178433087038458	0.0382943866265837	0.0650826388550611
55	[70,80)	72	Male	0.023536144435679	0.240759637188209	0.0292907459229584	0.00665617439620449	44	44	44	0.21146889126525	0.270050383111167	0.0168799700394745	0.0301923188318835
56	[70,80)	72	Female	0.0286593279454028	0.208407041301778	0.0236031977505993	0.00489140051865389	70	70	70	0.184803843551179	0.232010239052377	0.0237679274267489	0.0335507284640567
57	[70,80)	74	Male	0.0232974722325719	0.272044306703398	0.0309664227702859	0.00480380695639762	83	83	78	0.241077883933112	0.303010729473684	0.0184936652761743	0.0281012791889695
58	[70,80)	74	Female	0.0364441339021135	0.197172564894084	0.0174693739761379	0.00492339811345592	106	106	103	0.179703190917946	0.214641938870222	0.0315207357886575	0.0413675320155694
59	[70,80)	76	Male	0.0241796455528947	0.252133872416891	0.0226182475901856	0.00386925230659813	91	91	89	0.229515624826706	0.274752120007077	0.0203103932462966	0.0280488978594929
60	[70,80)	76	Female	0.0407245921021819	0.200792166770428	0.0165649853383591	0.00435911959331542	144	144	133	0.184227181432069	0.217357152108787	0.0363654725088665	0.0450837116954973
61	[70,80)	78	Male	0.0267045406810269	0.17918777981278	0.0170015559215568	0.00418876918666617	94	94	92	0.162186223891223	0.196189335734337	0.0225157714943608	0.0308933098676931
62	[70,80)	78	Female	0.0415580535578393	0.186562742812743	0.0160441909212422	0.00370847767547624	134	134	128	0.170518551891501	0.202606933733985	0.0378495758823631	0.0452665312333156
63	[70,80)	80	Male	0.0266307587119894	0.257810412324301	0.0242362117527699	0.0053166831559471	88	88	84	0.233574200571531	0.282046624077071	0.0213140755560423	0.0319474418679365
64	[70,80)	80	Female	0.0511032918183107	0.168623012630745	0.015906251394862	0.00632455405196733	114	114	110	0.152716761235883	0.184529264025607	0.0447787377663433	0.057427845870278
65	[70,80)	82	Male	0.0461275305063163	0.202597846301055	0.0191231336849758	0.00747264140157972	87	87	85	0.183474712616079	0.221720979986031	0.0386548891047366	0.0536001719078961
66	[70,80)	82	Female	0.0560240086256635	0.143865460927961	0.0154863192311308	0.00523087960862051	116	116	116	0.12837914169683	0.159351780159092	0.050793129017043	0.061254888234284
67	[70,80)	84	Male	0.0611479667470858	0.166318635068635	0.0178064612466909	0.00888942603563078	95	95	95	0.148512173821944	0.184125096315326	0.052258540711455	0.0700373927827165
68	[70,80)	84	Female	0.0706780221896332	0.175294856190339	0.0152628191131809	0.00751577373080239	132	132	129	0.160032037077158	0.19055767530352	0.0631622484588309	0.0781937959204356
69	[70,80)	86	Male	0.0796533240702628	0.192294522056427	0.0192322212413138	0.0110159940937574	80	80	79	0.173062300815113	0.211526743297741	0.0686373299765053	0.0906693181640202
70	[70,80)	86	Female	0.078187403165448	0.163354678075827	0.0151027753353079	0.00738999074001592	124	124	123	0.148251902740519	0.178457453411135	0.0707974124254321	0.0855773939054639
71	[70,80)	88	Male	0.121413439330685	0.164867046533713	0.025357406007136	0.0176575773750293	58	58	57	0.139509640526577	0.190224452540849	0.103755861955656	0.139071016705715
72	[70,80)	88	Female	0.112393907952037	0.153139435148448	0.018202154649951	0.0128172589163267	70	70	68	0.134937280498497	0.171341589798399	0.0995766490357101	0.125211166868363
73	[70,80)	90	Male	0.0807473962364106	0.17830255493299	0.0284112474572197	0.0175667278445186	29	29	29	0.14989130747577	0.206713802390209	0.0631806683918921	0.0983141240809292
74	[70,80)	90	Female	0.12369375710329	0.115663259413259	0.0179638071964036	0.0147221683778109	43	43	43	0.0976994522168558	0.133627066609663	0.108971588725479	0.138415925481101
75	[70,80)	92	Male	0.180900983074896	0.127995867768595	0.0484092243885538	0.0423341702425463	13	13	13	0.0795866433800412	0.176405092157149	0.13856681283235	0.223235153317442
76	[70,80)	92	Female	0.138215370323213	0.113360790444124	0.0288240368134134	0.0303098948323427	18	18	18	0.0845367536307104	0.142184827257537	0.107905475490871	0.168525265155556
77	[70,80)	94	Male	0.333333333333333	0.0125	0.0125	0.166666666666667	2	2	2	0	0.025	0.166666666666667	0.5
78	[70,80)	94	Female	0.143102240896359	0.0946829773576097	0.0370169849817136	0.043472972547202	8	8	8	0.0576659923758961	0.131699962339323	0.0996292683491566	0.186575213443561
79	[80,90)	80	Male	0	0.333333333333333	0	0	3	3	3	0.333333333333333	0.333333333333333	0	0
80	[80,90)	80	Female	0.0125757575757576	0.25	0.129099444873581	0.00538678449534278	5	5	5	0.120900555126419	0.379099444873581	0.0071889730804148	0.0179625420711004
81	[80,90)	82	Male	0.00757575757575758	0.25	0.204124145231932	0.00757575757575758	3	3	3	0.0458758547680685	0.454124145231932	0	0.0151515151515152
82	[80,90)	82	Female	0.0536987911209243	0.229181929181929	0.0642823869487312	0.0133949087166417	9	9	9	0.164899542233198	0.29346431613066	0.0403038824042826	0.0670936998375661
83	[80,90)	84	Male	0.0192116372240596	0.25	0.133630620956212	0.00757871243778691	7	7	5	0.116369379043788	0.383630620956212	0.0116329247862727	0.0267903496618465
84	[80,90)	84	Female	0.0488440303657695	0.246759259259259	0.0474759997305114	0.0162880496200553	12	12	11	0.199283259528748	0.294235258989771	0.0325559807457142	0.0651320799858248
85	[80,90)	86	Male	0.0424901185770751	0.25	0.125	0.0220032760472454	4	4	4	0.125	0.375	0.0204868425298297	0.0644933946243205
86	[80,90)	86	Female	0.0548457523337906	0.151767676767677	0.0388135502694869	0.0186740071659959	11	11	11	0.11295412649819	0.190581227037164	0.0361717451677947	0.0735197594997865
87	[80,90)	88	Male	0.0383454106280193	0.0833333333333333	0.0721687836487032	0.0237607536661223	4	4	4	0.0111645496846301	0.155502116982037	0.0145846569618971	0.0621061642941416
88	[80,90)	88	Female	0.0582481646965006	0.186884920634921	0.0457803110126748	0.013138658446685	10	10	9	0.141104609622246	0.232665231647595	0.0451095062498156	0.0713868231431856
89	[80,90)	90	Male	0.0510540184453228	0.25	0.204124145231932	0.0402289759616777	3	3	3	0.0458758547680685	0.454124145231932	0.0108250424836451	0.0912829944070005
90	[80,90)	90	Female	0.0998752631036466	0.170578231292517	0.0748278060922514	0.0254443368299043	7	7	7	0.0957504252002656	0.245406037384768	0.0744309262737423	0.125319599933551
91	[80,90)	92	Male	0.0722049689440994	0.205555555555556	0.0800270016160441	0.0537062844891965	6	6	6	0.125528553939511	0.2855825571716	0.0184986844549029	0.125911253433296
92	[80,90)	92	Female	0.144465329991646	0.0646300669027942	0.0169001481857953	0.0353618659826939	11	11	11	0.0477299187169989	0.0815302150885894	0.109103464008952	0.17982719597434
93	[80,90)	94	Male	0.211016414141414	0.05	0.05	0.10506018391728	4	4	4	0	0.1	0.105956230224134	0.316076598058694
94	[80,90)	94	Female	0.201706780873448	0.0452347035680369	0.0134310254217608	0.0428090419336375	9	9	9	0.0318036781462761	0.0586657289897977	0.15889773893981	0.244515822807085
96	[80,90)	96	Female	0.279545454545455	0.0815789473684211	0.0428917320369722	0.0911644141824163	5	5	5	0.0386872153314489	0.124470679405393	0.188381040363038	0.370709868727871
