# Supplementary material for: Measurements of damage and repair of binary health attributes in aging mice and humans reveal that robustness and resilience decrease with age, operate over broad timescales, and are affected differently by interventions
Source: eLife. 2022 Nov 21;11:e77632. doi: 10.7554/eLife.77632 (PMC9725749; doi:10.7554/eLife.77632)
Supplement: Figure 2—source data 1. [file elife-77632-fig2-data1.zip › figure2/mouse1_binned_rates.csv]

	time.bin	treatment	sex	mean.damage	mean.repair	mean.f	se.f	se.repair	se.damage	repair.num	damage.num	f.num	age	lower.repair	upper.repair	lower.damage	upper.damage	lower.f	upper.f
1	15	control	Male	0.0532141529548584	0.49438094932453	0.169354838709677	0.017107422125481	0.0526245084582821	0.0183628022390497	4	4	4	15	0.441756440866248	0.547005457782812	0.0348513507158087	0.0715769551939081	0.152247416584196	0.186462260835158
3	16	control	Female	0.076056288078431	0.42286420681073	0.203917050691244	0.0128977385743062	0.116946765058219	0.0162861909006405	7	7	7	16	0.30591744175251	0.539810971868949	0.0597700971777905	0.0923424789790715	0.191019312116938	0.21681478926555
4	16	control	Male	0.0651578357072035	0.271363059045529	0.161290322580645	0.016158654013521	0.0422911905931729	0.00888771207045615	17	17	17	16	0.229071868452356	0.313654249638702	0.0562701236367473	0.0740455477776596	0.145131668567124	0.177448976594166
7	17	control	Female	0.0692975486063988	0.233043818476752	0.175115207373272	0.0129217280118064	0.024678061697977	0.00756834213846616	21	21	21	17	0.208365756778775	0.257721880174729	0.0617292064679326	0.076865890744865	0.162193479361465	0.188036935385078
8	17	control	Male	0.0800060658095879	0.608027644850008	0.169975186104218	0.0125355207330254	0.13083891390501	0.0159822240196344	13	13	13	17	0.477188730944998	0.738866558755017	0.0640238417899535	0.0959882898292223	0.157439665371193	0.182510706837244
11	18	control	Female	0.104990545560721	0.263674239413938	0.234543010752688	0.0122970683127564	0.045424414146114	0.0144475218789423	12	12	12	18	0.218249825267824	0.309098653560052	0.0905430236817782	0.119438067439663	0.222245942439932	0.246840079065445
12	18	control	Male	0.0567289146857215	0.192246224999459	0.147642679900744	0.00872906158776073	0.0398425140346367	0.00960340539447586	13	13	13	18	0.152403710964822	0.232088739034095	0.0471255092912457	0.0663323200801974	0.138913618312984	0.156371741488505
15	19	control	Female	0.0743682611046993	0.252520016591579	0.200806451612903	0.016915259975682	0.0274669254551197	0.00952255508481341	20	20	20	19	0.22505309113646	0.279986942046699	0.0648457060198859	0.0838908161895127	0.183891191637221	0.217721711588585
16	19	control	Male	0.0807275937095512	0.318901032508373	0.1712158808933	0.013882944117338	0.0408733219394126	0.012327038693255	13	13	13	19	0.27802771056896	0.359774354447785	0.0684005550162961	0.0930546324028062	0.157332936775962	0.185098825010638
19	20	control	Female	0.0909856298130875	0.106685437419325	0.188709677419355	0.0164044583896692	0.0304869213846166	0.0151195308685743	10	10	10	20	0.0761985160347082	0.137172358803942	0.0758660989445132	0.106105160681662	0.172305219029686	0.205114135809024
20	20	control	Male	0.0642913067820908	0.236303604233679	0.185483870967742	0.0137273034167103	0.0381923322987487	0.00795770988692395	13	13	13	20	0.19811127193493	0.274495936532427	0.0563335968951668	0.0722490166690147	0.171756567551032	0.199211174384452
23	21	control	Female	0.0802907037182484	0.0600874045667154	0.216501240694789	0.0218358758148859	0.0207850637182157	0.0126277609880659	13	13	13	21	0.0393023408484997	0.080872468284931	0.0676629427301825	0.0929184647063143	0.194665364879903	0.238337116509675
24	21	control	Male	0.0599847603951417	0.212132276009645	0.195409429280397	0.0112264026494131	0.0200004168764108	0.00636132797884513	13	13	13	21	0.192131859133234	0.232132692886056	0.0536234324162966	0.0663460883739869	0.184183026630984	0.20663583192981
27	22	control	Female	NA	NA	0.274193548387097	0.0270062400224218	NA	NA	8	8	8	22	NA	NA	NA	NA	0.247187308364675	0.301199788409518
28	22	control	Male	0.117581732277904	0.179561849568752	0.204714640198511	0.00868855528294231	0.033663885706799	0.0177238697028625	13	13	13	22	0.145897963861953	0.213225735275551	0.0998578625750414	0.135305601980766	0.196026084915569	0.213403195481453
31	23	control	Male	0.0817007150500999	0.210831912895107	0.254962779156328	0.0131546806687915	0.0388352762138278	0.0104627405299207	13	13	13	23	0.171996636681279	0.249667189108935	0.0712379745201792	0.0921634555800206	0.241808098487536	0.268117459825119
33	24	control	Male	0.158156765889698	0.194905792455088	0.271091811414392	0.0203678103714417	0.0237968787556233	0.0796844269908782	13	13	13	24	0.171108913699465	0.218702671210712	0.0784723388988198	0.237841192880576	0.25072400104295	0.291459621785834
35	25	control	Male	NA	NA	0.26466275659824	0.0122458160472801	NA	NA	11	11	11	25	NA	NA	NA	NA	0.25241694055096	0.276908572645521
