# Supplementary material for: Measurements of damage and repair of binary health attributes in aging mice and humans reveal that robustness and resilience decrease with age, operate over broad timescales, and are affected differently by interventions
Source: eLife. 2022 Nov 21;11:e77632. doi: 10.7554/eLife.77632 (PMC9725749; doi:10.7554/eLife.77632)
Supplement: Figure 2—source data 1. [file elife-77632-fig2-data1.zip › figure2/mouse1_model_rates.csv]

	sex	treatment	age	.draw	lambda_r	lambda_d
1	Female	control	16	371	0.377447717676684	0.0735984409500459
2	Female	control	16	900	0.359317033638184	0.0769045359378847
3	Female	control	16	1244	0.338548918741194	0.07187984226511
4	Female	control	16	1381	0.394512160010941	0.0641126237778088
5	Female	control	16	1383	0.427495991234915	0.0743031263855229
6	Female	control	16	1476	0.392080660971276	0.0720295389887206
7	Female	control	16	1572	0.3496238029219	0.0760410460675388
8	Female	control	16	1855	0.369433204918583	0.0840379835067449
9	Female	control	16	2068	0.366828502214368	0.0738876549893541
10	Female	control	16	2276	0.444401902741533	0.0618029531069042
11	Female	control	16	2443	0.390324160242774	0.0731580500660219
12	Female	control	16	2464	0.314452242805945	0.0772144843678684
13	Female	control	16	2473	0.364041665613686	0.0787250338503168
14	Female	control	16	2543	0.34617002738391	0.096768807226887
15	Female	control	16	2589	0.390832739734478	0.0687151153147262
16	Female	control	16	2830	0.412712790055711	0.085426865000586
17	Female	control	16	3337	0.374341048201959	0.081638121272261
18	Female	control	16	4011	0.392422336089039	0.0635101691815763
19	Female	control	16	4526	0.424296912015879	0.0678684699255507
20	Female	control	16	4745	0.364512072518989	0.0755134709808426
21	Female	control	16	4839	0.395055958921708	0.0654166120494682
22	Female	control	16	4859	0.391516699884001	0.0648936928255932
23	Female	control	16	6040	0.391235816390284	0.0712780531401377
24	Female	control	16	6111	0.361510823340748	0.0726834725964539
25	Female	control	16	6261	0.376668566468577	0.07946523523395
26	Female	control	16	6280	0.364027427373605	0.0681234454470822
27	Female	control	16	6799	0.446845928899316	0.0956861526939108
28	Female	control	16	6969	0.364356075621838	0.071015829056992
29	Female	control	16	7012	0.374124055769473	0.0805225746101293
30	Female	control	16	7272	0.443785496759773	0.0843986442359266
31	Female	control	16	7440	0.351869170882145	0.0851889247679681
32	Female	control	16	7449	0.417713621793755	0.0652401597987428
33	Female	control	16	7548	0.365949119742527	0.069431501945518
34	Female	control	16	7784	0.38263246115055	0.0793828986784056
35	Female	control	16	7985	0.411015536507448	0.0764171266964809
36	Female	control	16	9102	0.448642432112295	0.0758025390559123
37	Female	control	16	9133	0.446496423740746	0.0739380741957815
38	Female	control	16	9345	0.351130649935286	0.0622343252177827
39	Female	control	16	9950	0.399889915405147	0.0823470770708631
40	Female	control	16	10092	0.430335163026214	0.0770894546859935
41	Female	control	16	10432	0.42766494703557	0.0795844155222573
42	Female	control	16	10447	0.35383896174745	0.0701370462953823
43	Female	control	16	10578	0.34506441285238	0.0733867976394036
44	Female	control	16	10721	0.438074050848985	0.0664571082868843
45	Female	control	16	11753	0.331163002351138	0.0793656101675628
46	Female	control	16	12059	0.400250933412957	0.0754145870684341
47	Female	control	16	12489	0.419534687354442	0.0745083971059172
48	Female	control	16	12844	0.425671063249631	0.0771345790421259
49	Female	control	16	13009	0.42295078208305	0.0704399748265252
50	Female	control	16	13167	0.444688321244292	0.0890606119017348
51	Female	control	16	13278	0.421513246106608	0.078414921764306
52	Female	control	16	13356	0.414223048033358	0.0751449446321165
53	Female	control	16	13369	0.377200022349734	0.0793332217616505
54	Female	control	16	14116	0.404312451933718	0.07241170505115
55	Female	control	16	14817	0.401756730542209	0.0752605313135467
56	Female	control	16	14857	0.40952009109656	0.0898043767147181
57	Female	control	16	14902	0.357477636444701	0.0640439322293154
58	Female	control	16	15353	0.416811207640722	0.0900351572594646
59	Female	control	16	15366	0.35809782215309	0.0747158426621328
60	Female	control	16	15387	0.394162476318046	0.0809865498223506
61	Female	control	16	15500	0.386567119600833	0.0824024672137344
62	Female	control	16	15750	0.385924571993947	0.0588350204847661
63	Female	control	16	15787	0.359918697447817	0.0793400726846951
64	Female	control	16	15952	0.374971145754172	0.0706866995773313
65	Female	control	16	16310	0.397532988230072	0.0745810498211358
66	Female	control	16	16554	0.404537918987777	0.0792857967234061
67	Female	control	16	16939	0.360573879059676	0.0556699848072765
68	Female	control	16	17381	0.397705836669112	0.0713379459654473
69	Female	control	16	17902	0.345812911724106	0.0734981453093759
70	Female	control	16	18580	0.384560900867231	0.0756474175761402
71	Female	control	16	18602	0.412112242575699	0.074771636596659
72	Female	control	16	18810	0.446340399222012	0.0734481611941946
73	Female	control	16	18815	0.362857111618054	0.0907201625888186
74	Female	control	16	19007	0.368565448143763	0.0624721875396499
75	Female	control	16	19143	0.383294202647565	0.0750646162375935
76	Female	control	16	19334	0.405888255771725	0.0702140718609434
77	Female	control	16	19410	0.393227741355841	0.0743754296201704
78	Female	control	16	19543	0.396707451370233	0.0716557839952905
79	Female	control	16	19720	0.398726603043087	0.0751765870092874
80	Female	control	16	20038	0.380863039453505	0.0793898004698132
81	Female	control	16	20232	0.393383226567457	0.0699127490730912
82	Female	control	16	20254	0.375255967272871	0.0732153966434774
83	Female	control	16	20769	0.37046984784319	0.0657524942398879
84	Female	control	16	20789	0.381145177572977	0.0736430193224871
85	Female	control	16	20878	0.392055712901502	0.0668750198869742
86	Female	control	16	20945	0.342033337265791	0.0628716666699886
87	Female	control	16	21074	0.329418803075309	0.0756835636354062
88	Female	control	16	21308	0.402700084527145	0.0824630941644266
89	Female	control	16	21660	0.371792779242899	0.0755773576063381
90	Female	control	16	21700	0.342892750745176	0.0705445849484801
91	Female	control	16	22035	0.392671302192571	0.0749147572979005
92	Female	control	16	22099	0.39361259125541	0.0722725832676498
93	Female	control	16	22256	0.393101069561683	0.0724966547106045
94	Female	control	16	22884	0.371433799526637	0.0727696000059591
95	Female	control	16	22990	0.400622693980779	0.0688844333509845
96	Female	control	16	23189	0.337287660320084	0.0733651097020954
97	Female	control	16	23191	0.403689691551375	0.0727525155664509
98	Female	control	16	23477	0.408449491009768	0.0822575892158477
99	Female	control	16	23497	0.381041406219041	0.0681816822422071
100	Female	control	16	23697	0.39986201147232	0.0683641766651613
101	Female	control	17	371	0.281963266548504	0.0635498832984365
102	Female	control	17	900	0.270031585473442	0.0678545736035312
103	Female	control	17	1244	0.241488212222211	0.0681734782328164
104	Female	control	17	1381	0.245949725019807	0.0641707690254219
105	Female	control	17	1383	0.281215659601436	0.0696975459530486
106	Female	control	17	1476	0.273231938919019	0.0680353776163939
107	Female	control	17	1572	0.259581135666226	0.0707301694717424
108	Female	control	17	1855	0.258545926117636	0.0716166583221792
109	Female	control	17	2068	0.262815185006249	0.0726675266697176
110	Female	control	17	2276	0.298236399241453	0.0644240167845142
111	Female	control	17	2443	0.27543138750415	0.0753384740615779
112	Female	control	17	2464	0.230013810535778	0.0647688109051202
113	Female	control	17	2473	0.247875654625502	0.0643776088237618
114	Female	control	17	2543	0.23826022450261	0.0809853623944145
115	Female	control	17	2589	0.262770685393387	0.0697927048299203
116	Female	control	17	2830	0.275533771218253	0.0736587243643396
117	Female	control	17	3337	0.261837532297255	0.0697238281120452
118	Female	control	17	4011	0.27104079900696	0.0622280483226451
119	Female	control	17	4526	0.277535773850071	0.0649982196610093
120	Female	control	17	4745	0.255474569207207	0.0700933244045604
121	Female	control	17	4839	0.257382832786583	0.0626450125326481
122	Female	control	17	4859	0.262938076291562	0.0685062329774158
123	Female	control	17	6040	0.281274610813628	0.0644227213540796
124	Female	control	17	6111	0.24698642933845	0.0629275231053274
125	Female	control	17	6261	0.257723267037912	0.0648086522005927
126	Female	control	17	6280	0.269083814735199	0.0670677188266995
127	Female	control	17	6799	0.3125626620388	0.0763122106154382
128	Female	control	17	6969	0.263422040864374	0.06933795497795
129	Female	control	17	7012	0.27427320895895	0.0689333441017221
130	Female	control	17	7272	0.303508821542301	0.0680767099847164
131	Female	control	17	7440	0.25755197093603	0.0694052885422575
132	Female	control	17	7449	0.283390383533644	0.0687629970546902
133	Female	control	17	7548	0.266770285605431	0.0660680309255602
134	Female	control	17	7784	0.28601391780252	0.0666426337684838
135	Female	control	17	7985	0.260835952775904	0.0685900431409101
136	Female	control	17	9102	0.301492065628927	0.0726192349271336
137	Female	control	17	9133	0.282473535602714	0.0684476236400811
138	Female	control	17	9345	0.2594720007106	0.066161479808278
139	Female	control	17	9950	0.259910358105916	0.0676948093416963
140	Female	control	17	10092	0.273622190216134	0.0687342460295963
141	Female	control	17	10432	0.259838838963914	0.0728050586420711
142	Female	control	17	10447	0.268078505476947	0.0701595961560975
143	Female	control	17	10578	0.273581750528032	0.0675184801962857
144	Female	control	17	10721	0.289550561115592	0.0659993387576605
145	Female	control	17	11753	0.237626311681182	0.0724825781847723
146	Female	control	17	12059	0.28562437219798	0.0739496523538408
147	Female	control	17	12489	0.266956031447783	0.0716140725326058
148	Female	control	17	12844	0.298650013823846	0.067402237976516
149	Female	control	17	13009	0.292958132292685	0.0743148534300177
150	Female	control	17	13167	0.278589379935098	0.0740527952341149
151	Female	control	17	13278	0.283305288100543	0.0708391980249636
152	Female	control	17	13356	0.263051922358545	0.072541585521343
153	Female	control	17	13369	0.253221567066336	0.0716011469709129
154	Female	control	17	14116	0.278988260988833	0.0661941925315959
155	Female	control	17	14817	0.268065953081131	0.0691456324364731
156	Female	control	17	14857	0.262062593729371	0.0723319006131117
157	Female	control	17	14902	0.249472389451879	0.0606530806217051
158	Female	control	17	15353	0.27316604566134	0.074085777260246
159	Female	control	17	15366	0.273123725713357	0.0649390094816624
160	Female	control	17	15387	0.2734762155195	0.0726267805921945
161	Female	control	17	15500	0.270613397415957	0.0670264981921391
162	Female	control	17	15750	0.253967764581833	0.061153401678964
163	Female	control	17	15787	0.248388184701246	0.0698749210952607
164	Female	control	17	15952	0.253032032028712	0.0684217937971378
165	Female	control	17	16310	0.31008684722878	0.0706278455472616
166	Female	control	17	16554	0.286717612282456	0.0744016420951534
167	Female	control	17	16939	0.232986450059106	0.0619785677854822
168	Female	control	17	17381	0.285606532945881	0.0658747651978888
169	Female	control	17	17902	0.249851500149928	0.0668403644205452
170	Female	control	17	18580	0.249793853485946	0.0683613301913097
171	Female	control	17	18602	0.253415836772304	0.0712159818975983
172	Female	control	17	18810	0.303829732920238	0.0694867150671984
173	Female	control	17	18815	0.252591246803958	0.0706503041959158
174	Female	control	17	19007	0.259256061714874	0.0633768020346906
175	Female	control	17	19143	0.240523969017328	0.0704550186245189
176	Female	control	17	19334	0.275891507135101	0.0697767145869907
177	Female	control	17	19410	0.255452706528838	0.0766742189621823
178	Female	control	17	19543	0.262086781721733	0.0685499522065514
179	Female	control	17	19720	0.268201376618572	0.0672287060599296
180	Female	control	17	20038	0.266612558030024	0.066160206846845
181	Female	control	17	20232	0.261349361373308	0.0622685829022764
182	Female	control	17	20254	0.241127255114814	0.0682841569895536
183	Female	control	17	20769	0.264721865953227	0.0670700742439987
184	Female	control	17	20789	0.256981566628767	0.0702012799694853
185	Female	control	17	20878	0.267361700650733	0.0678832047796827
186	Female	control	17	20945	0.247917804782021	0.0629349201456233
187	Female	control	17	21074	0.251183844260192	0.070014080160632
188	Female	control	17	21308	0.273737345549851	0.0683765174409925
189	Female	control	17	21660	0.243499773208738	0.0661013568915449
190	Female	control	17	21700	0.270493933817948	0.0668821194775607
191	Female	control	17	22035	0.254224073312772	0.0708701272448341
192	Female	control	17	22099	0.291648793056506	0.0705777139189752
193	Female	control	17	22256	0.30910316949383	0.06772137710414
194	Female	control	17	22884	0.271548984413936	0.0663144728084693
195	Female	control	17	22990	0.258920439452128	0.0644241481479516
196	Female	control	17	23189	0.25199141673894	0.0654066985358079
197	Female	control	17	23191	0.301164224403595	0.0646371116027011
198	Female	control	17	23477	0.279465075956845	0.0715921112437957
199	Female	control	17	23497	0.26697509167707	0.0664676505296893
200	Female	control	17	23697	0.293192370905256	0.0704991994392045
201	Female	control	18	371	0.263060939705098	0.0800511058040679
202	Female	control	18	900	0.271517357779056	0.086221433935061
203	Female	control	18	1244	0.253625385090347	0.085987449637886
204	Female	control	18	1381	0.259688928522935	0.0760362095052286
205	Female	control	18	1383	0.265387169753876	0.0825010404467452
206	Female	control	18	1476	0.269471166881402	0.0906956623880373
207	Female	control	18	1572	0.256180391771314	0.098562790486387
208	Female	control	18	1855	0.23117303128459	0.0878428410924781
209	Female	control	18	2068	0.269311662017421	0.0864185526294645
210	Female	control	18	2276	0.290042551645583	0.0850273620483513
211	Female	control	18	2443	0.279713422961687	0.0946068155988954
212	Female	control	18	2464	0.219906999863859	0.0807246672219697
213	Female	control	18	2473	0.243595326266713	0.0823726597239444
214	Female	control	18	2543	0.226258274691206	0.0943847698027557
215	Female	control	18	2589	0.262640776023298	0.0858652957780585
216	Female	control	18	2830	0.27071491841808	0.0955860273330679
217	Female	control	18	3337	0.252832530647342	0.0901528411597869
218	Female	control	18	4011	0.261856322433797	0.0827396822740839
219	Female	control	18	4526	0.276173319567287	0.0857195577477401
220	Female	control	18	4745	0.24766928789755	0.0897121596089498
221	Female	control	18	4839	0.254486711320542	0.0812426172984953
222	Female	control	18	4859	0.255859884229674	0.0898640453321749
223	Female	control	18	6040	0.237394718863944	0.0831351146256319
224	Female	control	18	6111	0.262479047679534	0.0853159103813565
225	Female	control	18	6261	0.247289112201912	0.081157172965322
226	Female	control	18	6280	0.25091086646389	0.0874283738699834
227	Female	control	18	6799	0.296984786130258	0.0857216401663173
228	Female	control	18	6969	0.276756511813019	0.0864773237775333
229	Female	control	18	7012	0.260788287037342	0.0846686715098492
230	Female	control	18	7272	0.283192665298506	0.0829568003084323
231	Female	control	18	7440	0.242619924130515	0.0843237473493339
232	Female	control	18	7449	0.254934907177795	0.0881255526260175
233	Female	control	18	7548	0.258959710102933	0.0807863999444459
234	Female	control	18	7784	0.256751206829564	0.0923899073801459
235	Female	control	18	7985	0.279808354466304	0.0942183752533576
236	Female	control	18	9102	0.261954900699968	0.0927715005151847
237	Female	control	18	9133	0.259859836402581	0.0879410337576801
238	Female	control	18	9345	0.243574952205192	0.0909089275718099
239	Female	control	18	9950	0.254426186941241	0.080010154004115
240	Female	control	18	10092	0.267750680253561	0.0941027802917446
241	Female	control	18	10432	0.241495692037451	0.0911005741827441
242	Female	control	18	10447	0.265456587361029	0.0907614540263921
243	Female	control	18	10578	0.246431044957429	0.0863245306368001
244	Female	control	18	10721	0.247673366313231	0.0905972721074014
245	Female	control	18	11753	0.248842925917321	0.0950417898846767
246	Female	control	18	12059	0.263677585440845	0.0937886255178637
247	Female	control	18	12489	0.242130382580894	0.0845055810530689
248	Female	control	18	12844	0.275986796618902	0.0889208308471802
249	Female	control	18	13009	0.25822883044388	0.086505807694044
250	Female	control	18	13167	0.269967055061151	0.0932980268359196
251	Female	control	18	13278	0.25946109243993	0.086278852302232
252	Female	control	18	13356	0.263555581606241	0.0893631303346836
253	Female	control	18	13369	0.258498134896735	0.0905148161098414
254	Female	control	18	14116	0.261218472541542	0.0870140634792632
255	Female	control	18	14817	0.255394085185563	0.0882237669565844
256	Female	control	18	14857	0.27370581845569	0.0867789960903553
257	Female	control	18	14902	0.269096886609404	0.0885505541713504
258	Female	control	18	15353	0.274557624276107	0.0929934251252633
259	Female	control	18	15366	0.268898596926259	0.0825623882187006
260	Female	control	18	15387	0.2625273116843	0.0950431506534724
261	Female	control	18	15500	0.263336979938495	0.0887371414369349
262	Female	control	18	15750	0.246486571712672	0.0895019251051662
263	Female	control	18	15787	0.258297901795447	0.0886027173399128
264	Female	control	18	15952	0.247588867640098	0.0849466509306619
265	Female	control	18	16310	0.273485180423303	0.0906718424973317
266	Female	control	18	16554	0.283656445643547	0.0992745941571997
267	Female	control	18	16939	0.258019890943293	0.0838101384505559
268	Female	control	18	17381	0.265389476299586	0.090204609291575
269	Female	control	18	17902	0.227170671594304	0.0887910388085902
270	Female	control	18	18580	0.248271140695326	0.0856281264444906
271	Female	control	18	18602	0.266081766906926	0.0863554156033888
272	Female	control	18	18810	0.269756080463813	0.0822200199166292
273	Female	control	18	18815	0.251932184442323	0.0891033144045521
274	Female	control	18	19007	0.273640009920785	0.0866533650674314
275	Female	control	18	19143	0.261365809588855	0.0778800906133697
276	Female	control	18	19334	0.251696006184091	0.0897757090788807
277	Female	control	18	19410	0.242476145223645	0.0960100945300025
278	Female	control	18	19543	0.264353809191091	0.0876116864306992
279	Female	control	18	19720	0.274263210610319	0.0872716705496864
280	Female	control	18	20038	0.274005086722113	0.0903175358452116
281	Female	control	18	20232	0.283729859671052	0.0822470296336215
282	Female	control	18	20254	0.258628937047521	0.0949687652475863
283	Female	control	18	20769	0.266416877126868	0.0892387985999522
284	Female	control	18	20789	0.262090724264937	0.0852619397315272
285	Female	control	18	20878	0.251378167296662	0.0826366213079343
286	Female	control	18	20945	0.25088191363715	0.0866828048182958
287	Female	control	18	21074	0.244425179279789	0.0918838653204434
288	Female	control	18	21308	0.254144944249298	0.0926198691837361
289	Female	control	18	21660	0.252996021962481	0.0848378894686353
290	Female	control	18	21700	0.253127153550066	0.0887703382912848
291	Female	control	18	22035	0.271305813897349	0.0959542911414671
292	Female	control	18	22099	0.270681649409508	0.0939799237603264
293	Female	control	18	22256	0.277535415044282	0.0865488522056071
294	Female	control	18	22884	0.268739625566922	0.0892638617277743
295	Female	control	18	22990	0.26112122556431	0.0838919218422857
296	Female	control	18	23189	0.245955101788414	0.0792123467973944
297	Female	control	18	23191	0.242786289292076	0.085961910447905
298	Female	control	18	23477	0.259119014549396	0.090497668768366
299	Female	control	18	23497	0.250455346643885	0.0902966406884779
300	Female	control	18	23697	0.242192584309029	0.0881492831133347
301	Female	control	19	371	0.193842355548393	0.0827912368611533
302	Female	control	19	900	0.19455752512794	0.0850629629876284
303	Female	control	19	1244	0.197983336754051	0.0877056713304052
304	Female	control	19	1381	0.173745437474093	0.077051594136124
305	Female	control	19	1383	0.176887553612137	0.0738071335359954
306	Female	control	19	1476	0.199710446599187	0.0876432885530438
307	Female	control	19	1572	0.200317779226054	0.0941731626449524
308	Female	control	19	1855	0.170864646495274	0.0890304124594192
309	Female	control	19	2068	0.207609747414898	0.0805713203513632
310	Female	control	19	2276	0.205974637821602	0.083902308087613
311	Female	control	19	2443	0.208414908517724	0.094860614076774
312	Female	control	19	2464	0.168109983806498	0.0793603317091675
313	Female	control	19	2473	0.183479685718755	0.0796073053659716
314	Female	control	19	2543	0.162861949862631	0.09015436354055
315	Female	control	19	2589	0.196555572650491	0.084660759309052
316	Female	control	19	2830	0.176002557519511	0.0855666853991727
317	Female	control	19	3337	0.190713213677254	0.0882384591638785
318	Female	control	19	4011	0.179713144637994	0.0839419624924332
319	Female	control	19	4526	0.182694085323906	0.0846033289331207
320	Female	control	19	4745	0.169610859672877	0.0844970334844646
321	Female	control	19	4839	0.181857340722668	0.0772106784631809
322	Female	control	19	4859	0.180369471596936	0.0830237266415798
323	Female	control	19	6040	0.176993593583951	0.0796980915815462
324	Female	control	19	6111	0.195000196292639	0.0807547171747772
325	Female	control	19	6261	0.19043536764789	0.0803563794297488
326	Female	control	19	6280	0.186241787953475	0.0876327833062854
327	Female	control	19	6799	0.218139647806803	0.077664529370347
328	Female	control	19	6969	0.203188100069535	0.083436300214343
329	Female	control	19	7012	0.191033147727327	0.0822879059595636
330	Female	control	19	7272	0.197876080869374	0.0832086735603581
331	Female	control	19	7440	0.177043283319988	0.0801619095362682
332	Female	control	19	7449	0.182633611907055	0.0843803778811212
333	Female	control	19	7548	0.19373197530462	0.0825750759980983
334	Female	control	19	7784	0.1764701027452	0.0861639416574555
335	Female	control	19	7985	0.188080921913496	0.0961951145463858
336	Female	control	19	9102	0.182710061016676	0.0896895270215899
337	Female	control	19	9133	0.169362077795701	0.0819225794157896
338	Female	control	19	9345	0.190780033779412	0.0922985170592143
339	Female	control	19	9950	0.16539929452465	0.0775482383909893
340	Female	control	19	10092	0.189371676166056	0.0911363053135848
341	Female	control	19	10432	0.150177638822739	0.0829650333140257
342	Female	control	19	10447	0.216340699308181	0.0859230628627675
343	Female	control	19	10578	0.189446058674563	0.0808580858376633
344	Female	control	19	10721	0.176339394162314	0.083503664392532
345	Female	control	19	11753	0.18928794565862	0.0958753997736614
346	Female	control	19	12059	0.194911821518191	0.0939966168321969
347	Female	control	19	12489	0.159179022643465	0.0820020143045285
348	Female	control	19	12844	0.196306237438157	0.0844015521702481
349	Female	control	19	13009	0.172848031549962	0.0852283451530324
350	Female	control	19	13167	0.176703896099279	0.086800669841809
351	Female	control	19	13278	0.176338244895808	0.0822325476681628
352	Female	control	19	13356	0.179935742146992	0.0873613022111538
353	Female	control	19	13369	0.189462578674623	0.087244467627336
354	Female	control	19	14116	0.182471276044636	0.0851233932251214
355	Female	control	19	14817	0.179858870042855	0.0851837659182039
356	Female	control	19	14857	0.196374425818956	0.0868039788108324
357	Female	control	19	14902	0.197132792522514	0.0882117188294248
358	Female	control	19	15353	0.179073565023073	0.0868303531344517
359	Female	control	19	15366	0.205148587902642	0.0762677615469131
360	Female	control	19	15387	0.185833658332344	0.0901224222014612
361	Female	control	19	15500	0.176933064764311	0.0779954353462343
362	Female	control	19	15750	0.1796733070053	0.095565772112761
363	Female	control	19	15787	0.197107754459632	0.0826495423665345
364	Female	control	19	15952	0.183231445940584	0.0860493120054263
365	Female	control	19	16310	0.211476297415534	0.0817696719840592
366	Female	control	19	16554	0.201213677834681	0.100511017976882
367	Female	control	19	16939	0.179330958813356	0.0895780965349973
368	Female	control	19	17381	0.193189143652137	0.0903654171450301
369	Female	control	19	17902	0.170268703671892	0.0870286294508599
370	Female	control	19	18580	0.175211844996305	0.083144420382562
371	Female	control	19	18602	0.187151186930645	0.0860597642431955
372	Female	control	19	18810	0.195562356750353	0.0837565577969228
373	Female	control	19	18815	0.184992101974341	0.0815970121907759
374	Female	control	19	19007	0.199360107900114	0.0908966304041203
375	Female	control	19	19143	0.185475675051164	0.0779185583092757
376	Female	control	19	19334	0.183636194654863	0.0892184717523092
377	Female	control	19	19410	0.170204648722018	0.090002747881994
378	Female	control	19	19543	0.188310297546674	0.0818340707073241
379	Female	control	19	19720	0.183706775862841	0.0812908099092257
380	Female	control	19	20038	0.207712227160031	0.0891086889954439
381	Female	control	19	20232	0.197702704876218	0.0807868702982617
382	Female	control	19	20254	0.189498953249743	0.0928557356386433
383	Female	control	19	20769	0.198659888671715	0.0886257444615732
384	Female	control	19	20789	0.187943352616463	0.0809731817664026
385	Female	control	19	20878	0.177836602439205	0.0795263088789594
386	Female	control	19	20945	0.185233055995896	0.0865379362674272
387	Female	control	19	21074	0.195893659582775	0.0925648845694613
388	Female	control	19	21308	0.187979532323685	0.0897252609070204
389	Female	control	19	21660	0.182658148791504	0.0826620278126936
390	Female	control	19	21700	0.194885131614194	0.0859905000970841
391	Female	control	19	22035	0.188901122945915	0.0959408039847015
392	Female	control	19	22099	0.211667195735679	0.0884790064340375
393	Female	control	19	22256	0.194182114462758	0.0827106119642869
394	Female	control	19	22884	0.194494360243509	0.0877296095017051
395	Female	control	19	22990	0.192126095230631	0.0774850613325978
396	Female	control	19	23189	0.175822633333623	0.0817583976807673
397	Female	control	19	23191	0.186331138953787	0.0871345473676298
398	Female	control	19	23477	0.17279762970888	0.089401698093637
399	Female	control	19	23497	0.176392008317826	0.0917979222639349
400	Female	control	19	23697	0.174640352548222	0.0845248058388745
401	Female	control	20	371	0.13381932045128	0.0873728984885761
402	Female	control	20	900	0.135612621259812	0.0821448961643172
403	Female	control	20	1244	0.157168520691005	0.0943841349315836
404	Female	control	20	1381	0.111621787507671	0.0829452146851173
405	Female	control	20	1383	0.108202931126642	0.0719537736905068
406	Female	control	20	1476	0.138864724839363	0.0953297517296628
407	Female	control	20	1572	0.142817926006756	0.104037541137139
408	Female	control	20	1855	0.129470737298418	0.0889135282739153
409	Female	control	20	2068	0.146557358132884	0.0835175932330156
410	Female	control	20	2276	0.132026637946515	0.0762125755911851
411	Female	control	20	2443	0.136522596104407	0.108665767296076
412	Female	control	20	2464	0.121825842565783	0.0833273660059612
413	Female	control	20	2473	0.13973831830569	0.0860002876719273
414	Female	control	20	2543	0.106318851453483	0.0877086014786369
415	Female	control	20	2589	0.132502964230952	0.0837368204246519
416	Female	control	20	2830	0.12989773087773	0.0744542315771305
417	Female	control	20	3337	0.146759681828086	0.0841984640512046
418	Female	control	20	4011	0.137913595079184	0.0860087285598438
419	Female	control	20	4526	0.123625378505503	0.09295681598715
420	Female	control	20	4745	0.13455384411519	0.0933077408247412
421	Female	control	20	4839	0.137257959503524	0.079603363956639
422	Female	control	20	4859	0.12388877878357	0.092103836710848
423	Female	control	20	6040	0.142472144363787	0.0691660865853971
424	Female	control	20	6111	0.165000940958834	0.0756877927107412
425	Female	control	20	6261	0.116289024289968	0.0914333804676129
426	Female	control	20	6280	0.132501458396622	0.0912143702218292
427	Female	control	20	6799	0.142486084275899	0.0712047920555519
428	Female	control	20	6969	0.153092808898083	0.085683395495572
429	Female	control	20	7012	0.136774986390743	0.0722075974835085
430	Female	control	20	7272	0.123400992427986	0.0769754787577936
431	Female	control	20	7440	0.131636960612597	0.064993116063468
432	Female	control	20	7449	0.114875008803787	0.0825018342139339
433	Female	control	20	7548	0.141811990560067	0.0885138632236996
434	Female	control	20	7784	0.134060011645464	0.0829732910768723
435	Female	control	20	7985	0.129960551477649	0.100217056043253
436	Female	control	20	9102	0.118085038176175	0.0841848342758166
437	Female	control	20	9133	0.106206728118031	0.0775960970481776
438	Female	control	20	9345	0.140112430185334	0.0929333606555555
439	Female	control	20	9950	0.118035482356789	0.0781510838761586
440	Female	control	20	10092	0.12441121714701	0.0885679879116087
441	Female	control	20	10432	0.105794396196056	0.0733628077980685
442	Female	control	20	10447	0.166513344822041	0.0869875738955555
443	Female	control	20	10578	0.132067493100787	0.0784589771903365
444	Female	control	20	10721	0.0996982546126445	0.0981069461383912
445	Female	control	20	11753	0.161636205766375	0.0981772676818736
446	Female	control	20	12059	0.125045458759852	0.08558385807896
447	Female	control	20	12489	0.106306859493517	0.0860978511202336
448	Female	control	20	12844	0.122948533062655	0.0863928211654497
449	Female	control	20	13009	0.111972759249326	0.0849900837568448
450	Female	control	20	13167	0.122314344781977	0.0817009673286963
451	Female	control	20	13278	0.130773410001057	0.0773105374916004
452	Female	control	20	13356	0.1031883664224	0.0890612707502414
453	Female	control	20	13369	0.113015563886354	0.0840100881818645
454	Female	control	20	14116	0.125743923560961	0.103384325716393
455	Female	control	20	14817	0.117705081918861	0.0827256903059135
456	Female	control	20	14857	0.134331020870717	0.0970223629059864
457	Female	control	20	14902	0.147607703721836	0.0833918557186318
458	Female	control	20	15353	0.12177437312852	0.0783259749107088
459	Female	control	20	15366	0.164369086623657	0.0751030106239865
460	Female	control	20	15387	0.102999291877357	0.0930409861179346
461	Female	control	20	15500	0.129924543691544	0.0710893701278738
462	Female	control	20	15750	0.107909998899366	0.101379904269037
463	Female	control	20	15787	0.144745778987978	0.0748576893690861
464	Female	control	20	15952	0.139874784542545	0.0825738045185174
465	Female	control	20	16310	0.154618853433562	0.0766307587967547
466	Female	control	20	16554	0.149322304713415	0.0896722916736712
467	Female	control	20	16939	0.130642919330024	0.0922992444454564
468	Female	control	20	17381	0.116511265841349	0.104938223881779
469	Female	control	20	17902	0.133262620859565	0.0917321786401976
470	Female	control	20	18580	0.113401042835817	0.0861386281106137
471	Female	control	20	18602	0.117089087836867	0.0939567240191874
472	Female	control	20	18810	0.121902093539087	0.0813615733824901
473	Female	control	20	18815	0.132562761171737	0.070026068708368
474	Female	control	20	19007	0.123346939663107	0.105332461461145
475	Female	control	20	19143	0.113027471779149	0.08144870448034
476	Female	control	20	19334	0.14432878767175	0.0801309902979161
477	Female	control	20	19410	0.123142956651389	0.0967815121978994
478	Female	control	20	19543	0.132494093744999	0.0816011857257088
479	Female	control	20	19720	0.132827437122313	0.081170450677077
480	Female	control	20	20038	0.159056172674245	0.10430064256381
481	Female	control	20	20232	0.147868407444581	0.089608379831773
482	Female	control	20	20254	0.124848073895936	0.0917061203990524
483	Female	control	20	20769	0.155604262286026	0.0893149063837274
484	Female	control	20	20789	0.12486980333102	0.0871506936322273
485	Female	control	20	20878	0.102363943661179	0.0876992385710326
486	Female	control	20	20945	0.145113653017812	0.0710018527933972
487	Female	control	20	21074	0.149992691309829	0.0984486844303094
488	Female	control	20	21308	0.112253984667734	0.0761405470579596
489	Female	control	20	21660	0.151911088755789	0.0925462210050981
490	Female	control	20	21700	0.129241751334177	0.0850798913275403
491	Female	control	20	22035	0.147594090230334	0.107393033527256
492	Female	control	20	22099	0.168001397221882	0.0914403075530801
493	Female	control	20	22256	0.137994282727413	0.0812842751544523
494	Female	control	20	22884	0.144188154642774	0.0830757105232912
495	Female	control	20	22990	0.129214908424093	0.081129959491595
496	Female	control	20	23189	0.14758794649576	0.0820919603442283
497	Female	control	20	23191	0.128043342119229	0.0892402551042815
498	Female	control	20	23477	0.113733263555968	0.0919812547159004
499	Female	control	20	23497	0.128694819731762	0.0903510983198554
500	Female	control	20	23697	0.106091779555329	0.0818970889765155
501	Female	control	21	371	0.108345769734962	0.0753674543358044
502	Female	control	21	900	0.125264893129745	0.081897006904844
503	Female	control	21	1244	0.148607981062205	0.088598050422414
504	Female	control	21	1381	0.102645880069949	0.0859774209215774
505	Female	control	21	1383	0.100004179320997	0.077417844557669
506	Female	control	21	1476	0.126937532057625	0.076165868924423
507	Female	control	21	1572	0.13728441831548	0.0841368245686304
508	Female	control	21	1855	0.110104127626044	0.082309073259522
509	Female	control	21	2068	0.150104041308197	0.0771465774038641
510	Female	control	21	2276	0.136060583785464	0.079341758529978
511	Female	control	21	2443	0.14042098287723	0.0732939183001419
512	Female	control	21	2464	0.115198727932957	0.084495091227396
513	Female	control	21	2473	0.121597212014191	0.0802511892144866
514	Female	control	21	2543	0.102916572069575	0.0773485501941265
515	Female	control	21	2589	0.133790466057456	0.086067376511816
516	Female	control	21	2830	0.0913622164328917	0.0789665933140645
517	Female	control	21	3337	0.125663175928471	0.0887161003014478
518	Female	control	21	4011	0.108075846118822	0.0878625036894915
519	Female	control	21	4526	0.11761242556965	0.0780357664649041
520	Female	control	21	4745	0.0998134168886193	0.0933566198951073
521	Female	control	21	4839	0.126718571653465	0.0725423835055888
522	Female	control	21	4859	0.111604317715461	0.0703717531254632
523	Female	control	21	6040	0.112980086860081	0.0675050108511019
524	Female	control	21	6111	0.133147087175683	0.0738737624851439
525	Female	control	21	6261	0.119453662507421	0.0827275125751219
526	Female	control	21	6280	0.11269682183081	0.0850246989848623
527	Female	control	21	6799	0.135529116919066	0.0676864919113581
528	Female	control	21	6969	0.132416463878367	0.0803346793093676
529	Female	control	21	7012	0.115945722659692	0.0655327745785548
530	Female	control	21	7272	0.122131067892445	0.0770098769854981
531	Female	control	21	7440	0.113736625789079	0.0782358742331878
532	Female	control	21	7449	0.103057263260059	0.0927614365398953
533	Female	control	21	7548	0.122699785603774	0.0802449894387104
534	Female	control	21	7784	0.0978251793530979	0.0865253153405139
535	Female	control	21	7985	0.110386385268149	0.109922744633823
536	Female	control	21	9102	0.116239051062972	0.0834007494138762
537	Female	control	21	9133	0.0943687306178591	0.0767929842348022
538	Female	control	21	9345	0.131252759596905	0.0879840330269422
539	Female	control	21	9950	0.0998457464809567	0.0798024236403796
540	Female	control	21	10092	0.131325899296383	0.0908176765076808
541	Female	control	21	10432	0.0711700955789205	0.0706524720697707
542	Female	control	21	10447	0.187157590913734	0.097693492360044
543	Female	control	21	10578	0.139552868374786	0.0740465014896932
544	Female	control	21	10721	0.097180179371974	0.0722140830152743
545	Female	control	21	11753	0.123607565320268	0.103652140158798
546	Female	control	21	12059	0.130009008126826	0.0783975729884299
547	Female	control	21	12489	0.0786397463766315	0.0855621650304119
548	Female	control	21	12844	0.130389559898194	0.0761791754229841
549	Female	control	21	13009	0.102119473897342	0.078858110498612
550	Female	control	21	13167	0.099487787282612	0.0740723850324698
551	Female	control	21	13278	0.116789679512317	0.0684971746250702
552	Female	control	21	13356	0.110055691031293	0.0916280892599186
553	Female	control	21	13369	0.139119629716679	0.0679824557431682
554	Female	control	21	14116	0.115521851846879	0.0827693538097476
555	Female	control	21	14817	0.104381082255544	0.0764693914117266
556	Female	control	21	14857	0.131231756325847	0.0887067459286826
557	Female	control	21	14902	0.12280564067112	0.0860881250557111
558	Female	control	21	15353	0.105060729975521	0.0776661707371383
559	Female	control	21	15366	0.131970835915149	0.072018599586124
560	Female	control	21	15387	0.117517118092989	0.0878527002400119
561	Female	control	21	15500	0.111543844341206	0.0650274862924078
562	Female	control	21	15750	0.111266259627631	0.0825954186138401
563	Female	control	21	15787	0.136591557805169	0.0740708776475522
564	Female	control	21	15952	0.132536312476746	0.0836472013518762
565	Female	control	21	16310	0.133625591491831	0.067373052534421
566	Female	control	21	16554	0.119396459773876	0.100096683732581
567	Female	control	21	16939	0.106632094051271	0.0851140995732314
568	Female	control	21	17381	0.116976288442652	0.0865781780812621
569	Female	control	21	17902	0.110328816715267	0.0841526882777016
570	Female	control	21	18580	0.108987062084082	0.0687951259082493
571	Female	control	21	18602	0.124175364753516	0.075727454668474
572	Female	control	21	18810	0.114526963365138	0.0772003186753112
573	Female	control	21	18815	0.115293542227767	0.0720667554781313
574	Female	control	21	19007	0.129128521851386	0.089026292419515
575	Female	control	21	19143	0.0973096416179183	0.0709793000145003
576	Female	control	21	19334	0.112720873626162	0.0750559235690894
577	Female	control	21	19410	0.0984567556078695	0.0768067823044288
578	Female	control	21	19543	0.123685546009166	0.0739679176840772
579	Female	control	21	19720	0.114424565038826	0.0728571878809553
580	Female	control	21	20038	0.138801454120458	0.0821008654617936
581	Female	control	21	20232	0.118302712659322	0.0870231987416354
582	Female	control	21	20254	0.125814818195842	0.0819724156614279
583	Female	control	21	20769	0.133027411585624	0.0822516890980129
584	Female	control	21	20789	0.110221555815931	0.0750915648042456
585	Female	control	21	20878	0.100132378480526	0.075655732092012
586	Female	control	21	20945	0.129529430730821	0.0749184996699508
587	Female	control	21	21074	0.139742602430892	0.0717219871700206
588	Female	control	21	21308	0.110262831955896	0.0975383846048465
589	Female	control	21	21660	0.102464903622951	0.0782671955829637
590	Female	control	21	21700	0.130547856052664	0.0831983805884333
591	Female	control	21	22035	0.108447913920818	0.0869696077173325
592	Female	control	21	22099	0.135919410559633	0.0872273510690099
593	Female	control	21	22256	0.0958185574337128	0.077409288927542
594	Female	control	21	22884	0.121463405213136	0.0797354772545632
595	Female	control	21	22990	0.12162871204825	0.0862573351063498
596	Female	control	21	23189	0.122543403881898	0.0757360013844199
597	Female	control	21	23191	0.126236640926364	0.0767314922969791
598	Female	control	21	23477	0.102293702726007	0.0907611121883245
599	Female	control	21	23497	0.103317613704616	0.0922901187915473
600	Female	control	21	23697	0.100220008671571	0.0842511929852978
601	Male	control	15	371	0.501872628701678	0.0289840706088951
602	Male	control	15	900	0.433599031285917	0.0349642216863327
603	Male	control	15	1244	0.51166097213439	0.0351337143323293
604	Male	control	15	1381	0.462159285498527	0.0412558546188334
605	Male	control	15	1383	0.454360400083566	0.0372424587213156
606	Male	control	15	1476	0.513131191213508	0.0401100659685952
607	Male	control	15	1572	0.46340724370244	0.0351520405951807
608	Male	control	15	1855	0.409376685745252	0.0318341831105744
609	Male	control	15	2068	0.424405562171017	0.0333524833978094
610	Male	control	15	2276	0.425182096270011	0.0310910146686016
611	Male	control	15	2443	0.418094135328865	0.03634385364251
612	Male	control	15	2464	0.469040160907053	0.0274836955889147
613	Male	control	15	2473	0.506080757429111	0.0430164139055935
614	Male	control	15	2543	0.420279810403268	0.0366107700484252
615	Male	control	15	2589	0.52507976646359	0.0336410160248811
616	Male	control	15	2830	0.390237750306899	0.0251957829245118
617	Male	control	15	3337	0.469502616147741	0.0383698733412743
618	Male	control	15	4011	0.414847455726883	0.0335347847274336
619	Male	control	15	4526	0.455621446953932	0.0347617409254063
620	Male	control	15	4745	0.375493727320804	0.0450841263064969
621	Male	control	15	4839	0.524551664965069	0.0304041655018129
622	Male	control	15	4859	0.50404602903494	0.025318639244288
623	Male	control	15	6040	0.505228620609941	0.0313912628317765
624	Male	control	15	6111	0.442742951371913	0.0420682230529258
625	Male	control	15	6261	0.462564468470007	0.0342027805835824
626	Male	control	15	6280	0.539897574074201	0.0383598764651027
627	Male	control	15	6799	0.436613899824989	0.0413073939791409
628	Male	control	15	6969	0.479185686746115	0.0439851733568823
629	Male	control	15	7012	0.417737261576746	0.0437745180129852
630	Male	control	15	7272	0.485065594388112	0.0376758205600221
631	Male	control	15	7440	0.517457444796788	0.0366630650062228
632	Male	control	15	7449	0.377864102587892	0.0292205514576736
633	Male	control	15	7548	0.443490215018054	0.0309494294133739
634	Male	control	15	7784	0.378413353929162	0.0392479280660792
635	Male	control	15	7985	0.428752765564189	0.0370790492885156
636	Male	control	15	9102	0.431490397179983	0.0345426932053304
637	Male	control	15	9133	0.480412346790889	0.0272063190440696
638	Male	control	15	9345	0.482394498444814	0.0380368362010216
639	Male	control	15	9950	0.425169368588841	0.0319730812238526
640	Male	control	15	10092	0.444154504622207	0.0378337982528453
641	Male	control	15	10432	0.508894294906368	0.0399986098546016
642	Male	control	15	10447	0.42548099297538	0.0403782695628991
643	Male	control	15	10578	0.420114830795795	0.032232586308709
644	Male	control	15	10721	0.426716828807674	0.036278691958282
645	Male	control	15	11753	0.386598476652431	0.0383554777469417
646	Male	control	15	12059	0.414078595211184	0.0385674023432733
647	Male	control	15	12489	0.480214237045833	0.0264576631840076
648	Male	control	15	12844	0.480063284597359	0.0274922102617446
649	Male	control	15	13009	0.466303423039411	0.0332167758491897
650	Male	control	15	13167	0.448105062003811	0.0409524092358131
651	Male	control	15	13278	0.457137139548042	0.0359491119479762
652	Male	control	15	13356	0.359826144762996	0.0355804168368118
653	Male	control	15	13369	0.426107699163394	0.0367154727513459
654	Male	control	15	14116	0.43179865868787	0.038740347725313
655	Male	control	15	14817	0.476611699940714	0.0486378687917881
656	Male	control	15	14857	0.48838612066203	0.0350792088408971
657	Male	control	15	14902	0.42376335674075	0.0350666542168457
658	Male	control	15	15353	0.469422339662856	0.035645175368824
659	Male	control	15	15366	0.448238953574039	0.0327193414703076
660	Male	control	15	15387	0.453858961876877	0.0394662930679185
661	Male	control	15	15500	0.411384379563973	0.0316211648905548
662	Male	control	15	15750	0.489201558961136	0.0475896263943194
663	Male	control	15	15787	0.53478986950883	0.0340435791441609
664	Male	control	15	15952	0.463558993499623	0.0305202544245049
665	Male	control	15	16310	0.448060920843355	0.0338913040027752
666	Male	control	15	16554	0.433427191758999	0.0370931906206376
667	Male	control	15	16939	0.497908011884151	0.0432446884450984
668	Male	control	15	17381	0.550695909027653	0.0358534379902394
669	Male	control	15	17902	0.424827960742606	0.0315685178491472
670	Male	control	15	18580	0.377651190606959	0.0349138200502847
671	Male	control	15	18602	0.444258258078336	0.0472147429748677
672	Male	control	15	18810	0.472888789229239	0.0323673154487176
673	Male	control	15	18815	0.509985627917696	0.037094033840248
674	Male	control	15	19007	0.461765389316653	0.0305788064825947
675	Male	control	15	19143	0.448110493594858	0.0408059611900842
676	Male	control	15	19334	0.450965853686698	0.0376239707698321
677	Male	control	15	19410	0.390133195257168	0.0406003870329493
678	Male	control	15	19543	0.378491157518843	0.042545381718966
679	Male	control	15	19720	0.422199057208652	0.0395511590873669
680	Male	control	15	20038	0.368394090542259	0.0415143840602253
681	Male	control	15	20232	0.384518311903471	0.0322437116226167
682	Male	control	15	20254	0.453297210192497	0.0324003547968693
683	Male	control	15	20769	0.499895893235928	0.0451192473417326
684	Male	control	15	20789	0.474784370664087	0.0359059927605425
685	Male	control	15	20878	0.413064632179387	0.0351721449492921
686	Male	control	15	20945	0.498008362633281	0.0366903083862961
687	Male	control	15	21074	0.554560414915596	0.0436345136087348
688	Male	control	15	21308	0.474472310463397	0.0317169871928676
689	Male	control	15	21660	0.40889099148668	0.0298750097602746
690	Male	control	15	21700	0.454072193054708	0.0333266064464561
691	Male	control	15	22035	0.453386037618743	0.0444863081969347
692	Male	control	15	22099	0.356055783620025	0.0351469655726778
693	Male	control	15	22256	0.411349388787325	0.0452196090670478
694	Male	control	15	22884	0.434875446522805	0.0428042742976067
695	Male	control	15	22990	0.496775501932341	0.0344868422086079
696	Male	control	15	23189	0.474755513430414	0.028235939068317
697	Male	control	15	23191	0.476686612641249	0.0367727041422358
698	Male	control	15	23477	0.403876835818242	0.0307477899812268
699	Male	control	15	23497	0.531769346289796	0.040412038690726
700	Male	control	15	23697	0.463300174833542	0.0354747512367537
701	Male	control	16	371	0.374520954812327	0.0555288324262707
702	Male	control	16	900	0.353047650274039	0.0519050463715776
703	Male	control	16	1244	0.358257921311848	0.0530435000414251
704	Male	control	16	1381	0.349629477307216	0.0507431334427695
705	Male	control	16	1383	0.380636543810389	0.0571189396050119
706	Male	control	16	1476	0.391030072197059	0.0554895385695319
707	Male	control	16	1572	0.35562065064229	0.0579571773665915
708	Male	control	16	1855	0.344524918286599	0.051832021441528
709	Male	control	16	2068	0.360753961790555	0.0538772102997089
710	Male	control	16	2276	0.350470812764086	0.0553737360394343
711	Male	control	16	2443	0.348683088961184	0.0560683550534515
712	Male	control	16	2464	0.367252263512296	0.0526533806300176
713	Male	control	16	2473	0.368210581013128	0.0561445831679455
714	Male	control	16	2543	0.328807858871365	0.0571118118757682
715	Male	control	16	2589	0.384059457750787	0.0622228185436955
716	Male	control	16	2830	0.353756439564867	0.055457012659735
717	Male	control	16	3337	0.390083190666333	0.0526602374543166
718	Male	control	16	4011	0.35259236644863	0.0609718507420972
719	Male	control	16	4526	0.386986592077388	0.0575439405988731
720	Male	control	16	4745	0.356235972949875	0.0596364810072861
721	Male	control	16	4839	0.369763621718009	0.0542187533596959
722	Male	control	16	4859	0.346345725470623	0.0528556901737352
723	Male	control	16	6040	0.357117466070685	0.0564691648590362
724	Male	control	16	6111	0.32970254409213	0.0581116094294891
725	Male	control	16	6261	0.323241831858285	0.0523340608670669
726	Male	control	16	6280	0.351658794969516	0.0565912125705775
727	Male	control	16	6799	0.372097446383725	0.0558050561922712
728	Male	control	16	6969	0.346068301658767	0.067926858440541
729	Male	control	16	7012	0.338115965842965	0.0589959465378851
730	Male	control	16	7272	0.342208135022809	0.0572520921091195
731	Male	control	16	7440	0.379524858866564	0.0570160493907166
732	Male	control	16	7449	0.33195012106071	0.0474773348966595
733	Male	control	16	7548	0.346489913138644	0.0531686313003817
734	Male	control	16	7784	0.34233667654964	0.0600085338012201
735	Male	control	16	7985	0.357068963927655	0.0577109164173284
736	Male	control	16	9102	0.373056143624978	0.0528022395841664
737	Male	control	16	9133	0.372837217269061	0.0539815696863661
738	Male	control	16	9345	0.360033025602008	0.0517609109575266
739	Male	control	16	9950	0.366175747860263	0.0557989839978971
740	Male	control	16	10092	0.342542781235957	0.0575007813124386
741	Male	control	16	10432	0.37887264639798	0.0589475968954187
742	Male	control	16	10447	0.348915439998538	0.0578719751616405
743	Male	control	16	10578	0.373562910376447	0.0621106279425282
744	Male	control	16	10721	0.399357434581622	0.0537528509661843
745	Male	control	16	11753	0.346318211432171	0.0573023293714295
746	Male	control	16	12059	0.316136919688295	0.0569020062855893
747	Male	control	16	12489	0.346714726697841	0.0508048251837104
748	Male	control	16	12844	0.370302239736977	0.0567326204503723
749	Male	control	16	13009	0.346829225760387	0.0535380335281652
750	Male	control	16	13167	0.331644372102854	0.0539280587351526
751	Male	control	16	13278	0.345121844255513	0.0556759662723864
752	Male	control	16	13356	0.314198174960287	0.0534112492965057
753	Male	control	16	13369	0.352862905590139	0.0592075090252443
754	Male	control	16	14116	0.380689871025893	0.0603444563220086
755	Male	control	16	14817	0.354777413278155	0.0571434617819858
756	Male	control	16	14857	0.375487674603629	0.0548041653557609
757	Male	control	16	14902	0.31648376368416	0.0547166448186739
758	Male	control	16	15353	0.389008470136342	0.0598870371114448
759	Male	control	16	15366	0.35881300549498	0.0540071989210522
760	Male	control	16	15387	0.348239839683415	0.0590858006075563
761	Male	control	16	15500	0.341839329653485	0.057010557785256
762	Male	control	16	15750	0.382681723014027	0.0608881025440056
763	Male	control	16	15787	0.347696707006928	0.0529338057503759
764	Male	control	16	15952	0.386233990920753	0.0542636848617126
765	Male	control	16	16310	0.355400492471211	0.0549565919860772
766	Male	control	16	16554	0.343794829636038	0.0551007946227689
767	Male	control	16	16939	0.378508255956397	0.0555333304907421
768	Male	control	16	17381	0.388485776569005	0.054607467027385
769	Male	control	16	17902	0.340604241822218	0.0552538618858191
770	Male	control	16	18580	0.294172579985796	0.0521400578884803
771	Male	control	16	18602	0.36288113272456	0.0584700478183601
772	Male	control	16	18810	0.388640520294976	0.0580534248573373
773	Male	control	16	18815	0.388210918161151	0.0542890475166186
774	Male	control	16	19007	0.366208392517161	0.0539961609256924
775	Male	control	16	19143	0.351756703109922	0.0617047950024938
776	Male	control	16	19334	0.339663289428654	0.0569126691716441
777	Male	control	16	19410	0.348176421163978	0.0558530695237402
778	Male	control	16	19543	0.352689143971478	0.0516920475275921
779	Male	control	16	19720	0.330508965918941	0.0570883004430158
780	Male	control	16	20038	0.324877213671197	0.0655205581505336
781	Male	control	16	20232	0.336637277234999	0.0550344348347079
782	Male	control	16	20254	0.380121128811343	0.055947912442343
783	Male	control	16	20769	0.361152140994518	0.0560290649488807
784	Male	control	16	20789	0.367778819299811	0.0551441477605705
785	Male	control	16	20878	0.37650781268999	0.05805467471451
786	Male	control	16	20945	0.369865811243542	0.0585998592747809
787	Male	control	16	21074	0.381181749850288	0.0564241787569536
788	Male	control	16	21308	0.362977819354773	0.0506458415524368
789	Male	control	16	21660	0.365079823046591	0.0586139910895192
790	Male	control	16	21700	0.361018371121968	0.0584564672119945
791	Male	control	16	22035	0.394833248035267	0.0606933346077863
792	Male	control	16	22099	0.32438591772505	0.0595584188280987
793	Male	control	16	22256	0.341787740728757	0.0544342422827115
794	Male	control	16	22884	0.341272624686632	0.0593465647321533
795	Male	control	16	22990	0.351792205846855	0.0581414959769916
796	Male	control	16	23189	0.363189831507646	0.049314870998246
797	Male	control	16	23191	0.367171359880853	0.058811944949733
798	Male	control	16	23477	0.344583137265196	0.0522138582215683
799	Male	control	16	23497	0.395970598111711	0.054522935345743
800	Male	control	16	23697	0.366353022333927	0.0540205305863705
801	Male	control	17	371	0.324740494326456	0.0587312735447352
802	Male	control	17	900	0.310601664684757	0.0559083465826039
803	Male	control	17	1244	0.311272553734415	0.058491313441603
804	Male	control	17	1381	0.289288977467143	0.0566230626604394
805	Male	control	17	1383	0.322558594162814	0.0607048017688624
806	Male	control	17	1476	0.322977189368111	0.060777951169865
807	Male	control	17	1572	0.309058165624365	0.062649349487167
808	Male	control	17	1855	0.297370466500234	0.0565155617873868
809	Male	control	17	2068	0.302275881373289	0.058690914840476
810	Male	control	17	2276	0.31198948581639	0.0595555598322988
811	Male	control	17	2443	0.309587934483058	0.0602330327881508
812	Male	control	17	2464	0.313988641476854	0.0556712137796858
813	Male	control	17	2473	0.310657523124521	0.0597457233585069
814	Male	control	17	2543	0.294158483583792	0.0606376718226092
815	Male	control	17	2589	0.326408964689398	0.0651424212806991
816	Male	control	17	2830	0.298049215543768	0.0584338686605817
817	Male	control	17	3337	0.325883902273709	0.0593903205784294
818	Male	control	17	4011	0.307711375280452	0.0629117586698513
819	Male	control	17	4526	0.315097787500994	0.0623042171254412
820	Male	control	17	4745	0.312888372309584	0.0632122389538997
821	Male	control	17	4839	0.319524643689853	0.0588150916834608
822	Male	control	17	4859	0.294900026115246	0.0557691192959605
823	Male	control	17	6040	0.30976495730795	0.0605576639281114
824	Male	control	17	6111	0.280307368938263	0.0625640782528313
825	Male	control	17	6261	0.292886079445314	0.0587032163766132
826	Male	control	17	6280	0.310760901053253	0.0608315522780777
827	Male	control	17	6799	0.314920543188413	0.0619196597494084
828	Male	control	17	6969	0.30023839567945	0.0697934660003564
829	Male	control	17	7012	0.291679226704281	0.0637235349913244
830	Male	control	17	7272	0.303901965133321	0.0600126845877034
831	Male	control	17	7440	0.327527262252202	0.064854921437351
832	Male	control	17	7449	0.29360217263621	0.0541866276696183
833	Male	control	17	7548	0.310384225241716	0.0589943647865483
834	Male	control	17	7784	0.303304517518373	0.0613888313498978
835	Male	control	17	7985	0.315568872414831	0.0595207341391891
836	Male	control	17	9102	0.311532850496174	0.0587382928359267
837	Male	control	17	9133	0.317280951385839	0.0598523230812879
838	Male	control	17	9345	0.301875354540848	0.0572090704780681
839	Male	control	17	9950	0.314475871023362	0.0626485177762469
840	Male	control	17	10092	0.298392436055082	0.0626919353709807
841	Male	control	17	10432	0.319412641369423	0.0621261578060815
842	Male	control	17	10447	0.302113052489917	0.0612296129977676
843	Male	control	17	10578	0.323453173892864	0.0636772672808389
844	Male	control	17	10721	0.339637974831208	0.060437978628533
845	Male	control	17	11753	0.308730276765316	0.0617348749392111
846	Male	control	17	12059	0.280576959257419	0.0600152720787018
847	Male	control	17	12489	0.301530611416999	0.0571922820831451
848	Male	control	17	12844	0.320008778153884	0.0606155726177986
849	Male	control	17	13009	0.30633568624176	0.0576048027198067
850	Male	control	17	13167	0.300272327998957	0.0575981299328143
851	Male	control	17	13278	0.298518124786569	0.0607916028494089
852	Male	control	17	13356	0.279982634974454	0.0592170284032255
853	Male	control	17	13369	0.299585404518969	0.061936714411111
854	Male	control	17	14116	0.320339183724681	0.0641837959216053
855	Male	control	17	14817	0.299297543338448	0.062130699503496
856	Male	control	17	14857	0.329992161213993	0.0595444178630467
857	Male	control	17	14902	0.281937011319206	0.0601420350508533
858	Male	control	17	15353	0.337734716633224	0.0615701228607694
859	Male	control	17	15366	0.301637599100603	0.0583270912695694
860	Male	control	17	15387	0.296424192620439	0.0607854678156885
861	Male	control	17	15500	0.296955690962517	0.0597014478032797
862	Male	control	17	15750	0.325262315684918	0.0648826209300406
863	Male	control	17	15787	0.30489702213105	0.0583591996162842
864	Male	control	17	15952	0.321977955633764	0.0600058948078885
865	Male	control	17	16310	0.303692152816632	0.0588681707597145
866	Male	control	17	16554	0.30831096297764	0.0611621915733521
867	Male	control	17	16939	0.319790004239904	0.0598404036298945
868	Male	control	17	17381	0.337843690013712	0.0597290757645075
869	Male	control	17	17902	0.296154123647049	0.058482188965399
870	Male	control	17	18580	0.2691987305044	0.0599099090498891
871	Male	control	17	18602	0.301784388879115	0.0642035970553975
872	Male	control	17	18810	0.324599555910264	0.0592672698198133
873	Male	control	17	18815	0.338164965722246	0.0578608558675554
874	Male	control	17	19007	0.305898148790101	0.0571569902754673
875	Male	control	17	19143	0.307191738357865	0.0635553973906443
876	Male	control	17	19334	0.302423177711313	0.0599746911507442
877	Male	control	17	19410	0.294275696978186	0.0594525939535391
878	Male	control	17	19543	0.311335840867653	0.0591169992373282
879	Male	control	17	19720	0.289718696193098	0.0608055922003545
880	Male	control	17	20038	0.285015423032954	0.0650793187266078
881	Male	control	17	20232	0.294864636895973	0.0593165735574153
882	Male	control	17	20254	0.325371446611589	0.0629156978270724
883	Male	control	17	20769	0.320766465227958	0.0624612445944032
884	Male	control	17	20789	0.32555053026507	0.0588816631339959
885	Male	control	17	20878	0.323693069331892	0.0617545099073302
886	Male	control	17	20945	0.322850515703308	0.0618733069327276
887	Male	control	17	21074	0.32098840783322	0.0621835447476168
888	Male	control	17	21308	0.311197098248002	0.0536512038373354
889	Male	control	17	21660	0.298487738121795	0.0618331303789353
890	Male	control	17	21700	0.31159605950445	0.0622414758425812
891	Male	control	17	22035	0.325629681942084	0.0636355597982654
892	Male	control	17	22099	0.282433031446184	0.0605260828999406
893	Male	control	17	22256	0.309997241370863	0.0612840435671675
894	Male	control	17	22884	0.302891453487179	0.0639654932037646
895	Male	control	17	22990	0.313978419497805	0.0610505555066561
896	Male	control	17	23189	0.31631600459059	0.0536724269367977
897	Male	control	17	23191	0.313486683251862	0.0611555894587784
898	Male	control	17	23477	0.291111438354513	0.0589253614113403
899	Male	control	17	23497	0.33344770734428	0.0601178911660617
900	Male	control	17	23697	0.32002953250649	0.0603392783409028
901	Male	control	18	371	0.263097546563106	0.0659802236715006
902	Male	control	18	900	0.254861961167627	0.0648417400088857
903	Male	control	18	1244	0.246408498952497	0.0694451840840503
904	Male	control	18	1381	0.224516220815396	0.0655288480565799
905	Male	control	18	1383	0.25196629712205	0.0689167230650177
906	Male	control	18	1476	0.248558138118451	0.0690283212400364
907	Male	control	18	1572	0.245791416667541	0.075063393057067
908	Male	control	18	1855	0.236692692856101	0.0697457707236452
909	Male	control	18	2068	0.238801719733737	0.0665398176058605
910	Male	control	18	2276	0.261013885463401	0.0702493137974148
911	Male	control	18	2443	0.253610534036359	0.069696762475896
912	Male	control	18	2464	0.257261563029642	0.0700272915659056
913	Male	control	18	2473	0.24931290326573	0.0683500387321281
914	Male	control	18	2543	0.23824320519541	0.0704741121414174
915	Male	control	18	2589	0.258489607488003	0.0748096746669378
916	Male	control	18	2830	0.228595525475079	0.0697323302306758
917	Male	control	18	3337	0.255413497558179	0.0728474945641868
918	Male	control	18	4011	0.247816682943056	0.0708633858382852
919	Male	control	18	4526	0.236916823136299	0.0687637294130538
920	Male	control	18	4745	0.263468006082334	0.0734214692510629
921	Male	control	18	4839	0.244944288751728	0.068063698435688
922	Male	control	18	4859	0.221158948436363	0.0637451990991527
923	Male	control	18	6040	0.254878879652523	0.0703601014860762
924	Male	control	18	6111	0.220206281214067	0.0716586120688964
925	Male	control	18	6261	0.242238612530281	0.0672812393045826
926	Male	control	18	6280	0.237498687515293	0.0712616432712603
927	Male	control	18	6799	0.237701865186332	0.0692354036277318
928	Male	control	18	6969	0.241890509780807	0.0787433912771478
929	Male	control	18	7012	0.239176780219036	0.0712158636920216
930	Male	control	18	7272	0.243611750850052	0.0663363954961077
931	Male	control	18	7440	0.250914130943669	0.0754024182370364
932	Male	control	18	7449	0.241392021357204	0.066969246076868
933	Male	control	18	7548	0.25646745392414	0.0707166600475916
934	Male	control	18	7784	0.258092291949408	0.0718616782023061
935	Male	control	18	7985	0.259646527618027	0.0678656930967087
936	Male	control	18	9102	0.247972735995308	0.0693037078954446
937	Male	control	18	9133	0.25987935860213	0.0718408021485379
938	Male	control	18	9345	0.230246932626907	0.0656196541966824
939	Male	control	18	9950	0.238710903995389	0.0750448294814265
940	Male	control	18	10092	0.238671365515146	0.0733253699651447
941	Male	control	18	10432	0.24303547774061	0.0687642411541461
942	Male	control	18	10447	0.229518261916399	0.0692702836721
943	Male	control	18	10578	0.267719807230041	0.0712180739750105
944	Male	control	18	10721	0.278612580053763	0.0702319262345993
945	Male	control	18	11753	0.257729713644383	0.0719696320302615
946	Male	control	18	12059	0.228141636085923	0.06655890476436
947	Male	control	18	12489	0.236922308929906	0.0685232241361748
948	Male	control	18	12844	0.257700274383223	0.0723684169320125
949	Male	control	18	13009	0.252999451358777	0.0664394067583992
950	Male	control	18	13167	0.23948255365959	0.0663218868958698
951	Male	control	18	13278	0.238686644480286	0.0706842237449549
952	Male	control	18	13356	0.24025256715131	0.0713964639032075
953	Male	control	18	13369	0.242161265611171	0.0710600031968361
954	Male	control	18	14116	0.256904772532114	0.0707983714913916
955	Male	control	18	14817	0.237003605481271	0.0699028227456905
956	Male	control	18	14857	0.287174506961095	0.0682092130927563
957	Male	control	18	14902	0.21618713118555	0.0700822091356382
958	Male	control	18	15353	0.264873238911898	0.0718854367710232
959	Male	control	18	15366	0.231144315965716	0.0680636799966725
960	Male	control	18	15387	0.22606006015662	0.0669704951874847
961	Male	control	18	15500	0.23200930445708	0.0698051999326959
962	Male	control	18	15750	0.25290933049464	0.0745742110183165
963	Male	control	18	15787	0.239830468996967	0.0672082653517082
964	Male	control	18	15952	0.243202327307202	0.0701181445361851
965	Male	control	18	16310	0.243689830532565	0.0707049422985524
966	Male	control	18	16554	0.255961169744337	0.0724192871025693
967	Male	control	18	16939	0.257811875311216	0.068543544474289
968	Male	control	18	17381	0.272785622863625	0.0692911158716627
969	Male	control	18	17902	0.242616462448698	0.0668321699966252
970	Male	control	18	18580	0.230735368447051	0.0715670347945744
971	Male	control	18	18602	0.241023970513833	0.0732774955078314
972	Male	control	18	18810	0.256155608950185	0.0645477271710494
973	Male	control	18	18815	0.27270568600408	0.06524707179635
974	Male	control	18	19007	0.238004214235332	0.0665683461890016
975	Male	control	18	19143	0.240314038722686	0.0719414650120128
976	Male	control	18	19334	0.249371692419006	0.0704076602141438
977	Male	control	18	19410	0.244826221001783	0.0689886369565963
978	Male	control	18	19543	0.25539375084327	0.0697820652388344
979	Male	control	18	19720	0.2299883746837	0.0695007355999081
980	Male	control	18	20038	0.230281511242819	0.0703103457820918
981	Male	control	18	20232	0.241757373474689	0.0679442823818985
982	Male	control	18	20254	0.266274890617477	0.0704222734495578
983	Male	control	18	20769	0.269209110652339	0.0700166406163923
984	Male	control	18	20789	0.261125336965559	0.0655634306111588
985	Male	control	18	20878	0.268249869155976	0.0720985416775823
986	Male	control	18	20945	0.260697676349387	0.0707529898453892
987	Male	control	18	21074	0.248904513562461	0.0713634541842589
988	Male	control	18	21308	0.242913088797643	0.0642257730721247
989	Male	control	18	21660	0.232529164217797	0.0742407200431684
990	Male	control	18	21700	0.252188218567143	0.0713735800631197
991	Male	control	18	22035	0.264614427865652	0.0702431413580904
992	Male	control	18	22099	0.234679589211243	0.0658266166694428
993	Male	control	18	22256	0.256561256661065	0.0692204996310455
994	Male	control	18	22884	0.253902101165139	0.0739733703187611
995	Male	control	18	22990	0.25761651448416	0.0694857248881875
996	Male	control	18	23189	0.257651705677901	0.0628299811446373
997	Male	control	18	23191	0.251004503841845	0.0727773557198901
998	Male	control	18	23477	0.226881307836221	0.0719520716292281
999	Male	control	18	23497	0.250738784289492	0.070121167863862
1000	Male	control	18	23697	0.26104437389927	0.0723334664412502
1001	Male	control	19	371	0.257973865549139	0.0707861013965579
1002	Male	control	19	900	0.246471621631693	0.0695266750572349
1003	Male	control	19	1244	0.23600177811147	0.0730420043234994
1004	Male	control	19	1381	0.217256238649718	0.0687978834328278
1005	Male	control	19	1383	0.250590172731469	0.0714272939992519
1006	Male	control	19	1476	0.240103865134706	0.0725135935302372
1007	Male	control	19	1572	0.240244911860289	0.0775028027992252
1008	Male	control	19	1855	0.234683822875673	0.0721402118328208
1009	Male	control	19	2068	0.24007628355084	0.0700569914776392
1010	Male	control	19	2276	0.247290211702507	0.0742321259929734
1011	Male	control	19	2443	0.246176477249885	0.0731001666332428
1012	Male	control	19	2464	0.242964502537906	0.0733060550101691
1013	Male	control	19	2473	0.243136508243036	0.0720263274495256
1014	Male	control	19	2543	0.232198343504381	0.074040943473794
1015	Male	control	19	2589	0.243241122402501	0.0781271292248395
1016	Male	control	19	2830	0.235344840839473	0.073441024288053
1017	Male	control	19	3337	0.243818122466273	0.0767597638288405
1018	Male	control	19	4011	0.236615637868052	0.0716150139665012
1019	Male	control	19	4526	0.234467183822377	0.072201635797135
1020	Male	control	19	4745	0.25849090301921	0.077310100943097
1021	Male	control	19	4839	0.238067590678722	0.072411097048105
1022	Male	control	19	4859	0.224501978805343	0.0683953301321816
1023	Male	control	19	6040	0.246219527493617	0.0747510973697188
1024	Male	control	19	6111	0.217920783416685	0.0753452700559469
1025	Male	control	19	6261	0.237939722491782	0.0692486209288182
1026	Male	control	19	6280	0.235432777282913	0.0760833873155749
1027	Male	control	19	6799	0.244166119202368	0.0732666622742969
1028	Male	control	19	6969	0.235433912999677	0.0785700196759757
1029	Male	control	19	7012	0.234372883640888	0.0760510697759165
1030	Male	control	19	7272	0.244352136464346	0.0700507121735705
1031	Male	control	19	7440	0.244074179765876	0.0781329757635195
1032	Male	control	19	7449	0.235294715431581	0.0712202039401241
1033	Male	control	19	7548	0.250838146712746	0.0738769322859244
1034	Male	control	19	7784	0.250166378635488	0.0751362163674336
1035	Male	control	19	7985	0.248299017704906	0.0712008504301193
1036	Male	control	19	9102	0.242565372579881	0.0724498943336044
1037	Male	control	19	9133	0.24718519650888	0.0760900446454725
1038	Male	control	19	9345	0.225487943846532	0.0714132916624366
1039	Male	control	19	9950	0.241686937816323	0.0782702080787551
1040	Male	control	19	10092	0.235173192655636	0.0761260967351728
1041	Male	control	19	10432	0.234579817523694	0.072654292155241
1042	Male	control	19	10447	0.224909871188808	0.0724080432411156
1043	Male	control	19	10578	0.257994390396378	0.0736590903178889
1044	Male	control	19	10721	0.263488294300904	0.0738061871209183
1045	Male	control	19	11753	0.251095908226613	0.0750620077261983
1046	Male	control	19	12059	0.224079021123236	0.0701492255211257
1047	Male	control	19	12489	0.238277029247746	0.0726042005158823
1048	Male	control	19	12844	0.248085541432685	0.0765568589099188
1049	Male	control	19	13009	0.246066076054293	0.0695805314735568
1050	Male	control	19	13167	0.235396760687721	0.0707921659887021
1051	Male	control	19	13278	0.227424779663778	0.0749032929015392
1052	Male	control	19	13356	0.233015377279024	0.0758213331918283
1053	Male	control	19	13369	0.235093935341696	0.0741281634319477
1054	Male	control	19	14116	0.253857630095003	0.0735099591141951
1055	Male	control	19	14817	0.234690341040574	0.0754632796346713
1056	Male	control	19	14857	0.260737591045969	0.0740105174626861
1057	Male	control	19	14902	0.219712423725163	0.0735296824699204
1058	Male	control	19	15353	0.257643671051071	0.0732887434115916
1059	Male	control	19	15366	0.228381314235771	0.0729429693124587
1060	Male	control	19	15387	0.228097367180857	0.070776458642855
1061	Male	control	19	15500	0.226980809455344	0.0736226683018006
1062	Male	control	19	15750	0.243254798906707	0.0761938518751489
1063	Male	control	19	15787	0.242314077719089	0.0719174240406024
1064	Male	control	19	15952	0.236448734899876	0.073695212884044
1065	Male	control	19	16310	0.237633169252432	0.0731739060906563
1066	Male	control	19	16554	0.252546848086627	0.0763534706776298
1067	Male	control	19	16939	0.240882558578768	0.0731516089427143
1068	Male	control	19	17381	0.259949960349302	0.0732768248268258
1069	Male	control	19	17902	0.235302085869264	0.0703976694125757
1070	Male	control	19	18580	0.226568700403623	0.0745383212754723
1071	Male	control	19	18602	0.228330460432065	0.0756357003944082
1072	Male	control	19	18810	0.246241008201717	0.0704200046243013
1073	Male	control	19	18815	0.259733812308607	0.0693203402391448
1074	Male	control	19	19007	0.231680674997689	0.0720001634431058
1075	Male	control	19	19143	0.235915046113557	0.0730667166093997
1076	Male	control	19	19334	0.240903103256658	0.0738032886088339
1077	Male	control	19	19410	0.232970181483165	0.0733795492171963
1078	Male	control	19	19543	0.246502741398713	0.0751561613708721
1079	Male	control	19	19720	0.228565903507434	0.0721706931696345
1080	Male	control	19	20038	0.225694756626824	0.0734104155456873
1081	Male	control	19	20232	0.230887971740624	0.0707173494342816
1082	Male	control	19	20254	0.255885801142276	0.0737930811454053
1083	Male	control	19	20769	0.256210006578283	0.0729979329395055
1084	Male	control	19	20789	0.249678068251322	0.0696527290695399
1085	Male	control	19	20878	0.25462243856967	0.076056698671842
1086	Male	control	19	20945	0.246275224132241	0.073184319364783
1087	Male	control	19	21074	0.242947354894204	0.0734119525058484
1088	Male	control	19	21308	0.236840095032255	0.0677843765884577
1089	Male	control	19	21660	0.23002723785333	0.0745945055238172
1090	Male	control	19	21700	0.247179285251237	0.0757843548359072
1091	Male	control	19	22035	0.247177695343596	0.074423090440363
1092	Male	control	19	22099	0.229730361782921	0.0700872567250702
1093	Male	control	19	22256	0.248329484281701	0.0717346985308998
1094	Male	control	19	22884	0.242319092937151	0.0761341276033464
1095	Male	control	19	22990	0.250154992887229	0.0739455625602162
1096	Male	control	19	23189	0.251342184594049	0.0668730672119961
1097	Male	control	19	23191	0.242357670661553	0.0748399392492703
1098	Male	control	19	23477	0.2292314593962	0.0758238092332806
1099	Male	control	19	23497	0.238244908535034	0.0752313220422377
1100	Male	control	19	23697	0.245786986769861	0.0748044370208975
1101	Male	control	20	371	0.256305250271589	0.074489622060859
1102	Male	control	20	900	0.242908394824962	0.0734504373543873
1103	Male	control	20	1244	0.231335320075213	0.0739956800283068
1104	Male	control	20	1381	0.214169686195632	0.0707899508303298
1105	Male	control	20	1383	0.244898264685684	0.0738412975121644
1106	Male	control	20	1476	0.233139615438846	0.0742123840456853
1107	Male	control	20	1572	0.232918625642283	0.0774798897059526
1108	Male	control	20	1855	0.233916972831256	0.0727034903187208
1109	Male	control	20	2068	0.239100167952924	0.0716725612774354
1110	Male	control	20	2276	0.237958648175445	0.0761154756571949
1111	Male	control	20	2443	0.241600856392223	0.0753702111248728
1112	Male	control	20	2464	0.233400921245194	0.0741999400429719
1113	Male	control	20	2473	0.243067955795102	0.0743136216085352
1114	Male	control	20	2543	0.223262844311579	0.0759529264573859
1115	Male	control	20	2589	0.235905750211486	0.0801729564152107
1116	Male	control	20	2830	0.2358030659257	0.0755429427799834
1117	Male	control	20	3337	0.239950005211472	0.0772835971639012
1118	Male	control	20	4011	0.229030912503344	0.0719318651895883
1119	Male	control	20	4526	0.231534487686734	0.074263461851178
1120	Male	control	20	4745	0.25141075778199	0.0801878624984195
1121	Male	control	20	4839	0.237760712455786	0.0742007719865653
1122	Male	control	20	4859	0.22259363202669	0.0722556049912291
1123	Male	control	20	6040	0.240511656366599	0.0775039642592907
1124	Male	control	20	6111	0.217674927493815	0.0775264498838809
1125	Male	control	20	6261	0.232391793040068	0.0701996395942607
1126	Male	control	20	6280	0.235952129340128	0.079889216006216
1127	Male	control	20	6799	0.245486985179143	0.076051979404046
1128	Male	control	20	6969	0.231591485120099	0.0778407524312998
1129	Male	control	20	7012	0.234884629415177	0.0794776234934197
1130	Male	control	20	7272	0.242949395207068	0.0727527519671859
1131	Male	control	20	7440	0.234554185995479	0.0785274926201398
1132	Male	control	20	7449	0.22685195608148	0.0736980545960614
1133	Male	control	20	7548	0.244991632060443	0.0741492950862246
1134	Male	control	20	7784	0.245775164013014	0.0770091978201281
1135	Male	control	20	7985	0.243367357796087	0.073596543021861
1136	Male	control	20	9102	0.23993798697013	0.0736150785501549
1137	Male	control	20	9133	0.243475432729664	0.0776640564151876
1138	Male	control	20	9345	0.227925574539075	0.0747466227592174
1139	Male	control	20	9950	0.234205896528161	0.078548675453329
1140	Male	control	20	10092	0.236025530815795	0.0776296901137927
1141	Male	control	20	10432	0.224343597062671	0.0748195787793167
1142	Male	control	20	10447	0.220442846398768	0.0745492476614851
1143	Male	control	20	10578	0.247458803488983	0.0747983390136937
1144	Male	control	20	10721	0.254220850871519	0.076446194264034
1145	Male	control	20	11753	0.242651832451145	0.077655029215983
1146	Male	control	20	12059	0.221001729075739	0.073130660618669
1147	Male	control	20	12489	0.238730352848935	0.0739582217428812
1148	Male	control	20	12844	0.240008335841224	0.0782139899298596
1149	Male	control	20	13009	0.243215705706739	0.0710673448979834
1150	Male	control	20	13167	0.238390870112705	0.0742594806602171
1151	Male	control	20	13278	0.225167514116617	0.0766761334176543
1152	Male	control	20	13356	0.230074766846925	0.0778944719768066
1153	Male	control	20	13369	0.233900978089034	0.074943387305977
1154	Male	control	20	14116	0.247196637952321	0.0751263729717363
1155	Male	control	20	14817	0.230365844473467	0.0797664226658949
1156	Male	control	20	14857	0.244108138031692	0.0788662371018635
1157	Male	control	20	14902	0.222542922450468	0.0756058613138209
1158	Male	control	20	15353	0.24895462476132	0.0730437268893737
1159	Male	control	20	15366	0.22439157299024	0.075957445071956
1160	Male	control	20	15387	0.227514049538621	0.0741621799630607
1161	Male	control	20	15500	0.228043441201305	0.0751890184452332
1162	Male	control	20	15750	0.237953702866668	0.0762143086207684
1163	Male	control	20	15787	0.241413714935177	0.0760627048166837
1164	Male	control	20	15952	0.228441096386582	0.0765878446542604
1165	Male	control	20	16310	0.235195216782185	0.0731823605319544
1166	Male	control	20	16554	0.250888023672428	0.0790777934741601
1167	Male	control	20	16939	0.22968241192417	0.0763385791545294
1168	Male	control	20	17381	0.247886270751958	0.0751712057218034
1169	Male	control	20	17902	0.228024356629688	0.072716487069828
1170	Male	control	20	18580	0.224586447405271	0.0759847711683423
1171	Male	control	20	18602	0.220572022070274	0.0781595027231273
1172	Male	control	20	18810	0.24150551266317	0.0755357228251394
1173	Male	control	20	18815	0.247667599454188	0.0723958320762303
1174	Male	control	20	19007	0.224397092438821	0.076437206061076
1175	Male	control	20	19143	0.233081621650027	0.0744797341634918
1176	Male	control	20	19334	0.239986045918411	0.0765449652131106
1177	Male	control	20	19410	0.224021312904538	0.0759070996561279
1178	Male	control	20	19543	0.238460588033223	0.0785916934735451
1179	Male	control	20	19720	0.22727520436376	0.074520530364681
1180	Male	control	20	20038	0.223835102849503	0.0761072458429919
1181	Male	control	20	20232	0.227437013302867	0.0724986626464446
1182	Male	control	20	20254	0.24868823556218	0.0751502737906096
1183	Male	control	20	20769	0.250421613814942	0.0746650379544172
1184	Male	control	20	20789	0.244648595469323	0.0725989329827516
1185	Male	control	20	20878	0.242286613607883	0.0783904836473821
1186	Male	control	20	20945	0.237054167038432	0.0736208520295239
1187	Male	control	20	21074	0.24209681263734	0.0743286360594267
1188	Male	control	20	21308	0.231372157404826	0.0700525402471703
1189	Male	control	20	21660	0.228400132595233	0.0748705789212814
1190	Male	control	20	21700	0.243947965575638	0.0780777492954609
1191	Male	control	20	22035	0.234279297265804	0.0776845736541534
1192	Male	control	20	22099	0.225400496978145	0.0741474975692759
1193	Male	control	20	22256	0.241412546187721	0.0735078922450139
1194	Male	control	20	22884	0.235170442973803	0.0768821377797235
1195	Male	control	20	22990	0.241025981810879	0.0761551733222893
1196	Male	control	20	23189	0.244589314557181	0.0696606936052847
1197	Male	control	20	23191	0.234158489217962	0.0752364758862523
1198	Male	control	20	23477	0.230062647098088	0.0772854796026547
1199	Male	control	20	23497	0.230302214209	0.0778856516755025
1200	Male	control	20	23697	0.237051161740646	0.0755384576585004
1201	Male	control	21	371	0.230641253869763	0.0826376789866931
1202	Male	control	21	900	0.220385997880373	0.082667423408214
1203	Male	control	21	1244	0.205106644000515	0.0812752341108317
1204	Male	control	21	1381	0.190594096673613	0.0771033879294588
1205	Male	control	21	1383	0.22136911563116	0.0805417908592028
1206	Male	control	21	1476	0.204086062498761	0.08146547185528
1207	Male	control	21	1572	0.209704650866634	0.0858633058530705
1208	Male	control	21	1855	0.211976672690899	0.0797020515304973
1209	Male	control	21	2068	0.216295857001892	0.0783257480643468
1210	Male	control	21	2276	0.216175343572844	0.0843152305465608
1211	Male	control	21	2443	0.217254405587042	0.0826306402642183
1212	Male	control	21	2464	0.209597380926952	0.0825742530503016
1213	Male	control	21	2473	0.220375052992138	0.0814951537814028
1214	Male	control	21	2543	0.200399489262102	0.0822967051298096
1215	Male	control	21	2589	0.202262328020194	0.0875299521774089
1216	Male	control	21	2830	0.211112333177138	0.0837085859486683
1217	Male	control	21	3337	0.209878812859798	0.085039481378763
1218	Male	control	21	4011	0.204803347137408	0.0762905784479512
1219	Male	control	21	4526	0.204121976947249	0.0819195457111719
1220	Male	control	21	4745	0.228488898610633	0.0879326488948672
1221	Male	control	21	4839	0.207554526379447	0.0823842584748654
1222	Male	control	21	4859	0.197877479716502	0.0809331829949066
1223	Male	control	21	6040	0.217273260608874	0.0866094611089966
1224	Male	control	21	6111	0.198563791260319	0.0844869317054558
1225	Male	control	21	6261	0.211445922509654	0.0780334216454738
1226	Male	control	21	6280	0.211497444321962	0.08977593607958
1227	Male	control	21	6799	0.219030636805037	0.0833175371291506
1228	Male	control	21	6969	0.206362151200289	0.0816626677489032
1229	Male	control	21	7012	0.214024779263389	0.0870583614529229
1230	Male	control	21	7272	0.223049977699736	0.0794388697725995
1231	Male	control	21	7440	0.208634935637501	0.0858217861537357
1232	Male	control	21	7449	0.206688417286537	0.0829702674050206
1233	Male	control	21	7548	0.224870278054168	0.0819959663492924
1234	Male	control	21	7784	0.2267546262925	0.0842879475648371
1235	Male	control	21	7985	0.21718640242061	0.0802245040370235
1236	Male	control	21	9102	0.214091430155159	0.0799412024556793
1237	Male	control	21	9133	0.216758181320271	0.0865799157756048
1238	Male	control	21	9345	0.198507214486252	0.0838135850448829
1239	Male	control	21	9950	0.212623689281351	0.0862666726708536
1240	Male	control	21	10092	0.212945187096884	0.0844822243958533
1241	Male	control	21	10432	0.199230829053105	0.0812819836236917
1242	Male	control	21	10447	0.195243303304601	0.0804617142871134
1243	Male	control	21	10578	0.225143765555328	0.0810787068066957
1244	Male	control	21	10721	0.225933412626812	0.0831812462118451
1245	Male	control	21	11753	0.217765494699593	0.0860171636195838
1246	Male	control	21	12059	0.2003170567246	0.0796777729336999
1247	Male	control	21	12489	0.218391287044474	0.0831487617050137
1248	Male	control	21	12844	0.209580728413275	0.0858871123067981
1249	Male	control	21	13009	0.220795834121139	0.0780906400314818
1250	Male	control	21	13167	0.216009099336324	0.0827073397738693
1251	Male	control	21	13278	0.201416902354889	0.0848419609392168
1252	Male	control	21	13356	0.210813976763228	0.0862045076045785
1253	Male	control	21	13369	0.209429958770696	0.081120913546617
1254	Male	control	21	14116	0.223262742881398	0.0810911398515152
1255	Male	control	21	14817	0.204325631102304	0.0878706060481393
1256	Male	control	21	14857	0.216015001577626	0.0884398439170855
1257	Male	control	21	14902	0.202572948292139	0.0833869389888112
1258	Male	control	21	15353	0.221199997246653	0.0786882522431734
1259	Male	control	21	15366	0.195472059984853	0.0840110331333548
1260	Male	control	21	15387	0.201968759504289	0.0811083558084669
1261	Male	control	21	15500	0.203681627778371	0.0824978011803941
1262	Male	control	21	15750	0.212542140973911	0.0823638620410523
1263	Male	control	21	15787	0.217623348497386	0.0851855859892095
1264	Male	control	21	15952	0.19888752035535	0.0846770259650931
1265	Male	control	21	16310	0.211959438479219	0.0800612389291739
1266	Male	control	21	16554	0.231868655358756	0.0886166955571651
1267	Male	control	21	16939	0.1992160225919	0.0839011646878864
1268	Male	control	21	17381	0.217058895277998	0.0824717765216478
1269	Male	control	21	17902	0.204675416869784	0.0799551537194968
1270	Male	control	21	18580	0.208726653128925	0.0840979074122034
1271	Male	control	21	18602	0.192070788589766	0.0846809635977244
1272	Male	control	21	18810	0.21249945622304	0.0842951836124417
1273	Male	control	21	18815	0.224419273325382	0.0795135717849142
1274	Male	control	21	19007	0.200256509104398	0.0868943012421494
1275	Male	control	21	19143	0.208732838535139	0.0793318450462671
1276	Male	control	21	19334	0.215571642990981	0.0851621874722568
1277	Male	control	21	19410	0.199215001966677	0.0832560347604909
1278	Male	control	21	19543	0.218129107503195	0.0872099537734118
1279	Male	control	21	19720	0.204495237796568	0.0814268632807695
1280	Male	control	21	20038	0.201385213518861	0.0818863634878666
1281	Male	control	21	20232	0.205706320028975	0.0794922885585907
1282	Male	control	21	20254	0.222321894455083	0.0819556764593872
1283	Male	control	21	20769	0.224196897394822	0.0815295448795122
1284	Male	control	21	20789	0.218758432605951	0.0802035418638787
1285	Male	control	21	20878	0.215716588728835	0.0860800112432047
1286	Male	control	21	20945	0.209138623228051	0.0794534567727713
1287	Male	control	21	21074	0.212818073063169	0.0795020697207765
1288	Male	control	21	21308	0.205070043936194	0.078687079679934
1289	Male	control	21	21660	0.201917925571414	0.0807930871924629
1290	Male	control	21	21700	0.218458557641628	0.0860552838017343
1291	Male	control	21	22035	0.205728123794178	0.0844436005411694
1292	Male	control	21	22099	0.205915886036372	0.0816007462952726
1293	Male	control	21	22256	0.219178189261857	0.0793567923706825
1294	Male	control	21	22884	0.212639800064231	0.0830931696057667
1295	Male	control	21	22990	0.217523184301034	0.0837422074972559
1296	Male	control	21	23189	0.2212914714573	0.0772868834144416
1297	Male	control	21	23191	0.206402896615655	0.0804784016750986
1298	Male	control	21	23477	0.204641130237056	0.0856608089097032
1299	Male	control	21	23497	0.199271434549661	0.0858199742782983
1300	Male	control	21	23697	0.209560860069061	0.0832147390179267
1301	Male	control	22	371	0.213096311135475	0.0953664174614904
1302	Male	control	22	900	0.199216122638822	0.0976927902268861
1303	Male	control	22	1244	0.184850398713734	0.0932003757641653
1304	Male	control	22	1381	0.171716706205324	0.0867190677973436
1305	Male	control	22	1383	0.201393916943283	0.0906713279150295
1306	Male	control	22	1476	0.179728648764815	0.0920614662551622
1307	Male	control	22	1572	0.187742803505832	0.098369383809743
1308	Male	control	22	1855	0.193988468657651	0.0931452928584504
1309	Male	control	22	2068	0.197571212842315	0.0876700239943219
1310	Male	control	22	2276	0.195818296752643	0.0982868401911298
1311	Male	control	22	2443	0.197741776980352	0.0932579708812091
1312	Male	control	22	2464	0.187359658461786	0.0957397957274117
1313	Male	control	22	2473	0.198596665631585	0.0917123187773087
1314	Male	control	22	2543	0.181374151251813	0.091717808463909
1315	Male	control	22	2589	0.175998903546107	0.099522731237327
1316	Male	control	22	2830	0.192791135160259	0.0984214876541429
1317	Male	control	22	3337	0.185394262889323	0.0977270038288063
1318	Male	control	22	4011	0.183897206687189	0.0833072692414711
1319	Male	control	22	4526	0.182187247701249	0.0934903790386635
1320	Male	control	22	4745	0.210879375367445	0.0990842637084734
1321	Male	control	22	4839	0.187429765737295	0.0952618220784785
1322	Male	control	22	4859	0.177181921621476	0.0937565244118026
1323	Male	control	22	6040	0.19716121519481	0.0989400443695729
1324	Male	control	22	6111	0.183097172223156	0.0948596874860419
1325	Male	control	22	6261	0.193748013961755	0.0905829674276636
1326	Male	control	22	6280	0.19195273533108	0.105875226255084
1327	Male	control	22	6799	0.203134986584402	0.093842394070834
1328	Male	control	22	6969	0.18480649132704	0.0874803944700041
1329	Male	control	22	7012	0.196088360771629	0.0973296980347824
1330	Male	control	22	7272	0.207250485737186	0.0899364509694212
1331	Male	control	22	7440	0.18567828828888	0.0970441439069023
1332	Male	control	22	7449	0.189682750634407	0.0981129271641289
1333	Male	control	22	7548	0.206453386436787	0.0944900673538775
1334	Male	control	22	7784	0.209002724731318	0.095009946826947
1335	Male	control	22	7985	0.196220364229283	0.0894444284903145
1336	Male	control	22	9102	0.193064442942302	0.090990376095783
1337	Male	control	22	9133	0.19421715076042	0.101860287697498
1338	Male	control	22	9345	0.17965780209958	0.0964626849639414
1339	Male	control	22	9950	0.193746392397708	0.0989228907444492
1340	Male	control	22	10092	0.194355756863808	0.0954232433567575
1341	Male	control	22	10432	0.176858064049056	0.0911422843137541
1342	Male	control	22	10447	0.172161027816501	0.0901616812816333
1343	Male	control	22	10578	0.205004590783412	0.091554166652135
1344	Male	control	22	10721	0.201280966529141	0.0935989260187218
1345	Male	control	22	11753	0.198926011300374	0.0984299627018814
1346	Male	control	22	12059	0.182656565275211	0.0885584085678668
1347	Male	control	22	12489	0.201956461772064	0.0979570756196945
1348	Male	control	22	12844	0.185889176225801	0.0981339210613419
1349	Male	control	22	13009	0.20271278583158	0.0886357939263951
1350	Male	control	22	13167	0.198496158909106	0.0947143790438523
1351	Male	control	22	13278	0.180007613172683	0.0970416055042557
1352	Male	control	22	13356	0.196421130027747	0.0995697422143181
1353	Male	control	22	13369	0.188891023110079	0.0912741092126363
1354	Male	control	22	14116	0.201349324250017	0.0905357035152731
1355	Male	control	22	14817	0.183423627533938	0.0985292446689701
1356	Male	control	22	14857	0.191220571921831	0.102583341590322
1357	Male	control	22	14902	0.186047110915008	0.0955413724998625
1358	Male	control	22	15353	0.198394102397488	0.0869485929564678
1359	Male	control	22	15366	0.174641942366837	0.0963162745644764
1360	Male	control	22	15387	0.184744719946174	0.0912441499316644
1361	Male	control	22	15500	0.186115356540884	0.0934435066644123
1362	Male	control	22	15750	0.18917643178888	0.0917177847203436
1363	Male	control	22	15787	0.204972560077446	0.0975851825923947
1364	Male	control	22	15952	0.174208457952938	0.0966503625837837
1365	Male	control	22	16310	0.192319884803257	0.0897003864847169
1366	Male	control	22	16554	0.215943937300653	0.102580624366782
1367	Male	control	22	16939	0.174593695179474	0.0953630845636933
1368	Male	control	22	17381	0.191865699542757	0.0927794640015127
1369	Male	control	22	17902	0.186105217339688	0.0905902014901227
1370	Male	control	22	18580	0.194896325732226	0.0972180888835566
1371	Male	control	22	18602	0.17023047914839	0.0938538952341103
1372	Male	control	22	18810	0.1886708805074	0.0968099290285376
1373	Male	control	22	18815	0.202057296626404	0.0896979981845852
1374	Male	control	22	19007	0.178930750269161	0.101526895694338
1375	Male	control	22	19143	0.187812774871741	0.0864049214839459
1376	Male	control	22	19334	0.197997714060821	0.0990713182337218
1377	Male	control	22	19410	0.179014335795403	0.0947380854833596
1378	Male	control	22	19543	0.197521316947056	0.100813131324489
1379	Male	control	22	19720	0.186809628179557	0.0911307312252958
1380	Male	control	22	20038	0.186484465569284	0.0902426691410979
1381	Male	control	22	20232	0.187066990622733	0.0903630055512524
1382	Male	control	22	20254	0.198350206386563	0.0928867082629203
1383	Male	control	22	20769	0.202618651425469	0.0914655820637244
1384	Male	control	22	20789	0.196567322955998	0.092120961009666
1385	Male	control	22	20878	0.194220454929118	0.0975925914774715
1386	Male	control	22	20945	0.184637196037827	0.088678875822582
1387	Male	control	22	21074	0.19076839463377	0.0864154089249583
1388	Male	control	22	21308	0.184340936459261	0.0913457139014312
1389	Male	control	22	21660	0.181396643441496	0.0904175988642964
1390	Male	control	22	21700	0.198849202057426	0.0977365360150883
1391	Male	control	22	22035	0.181514219463384	0.094557074718804
1392	Male	control	22	22099	0.188875309654733	0.0929917385659912
1393	Male	control	22	22256	0.200909925636873	0.0879970656055636
1394	Male	control	22	22884	0.193516264928056	0.0915184710441514
1395	Male	control	22	22990	0.200224778049572	0.0960539121813884
1396	Male	control	22	23189	0.201361559236797	0.0912577135929909
1397	Male	control	22	23191	0.183024597970036	0.0893467609685415
1398	Male	control	22	23477	0.187426615364059	0.0992997318218032
1399	Male	control	22	23497	0.171374035788058	0.0977332946364436
1400	Male	control	22	23697	0.185503460420317	0.0936522002745643
1401	Male	control	23	371	0.228670308941992	0.0907927582160038
1402	Male	control	23	900	0.217548015647917	0.0876880431965979
1403	Male	control	23	1244	0.216879706261115	0.084316524274421
1404	Male	control	23	1381	0.201972705840411	0.0806572472590088
1405	Male	control	23	1383	0.229770456756984	0.0865131830130555
1406	Male	control	23	1476	0.2030036253006	0.0864832936955126
1407	Male	control	23	1572	0.211397718117377	0.0824933717488058
1408	Male	control	23	1855	0.21869790438084	0.0794756946156909
1409	Male	control	23	2068	0.225280284999012	0.0822834096176078
1410	Male	control	23	2276	0.198609887410765	0.0860403687453918
1411	Male	control	23	2443	0.214860365290967	0.0822201336273662
1412	Male	control	23	2464	0.197315767937868	0.0847684423999641
1413	Male	control	23	2473	0.226106854767294	0.086551960406209
1414	Male	control	23	2543	0.204002895754451	0.083167092928001
1415	Male	control	23	2589	0.19884453888041	0.0922008213941152
1416	Male	control	23	2830	0.23518838311494	0.0852003038419697
1417	Male	control	23	3337	0.211069646390583	0.0879751129490296
1418	Male	control	23	4011	0.199985123999897	0.0736472793334904
1419	Male	control	23	4526	0.205434057550365	0.0869104353916992
1420	Male	control	23	4745	0.227645699435855	0.0914762010078807
1421	Male	control	23	4839	0.205385471512041	0.0866442406675231
1422	Male	control	23	4859	0.217093901701878	0.0882714747924373
1423	Male	control	23	6040	0.211885525398458	0.0871683099048469
1424	Male	control	23	6111	0.22149970065966	0.0907161530741789
1425	Male	control	23	6261	0.215075297214887	0.08189614283421
1426	Male	control	23	6280	0.224164326653222	0.0945180421640054
1427	Male	control	23	6799	0.247054744688781	0.0870029733627272
1428	Male	control	23	6969	0.211002934866385	0.0766255016177423
1429	Male	control	23	7012	0.218672558736721	0.0937525743201121
1430	Male	control	23	7272	0.236884506208294	0.0852657219293106
1431	Male	control	23	7440	0.206790542224701	0.080395321486402
1432	Male	control	23	7449	0.202718507283151	0.0863345813074801
1433	Male	control	23	7548	0.226467407637103	0.078273694239462
1434	Male	control	23	7784	0.229299428354967	0.0830483847013689
1435	Male	control	23	7985	0.209621755670222	0.0845507151950545
1436	Male	control	23	9102	0.220362360742405	0.0796864109958207
1437	Male	control	23	9133	0.216773050327657	0.0875934407425808
1438	Male	control	23	9345	0.209808853853236	0.0904273886091534
1439	Male	control	23	9950	0.225764838446374	0.0856746950563758
1440	Male	control	23	10092	0.222160495547214	0.0872377383377809
1441	Male	control	23	10432	0.206864086991762	0.0779665936343867
1442	Male	control	23	10447	0.201585346747552	0.0831352702986039
1443	Male	control	23	10578	0.220991554992929	0.0872764779513098
1444	Male	control	23	10721	0.221326663540234	0.0838867447207774
1445	Male	control	23	11753	0.21508270926351	0.0910296529408772
1446	Male	control	23	12059	0.202844506230042	0.0860015546164937
1447	Male	control	23	12489	0.234280829602075	0.082720834757937
1448	Male	control	23	12844	0.204315318119703	0.0852228625607534
1449	Male	control	23	13009	0.21539517618444	0.0826102792630904
1450	Male	control	23	13167	0.234772947151111	0.0851411680142842
1451	Male	control	23	13278	0.200654519091809	0.0862323306635838
1452	Male	control	23	13356	0.20241729934095	0.0865259084769786
1453	Male	control	23	13369	0.21451558542899	0.0798044831495378
1454	Male	control	23	14116	0.230642960254804	0.0846665441441809
1455	Male	control	23	14817	0.213627549539738	0.0954807839415485
1456	Male	control	23	14857	0.181180115904059	0.102112420788863
1457	Male	control	23	14902	0.227436062442371	0.0858102396859226
1458	Male	control	23	15353	0.21463277603809	0.0740117859272525
1459	Male	control	23	15366	0.208814972360135	0.0856734772459431
1460	Male	control	23	15387	0.208791294634397	0.0891995211651627
1461	Male	control	23	15500	0.207443113293603	0.0847535959577447
1462	Male	control	23	15750	0.220151968435853	0.0800860309070648
1463	Male	control	23	15787	0.231323350692368	0.0953628214245471
1464	Male	control	23	15952	0.201569790934653	0.0892188539021638
1465	Male	control	23	16310	0.216200607130294	0.0788313314288378
1466	Male	control	23	16554	0.234917498882338	0.0938515735272118
1467	Male	control	23	16939	0.185142054575278	0.0903581508285945
1468	Male	control	23	17381	0.208499820505316	0.0874955026104229
1469	Male	control	23	17902	0.199262045500591	0.0833684138358361
1470	Male	control	23	18580	0.21245354921129	0.0858150058300415
1471	Male	control	23	18602	0.187697788668418	0.0887630994376752
1472	Male	control	23	18810	0.209970515022164	0.0946649536101398
1473	Male	control	23	18815	0.216287886793358	0.0850595499715523
1474	Male	control	23	19007	0.198606304383549	0.0935683346046714
1475	Male	control	23	19143	0.216852631201675	0.0815286852863524
1476	Male	control	23	19334	0.22093359007461	0.0904726217621537
1477	Male	control	23	19410	0.188939878454601	0.0843618073354124
1478	Male	control	23	19543	0.209380464337077	0.0957866668682473
1479	Male	control	23	19720	0.215548421066743	0.0850739071922587
1480	Male	control	23	20038	0.202273129272934	0.0833763741364426
1481	Male	control	23	20232	0.199663321017492	0.0835965184467124
1482	Male	control	23	20254	0.213093476432312	0.085810416593909
1483	Male	control	23	20769	0.207431049356563	0.0830317394493944
1484	Male	control	23	20789	0.215719169773965	0.0873410876620597
1485	Male	control	23	20878	0.190112463353897	0.0912800453365295
1486	Male	control	23	20945	0.194809708064726	0.0760159866598134
1487	Male	control	23	21074	0.215519235716566	0.0773247859234382
1488	Male	control	23	21308	0.210555643958257	0.0823585285846572
1489	Male	control	23	21660	0.216285844028102	0.0769223221154241
1490	Male	control	23	21700	0.217033008651184	0.0892817756991899
1491	Male	control	23	22035	0.190788418358081	0.0896247591917508
1492	Male	control	23	22099	0.212282835213315	0.0875160451173284
1493	Male	control	23	22256	0.212565460343307	0.083082212110391
1494	Male	control	23	22884	0.2086526183404	0.0827478245274358
1495	Male	control	23	22990	0.22204715609636	0.084187359475192
1496	Male	control	23	23189	0.223029527813407	0.0786775284201312
1497	Male	control	23	23191	0.201264021250267	0.0779497262679737
1498	Male	control	23	23477	0.221121045716591	0.0889164074878309
1499	Male	control	23	23497	0.191119592868126	0.0872348131711194
1500	Male	control	23	23697	0.198638209740317	0.0831491911844578
1501	Male	control	24	371	0.206167773966541	0.101131494334044
1502	Male	control	24	900	0.199342014396386	0.0976144840004153
1503	Male	control	24	1244	0.190299944367789	0.0941889306152422
1504	Male	control	24	1381	0.177019253573874	0.0880002449960716
1505	Male	control	24	1383	0.202574043899717	0.0951169429897012
1506	Male	control	24	1476	0.179524088793906	0.095668650025203
1507	Male	control	24	1572	0.187787734368066	0.0898617907906497
1508	Male	control	24	1855	0.196092705241123	0.0901560784566514
1509	Male	control	24	2068	0.200645746429399	0.0910671157712361
1510	Male	control	24	2276	0.177348585510807	0.0956368516854669
1511	Male	control	24	2443	0.192420447650144	0.0903999316464561
1512	Male	control	24	2464	0.174661584106252	0.0922787691937349
1513	Male	control	24	2473	0.207515787834447	0.09666613151647
1514	Male	control	24	2543	0.183557621253135	0.0907176941651068
1515	Male	control	24	2589	0.171574663455985	0.102542890077003
1516	Male	control	24	2830	0.205836999694947	0.094539789282561
1517	Male	control	24	3337	0.183286073393042	0.0971648801096893
1518	Male	control	24	4011	0.179314420893252	0.0789260850935339
1519	Male	control	24	4526	0.18185503586141	0.0968280894340204
1520	Male	control	24	4745	0.206408321919413	0.0989256354483514
1521	Male	control	24	4839	0.180112514294487	0.0965238365967045
1522	Male	control	24	4859	0.183943192154539	0.098651537758225
1523	Male	control	24	6040	0.185896524640006	0.0962027693222285
1524	Male	control	24	6111	0.201632550648747	0.0992654745666369
1525	Male	control	24	6261	0.197312675342663	0.092793570941945
1526	Male	control	24	6280	0.199358865820296	0.10386545915034
1527	Male	control	24	6799	0.219578936168998	0.094855628555275
1528	Male	control	24	6969	0.184557592068756	0.080666400340309
1529	Male	control	24	7012	0.201122344424951	0.103133537492784
1530	Male	control	24	7272	0.214572070103018	0.0943445379246741
1531	Male	control	24	7440	0.181229006461098	0.0876656312185333
1532	Male	control	24	7449	0.183472331734125	0.0972299628489638
1533	Male	control	24	7548	0.205512193348563	0.0866954901645527
1534	Male	control	24	7784	0.212268077106153	0.0904407232478987
1535	Male	control	24	7985	0.189974299945877	0.0936798288962067
1536	Male	control	24	9102	0.194833084878502	0.0880794771133394
1537	Male	control	24	9133	0.192669233581857	0.0967537092493903
1538	Male	control	24	9345	0.182423902974294	0.101630764171149
1539	Male	control	24	9950	0.199247779680426	0.0975595252278679
1540	Male	control	24	10092	0.195853226806124	0.0967604561263418
1541	Male	control	24	10432	0.183647675436094	0.0840523191140485
1542	Male	control	24	10447	0.177297695993091	0.092592411431308
1543	Male	control	24	10578	0.199430886602462	0.0979776784594294
1544	Male	control	24	10721	0.196302371662698	0.0918680913377454
1545	Male	control	24	11753	0.199079711225157	0.101772608145197
1546	Male	control	24	12059	0.184828238529082	0.0940875733334127
1547	Male	control	24	12489	0.207633013722551	0.0910247090265797
1548	Male	control	24	12844	0.179572662866598	0.0943585200398732
1549	Male	control	24	13009	0.192493625568567	0.0926332164392726
1550	Male	control	24	13167	0.210776193113733	0.0926843448867702
1551	Male	control	24	13278	0.176077864429833	0.095976770694395
1552	Male	control	24	13356	0.185235944890508	0.0954001529863023
1553	Male	control	24	13369	0.196253848026989	0.0875228392453517
1554	Male	control	24	14116	0.205850657931664	0.0931334946453847
1555	Male	control	24	14817	0.186727173316625	0.104769083994522
1556	Male	control	24	14857	0.163673112345102	0.115244810492147
1557	Male	control	24	14902	0.203902701415706	0.0956831480062901
1558	Male	control	24	15353	0.187037156500728	0.0802014497171858
1559	Male	control	24	15366	0.182965302161471	0.0948679158325861
1560	Male	control	24	15387	0.182801361117424	0.0978302127253703
1561	Male	control	24	15500	0.18448908730679	0.0947423137457184
1562	Male	control	24	15750	0.190753058042913	0.0871556800640933
1563	Male	control	24	15787	0.208219570215077	0.105692697872912
1564	Male	control	24	15952	0.173637646682409	0.0983289253599599
1565	Male	control	24	16310	0.192872965208029	0.0881896962970317
1566	Male	control	24	16554	0.216053112335929	0.10569010065912
1567	Male	control	24	16939	0.161396597957001	0.101449074816628
1568	Male	control	24	17381	0.183131273949682	0.0959852026878684
1569	Male	control	24	17902	0.17830910306062	0.094011296044257
1570	Male	control	24	18580	0.197807764588004	0.0946829115423169
1571	Male	control	24	18602	0.164114331251511	0.0967311643200152
1572	Male	control	24	18810	0.182851999593706	0.104942587810339
1573	Male	control	24	18815	0.190870744798031	0.0937721591057055
1574	Male	control	24	19007	0.170064160496485	0.106697204357867
1575	Male	control	24	19143	0.190309738360771	0.0873994617910383
1576	Male	control	24	19334	0.201544186446167	0.100840473811733
1577	Male	control	24	19410	0.168616244150305	0.0922096117716818
1578	Male	control	24	19543	0.189782941403875	0.10718432439356
1579	Male	control	24	19720	0.195813481943388	0.0924128497634682
1580	Male	control	24	20038	0.181572751627367	0.0896713814623077
1581	Male	control	24	20232	0.178649363053017	0.0936265001305392
1582	Male	control	24	20254	0.189715051591103	0.0949641338538018
1583	Male	control	24	20769	0.186146184130189	0.0916222176231296
1584	Male	control	24	20789	0.193304575511324	0.0986339827924248
1585	Male	control	24	20878	0.168810068305054	0.101741453556271
1586	Male	control	24	20945	0.171153107078341	0.0825001672234871
1587	Male	control	24	21074	0.188461846125269	0.0841781023253856
1588	Male	control	24	21308	0.185510814578069	0.092074162869305
1589	Male	control	24	21660	0.187649825985516	0.082158768704538
1590	Male	control	24	21700	0.197067095329205	0.0990889902856607
1591	Male	control	24	22035	0.167580545640723	0.0977565456276319
1592	Male	control	24	22099	0.192270588016957	0.0960728919160749
1593	Male	control	24	22256	0.195281136465941	0.0908251240856609
1594	Male	control	24	22884	0.192814142853136	0.0890170520017334
1595	Male	control	24	22990	0.208866867387436	0.0922165472007893
1596	Male	control	24	23189	0.20208760133856	0.0888701138614872
1597	Male	control	24	23191	0.17610343089136	0.0840369156928622
1598	Male	control	24	23477	0.196690525268617	0.0997864418851561
1599	Male	control	24	23497	0.164626749069699	0.0951510211521547
1600	Male	control	24	23697	0.175200897816167	0.091036268587141
