# Supplementary material for: Measurements of damage and repair of binary health attributes in aging mice and humans reveal that robustness and resilience decrease with age, operate over broad timescales, and are affected differently by interventions
Source: eLife. 2022 Nov 21;11:e77632. doi: 10.7554/eLife.77632 (PMC9725749; doi:10.7554/eLife.77632)
Supplement: Figure 2—source data 1. [file elife-77632-fig2-data1.zip › figure2/mouse2_binned_rates.csv]

	time.bin	exercise	sex	mean.damage	mean.repair	mean.f	se.repair	se.damage	se.f	repair.num	damage.num	f.num	age	lower.repair	upper.repair	lower.damage	upper.damage	lower.f	upper.f
1	20.75	No	Female	0.249025451399177	0.699234026096211	0.233870967741935	NA	NA	NA	1	1	1	20.75	NA	NA	NA	NA	NA	NA
2	21.25	No	Female	0.227592532056075	0.453396315282777	0.235023041474654	0.112202750975315	0.0757814934149833	0.0296271912780122	7	7	7	21.25	0.341193564307462	0.565599066258092	0.151811038641092	0.303374025471059	0.205395850196642	0.264650232752667
3	21.25	No	Male	0.326365990855119	0.973801938771407	0.19758064516129	0.289961609661837	0.0730421181565022	0.00975868337908837	8	8	8	21.25	0.68384032910957	1.26376354843324	0.253323872698616	0.399408109011621	0.187821961782202	0.207339328540379
4	21.75	No	Female	0.288717054517154	0.655372100557241	0.19758064516129	0.148609200267684	0.0371106168265227	0.0203904032493408	8	8	8	21.75	0.506762900289557	0.803981300824925	0.251606437690631	0.325827671343677	0.177190241911949	0.217971048410631
5	21.75	No	Male	0.238561640076989	0.797486075189438	0.193548387096774	0.0604778584486995	0.029404423654669	0.0353062514423755	4	4	4	21.75	0.737008216740738	0.857963933638137	0.20915721642232	0.267966063731658	0.158242135654399	0.22885463853915
6	22.25	No	Female	0.214922132772243	0.657474535691418	0.245967741935484	0.0982477024383473	0.0405906641314483	0.0315297976576129	8	8	8	22.25	0.55922683325307	0.755722238129765	0.174331468640795	0.255512796903691	0.214437944277871	0.277497539593097
7	22.25	No	Male	0.256436005273407	0.644445319280783	0.185483870967742	0.165602523569036	0.0741899114489997	0.0178515674364344	5	5	5	22.25	0.478842795711748	0.810047842849819	0.182246093824408	0.330625916722407	0.167632303531308	0.203335438404176
8	22.75	No	Female	0.216344778293957	0.461980985529625	0.241039426523297	0.0497108549492861	0.0444684354086715	0.0180550552684676	9	9	9	22.75	0.412270130580339	0.511691840478911	0.171876342885286	0.260813213702629	0.22298437125483	0.259094481791765
9	22.75	No	Male	0.15750685464513	0.481345423312107	0.214516129032258	0.0767744180402313	0.0294074232107427	0.0156376769594075	5	5	5	22.75	0.404571005271876	0.558119841352338	0.128099431434388	0.186914277855873	0.198878452072851	0.230153805991666
10	23.25	No	Female	0.154939560674214	0.396872259000565	0.249327956989247	0.0761882709703339	0.0315015492906205	0.0207622632882524	12	12	12	23.25	0.320683988030232	0.473060529970899	0.123438011383593	0.186441109964834	0.228565693700995	0.2700902202775
11	23.25	No	Male	0.137556035758746	0.448994424698427	0.221198156682028	0.0391620350777918	0.0148534534624107	0.0106838922759167	7	7	7	23.25	0.409832389620635	0.488156459776218	0.122702582296336	0.152409489221157	0.210514264406111	0.231882048957944
12	23.75	No	Female	0.284733625670107	0.587085886120687	0.27741935483871	0.120059151111488	0.116617941906473	0.0188632309600525	10	10	10	23.75	0.467026735009199	0.707145037232176	0.168115683763634	0.401351567576581	0.258556123878657	0.296282585798762
13	23.75	No	Male	0.245961156404083	0.214521296362651	0.22741935483871	0.100974157605046	0.0757657434763703	0.00781883847970376	5	5	5	23.75	0.113547138757605	0.315495453967696	0.170195412927713	0.321726899880453	0.219600516359006	0.235238193318413
14	24.25	No	Female	0.262637024403877	0.327195606062517	0.263440860215054	0.0950334829805255	0.0314830373271979	0.0150873281724756	9	9	9	24.25	0.232162123081991	0.422229089043042	0.231153987076679	0.294120061731075	0.248353532042578	0.278528188387529
15	24.25	No	Male	0.190566886553099	0.419505889400921	0.288709677419355	0.0880174607294808	0.0124509381841881	0.0269166439810946	5	5	5	24.25	0.33148842867144	0.507523350130402	0.17811594836891	0.203017824737287	0.26179303343826	0.315626321400449
16	24.75	No	Female	0.244983913880816	0.422933033638968	0.308064516129032	0.0839307778795238	0.0525250522779938	0.0189816166063545	5	5	5	24.75	0.339002255759444	0.506863811518492	0.192458861602823	0.29750896615881	0.289082899522678	0.327046132735387
17	24.75	No	Male	0.187201276180552	0.194978723948063	0.278225806451613	0.194978723948063	0.0276732293139549	0.0120967741935484	2	2	2	24.75	0	0.389957447896126	0.159528046866597	0.214874505494507	0.266129032258065	0.290322580645161
18	25.25	No	Female	0.190849751773419	0.467948910598288	0.301075268817204	NA	NA	0.00969234213834405	3	3	3	25.25	NA	NA	NA	NA	0.29138292667886	0.310767610955548
19	25.25	No	Male	NA	NA	0.314516129032258	NA	NA	0.0241935483870968	2	2	2	25.25	NA	NA	NA	NA	0.290322580645161	0.338709677419355
20	25.75	No	Female	0.381512731214287	0.340322682815982	0.32258064516129	0.0735096981364016	0.0900637068240411	0.0161290322580645	2	2	2	25.75	0.26681298467958	0.413832380952383	0.291449024390246	0.471576438038328	0.306451612903226	0.338709677419355
21	26.25	No	Female	1.10006075949367	0.386243555555555	0.419354838709677	NA	NA	0.0381114163407468	3	3	3	26.25	NA	NA	NA	NA	0.381243422368931	0.457466255050424
