# Supplementary material for: Measurements of damage and repair of binary health attributes in aging mice and humans reveal that robustness and resilience decrease with age, operate over broad timescales, and are affected differently by interventions
Source: eLife. 2022 Nov 21;11:e77632. doi: 10.7554/eLife.77632 (PMC9725749; doi:10.7554/eLife.77632)
Supplement: Figure 2—source data 1. [file elife-77632-fig2-data1.zip › figure2/mouse2_model_rates.csv]

	sex	exercise	age	.draw	lambda_r	lambda_d
1	Female	No	21.25	367	0.484413301800544	0.220238428485335
2	Female	No	21.25	653	0.567103654583448	0.272043870553175
3	Female	No	21.25	1012	0.557562085469237	0.240884566652001
4	Female	No	21.25	1266	0.52494519605081	0.269675840436371
5	Female	No	21.25	1307	0.487789996020212	0.249494314914012
6	Female	No	21.25	1359	0.551234192512052	0.233387180737667
7	Female	No	21.25	1467	0.577488103816834	0.233068241712564
8	Female	No	21.25	1627	0.62918474497158	0.26537686465771
9	Female	No	21.25	1805	0.53726559725728	0.295561685393004
10	Female	No	21.25	1994	0.564202130404742	0.24198989995165
11	Female	No	21.25	1998	0.487262219624867	0.289212301116438
12	Female	No	21.25	2306	0.5568065592219	0.239686242499919
13	Female	No	21.25	2460	0.508304791534964	0.265865275667897
14	Female	No	21.25	2910	0.455823223366018	0.245590826094891
15	Female	No	21.25	2962	0.560526501039687	0.257350846982385
16	Female	No	21.25	3245	0.567220974226917	0.252928488529241
17	Female	No	21.25	3457	0.483579239982443	0.222377242796548
18	Female	No	21.25	4380	0.533641579798332	0.241290467053692
19	Female	No	21.25	4465	0.49020639996984	0.290132792761646
20	Female	No	21.25	5398	0.558199144886817	0.262401504472003
21	Female	No	21.25	5479	0.582286446733181	0.216629327646032
22	Female	No	21.25	5713	0.580361539461498	0.258549101137573
23	Female	No	21.25	5752	0.551536923547806	0.241712803697116
24	Female	No	21.25	6166	0.54260354571132	0.278943358839762
25	Female	No	21.25	6358	0.562104674753356	0.232509925638524
26	Female	No	21.25	6370	0.54394732814467	0.210325652395735
27	Female	No	21.25	6376	0.65237528877771	0.293927643270878
28	Female	No	21.25	6460	0.605691910580109	0.243674233081355
29	Female	No	21.25	6546	0.590382742258394	0.239748232742071
30	Female	No	21.25	6681	0.515417847728266	0.223807889130743
31	Female	No	21.25	6804	0.59948280396535	0.26313405363835
32	Female	No	21.25	7090	0.588298540461187	0.261961938284627
33	Female	No	21.25	7109	0.46991670921326	0.284462858448434
34	Female	No	21.25	7530	0.551504156408635	0.241638406745808
35	Female	No	21.25	7565	0.492936540308852	0.274344966419813
36	Female	No	21.25	7640	0.524010807687794	0.220617600559958
37	Female	No	21.25	8227	0.520163608314934	0.230324717852067
38	Female	No	21.25	8491	0.538311056331247	0.271687399583411
39	Female	No	21.25	8830	0.597358034680962	0.250133059744659
40	Female	No	21.25	9114	0.577007412274459	0.2865832461984
41	Female	No	21.25	9136	0.523250499408194	0.249796346836718
42	Female	No	21.25	9258	0.514897415487153	0.244551066829591
43	Female	No	21.25	9506	0.486602194271807	0.227072380869062
44	Female	No	21.25	10009	0.627730008840479	0.222298425916544
45	Female	No	21.25	10571	0.585394563948306	0.20283574446406
46	Female	No	21.25	10613	0.472265855172792	0.287838030938066
47	Female	No	21.25	10719	0.516118085136021	0.290804725822977
48	Female	No	21.25	10960	0.583776940679503	0.223770111505047
49	Female	No	21.25	11037	0.534119550007562	0.24030588026917
50	Female	No	21.25	11201	0.621311708003582	0.229397470805702
51	Female	No	21.25	11273	0.584617558948434	0.23707215763378
52	Female	No	21.25	11408	0.55205325680007	0.22451525068144
53	Female	No	21.25	11460	0.648204884013464	0.263454848893835
54	Female	No	21.25	11471	0.483685498408198	0.223150845149082
55	Female	No	21.25	11589	0.586787938549869	0.222973408866817
56	Female	No	21.25	12183	0.580388724704807	0.232797050677365
57	Female	No	21.25	12365	0.541970816689063	0.300360225310678
58	Female	No	21.25	12371	0.563659382268156	0.241332960969505
59	Female	No	21.25	12640	0.659899708822303	0.263934822731733
60	Female	No	21.25	13111	0.529973174508167	0.232958007890877
61	Female	No	21.25	14924	0.499404378627164	0.248844024880043
62	Female	No	21.25	15117	0.650058408868278	0.244611989319433
63	Female	No	21.25	15262	0.596319012962466	0.254642233549925
64	Female	No	21.25	15271	0.637759623491867	0.270197215299857
65	Female	No	21.25	15296	0.6053907390138	0.250747752641301
66	Female	No	21.25	15510	0.533644284806417	0.264333361235601
67	Female	No	21.25	15674	0.456994610919456	0.283387703765874
68	Female	No	21.25	15693	0.506091598622583	0.233839778298775
69	Female	No	21.25	15758	0.583308450131014	0.234817697652619
70	Female	No	21.25	15798	0.590810344399021	0.230186886698078
71	Female	No	21.25	16025	0.528862891032156	0.277137812403617
72	Female	No	21.25	16073	0.497678554256815	0.233728759836391
73	Female	No	21.25	16234	0.577676059020878	0.255780218309291
74	Female	No	21.25	16416	0.51696295276062	0.251714187295901
75	Female	No	21.25	16702	0.557403545972305	0.264200677272567
76	Female	No	21.25	17282	0.524729441627343	0.227087895788749
77	Female	No	21.25	17707	0.513795612587399	0.219320040350543
78	Female	No	21.25	17853	0.594253447930116	0.248007043020561
79	Female	No	21.25	18766	0.489335370717968	0.273607379402607
80	Female	No	21.25	18959	0.529417888706426	0.28424776881981
81	Female	No	21.25	18963	0.557107256101859	0.241474227367004
82	Female	No	21.25	19571	0.622668898709135	0.232104612486981
83	Female	No	21.25	19918	0.542150034556469	0.230307787216523
84	Female	No	21.25	20052	0.510058965916654	0.282614544451762
85	Female	No	21.25	20148	0.594791920753738	0.2495349976141
86	Female	No	21.25	21036	0.589715362837304	0.226908396046573
87	Female	No	21.25	21096	0.752351811554386	0.220107424776052
88	Female	No	21.25	21292	0.604814040722118	0.258729531476821
89	Female	No	21.25	21553	0.503514182778476	0.288349261333661
90	Female	No	21.25	21571	0.547876755218034	0.2387227141886
91	Female	No	21.25	21918	0.576119682118496	0.225894960720462
92	Female	No	21.25	22248	0.483458881516531	0.217383081825662
93	Female	No	21.25	22495	0.712151994359464	0.222756249129469
94	Female	No	21.25	22575	0.621789390078954	0.228149379391107
95	Female	No	21.25	22661	0.511278052706449	0.271434829263323
96	Female	No	21.25	22847	0.61831691210429	0.248244874276034
97	Female	No	21.25	23042	0.666154589765706	0.256509954067908
98	Female	No	21.25	23122	0.555362849829737	0.225184448385117
99	Female	No	21.25	23533	0.572610201120003	0.231003043608107
100	Female	No	21.25	23878	0.489697913622209	0.222055429454554
101	Female	No	21.75	367	0.477344541050479	0.22457927216042
102	Female	No	21.75	653	0.519479153379067	0.281369156437163
103	Female	No	21.75	1012	0.391382534169269	0.268872098548607
104	Female	No	21.75	1266	0.426365825481071	0.252023773811892
105	Female	No	21.75	1307	0.467632818293587	0.236550906363054
106	Female	No	21.75	1359	0.533955768815305	0.246790642840939
107	Female	No	21.75	1467	0.472198671608805	0.244402721718344
108	Female	No	21.75	1627	0.543852339458345	0.245461761952291
109	Female	No	21.75	1805	0.540792423466929	0.271045936681825
110	Female	No	21.75	1994	0.447625112208126	0.24813620981799
111	Female	No	21.75	1998	0.46507535108304	0.239025656213206
112	Female	No	21.75	2306	0.486269968311298	0.251739098414633
113	Female	No	21.75	2460	0.489685538610878	0.235397453374108
114	Female	No	21.75	2910	0.503344510217229	0.268642396483197
115	Female	No	21.75	2962	0.499570809950621	0.261142918141347
116	Female	No	21.75	3245	0.574028880702998	0.220780992223294
117	Female	No	21.75	3457	0.391574217800514	0.239857461468126
118	Female	No	21.75	4380	0.490720713832945	0.249907466591075
119	Female	No	21.75	4465	0.433677163833269	0.247859174965751
120	Female	No	21.75	5398	0.547783268319189	0.228552792596992
121	Female	No	21.75	5479	0.572976309033307	0.250159906017898
122	Female	No	21.75	5713	0.624050554878389	0.251247252546198
123	Female	No	21.75	5752	0.482554674909318	0.245136178857447
124	Female	No	21.75	6166	0.505237846513304	0.264863344415925
125	Female	No	21.75	6358	0.497099917067583	0.249362449595842
126	Female	No	21.75	6370	0.607729835503042	0.245032886843976
127	Female	No	21.75	6376	0.54742397523974	0.280290403069155
128	Female	No	21.75	6460	0.536408841794707	0.231092864906348
129	Female	No	21.75	6546	0.526428930717569	0.233983562204707
130	Female	No	21.75	6681	0.450449922733381	0.239539985032865
131	Female	No	21.75	6804	0.515683539949118	0.24193196274793
132	Female	No	21.75	7090	0.501492988769956	0.229416023382464
133	Female	No	21.75	7109	0.506118034461356	0.23609586408495
134	Female	No	21.75	7530	0.49437359435125	0.256844361917344
135	Female	No	21.75	7565	0.449980058793217	0.273975327159333
136	Female	No	21.75	7640	0.546899774528995	0.236017116932795
137	Female	No	21.75	8227	0.449566737722834	0.257860538299346
138	Female	No	21.75	8491	0.465604992773872	0.253065193935492
139	Female	No	21.75	8830	0.498282430599867	0.239803383478549
140	Female	No	21.75	9114	0.54540877815757	0.24766039944133
141	Female	No	21.75	9136	0.474498791708388	0.235985726627572
142	Female	No	21.75	9258	0.5369745447224	0.256986155377005
143	Female	No	21.75	9506	0.472281123321919	0.225746261083705
144	Female	No	21.75	10009	0.457568173757775	0.239674455770814
145	Female	No	21.75	10571	0.545972219553945	0.242201897254936
146	Female	No	21.75	10613	0.440463824949419	0.283780774969183
147	Female	No	21.75	10719	0.507374069532773	0.25727285863737
148	Female	No	21.75	10960	0.513775717345749	0.269198514949404
149	Female	No	21.75	11037	0.478464803784868	0.257346056135654
150	Female	No	21.75	11201	0.469713868107858	0.234579174720238
151	Female	No	21.75	11273	0.558422056233737	0.2568779758441
152	Female	No	21.75	11408	0.503749445598125	0.259010218255117
153	Female	No	21.75	11460	0.512577725075989	0.248794350094564
154	Female	No	21.75	11471	0.442420765775991	0.229766071409404
155	Female	No	21.75	11589	0.454276544734446	0.239541307812172
156	Female	No	21.75	12183	0.46906414093072	0.226021662269745
157	Female	No	21.75	12365	0.394558981369286	0.263885239532412
158	Female	No	21.75	12371	0.499064782871592	0.212997456156329
159	Female	No	21.75	12640	0.503011751288089	0.253532015314598
160	Female	No	21.75	13111	0.547471258776131	0.230257719277606
161	Female	No	21.75	14924	0.500252191490435	0.257598111104193
162	Female	No	21.75	15117	0.525490979116322	0.227189273542294
163	Female	No	21.75	15262	0.461828225352486	0.244925871038519
164	Female	No	21.75	15271	0.553694370815809	0.258112987551236
165	Female	No	21.75	15296	0.509786664518032	0.257468663754413
166	Female	No	21.75	15510	0.440663844369484	0.253235075179512
167	Female	No	21.75	15674	0.43732499086369	0.257589435729221
168	Female	No	21.75	15693	0.520945331979466	0.251232815206327
169	Female	No	21.75	15758	0.488549095742465	0.241512316630198
170	Female	No	21.75	15798	0.501462344565391	0.238077425407496
171	Female	No	21.75	16025	0.507644845992168	0.275069100486666
172	Female	No	21.75	16073	0.533263539623306	0.258839862546168
173	Female	No	21.75	16234	0.468123889297464	0.237998920985757
174	Female	No	21.75	16416	0.528557250169404	0.28585784638623
175	Female	No	21.75	16702	0.415450519706275	0.261770135390398
176	Female	No	21.75	17282	0.423931617052203	0.236587695899977
177	Female	No	21.75	17707	0.49836551801861	0.251042868298609
178	Female	No	21.75	17853	0.572223622613	0.24699615327847
179	Female	No	21.75	18766	0.509353980009366	0.259559917524511
180	Female	No	21.75	18959	0.458002516547988	0.285984079273694
181	Female	No	21.75	18963	0.535223245463234	0.245543366923351
182	Female	No	21.75	19571	0.487363679053053	0.252479943084236
183	Female	No	21.75	19918	0.465511103011642	0.242851626805665
184	Female	No	21.75	20052	0.455889526047129	0.23500920215762
185	Female	No	21.75	20148	0.549098283424274	0.23076860278707
186	Female	No	21.75	21036	0.46459206144555	0.261258549009326
187	Female	No	21.75	21096	0.553329189613339	0.246331233008753
188	Female	No	21.75	21292	0.53887518814242	0.258949283688533
189	Female	No	21.75	21553	0.411069685095606	0.241248726585646
190	Female	No	21.75	21571	0.50311456356947	0.253445234684226
191	Female	No	21.75	21918	0.450082708390356	0.256029715890127
192	Female	No	21.75	22248	0.454847858390742	0.221784285541305
193	Female	No	21.75	22495	0.570563399752539	0.242919013974834
194	Female	No	21.75	22575	0.516638629752609	0.266506110918455
195	Female	No	21.75	22661	0.454972014903596	0.25587308808913
196	Female	No	21.75	22847	0.541487762300283	0.261871715416741
197	Female	No	21.75	23042	0.535511906534867	0.257805479482423
198	Female	No	21.75	23122	0.442418944821733	0.260504453410137
199	Female	No	21.75	23533	0.457134008339474	0.251067280161835
200	Female	No	21.75	23878	0.453958477538864	0.245037558094503
201	Female	No	22.25	367	0.576616554781638	0.162826090846272
202	Female	No	22.25	653	0.625772069816203	0.205384716014674
203	Female	No	22.25	1012	0.477239575924071	0.213119961259662
204	Female	No	22.25	1266	0.532644516758271	0.19763951607138
205	Female	No	22.25	1307	0.577943493685271	0.186936640233555
206	Female	No	22.25	1359	0.617966044305289	0.185154772958203
207	Female	No	22.25	1467	0.528526991440134	0.187021572207526
208	Female	No	22.25	1627	0.583626677823797	0.196463766486578
209	Female	No	22.25	1805	0.623303080980325	0.205039005175198
210	Female	No	22.25	1994	0.553819989214375	0.1871587323687
211	Female	No	22.25	1998	0.589059434398511	0.182582035088787
212	Female	No	22.25	2306	0.594358993305184	0.185009978562917
213	Female	No	22.25	2460	0.54757021571867	0.183114706411041
214	Female	No	22.25	2910	0.593745925126695	0.215076095455671
215	Female	No	22.25	2962	0.577367786853058	0.188844827495242
216	Female	No	22.25	3245	0.671783704421779	0.1640009744661
217	Female	No	22.25	3457	0.514385268254441	0.197724592340462
218	Female	No	22.25	4380	0.637674983698178	0.186907492050015
219	Female	No	22.25	4465	0.519818912509806	0.187382649264673
220	Female	No	22.25	5398	0.592882431252882	0.174522593370678
221	Female	No	22.25	5479	0.659036376653829	0.185439686471498
222	Female	No	22.25	5713	0.687158453161615	0.183328959918222
223	Female	No	22.25	5752	0.575646217768077	0.189368644406027
224	Female	No	22.25	6166	0.593160124278736	0.197338779369877
225	Female	No	22.25	6358	0.582971644858475	0.184002657567754
226	Female	No	22.25	6370	0.670016545036775	0.184932286774966
227	Female	No	22.25	6376	0.61388594181068	0.199597112550986
228	Female	No	22.25	6460	0.635041151661832	0.172695970553914
229	Female	No	22.25	6546	0.613322200185685	0.169026159259268
230	Female	No	22.25	6681	0.554603912534559	0.172408790014888
231	Female	No	22.25	6804	0.636886094124734	0.179082977894937
232	Female	No	22.25	7090	0.593775531148767	0.186577772062189
233	Female	No	22.25	7109	0.583883929156978	0.188211899034513
234	Female	No	22.25	7530	0.594982560923541	0.191726234962567
235	Female	No	22.25	7565	0.520927216805669	0.196649629535806
236	Female	No	22.25	7640	0.624022553149613	0.202958210331492
237	Female	No	22.25	8227	0.581582466353475	0.205659512455823
238	Female	No	22.25	8491	0.594426070617191	0.181450738444111
239	Female	No	22.25	8830	0.569054481407625	0.18719543829456
240	Female	No	22.25	9114	0.659115741996951	0.16972162956622
241	Female	No	22.25	9136	0.574093778479924	0.174284210034544
242	Female	No	22.25	9258	0.635215621023639	0.189636377864581
243	Female	No	22.25	9506	0.555721838336952	0.165298925333991
244	Female	No	22.25	10009	0.604888661821365	0.183430970096237
245	Female	No	22.25	10571	0.625796205051227	0.182500561325024
246	Female	No	22.25	10613	0.566760331871068	0.209110135313074
247	Female	No	22.25	10719	0.646504932543687	0.197991191293881
248	Female	No	22.25	10960	0.601251856620271	0.187306215205518
249	Female	No	22.25	11037	0.600547761512097	0.186228354234838
250	Female	No	22.25	11201	0.569152418803452	0.1836674883266
251	Female	No	22.25	11273	0.618611179046156	0.182507549799397
252	Female	No	22.25	11408	0.645179939819169	0.186497740685441
253	Female	No	22.25	11460	0.618840549100011	0.191026026822924
254	Female	No	22.25	11471	0.565826660636793	0.169660599388318
255	Female	No	22.25	11589	0.537267533335574	0.184255922804182
256	Female	No	22.25	12183	0.579009660072379	0.189787951621328
257	Female	No	22.25	12365	0.542288261774622	0.197599667796914
258	Female	No	22.25	12371	0.613852764713303	0.167326357021405
259	Female	No	22.25	12640	0.611448855669114	0.190662963610416
260	Female	No	22.25	13111	0.5896055323041	0.178218053622422
261	Female	No	22.25	14924	0.552190714408839	0.192758655556355
262	Female	No	22.25	15117	0.620723202041057	0.173124184406436
263	Female	No	22.25	15262	0.549971834747096	0.19090827304229
264	Female	No	22.25	15271	0.612642183012166	0.197853408613297
265	Female	No	22.25	15296	0.568022556657116	0.193835381438637
266	Female	No	22.25	15510	0.543816223217955	0.201984956326469
267	Female	No	22.25	15674	0.546829858524249	0.191742765931659
268	Female	No	22.25	15693	0.620901266641668	0.190505521444545
269	Female	No	22.25	15758	0.57305278791541	0.197989934708259
270	Female	No	22.25	15798	0.583040130039907	0.181634506437324
271	Female	No	22.25	16025	0.644222877554499	0.198004009923093
272	Female	No	22.25	16073	0.592073077243049	0.196008841881705
273	Female	No	22.25	16234	0.517484740324538	0.181061643062174
274	Female	No	22.25	16416	0.594670044064253	0.21806396717769
275	Female	No	22.25	16702	0.530478710655386	0.195719226326038
276	Female	No	22.25	17282	0.514524062672545	0.173263403887039
277	Female	No	22.25	17707	0.575446226626152	0.218193458554777
278	Female	No	22.25	17853	0.654887835922118	0.193033534420264
279	Female	No	22.25	18766	0.579241950078432	0.208221242109679
280	Female	No	22.25	18959	0.557130295571178	0.202813933762447
281	Female	No	22.25	18963	0.610206659913039	0.193986159599
282	Female	No	22.25	19571	0.576974126323507	0.198827283610513
283	Female	No	22.25	19918	0.568996706092644	0.180567848985178
284	Female	No	22.25	20052	0.535451560743594	0.165193173842705
285	Female	No	22.25	20148	0.685539008504336	0.176195102986068
286	Female	No	22.25	21036	0.567778868294439	0.188458905322532
287	Female	No	22.25	21096	0.632512659024785	0.184334501630273
288	Female	No	22.25	21292	0.617650668162331	0.197379639659864
289	Female	No	22.25	21553	0.530891022040439	0.189768715395099
290	Female	No	22.25	21571	0.570594486383925	0.192044003487886
291	Female	No	22.25	21918	0.51264835350034	0.225272307914683
292	Female	No	22.25	22248	0.542186741048092	0.17149363637363
293	Female	No	22.25	22495	0.64168548094333	0.190156668255769
294	Female	No	22.25	22575	0.589202715797704	0.217953820168867
295	Female	No	22.25	22661	0.555636620864426	0.197260095417111
296	Female	No	22.25	22847	0.626860653823118	0.198940090022433
297	Female	No	22.25	23042	0.633069090961103	0.184547105371067
298	Female	No	22.25	23122	0.590461294959166	0.188878876001151
299	Female	No	22.25	23533	0.569908961060952	0.208176953314776
300	Female	No	22.25	23878	0.545784983469114	0.196024279831659
301	Female	No	22.75	367	0.469707707504665	0.209152963243106
302	Female	No	22.75	653	0.535691994897515	0.208921552218369
303	Female	No	22.75	1012	0.434711967368424	0.217317952872904
304	Female	No	22.75	1266	0.48216396467176	0.202641254832543
305	Female	No	22.75	1307	0.494775409152153	0.189649548493884
306	Female	No	22.75	1359	0.502644464019923	0.208629473088874
307	Female	No	22.75	1467	0.459871054225255	0.196113113474071
308	Female	No	22.75	1627	0.517158464868555	0.214192218320369
309	Female	No	22.75	1805	0.530958948763667	0.217205268792322
310	Female	No	22.75	1994	0.498678122945215	0.199986424018716
311	Female	No	22.75	1998	0.519111225674432	0.210991779854802
312	Female	No	22.75	2306	0.492345838013164	0.200196068712805
313	Female	No	22.75	2460	0.499445212252431	0.204425241919767
314	Female	No	22.75	2910	0.505255206998783	0.233684857651472
315	Female	No	22.75	2962	0.497381159916815	0.209059616808247
316	Female	No	22.75	3245	0.545690293097589	0.180151980732761
317	Female	No	22.75	3457	0.497486693911027	0.203660319401935
318	Female	No	22.75	4380	0.493970493052165	0.208221721521419
319	Female	No	22.75	4465	0.432703886947721	0.208389665627508
320	Female	No	22.75	5398	0.496505953901384	0.194839299630321
321	Female	No	22.75	5479	0.563481718189661	0.226644477608722
322	Female	No	22.75	5713	0.556426797381578	0.21051739120077
323	Female	No	22.75	5752	0.470884973400792	0.212698517436974
324	Female	No	22.75	6166	0.551344501550514	0.208514160145131
325	Female	No	22.75	6358	0.519143233617248	0.194821518543451
326	Female	No	22.75	6370	0.570265925287936	0.203131202474636
327	Female	No	22.75	6376	0.53740396903426	0.213427843288341
328	Female	No	22.75	6460	0.524970609062079	0.193654038405246
329	Female	No	22.75	6546	0.492019476206833	0.202525481299567
330	Female	No	22.75	6681	0.50346139491434	0.192804418104819
331	Female	No	22.75	6804	0.537878135898447	0.179375114106826
332	Female	No	22.75	7090	0.489528597150953	0.190799775711037
333	Female	No	22.75	7109	0.490654939159165	0.19400619506673
334	Female	No	22.75	7530	0.482336438365122	0.212477627212947
335	Female	No	22.75	7565	0.471919716390977	0.201322736376032
336	Female	No	22.75	7640	0.494216436532925	0.221674019352047
337	Female	No	22.75	8227	0.503421571649165	0.216603384446231
338	Female	No	22.75	8491	0.496451041932324	0.192768999906679
339	Female	No	22.75	8830	0.512267493854154	0.20998960584778
340	Female	No	22.75	9114	0.499462950874811	0.181444651000825
341	Female	No	22.75	9136	0.488144806670389	0.181457723323344
342	Female	No	22.75	9258	0.567858544694598	0.191272924628017
343	Female	No	22.75	9506	0.497757504908036	0.183338154889629
344	Female	No	22.75	10009	0.501971982014557	0.215133815454882
345	Female	No	22.75	10571	0.566386856156119	0.186097077388635
346	Female	No	22.75	10613	0.460268594796077	0.200389830916902
347	Female	No	22.75	10719	0.480231975097563	0.224666838009021
348	Female	No	22.75	10960	0.490167664060994	0.20534884795878
349	Female	No	22.75	11037	0.512541624311726	0.214579276568604
350	Female	No	22.75	11201	0.496233236972895	0.201583948000659
351	Female	No	22.75	11273	0.498441258793733	0.199222000523012
352	Female	No	22.75	11408	0.527577157470223	0.216976113495996
353	Female	No	22.75	11460	0.536323622550023	0.203475143778254
354	Female	No	22.75	11471	0.487818499678931	0.190127915330219
355	Female	No	22.75	11589	0.476457836407428	0.194734113722705
356	Female	No	22.75	12183	0.496230708862934	0.200408323903271
357	Female	No	22.75	12365	0.484363479970281	0.215145989083085
358	Female	No	22.75	12371	0.44459857480891	0.188283112800478
359	Female	No	22.75	12640	0.521122529980817	0.212184503064303
360	Female	No	22.75	13111	0.480058222109933	0.20635843062611
361	Female	No	22.75	14924	0.53156937315616	0.198485620778442
362	Female	No	22.75	15117	0.504388954161756	0.198204412575299
363	Female	No	22.75	15262	0.504301439034495	0.198959073280986
364	Female	No	22.75	15271	0.533491281611393	0.222652701058124
365	Female	No	22.75	15296	0.478981540015035	0.20569840244251
366	Female	No	22.75	15510	0.473119871773966	0.206334884189207
367	Female	No	22.75	15674	0.468386202521832	0.195888518897687
368	Female	No	22.75	15693	0.510590386742503	0.210768037567074
369	Female	No	22.75	15758	0.503620959771793	0.219943800520903
370	Female	No	22.75	15798	0.500790645381839	0.19481473954762
371	Female	No	22.75	16025	0.496426350508931	0.213565415057262
372	Female	No	22.75	16073	0.507198736537064	0.212084346419802
373	Female	No	22.75	16234	0.491949401763249	0.216809488281735
374	Female	No	22.75	16416	0.481755592066176	0.211687670468596
375	Female	No	22.75	16702	0.438324193752092	0.208075888943829
376	Female	No	22.75	17282	0.458069411444061	0.194105960536657
377	Female	No	22.75	17707	0.500698297185429	0.203044427953072
378	Female	No	22.75	17853	0.515305484349259	0.187011214664435
379	Female	No	22.75	18766	0.526525580841888	0.210731241685719
380	Female	No	22.75	18959	0.504390136998751	0.198042021192451
381	Female	No	22.75	18963	0.500096738660021	0.192757245509091
382	Female	No	22.75	19571	0.528261601299086	0.208597013960191
383	Female	No	22.75	19918	0.471359765167606	0.200613225437241
384	Female	No	22.75	20052	0.485495865191292	0.218412182971207
385	Female	No	22.75	20148	0.561126381053757	0.192194954284246
386	Female	No	22.75	21036	0.494928830752418	0.195003381322187
387	Female	No	22.75	21096	0.549075865986398	0.197826714628994
388	Female	No	22.75	21292	0.557366509554444	0.221111336993647
389	Female	No	22.75	21553	0.459536297098137	0.208320449008408
390	Female	No	22.75	21571	0.463226227131728	0.19684808780932
391	Female	No	22.75	21918	0.464847498635257	0.220370450523337
392	Female	No	22.75	22248	0.475450339758106	0.19430853337654
393	Female	No	22.75	22495	0.513351061069177	0.228416916115076
394	Female	No	22.75	22575	0.505125995390095	0.22729343348037
395	Female	No	22.75	22661	0.523315042739577	0.22496865563236
396	Female	No	22.75	22847	0.552814599735313	0.221492537257939
397	Female	No	22.75	23042	0.523892531696293	0.18973912518932
398	Female	No	22.75	23122	0.514374790764758	0.195331645550014
399	Female	No	22.75	23533	0.45026489666225	0.211939595617136
400	Female	No	22.75	23878	0.482568019933757	0.223044970067643
401	Female	No	23.25	367	0.422414930385982	0.203510890558766
402	Female	No	23.25	653	0.450430963505727	0.193133671316774
403	Female	No	23.25	1012	0.36625810754936	0.211123457337569
404	Female	No	23.25	1266	0.446061296595575	0.203891232169163
405	Female	No	23.25	1307	0.421755119146225	0.193363154261264
406	Female	No	23.25	1359	0.445620748265586	0.197594682728464
407	Female	No	23.25	1467	0.400578874054668	0.187409582563359
408	Female	No	23.25	1627	0.453630421723635	0.202394520566585
409	Female	No	23.25	1805	0.498151994134	0.203697479081329
410	Female	No	23.25	1994	0.436561248905106	0.197945184663575
411	Female	No	23.25	1998	0.461569122108132	0.201917525512932
412	Female	No	23.25	2306	0.454279895994046	0.198688499807787
413	Female	No	23.25	2460	0.423918690526247	0.196872939375197
414	Female	No	23.25	2910	0.475262546186889	0.200952474377886
415	Female	No	23.25	2962	0.459867585225067	0.217885221592737
416	Female	No	23.25	3245	0.474648883101879	0.17127640855461
417	Female	No	23.25	3457	0.467354559924183	0.200765171550064
418	Female	No	23.25	4380	0.412500808683047	0.20198296052178
419	Female	No	23.25	4465	0.398295748071248	0.209376642100095
420	Female	No	23.25	5398	0.444001239817072	0.188480243095005
421	Female	No	23.25	5479	0.497550542264915	0.205000662804832
422	Female	No	23.25	5713	0.490749923783047	0.19506190459692
423	Female	No	23.25	5752	0.461580578807535	0.215199953638652
424	Female	No	23.25	6166	0.4954322766434	0.196049104559065
425	Female	No	23.25	6358	0.463336271370591	0.183808318168888
426	Female	No	23.25	6370	0.46984613485807	0.178731958853143
427	Female	No	23.25	6376	0.491549296856088	0.199939613991971
428	Female	No	23.25	6460	0.491628732873766	0.192406244900343
429	Female	No	23.25	6546	0.432364931849935	0.192786694718798
430	Female	No	23.25	6681	0.42852278688782	0.179495400745698
431	Female	No	23.25	6804	0.503159681796736	0.177547742360358
432	Female	No	23.25	7090	0.411237421707457	0.195669328080426
433	Female	No	23.25	7109	0.429120968178075	0.184000982495765
434	Female	No	23.25	7530	0.440021823266881	0.197729109691893
435	Female	No	23.25	7565	0.439736118576187	0.201811747600025
436	Female	No	23.25	7640	0.425095794096558	0.206008977308608
437	Female	No	23.25	8227	0.479218124313195	0.194956011218998
438	Female	No	23.25	8491	0.438483308003136	0.201031006195085
439	Female	No	23.25	8830	0.470139837632258	0.190331100563143
440	Female	No	23.25	9114	0.457325321666737	0.18280109272005
441	Female	No	23.25	9136	0.468440086595793	0.182619422120495
442	Female	No	23.25	9258	0.516598021246654	0.183669014338752
443	Female	No	23.25	9506	0.453530929431512	0.187627725502616
444	Female	No	23.25	10009	0.453709305260254	0.208507368747561
445	Female	No	23.25	10571	0.513679723029586	0.178090806342703
446	Female	No	23.25	10613	0.408702332555589	0.184625314243784
447	Female	No	23.25	10719	0.432963414310626	0.217990090713681
448	Female	No	23.25	10960	0.400859432426501	0.198934226172397
449	Female	No	23.25	11037	0.421900992700888	0.200085501126973
450	Female	No	23.25	11201	0.441627993488525	0.189449947878912
451	Female	No	23.25	11273	0.470873290925905	0.188023015588126
452	Female	No	23.25	11408	0.484700035818224	0.203794128263408
453	Female	No	23.25	11460	0.47441069582415	0.193309426212484
454	Female	No	23.25	11471	0.461990632725914	0.188136565282919
455	Female	No	23.25	11589	0.424792397372544	0.182614735371091
456	Female	No	23.25	12183	0.445040823703525	0.204953672699425
457	Female	No	23.25	12365	0.431294714483327	0.208567451399946
458	Female	No	23.25	12371	0.394688563294733	0.183624201361029
459	Female	No	23.25	12640	0.431436220390347	0.205625488105951
460	Female	No	23.25	13111	0.420832975739967	0.193369931187094
461	Female	No	23.25	14924	0.457763484462739	0.195454271453765
462	Female	No	23.25	15117	0.458462094783599	0.181597667311392
463	Female	No	23.25	15262	0.450920505678378	0.206406736991721
464	Female	No	23.25	15271	0.472980241060799	0.223887097585141
465	Female	No	23.25	15296	0.446947187179241	0.181583652716601
466	Female	No	23.25	15510	0.424081174453305	0.214278269157587
467	Female	No	23.25	15674	0.434567883467514	0.186413497783276
468	Female	No	23.25	15693	0.457954625366365	0.21016742148527
469	Female	No	23.25	15758	0.448174703090803	0.203805876001929
470	Female	No	23.25	15798	0.472615270198076	0.188436870244292
471	Female	No	23.25	16025	0.439330847380111	0.204134399821965
472	Female	No	23.25	16073	0.481041333866694	0.224534216404678
473	Female	No	23.25	16234	0.463097924504003	0.199920952155796
474	Female	No	23.25	16416	0.438779486707579	0.193348178723647
475	Female	No	23.25	16702	0.391336546569067	0.211442506144633
476	Female	No	23.25	17282	0.414584362435728	0.188907474999764
477	Female	No	23.25	17707	0.447108058531613	0.184965658027547
478	Female	No	23.25	17853	0.430324426193958	0.181241343846162
479	Female	No	23.25	18766	0.461169730150529	0.202970960477678
480	Female	No	23.25	18959	0.492289715243977	0.19520347606741
481	Female	No	23.25	18963	0.452509099993135	0.199720209898947
482	Female	No	23.25	19571	0.479247953665904	0.200704023868684
483	Female	No	23.25	19918	0.457859825057871	0.189795940333328
484	Female	No	23.25	20052	0.461033197272598	0.190965129897361
485	Female	No	23.25	20148	0.493551860402874	0.199219282455206
486	Female	No	23.25	21036	0.480675796674684	0.207309863456527
487	Female	No	23.25	21096	0.483543833011869	0.192386380527126
488	Female	No	23.25	21292	0.49751422709386	0.206552597680726
489	Female	No	23.25	21553	0.409801562574179	0.199682019234916
490	Female	No	23.25	21571	0.426228782227878	0.183255500947399
491	Female	No	23.25	21918	0.428975375425428	0.205154242713517
492	Female	No	23.25	22248	0.420779761595816	0.180344382136088
493	Female	No	23.25	22495	0.436304388429667	0.215947478777919
494	Female	No	23.25	22575	0.47703545017734	0.202259664867794
495	Female	No	23.25	22661	0.460497129347693	0.202317319139936
496	Female	No	23.25	22847	0.462391384235571	0.206075071879888
497	Female	No	23.25	23042	0.449025045457066	0.190690699369547
498	Female	No	23.25	23122	0.502329335601971	0.176811235673947
499	Female	No	23.25	23533	0.399519703165296	0.192620599315879
500	Female	No	23.25	23878	0.420848238857963	0.202028572370455
501	Female	No	23.75	367	0.443381060088045	0.242457944674271
502	Female	No	23.75	653	0.475502639554244	0.194145852951631
503	Female	No	23.75	1012	0.398083359687655	0.198562639315793
504	Female	No	23.75	1266	0.502068256766168	0.185657159126628
505	Female	No	23.75	1307	0.473266905331145	0.203993754662343
506	Female	No	23.75	1359	0.45340381939962	0.203213315640818
507	Female	No	23.75	1467	0.398914886805269	0.208068275575108
508	Female	No	23.75	1627	0.429455463640834	0.20471254609409
509	Female	No	23.75	1805	0.504432597927145	0.210738163134401
510	Female	No	23.75	1994	0.494086808534846	0.211398122573909
511	Female	No	23.75	1998	0.505618586218543	0.218630605447829
512	Female	No	23.75	2306	0.506047431272671	0.204463968199827
513	Female	No	23.75	2460	0.454530396982939	0.214396199643784
514	Female	No	23.75	2910	0.48418402047649	0.213505267272905
515	Female	No	23.75	2962	0.476278603508943	0.219482280125098
516	Female	No	23.75	3245	0.437553068597307	0.191982676455619
517	Female	No	23.75	3457	0.526386333465824	0.210163548059609
518	Female	No	23.75	4380	0.451693069997965	0.214149535698055
519	Female	No	23.75	4465	0.457607230321934	0.212041660596172
520	Female	No	23.75	5398	0.46169135978076	0.199468023486605
521	Female	No	23.75	5479	0.519878460150898	0.219200711650689
522	Female	No	23.75	5713	0.451158714153876	0.206675567039246
523	Female	No	23.75	5752	0.533939629764591	0.221771418755714
524	Female	No	23.75	6166	0.525063778489906	0.209156872189693
525	Female	No	23.75	6358	0.515571499682955	0.194208537147652
526	Female	No	23.75	6370	0.44178272046037	0.19070622191521
527	Female	No	23.75	6376	0.50578281185053	0.205945334557336
528	Female	No	23.75	6460	0.562661127794691	0.210742147428233
529	Female	No	23.75	6546	0.419725553747635	0.210685478889185
530	Female	No	23.75	6681	0.487402985028914	0.194996862028955
531	Female	No	23.75	6804	0.53632891706125	0.186860602055652
532	Female	No	23.75	7090	0.438492447131732	0.198352917907584
533	Female	No	23.75	7109	0.445743960755639	0.194310943565677
534	Female	No	23.75	7530	0.461031528238462	0.195823515572679
535	Female	No	23.75	7565	0.459658565304552	0.189109629564304
536	Female	No	23.75	7640	0.443418863844191	0.210583323483631
537	Female	No	23.75	8227	0.530467304502608	0.202901353559751
538	Female	No	23.75	8491	0.465212076077418	0.212673071227292
539	Female	No	23.75	8830	0.479018251576813	0.205330453595542
540	Female	No	23.75	9114	0.515849498840851	0.18095479495371
541	Female	No	23.75	9136	0.49608905003811	0.189935995167867
542	Female	No	23.75	9258	0.531217720003719	0.18486521029368
543	Female	No	23.75	9506	0.489379971247833	0.192788504840918
544	Female	No	23.75	10009	0.519728950336897	0.213479949449282
545	Female	No	23.75	10571	0.532621600781997	0.187607406675921
546	Female	No	23.75	10613	0.48195296108894	0.194305518287719
547	Female	No	23.75	10719	0.461307717349626	0.219662304883633
548	Female	No	23.75	10960	0.423366830302623	0.198137370363306
549	Female	No	23.75	11037	0.448103124073966	0.237198803646394
550	Female	No	23.75	11201	0.459607322165323	0.210029283314254
551	Female	No	23.75	11273	0.504587653729223	0.182431174279579
552	Female	No	23.75	11408	0.507641316372249	0.222072617925286
553	Female	No	23.75	11460	0.485667185460001	0.200837275056611
554	Female	No	23.75	11471	0.519583103030329	0.188910884627467
555	Female	No	23.75	11589	0.436922212487092	0.182334019201483
556	Female	No	23.75	12183	0.51772889086992	0.208553386779505
557	Female	No	23.75	12365	0.534957636098266	0.222354149882535
558	Female	No	23.75	12371	0.428641554992275	0.203595324674286
559	Female	No	23.75	12640	0.431425866918678	0.198418913355834
560	Female	No	23.75	13111	0.429999213102627	0.197433456683132
561	Female	No	23.75	14924	0.456891228003406	0.191482350087152
562	Female	No	23.75	15117	0.478718935392699	0.189485047729185
563	Female	No	23.75	15262	0.496963486527279	0.227055526242103
564	Female	No	23.75	15271	0.458748496083327	0.231799084365647
565	Female	No	23.75	15296	0.444339448957676	0.193427008088772
566	Female	No	23.75	15510	0.467078178430139	0.217098634318501
567	Female	No	23.75	15674	0.480732109932414	0.195219315786997
568	Female	No	23.75	15693	0.478460685059503	0.206596154958488
569	Female	No	23.75	15758	0.475721136127658	0.223627968452106
570	Female	No	23.75	15798	0.501408612407292	0.198961176652416
571	Female	No	23.75	16025	0.48396147153291	0.209828099047728
572	Female	No	23.75	16073	0.479665820123315	0.229658549033524
573	Female	No	23.75	16234	0.476239111272514	0.220697426857827
574	Female	No	23.75	16416	0.446249631783608	0.203559080242072
575	Female	No	23.75	16702	0.425061716105525	0.208083753101938
576	Female	No	23.75	17282	0.455049692215874	0.20412370163216
577	Female	No	23.75	17707	0.461729565118372	0.191541407567049
578	Female	No	23.75	17853	0.42812832735625	0.184080095356965
579	Female	No	23.75	18766	0.502306770080106	0.208266913546807
580	Female	No	23.75	18959	0.544274943999557	0.181331392920231
581	Female	No	23.75	18963	0.453697707799279	0.211679766298152
582	Female	No	23.75	19571	0.542979605856916	0.201119828503035
583	Female	No	23.75	19918	0.492824149612778	0.195547138357948
584	Female	No	23.75	20052	0.506959364367813	0.201591082552414
585	Female	No	23.75	20148	0.526676891586108	0.203849190287074
586	Female	No	23.75	21036	0.536386710963373	0.210691633768291
587	Female	No	23.75	21096	0.477470048323739	0.203422302984688
588	Female	No	23.75	21292	0.518374397144587	0.216807238277121
589	Female	No	23.75	21553	0.439488980763229	0.210265593390604
590	Female	No	23.75	21571	0.425684700651389	0.19259966537398
591	Female	No	23.75	21918	0.457435373142424	0.20615200124057
592	Female	No	23.75	22248	0.46720914151533	0.200656445427319
593	Female	No	23.75	22495	0.472726558746588	0.235081853476368
594	Female	No	23.75	22575	0.540392740764528	0.221143518090193
595	Female	No	23.75	22661	0.465457022346264	0.221573926275849
596	Female	No	23.75	22847	0.450241884794824	0.213406738087001
597	Female	No	23.75	23042	0.480131945569894	0.197938616924695
598	Female	No	23.75	23122	0.571855221026013	0.176626732395551
599	Female	No	23.75	23533	0.432162339967595	0.201505683453089
600	Female	No	23.75	23878	0.434816098146938	0.216803511091321
601	Female	No	24.25	367	0.343651971881574	0.312836006069928
602	Female	No	24.25	653	0.332027179919393	0.274198890530881
603	Female	No	24.25	1012	0.280270411937632	0.266927460120878
604	Female	No	24.25	1266	0.318777287146603	0.238210856425009
605	Female	No	24.25	1307	0.340190584459878	0.267517932472235
606	Female	No	24.25	1359	0.373494710371331	0.287737346106122
607	Female	No	24.25	1467	0.326099633524863	0.251840066818202
608	Female	No	24.25	1627	0.346583899064775	0.284257427471299
609	Female	No	24.25	1805	0.364968699871142	0.290424161707458
610	Female	No	24.25	1994	0.303578950011279	0.284772813570168
611	Female	No	24.25	1998	0.34815225780935	0.272813930680586
612	Female	No	24.25	2306	0.308063198437794	0.269002135121908
613	Female	No	24.25	2460	0.311191749121024	0.276461697353142
614	Female	No	24.25	2910	0.327586349508246	0.257645388364371
615	Female	No	24.25	2962	0.353071752507028	0.308434734252667
616	Female	No	24.25	3245	0.307753421706342	0.263681171820058
617	Female	No	24.25	3457	0.337436135755575	0.273510701617961
618	Female	No	24.25	4380	0.284263214139314	0.29255800217999
619	Female	No	24.25	4465	0.327676848874856	0.307076715558177
620	Female	No	24.25	5398	0.322341872226541	0.259867749786997
621	Female	No	24.25	5479	0.351266276834547	0.28901699915818
622	Female	No	24.25	5713	0.310283906060669	0.277999791585398
623	Female	No	24.25	5752	0.373312222722716	0.301637928575624
624	Female	No	24.25	6166	0.377473933157558	0.262008197977156
625	Female	No	24.25	6358	0.355355828580849	0.276281002690983
626	Female	No	24.25	6370	0.327713844171934	0.278012227835954
627	Female	No	24.25	6376	0.338630867927673	0.267879101124558
628	Female	No	24.25	6460	0.334842838527907	0.27949071546238
629	Female	No	24.25	6546	0.310241484301775	0.275854572135926
630	Female	No	24.25	6681	0.314594539748017	0.274312404562141
631	Female	No	24.25	6804	0.339263725805315	0.264983518266847
632	Female	No	24.25	7090	0.303795312244935	0.257124645071826
633	Female	No	24.25	7109	0.350495235086133	0.252129796106664
634	Female	No	24.25	7530	0.281985822395	0.281324763643476
635	Female	No	24.25	7565	0.319860337395968	0.257988184909378
636	Female	No	24.25	7640	0.318059185537718	0.271817173625996
637	Female	No	24.25	8227	0.384790398172805	0.285447743593734
638	Female	No	24.25	8491	0.30072211788844	0.269724371274288
639	Female	No	24.25	8830	0.347309596176253	0.280512868745411
640	Female	No	24.25	9114	0.353537344316937	0.243505293320888
641	Female	No	24.25	9136	0.353589484739853	0.265302758934832
642	Female	No	24.25	9258	0.39206192396227	0.244325491677824
643	Female	No	24.25	9506	0.382948776663787	0.26289544214501
644	Female	No	24.25	10009	0.346000912608836	0.306355867320063
645	Female	No	24.25	10571	0.339190774689039	0.247388911070763
646	Female	No	24.25	10613	0.353749831642796	0.250847582866711
647	Female	No	24.25	10719	0.296972740093927	0.280807169874772
648	Female	No	24.25	10960	0.313789663337663	0.291480762562023
649	Female	No	24.25	11037	0.335374294857993	0.305873262419605
650	Female	No	24.25	11201	0.363804507550567	0.282478047618692
651	Female	No	24.25	11273	0.341251954921863	0.28305097556006
652	Female	No	24.25	11408	0.348544542318449	0.314010984235871
653	Female	No	24.25	11460	0.362323029144815	0.272184841935898
654	Female	No	24.25	11471	0.401317376397571	0.285980093939147
655	Female	No	24.25	11589	0.285599788641529	0.242092213344643
656	Female	No	24.25	12183	0.296525981929335	0.275552037014691
657	Female	No	24.25	12365	0.320275551463875	0.27445768975599
658	Female	No	24.25	12371	0.300703498845217	0.266713843554036
659	Female	No	24.25	12640	0.36343946705113	0.284694459363497
660	Female	No	24.25	13111	0.348929024037316	0.298865385993845
661	Female	No	24.25	14924	0.397996097347219	0.269543446617436
662	Female	No	24.25	15117	0.312203310305161	0.260644410955758
663	Female	No	24.25	15262	0.305779308763172	0.250476033275661
664	Female	No	24.25	15271	0.327690990652257	0.284542280677073
665	Female	No	24.25	15296	0.330795042174878	0.257035743170211
666	Female	No	24.25	15510	0.292790016677929	0.289171395718216
667	Female	No	24.25	15674	0.330074595012281	0.240655234568651
668	Female	No	24.25	15693	0.35551300189943	0.302195555993984
669	Female	No	24.25	15758	0.329950851211198	0.26391288070462
670	Female	No	24.25	15798	0.368623922488793	0.258885210799069
671	Female	No	24.25	16025	0.306638341427842	0.292003132552169
672	Female	No	24.25	16073	0.315547119040968	0.344378144709997
673	Female	No	24.25	16234	0.337259638203793	0.294966041505104
674	Female	No	24.25	16416	0.307539160502713	0.259276827606845
675	Female	No	24.25	16702	0.295766062945378	0.29909637845012
676	Female	No	24.25	17282	0.334926090893933	0.294805956770159
677	Female	No	24.25	17707	0.330976485112336	0.269135874850343
678	Female	No	24.25	17853	0.276420796281916	0.270014187108142
679	Female	No	24.25	18766	0.34108461973962	0.263775322109046
680	Female	No	24.25	18959	0.386798421583367	0.285900108112815
681	Female	No	24.25	18963	0.346910741838331	0.278224043376812
682	Female	No	24.25	19571	0.324754922698596	0.269933176353562
683	Female	No	24.25	19918	0.351449856936926	0.264208470358174
684	Female	No	24.25	20052	0.360526087664947	0.297860667882455
685	Female	No	24.25	20148	0.351004806165771	0.301391999168908
686	Female	No	24.25	21036	0.355606307950492	0.294846895274921
687	Female	No	24.25	21096	0.35149739451038	0.264717586643764
688	Female	No	24.25	21292	0.333833976754331	0.276594013185206
689	Female	No	24.25	21553	0.341255843797435	0.302829874422768
690	Female	No	24.25	21571	0.309327108642873	0.255191487422788
691	Female	No	24.25	21918	0.345727066677748	0.27172348784796
692	Female	No	24.25	22248	0.295789811345273	0.266693064737353
693	Female	No	24.25	22495	0.283989785686302	0.304734381292704
694	Female	No	24.25	22575	0.334124303681514	0.280209067599837
695	Female	No	24.25	22661	0.388627183622252	0.292113368450975
696	Female	No	24.25	22847	0.342268129219642	0.310607059826433
697	Female	No	24.25	23042	0.334260752231473	0.287504534495244
698	Female	No	24.25	23122	0.408322426566435	0.240681621910133
699	Female	No	24.25	23533	0.302020489697674	0.259353059473877
700	Female	No	24.25	23878	0.348815784663768	0.282017717016908
701	Female	No	24.75	367	0.353271235821551	0.222638674002088
702	Female	No	24.75	653	0.331381720382366	0.188206653621319
703	Female	No	24.75	1012	0.324758950775807	0.207808916452465
704	Female	No	24.75	1266	0.373667457102884	0.211736633941795
705	Female	No	24.75	1307	0.336582303747431	0.202790821083817
706	Female	No	24.75	1359	0.384145809621783	0.215466625154551
707	Female	No	24.75	1467	0.312517691983688	0.197656029847077
708	Female	No	24.75	1627	0.318126741525383	0.226405226109089
709	Female	No	24.75	1805	0.417932472744761	0.240986784020428
710	Female	No	24.75	1994	0.323546363590769	0.23149002283645
711	Female	No	24.75	1998	0.383952917101487	0.210972243749663
712	Female	No	24.75	2306	0.325152647631009	0.207470138785811
713	Female	No	24.75	2460	0.321754594673816	0.218070502786625
714	Female	No	24.75	2910	0.335589479495789	0.187520213064793
715	Female	No	24.75	2962	0.341806695048597	0.240830348210144
716	Female	No	24.75	3245	0.343529073516382	0.197396837551141
717	Female	No	24.75	3457	0.430291625965428	0.211105004037604
718	Female	No	24.75	4380	0.342902052747878	0.224455671865089
719	Female	No	24.75	4465	0.362475440517289	0.277436530895992
720	Female	No	24.75	5398	0.334091519922776	0.19727505813068
721	Female	No	24.75	5479	0.365613821561312	0.191408931792379
722	Female	No	24.75	5713	0.27662526053736	0.191026658337466
723	Female	No	24.75	5752	0.435498508200885	0.226048105661636
724	Female	No	24.75	6166	0.343190481750953	0.195883115963984
725	Female	No	24.75	6358	0.387223625098559	0.197555210500583
726	Female	No	24.75	6370	0.353764547733676	0.22036269269832
727	Female	No	24.75	6376	0.405580833844486	0.213689879807453
728	Female	No	24.75	6460	0.385390945448236	0.207291279887594
729	Female	No	24.75	6546	0.300812288422861	0.169626686852054
730	Female	No	24.75	6681	0.362067149359148	0.194093665353088
731	Female	No	24.75	6804	0.406353388329615	0.19054082941155
732	Female	No	24.75	7090	0.341534083033828	0.214730388163738
733	Female	No	24.75	7109	0.349050000631346	0.201679822201323
734	Female	No	24.75	7530	0.307085508616723	0.224748188430762
735	Female	No	24.75	7565	0.380064391949509	0.190246351518789
736	Female	No	24.75	7640	0.324912279553608	0.222252554216188
737	Female	No	24.75	8227	0.443730052687129	0.201415291139202
738	Female	No	24.75	8491	0.338531156872972	0.211341591163252
739	Female	No	24.75	8830	0.398948662773457	0.187869758684266
740	Female	No	24.75	9114	0.334745874871572	0.185685146847549
741	Female	No	24.75	9136	0.390539473680932	0.222887554540467
742	Female	No	24.75	9258	0.461345327802596	0.184111811536409
743	Female	No	24.75	9506	0.366185994727173	0.182960567667029
744	Female	No	24.75	10009	0.397999642265222	0.234024143650352
745	Female	No	24.75	10571	0.394622308559201	0.179303927848178
746	Female	No	24.75	10613	0.330061664375524	0.169156768518848
747	Female	No	24.75	10719	0.315736233803727	0.204269803522949
748	Female	No	24.75	10960	0.302345708837021	0.202401563136128
749	Female	No	24.75	11037	0.32802304128609	0.217633747908267
750	Female	No	24.75	11201	0.398504590777748	0.236783214514752
751	Female	No	24.75	11273	0.320482458318402	0.209031354802109
752	Female	No	24.75	11408	0.397609530061068	0.232933147854719
753	Female	No	24.75	11460	0.391389441419637	0.214673900129943
754	Female	No	24.75	11471	0.463807905268893	0.245036037885583
755	Female	No	24.75	11589	0.339047407060141	0.181480477876856
756	Female	No	24.75	12183	0.335659952163327	0.221892896959147
757	Female	No	24.75	12365	0.4535200646427	0.204138320371269
758	Female	No	24.75	12371	0.279666840420802	0.222275547385722
759	Female	No	24.75	12640	0.30776989386953	0.220919415419593
760	Female	No	24.75	13111	0.308297075299135	0.245633632432285
761	Female	No	24.75	14924	0.317904757185039	0.200640531130474
762	Female	No	24.75	15117	0.361355886409985	0.20069665494166
763	Female	No	24.75	15262	0.351341173989316	0.189455277286065
764	Female	No	24.75	15271	0.34457446644669	0.202418017993585
765	Female	No	24.75	15296	0.384332908945327	0.193889867029421
766	Female	No	24.75	15510	0.351808088424917	0.220056754482842
767	Female	No	24.75	15674	0.370541163178781	0.212436262828448
768	Female	No	24.75	15693	0.366413618598858	0.214097938272434
769	Female	No	24.75	15758	0.385660149769914	0.221468012794334
770	Female	No	24.75	15798	0.384531311274153	0.180828411401492
771	Female	No	24.75	16025	0.338930057257122	0.222039891898498
772	Female	No	24.75	16073	0.328325091097289	0.2504848093067
773	Female	No	24.75	16234	0.337028320660665	0.20693761193324
774	Female	No	24.75	16416	0.300187003159643	0.203526195737675
775	Female	No	24.75	16702	0.30292434242383	0.226732341132497
776	Female	No	24.75	17282	0.359503106909431	0.23927253335601
777	Female	No	24.75	17707	0.324332460092164	0.231700784432045
778	Female	No	24.75	17853	0.257258026933845	0.213605087603099
779	Female	No	24.75	18766	0.379137270144455	0.21176173198442
780	Female	No	24.75	18959	0.409072269745096	0.224841533493878
781	Female	No	24.75	18963	0.380567781620906	0.22921528576154
782	Female	No	24.75	19571	0.381444986457172	0.214249258689864
783	Female	No	24.75	19918	0.437411434157622	0.194232227608195
784	Female	No	24.75	20052	0.4011766629453	0.217379506118602
785	Female	No	24.75	20148	0.339411998775122	0.240071944811747
786	Female	No	24.75	21036	0.439891944672264	0.216800038008985
787	Female	No	24.75	21096	0.360368727081674	0.200575553448115
788	Female	No	24.75	21292	0.330586595634003	0.194426280236001
789	Female	No	24.75	21553	0.34072220678018	0.269071130737753
790	Female	No	24.75	21571	0.333028169206062	0.182365190814849
791	Female	No	24.75	21918	0.483673149579028	0.223564860820608
792	Female	No	24.75	22248	0.339193562716048	0.196839653182444
793	Female	No	24.75	22495	0.349433866393463	0.222222269253397
794	Female	No	24.75	22575	0.397736313035936	0.198519380289239
795	Female	No	24.75	22661	0.37271114499627	0.230957741781021
796	Female	No	24.75	22847	0.359854050696281	0.234482094818046
797	Female	No	24.75	23042	0.346065672155325	0.224429341936909
798	Female	No	24.75	23122	0.422898303525033	0.175214365706021
799	Female	No	24.75	23533	0.343955052408115	0.205184930595167
800	Female	No	24.75	23878	0.374042809530174	0.209501535778609
801	Female	No	25.25	367	0.383667495013573	0.284482335011423
802	Female	No	25.25	653	0.34203368569771	0.24251373413233
803	Female	No	25.25	1012	0.329245026870306	0.247646146270495
804	Female	No	25.25	1266	0.495013355285985	0.249571833068039
805	Female	No	25.25	1307	0.433484069671875	0.274899297475811
806	Female	No	25.25	1359	0.379219665728052	0.284535365392538
807	Female	No	25.25	1467	0.39319528517946	0.252352573475576
808	Female	No	25.25	1627	0.401994703523973	0.261624990576931
809	Female	No	25.25	1805	0.413883305382206	0.234087218968648
810	Female	No	25.25	1994	0.383883678684104	0.300924499371077
811	Female	No	25.25	1998	0.402190585578821	0.191812205805047
812	Female	No	25.25	2306	0.413110562662401	0.244749233850176
813	Female	No	25.25	2460	0.352990734906517	0.210176331043579
814	Female	No	25.25	2910	0.386180884762166	0.207630278346265
815	Female	No	25.25	2962	0.332461670114977	0.275954125280146
816	Female	No	25.25	3245	0.282471938700049	0.231535085943415
817	Female	No	25.25	3457	0.5681116271678	0.26081956267996
818	Female	No	25.25	4380	0.51257228955069	0.273695490127426
819	Female	No	25.25	4465	0.521587139906616	0.264396473083746
820	Female	No	25.25	5398	0.42873086685381	0.297372399342047
821	Female	No	25.25	5479	0.391053860774875	0.240693046655349
822	Female	No	25.25	5713	0.251985004167593	0.226470548485463
823	Female	No	25.25	5752	0.336553865919485	0.231302937078555
824	Female	No	25.25	6166	0.255993198950255	0.237974918421983
825	Female	No	25.25	6358	0.485002406792301	0.263717250098665
826	Female	No	25.25	6370	0.552786039305002	0.278157207470035
827	Female	No	25.25	6376	0.487749888638525	0.297239524331453
828	Female	No	25.25	6460	0.515685319398278	0.316235018246705
829	Female	No	25.25	6546	0.379971689826879	0.225332177611365
830	Female	No	25.25	6681	0.408425346310853	0.200040556573056
831	Female	No	25.25	6804	0.378463660585759	0.23231607250042
832	Female	No	25.25	7090	0.57094679767413	0.238180366927409
833	Female	No	25.25	7109	0.545039256726549	0.213662217169497
834	Female	No	25.25	7530	0.433596153308931	0.243517088238924
835	Female	No	25.25	7565	0.349642898088629	0.221441715432065
836	Female	No	25.25	7640	0.372439727532432	0.262457262247481
837	Female	No	25.25	8227	0.507008792014907	0.311015301222167
838	Female	No	25.25	8491	0.418900085361677	0.233415948723335
839	Female	No	25.25	8830	0.442903628547714	0.255032565208796
840	Female	No	25.25	9114	0.426081853469714	0.205053105724828
841	Female	No	25.25	9136	0.430340994969834	0.247837624701945
842	Female	No	25.25	9258	0.525322816491152	0.253388931114713
843	Female	No	25.25	9506	0.481198623649002	0.246189150118693
844	Female	No	25.25	10009	0.442952248184477	0.214615935230299
845	Female	No	25.25	10571	0.602278642621493	0.274742000044138
846	Female	No	25.25	10613	0.397346924222356	0.211102250631007
847	Female	No	25.25	10719	0.356709999364903	0.259526366892059
848	Female	No	25.25	10960	0.413494315328748	0.291469451361927
849	Female	No	25.25	11037	0.409918800587681	0.257423751886587
850	Female	No	25.25	11201	0.301199728620453	0.30021457371263
851	Female	No	25.25	11273	0.28073848380574	0.260413584491804
852	Female	No	25.25	11408	0.486274214914738	0.266043619071853
853	Female	No	25.25	11460	0.3977206676598	0.273839688560823
854	Female	No	25.25	11471	0.631363687625462	0.278368058543227
855	Female	No	25.25	11589	0.352052354244956	0.209736650061644
856	Female	No	25.25	12183	0.45376245849692	0.283655127134546
857	Female	No	25.25	12365	0.618842217911343	0.246450716208296
858	Female	No	25.25	12371	0.414842867295359	0.277098206205673
859	Female	No	25.25	12640	0.344457320262969	0.252203624101347
860	Female	No	25.25	13111	0.306430918437535	0.238660498613769
861	Female	No	25.25	14924	0.323266968946438	0.278457350690077
862	Female	No	25.25	15117	0.386293359292994	0.267746195156217
863	Female	No	25.25	15262	0.396514439014226	0.272224263067594
864	Female	No	25.25	15271	0.449725537761982	0.211813204045831
865	Female	No	25.25	15296	0.496824787671864	0.245987476337323
866	Female	No	25.25	15510	0.417781662413442	0.299561891004013
867	Female	No	25.25	15674	0.517314917721593	0.221251186523812
868	Female	No	25.25	15693	0.407850274658179	0.255681473904789
869	Female	No	25.25	15758	0.405260432575604	0.280287892459696
870	Female	No	25.25	15798	0.487362318530775	0.252300284583623
871	Female	No	25.25	16025	0.382145383395908	0.270303824991798
872	Female	No	25.25	16073	0.389253295493226	0.249148746208606
873	Female	No	25.25	16234	0.419212778877862	0.252121302828675
874	Female	No	25.25	16416	0.284628003033593	0.200456622916546
875	Female	No	25.25	16702	0.272996936385653	0.208435082930646
876	Female	No	25.25	17282	0.464930688396086	0.228853950204917
877	Female	No	25.25	17707	0.303946426354074	0.278407106301207
878	Female	No	25.25	17853	0.347294735887806	0.294431910636163
879	Female	No	25.25	18766	0.433834884186248	0.202527227584911
880	Female	No	25.25	18959	0.443142611763956	0.3258277871563
881	Female	No	25.25	18963	0.375876551508832	0.297766138568884
882	Female	No	25.25	19571	0.454694785835587	0.350927516538101
883	Female	No	25.25	19918	0.377704218887788	0.187254155955625
884	Female	No	25.25	20052	0.401147190104294	0.226329379817381
885	Female	No	25.25	20148	0.413788288775687	0.228293698040835
886	Female	No	25.25	21036	0.399741836166039	0.216046545796833
887	Female	No	25.25	21096	0.427591885406082	0.246253220633623
888	Female	No	25.25	21292	0.365238226937067	0.285131570310047
889	Female	No	25.25	21553	0.382154741322569	0.265093565950845
890	Female	No	25.25	21571	0.29277652523874	0.241468964386072
891	Female	No	25.25	21918	0.503794632553225	0.261951284526925
892	Female	No	25.25	22248	0.40265465240434	0.191381366152868
893	Female	No	25.25	22495	0.471419377209848	0.230923692319123
894	Female	No	25.25	22575	0.466135524042737	0.248857731746161
895	Female	No	25.25	22661	0.384696860828018	0.235573215906297
896	Female	No	25.25	22847	0.355973895223756	0.281502529409411
897	Female	No	25.25	23042	0.408443358257723	0.231314897804842
898	Female	No	25.25	23122	0.435936548358603	0.255946624420382
899	Female	No	25.25	23533	0.418448153492928	0.268932045665994
900	Female	No	25.25	23878	0.452858536361751	0.231396245072222
901	Female	No	25.75	367	0.289439597534024	0.405983706845936
902	Female	No	25.75	653	0.270490424804252	0.369862946308473
903	Female	No	25.75	1012	0.247720941601465	0.299240834838259
904	Female	No	25.75	1266	0.305578762501571	0.437625041503235
905	Female	No	25.75	1307	0.307828475831516	0.339371800041503
906	Female	No	25.75	1359	0.28105475004865	0.3936403916162
907	Female	No	25.75	1467	0.287179031511781	0.390187427141032
908	Female	No	25.75	1627	0.255521692955233	0.402530607939702
909	Female	No	25.75	1805	0.331746451395103	0.40429116721428
910	Female	No	25.75	1994	0.256444760871233	0.465370470615773
911	Female	No	25.75	1998	0.270978358694691	0.323412926852895
912	Female	No	25.75	2306	0.28097809349948	0.381389740611291
913	Female	No	25.75	2460	0.257733574450491	0.351413697740012
914	Female	No	25.75	2910	0.254338394886119	0.354407132136791
915	Female	No	25.75	2962	0.273779363586738	0.404990832697738
916	Female	No	25.75	3245	0.195959737423803	0.346769868678317
917	Female	No	25.75	3457	0.353955107965382	0.402988674662912
918	Female	No	25.75	4380	0.300428166305402	0.410517296985882
919	Female	No	25.75	4465	0.377177831023783	0.458394402675652
920	Female	No	25.75	5398	0.280717458104735	0.394472020968317
921	Female	No	25.75	5479	0.287951916914952	0.322275524277363
922	Female	No	25.75	5713	0.191697187238742	0.424749761203552
923	Female	No	25.75	5752	0.312771618328808	0.390261326518289
924	Female	No	25.75	6166	0.176726616852288	0.375329724273886
925	Female	No	25.75	6358	0.309603759810741	0.407251257704642
926	Female	No	25.75	6370	0.351109202906582	0.441765015372691
927	Female	No	25.75	6376	0.300359019364421	0.404985585745889
928	Female	No	25.75	6460	0.315388860779658	0.431781014883314
929	Female	No	25.75	6546	0.250053269728029	0.313386179137573
930	Female	No	25.75	6681	0.277473205522889	0.359936744874306
931	Female	No	25.75	6804	0.259314206487338	0.342679851367063
932	Female	No	25.75	7090	0.402004341250363	0.390276648743158
933	Female	No	25.75	7109	0.387132932236496	0.344861679843167
934	Female	No	25.75	7530	0.257119758905284	0.396051013763645
935	Female	No	25.75	7565	0.25628199860791	0.354754339989673
936	Female	No	25.75	7640	0.282611643507322	0.34394784868698
937	Female	No	25.75	8227	0.307500971852303	0.449066383573992
938	Female	No	25.75	8491	0.257277630606304	0.402805937060578
939	Female	No	25.75	8830	0.240575181745404	0.350028083703167
940	Female	No	25.75	9114	0.258439966487606	0.343975432660364
941	Female	No	25.75	9136	0.309227899954257	0.347515518972035
942	Female	No	25.75	9258	0.36398676880897	0.387585358670301
943	Female	No	25.75	9506	0.280212873790083	0.360252955854972
944	Female	No	25.75	10009	0.316900034242725	0.369560368572416
945	Female	No	25.75	10571	0.392673415195044	0.367134480264879
946	Female	No	25.75	10613	0.25765713134038	0.31108068320302
947	Female	No	25.75	10719	0.221483636770144	0.398149397014605
948	Female	No	25.75	10960	0.287556189629692	0.446519051843958
949	Female	No	25.75	11037	0.294711613765433	0.410164567717865
950	Female	No	25.75	11201	0.243083026343791	0.435411739826602
951	Female	No	25.75	11273	0.247857096978598	0.419635037288781
952	Female	No	25.75	11408	0.37520629008412	0.467447826646871
953	Female	No	25.75	11460	0.247739973333439	0.367257533438423
954	Female	No	25.75	11471	0.472769380732149	0.400128839243511
955	Female	No	25.75	11589	0.233085954479031	0.361596831381809
956	Female	No	25.75	12183	0.227004957227854	0.427320783520662
957	Female	No	25.75	12365	0.357957553413576	0.315171061471611
958	Female	No	25.75	12371	0.257492843820073	0.442312487243047
959	Female	No	25.75	12640	0.234329059836336	0.415016755732363
960	Female	No	25.75	13111	0.285962015112133	0.363768677996978
961	Female	No	25.75	14924	0.223104366630405	0.347227616795542
962	Female	No	25.75	15117	0.246904615995934	0.351454193314535
963	Female	No	25.75	15262	0.259843797116144	0.439021099650187
964	Female	No	25.75	15271	0.29104490593764	0.370336364037959
965	Female	No	25.75	15296	0.323182857080022	0.353251324714065
966	Female	No	25.75	15510	0.246838573934484	0.382897515685047
967	Female	No	25.75	15674	0.356632854338284	0.384222811259216
968	Female	No	25.75	15693	0.258390205547998	0.394513281912393
969	Female	No	25.75	15758	0.328875860891349	0.381444265687463
970	Female	No	25.75	15798	0.329862329044083	0.413708920772992
971	Female	No	25.75	16025	0.296200127682564	0.471285118968589
972	Female	No	25.75	16073	0.269958377797096	0.377570768755134
973	Female	No	25.75	16234	0.279658655948919	0.396985318951411
974	Female	No	25.75	16416	0.227242611580909	0.386777141837722
975	Female	No	25.75	16702	0.20895043106284	0.378375645672999
976	Female	No	25.75	17282	0.296925244602835	0.420508825468955
977	Female	No	25.75	17707	0.218231532740418	0.393549823045495
978	Female	No	25.75	17853	0.194429495427522	0.418848877783274
979	Female	No	25.75	18766	0.279045256458706	0.364050298526174
980	Female	No	25.75	18959	0.324057152632929	0.478619742010042
981	Female	No	25.75	18963	0.326940816362969	0.453024372968295
982	Female	No	25.75	19571	0.291001788468007	0.447450308022419
983	Female	No	25.75	19918	0.286831438008755	0.352136870780082
984	Female	No	25.75	20052	0.324644092760734	0.362577332621626
985	Female	No	25.75	20148	0.235234202525032	0.371082702084755
986	Female	No	25.75	21036	0.305224704469669	0.393023344443631
987	Female	No	25.75	21096	0.253131426917189	0.409091773136592
988	Female	No	25.75	21292	0.259012700784446	0.366307269414984
989	Female	No	25.75	21553	0.29490066306626	0.422511725713847
990	Female	No	25.75	21571	0.240546553001401	0.342479693043992
991	Female	No	25.75	21918	0.446064650613908	0.349524657388323
992	Female	No	25.75	22248	0.289602278148045	0.359119115451699
993	Female	No	25.75	22495	0.310677547460892	0.352847589647617
994	Female	No	25.75	22575	0.277190949936624	0.405816227238783
995	Female	No	25.75	22661	0.274609546275629	0.478545949178008
996	Female	No	25.75	22847	0.265023028013452	0.430874646803982
997	Female	No	25.75	23042	0.317190045950397	0.428084314279803
998	Female	No	25.75	23122	0.2878641238923	0.411528962439358
999	Female	No	25.75	23533	0.279858382892072	0.394907594574637
1000	Female	No	25.75	23878	0.334071787248499	0.36929960933339
1801	Male	No	21.25	367	0.992290383914994	0.241669942065623
1802	Male	No	21.25	653	1.08925647628855	0.199273685893384
1803	Male	No	21.25	1012	0.937015312475754	0.209346257959796
1804	Male	No	21.25	1266	0.828339272744259	0.262188036600016
1805	Male	No	21.25	1307	1.08911786987951	0.193552464029121
1806	Male	No	21.25	1359	1.13826676532531	0.211380685041797
1807	Male	No	21.25	1467	0.742284049235903	0.23849210131752
1808	Male	No	21.25	1627	0.950979182566079	0.252486917506918
1809	Male	No	21.25	1805	0.873450365714204	0.230826605647205
1810	Male	No	21.25	1994	0.881386755016863	0.246319485499421
1811	Male	No	21.25	1998	1.08793660256947	0.192798820542218
1812	Male	No	21.25	2306	1.00631698907557	0.226872371382123
1813	Male	No	21.25	2460	1.10013030868432	0.180025660147122
1814	Male	No	21.25	2910	0.964717911616007	0.209840456902794
1815	Male	No	21.25	2962	0.925248527074193	0.226153742961073
1816	Male	No	21.25	3245	1.08571556876365	0.230530452495863
1817	Male	No	21.25	3457	1.15902478941776	0.257705170889755
1818	Male	No	21.25	4380	0.813431673219065	0.189732975987311
1819	Male	No	21.25	4465	1.0778374585684	0.23376645636715
1820	Male	No	21.25	5398	0.937317481104026	0.264469332310786
1821	Male	No	21.25	5479	0.931035946912492	0.220898893597305
1822	Male	No	21.25	5713	0.968833405966658	0.208784513458972
1823	Male	No	21.25	5752	0.944066741918115	0.233167486338102
1824	Male	No	21.25	6166	1.11440623494183	0.306011571519173
1825	Male	No	21.25	6358	1.22556829482737	0.222985916394805
1826	Male	No	21.25	6370	0.893729623003034	0.223302832955731
1827	Male	No	21.25	6376	0.878845868532226	0.202931686265498
1828	Male	No	21.25	6460	1.03405271528296	0.255016315728327
1829	Male	No	21.25	6546	0.961583368962714	0.245821463691967
1830	Male	No	21.25	6681	0.972742866370716	0.217615414548686
1831	Male	No	21.25	6804	0.886388550154794	0.217650472809682
1832	Male	No	21.25	7090	1.14209388123024	0.232773838547101
1833	Male	No	21.25	7109	1.0147240547912	0.19632257686623
1834	Male	No	21.25	7530	1.05046291379879	0.220961118122326
1835	Male	No	21.25	7565	1.11443787072213	0.222449484926885
1836	Male	No	21.25	7640	0.829090631790859	0.198133410654549
1837	Male	No	21.25	8227	1.10424635466857	0.229325646738526
1838	Male	No	21.25	8491	1.02719968925263	0.207943635215324
1839	Male	No	21.25	8830	0.980115908034484	0.201724816772077
1840	Male	No	21.25	9114	0.965288579566574	0.196777448571884
1841	Male	No	21.25	9136	0.969329093631218	0.236686147238432
1842	Male	No	21.25	9258	1.13494477799941	0.209962434199476
1843	Male	No	21.25	9506	0.942881580212047	0.245603983688921
1844	Male	No	21.25	10009	0.836965379910119	0.226658975325263
1845	Male	No	21.25	10571	1.00558401597897	0.196715490608722
1846	Male	No	21.25	10613	0.890301961656344	0.243293428649189
1847	Male	No	21.25	10719	0.953903968309934	0.253766792825206
1848	Male	No	21.25	10960	0.926152699768739	0.178379026879669
1849	Male	No	21.25	11037	0.962226067286901	0.194162855952612
1850	Male	No	21.25	11201	0.87378866554891	0.174594386099772
1851	Male	No	21.25	11273	0.988596821330827	0.219165633990794
1852	Male	No	21.25	11408	0.84887389622604	0.224126014787179
1853	Male	No	21.25	11460	0.952375929962229	0.226928225374563
1854	Male	No	21.25	11471	1.05106050983157	0.239118639684848
1855	Male	No	21.25	11589	0.924566538309502	0.265651990759247
1856	Male	No	21.25	12183	1.03567068309949	0.26324632905221
1857	Male	No	21.25	12365	0.89944064966319	0.196318375748056
1858	Male	No	21.25	12371	1.08334175840706	0.238643608260316
1859	Male	No	21.25	12640	0.886878985242463	0.241614153056106
1860	Male	No	21.25	13111	1.0292210774416	0.261454065638751
1861	Male	No	21.25	14924	1.03412871933338	0.311537078437555
1862	Male	No	21.25	15117	0.924288963058336	0.262662763852245
1863	Male	No	21.25	15262	1.01868706642373	0.234498195657631
1864	Male	No	21.25	15271	0.762437608249274	0.214377977180965
1865	Male	No	21.25	15296	0.94316486673821	0.264312541561084
1866	Male	No	21.25	15510	1.03911889599738	0.238005838314262
1867	Male	No	21.25	15674	0.909388464191546	0.18795036571217
1868	Male	No	21.25	15693	0.876462250929003	0.203173161026831
1869	Male	No	21.25	15758	1.05161249271939	0.254698877068436
1870	Male	No	21.25	15798	0.998730409591714	0.264583081546054
1871	Male	No	21.25	16025	1.11074357855072	0.323255366313323
1872	Male	No	21.25	16073	0.931432591124111	0.273048295088979
1873	Male	No	21.25	16234	1.03174009162391	0.216443710770404
1874	Male	No	21.25	16416	0.910719704561787	0.208761031800595
1875	Male	No	21.25	16702	1.02991092650715	0.223451483760315
1876	Male	No	21.25	17282	0.985682783187588	0.2093866090744
1877	Male	No	21.25	17707	0.896364169617108	0.264429236611446
1878	Male	No	21.25	17853	0.844960603938123	0.237208518267767
1879	Male	No	21.25	18766	1.10245847890802	0.241307231850489
1880	Male	No	21.25	18959	1.09241098979656	0.204994732976842
1881	Male	No	21.25	18963	0.930664344385278	0.210821447452106
1882	Male	No	21.25	19571	1.17624355100043	0.186777427548695
1883	Male	No	21.25	19918	1.12306386515248	0.179815482542757
1884	Male	No	21.25	20052	0.978643939832931	0.228380706381444
1885	Male	No	21.25	20148	0.854238336058127	0.238095741551767
1886	Male	No	21.25	21036	0.879384515579474	0.249631188007912
1887	Male	No	21.25	21096	1.2516609250022	0.21261384529591
1888	Male	No	21.25	21292	1.2053033099876	0.204601585991022
1889	Male	No	21.25	21553	0.90441533765899	0.166752941736862
1890	Male	No	21.25	21571	0.912458662989293	0.209541613781739
1891	Male	No	21.25	21918	0.912495549758816	0.261513309749563
1892	Male	No	21.25	22248	0.933834231873673	0.191102496286751
1893	Male	No	21.25	22495	0.997968884600422	0.204964327295615
1894	Male	No	21.25	22575	1.0008602038809	0.263546271709259
1895	Male	No	21.25	22661	1.0665444013162	0.187829617149149
1896	Male	No	21.25	22847	1.0490513492787	0.216919869182382
1897	Male	No	21.25	23042	1.02639426446337	0.225084018484084
1898	Male	No	21.25	23122	1.09438679336767	0.214154209865475
1899	Male	No	21.25	23533	0.935037996157959	0.215409630850317
1900	Male	No	21.25	23878	0.8960618397976	0.245615096450371
1901	Male	No	21.75	367	0.521482212363742	0.25408774877922
1902	Male	No	21.75	653	0.544527800161265	0.291150407036716
1903	Male	No	21.75	1012	0.522899317013813	0.267318787900043
1904	Male	No	21.75	1266	0.464802334124136	0.360316787088605
1905	Male	No	21.75	1307	0.711268760991081	0.236114586272209
1906	Male	No	21.75	1359	0.551184703099527	0.222086234968752
1907	Male	No	21.75	1467	0.53260040620603	0.309584553566595
1908	Male	No	21.75	1627	0.547614835184256	0.291666836790522
1909	Male	No	21.75	1805	0.590243291195436	0.308870623571983
1910	Male	No	21.75	1994	0.549276531880392	0.306636608275074
1911	Male	No	21.75	1998	0.559173871827585	0.286125211951419
1912	Male	No	21.75	2306	0.531425355917003	0.265454596282957
1913	Male	No	21.75	2460	0.656086204149783	0.244411615641188
1914	Male	No	21.75	2910	0.626463988226624	0.386054236191449
1915	Male	No	21.75	2962	0.634952482033192	0.233978683798526
1916	Male	No	21.75	3245	0.70119471594455	0.270454640795747
1917	Male	No	21.75	3457	0.666531080729247	0.282567801171987
1918	Male	No	21.75	4380	0.361381072245845	0.275878799865109
1919	Male	No	21.75	4465	0.562492567235084	0.264474674920779
1920	Male	No	21.75	5398	0.490163619947499	0.345040119444195
1921	Male	No	21.75	5479	0.580126860639298	0.272652061495614
1922	Male	No	21.75	5713	0.589531954241515	0.304702599126642
1923	Male	No	21.75	5752	0.48537166199302	0.294224492351301
1924	Male	No	21.75	6166	0.560053351944344	0.370597492110323
1925	Male	No	21.75	6358	0.626226577581743	0.332641481755521
1926	Male	No	21.75	6370	0.559245208572141	0.331259660512225
1927	Male	No	21.75	6376	0.448054347671592	0.289964264829199
1928	Male	No	21.75	6460	0.499843354810508	0.288415920875526
1929	Male	No	21.75	6546	0.452928609612113	0.299867876724136
1930	Male	No	21.75	6681	0.633952763952261	0.29085031025769
1931	Male	No	21.75	6804	0.61220229714834	0.244332777136325
1932	Male	No	21.75	7090	0.603400866451163	0.27600138095514
1933	Male	No	21.75	7109	0.641791140511583	0.249863625007825
1934	Male	No	21.75	7530	0.63293785639554	0.343855200239244
1935	Male	No	21.75	7565	0.505511032172473	0.331460380893533
1936	Male	No	21.75	7640	0.433664892504356	0.27666569964696
1937	Male	No	21.75	8227	0.579715733799838	0.293199906490818
1938	Male	No	21.75	8491	0.622339687736436	0.300728022013821
1939	Male	No	21.75	8830	0.572384927798655	0.264469301707899
1940	Male	No	21.75	9114	0.493698581735121	0.256333076644723
1941	Male	No	21.75	9136	0.483163913530506	0.296254572991004
1942	Male	No	21.75	9258	0.493814330912363	0.268803988756415
1943	Male	No	21.75	9506	0.511908728052569	0.290486565841094
1944	Male	No	21.75	10009	0.508132198305545	0.296630524657173
1945	Male	No	21.75	10571	0.608249378215961	0.301589348515293
1946	Male	No	21.75	10613	0.584957527689902	0.295058993966951
1947	Male	No	21.75	10719	0.524835662937567	0.293237394895543
1948	Male	No	21.75	10960	0.49966256938472	0.255735985521414
1949	Male	No	21.75	11037	0.505184487104503	0.249745327042197
1950	Male	No	21.75	11201	0.514794996965951	0.297167808965348
1951	Male	No	21.75	11273	0.658224041120529	0.267939351141232
1952	Male	No	21.75	11408	0.559417009812226	0.271829773716975
1953	Male	No	21.75	11460	0.536189037416305	0.276486704834469
1954	Male	No	21.75	11471	0.513363505687403	0.303507423314738
1955	Male	No	21.75	11589	0.437507557345911	0.267067792665959
1956	Male	No	21.75	12183	0.611391353477579	0.252832854861037
1957	Male	No	21.75	12365	0.507380566484407	0.29062337013792
1958	Male	No	21.75	12371	0.615589698658495	0.298008573730533
1959	Male	No	21.75	12640	0.581944540460177	0.306824805059481
1960	Male	No	21.75	13111	0.711282709913636	0.364932905322789
1961	Male	No	21.75	14924	0.590203607953194	0.331473101397816
1962	Male	No	21.75	15117	0.623151998255461	0.286255288824667
1963	Male	No	21.75	15262	0.520829846467015	0.324481418733756
1964	Male	No	21.75	15271	0.422075582410289	0.322819643928786
1965	Male	No	21.75	15296	0.484153232055243	0.303262802698961
1966	Male	No	21.75	15510	0.536124623909207	0.255240603387138
1967	Male	No	21.75	15674	0.539538277344486	0.310739916715266
1968	Male	No	21.75	15693	0.525465604840874	0.294698561084804
1969	Male	No	21.75	15758	0.708970483482936	0.298013304758239
1970	Male	No	21.75	15798	0.547907990821305	0.334655880645838
1971	Male	No	21.75	16025	0.599656936775636	0.26825271238828
1972	Male	No	21.75	16073	0.401218033052985	0.307773811236267
1973	Male	No	21.75	16234	0.542035804288664	0.289152032771767
1974	Male	No	21.75	16416	0.60297073227493	0.238278117437043
1975	Male	No	21.75	16702	0.464711948718029	0.257562422394012
1976	Male	No	21.75	17282	0.601590683845692	0.328646659238313
1977	Male	No	21.75	17707	0.542436967180541	0.301794110669161
1978	Male	No	21.75	17853	0.491299799934591	0.299778038008222
1979	Male	No	21.75	18766	0.51869431697807	0.299233685899095
1980	Male	No	21.75	18959	0.46148838797445	0.293452184766497
1981	Male	No	21.75	18963	0.555703925684517	0.277565137756277
1982	Male	No	21.75	19571	0.60308698767447	0.29501681338445
1983	Male	No	21.75	19918	0.596343849215405	0.209739151819133
1984	Male	No	21.75	20052	0.641623526115828	0.264087658144588
1985	Male	No	21.75	20148	0.438722389131485	0.286358395490687
1986	Male	No	21.75	21036	0.464782568431211	0.31798800453138
1987	Male	No	21.75	21096	0.729440651317693	0.308945710204593
1988	Male	No	21.75	21292	0.658640569844953	0.299803973056677
1989	Male	No	21.75	21553	0.524353039847208	0.207394028887124
1990	Male	No	21.75	21571	0.576308381468415	0.260184338271765
1991	Male	No	21.75	21918	0.425200163212764	0.320271375200476
1992	Male	No	21.75	22248	0.53285280769963	0.286337937698857
1993	Male	No	21.75	22495	0.690103502861065	0.309650198417038
1994	Male	No	21.75	22575	0.605437024575547	0.270333272573685
1995	Male	No	21.75	22661	0.623874195134963	0.295288054622915
1996	Male	No	21.75	22847	0.670027856599501	0.323308151737399
1997	Male	No	21.75	23042	0.624349312079174	0.301670499986115
1998	Male	No	21.75	23122	0.499561728273191	0.280872648584775
1999	Male	No	21.75	23533	0.474198404517145	0.248980074871591
2000	Male	No	21.75	23878	0.482656043412853	0.279024143091795
2001	Male	No	22.25	367	0.565224836324112	0.220818875003679
2002	Male	No	22.25	653	0.576647689761171	0.213973494978789
2003	Male	No	22.25	1012	0.55788861229069	0.214642133981982
2004	Male	No	22.25	1266	0.530463969910685	0.276993925617774
2005	Male	No	22.25	1307	0.628302656562951	0.19898561237915
2006	Male	No	22.25	1359	0.571019124340993	0.203765761072769
2007	Male	No	22.25	1467	0.529379455381066	0.265446592254914
2008	Male	No	22.25	1627	0.574839806659475	0.242594159034202
2009	Male	No	22.25	1805	0.57771370295791	0.245915513754193
2010	Male	No	22.25	1994	0.561794671336156	0.220298067174646
2011	Male	No	22.25	1998	0.576043015195959	0.223680973138328
2012	Male	No	22.25	2306	0.542008751455059	0.20899204467993
2013	Male	No	22.25	2460	0.642200220789648	0.232759507359667
2014	Male	No	22.25	2910	0.647878710365663	0.284310449773845
2015	Male	No	22.25	2962	0.63584498325783	0.208716014318603
2016	Male	No	22.25	3245	0.741591806452192	0.240631958477354
2017	Male	No	22.25	3457	0.73023692885686	0.229309730276231
2018	Male	No	22.25	4380	0.476646689698601	0.21379312914094
2019	Male	No	22.25	4465	0.64937657799688	0.225792371234159
2020	Male	No	22.25	5398	0.566072498545684	0.270721659220475
2021	Male	No	22.25	5479	0.61126806099466	0.221464703001243
2022	Male	No	22.25	5713	0.604941024726519	0.223827025232073
2023	Male	No	22.25	5752	0.537679530817679	0.265601691531349
2024	Male	No	22.25	6166	0.553456141382808	0.26176621630127
2025	Male	No	22.25	6358	0.635318506234366	0.259275072617834
2026	Male	No	22.25	6370	0.576098422302981	0.242775831765904
2027	Male	No	22.25	6376	0.459013853942127	0.233322792159519
2028	Male	No	22.25	6460	0.522472289902143	0.197502669183988
2029	Male	No	22.25	6546	0.468880974758476	0.22166789307624
2030	Male	No	22.25	6681	0.600563655842426	0.264852342422625
2031	Male	No	22.25	6804	0.592262704686331	0.188717827950552
2032	Male	No	22.25	7090	0.60356579250172	0.226648748027223
2033	Male	No	22.25	7109	0.584944792213092	0.222750891380372
2034	Male	No	22.25	7530	0.658830175803521	0.22903867215774
2035	Male	No	22.25	7565	0.514076988696854	0.232676683445882
2036	Male	No	22.25	7640	0.486092504533943	0.20644870941573
2037	Male	No	22.25	8227	0.577285238874393	0.237357508982761
2038	Male	No	22.25	8491	0.550219742533937	0.225538487308305
2039	Male	No	22.25	8830	0.634720771068909	0.219750110481129
2040	Male	No	22.25	9114	0.538289059447144	0.221579253125898
2041	Male	No	22.25	9136	0.551653238380624	0.241293806421547
2042	Male	No	22.25	9258	0.5816067378425	0.223676164622824
2043	Male	No	22.25	9506	0.581488907436225	0.255919962139985
2044	Male	No	22.25	10009	0.523635289908338	0.216193720044559
2045	Male	No	22.25	10571	0.599342291165001	0.251805208054221
2046	Male	No	22.25	10613	0.533613942115191	0.268568886036633
2047	Male	No	22.25	10719	0.563673346343044	0.215604993264284
2048	Male	No	22.25	10960	0.540996426003265	0.229009590213109
2049	Male	No	22.25	11037	0.618315582339297	0.239959834756944
2050	Male	No	22.25	11201	0.579435872015967	0.273868579327472
2051	Male	No	22.25	11273	0.622891902472267	0.235045221209563
2052	Male	No	22.25	11408	0.597184246078297	0.213904064638293
2053	Male	No	22.25	11460	0.584013939732117	0.216380647825477
2054	Male	No	22.25	11471	0.532573621246505	0.238209180602737
2055	Male	No	22.25	11589	0.46296434642733	0.209284338463619
2056	Male	No	22.25	12183	0.587237121133639	0.222528942362626
2057	Male	No	22.25	12365	0.63236584912646	0.212090301542795
2058	Male	No	22.25	12371	0.543304016063996	0.256010544652108
2059	Male	No	22.25	12640	0.546511953134865	0.232613747047852
2060	Male	No	22.25	13111	0.627930765594862	0.23684375426253
2061	Male	No	22.25	14924	0.640941789508525	0.268546675052946
2062	Male	No	22.25	15117	0.624755292970703	0.219266122088565
2063	Male	No	22.25	15262	0.626918837167759	0.269782960586971
2064	Male	No	22.25	15271	0.529406551708105	0.245071638679926
2065	Male	No	22.25	15296	0.585367095980921	0.224789991732406
2066	Male	No	22.25	15510	0.571081925646941	0.218896504511769
2067	Male	No	22.25	15674	0.608929853869221	0.232995990546036
2068	Male	No	22.25	15693	0.43233804534872	0.21995050207049
2069	Male	No	22.25	15758	0.675263929245704	0.269987690281472
2070	Male	No	22.25	15798	0.62019548693127	0.25913351217748
2071	Male	No	22.25	16025	0.5251912448808	0.240177682454357
2072	Male	No	22.25	16073	0.473513532971883	0.24418302333191
2073	Male	No	22.25	16234	0.533939016837525	0.243395698668207
2074	Male	No	22.25	16416	0.620163871223752	0.230103657114007
2075	Male	No	22.25	16702	0.504294937835949	0.238194927479492
2076	Male	No	22.25	17282	0.626619104749856	0.263954105129824
2077	Male	No	22.25	17707	0.543779398807711	0.243934959588302
2078	Male	No	22.25	17853	0.55205060936741	0.243892229971785
2079	Male	No	22.25	18766	0.536141006820023	0.234714299687293
2080	Male	No	22.25	18959	0.525701234611288	0.243769391130095
2081	Male	No	22.25	18963	0.569318021314639	0.205269024659458
2082	Male	No	22.25	19571	0.531695399276468	0.212218283669698
2083	Male	No	22.25	19918	0.604383928066671	0.217263839662344
2084	Male	No	22.25	20052	0.615394376481596	0.236306848546263
2085	Male	No	22.25	20148	0.448801109067869	0.237354847255036
2086	Male	No	22.25	21036	0.549445879774578	0.267970359839358
2087	Male	No	22.25	21096	0.722046357630378	0.200378614319309
2088	Male	No	22.25	21292	0.673642662339217	0.229162594854308
2089	Male	No	22.25	21553	0.514377931914719	0.211287990904179
2090	Male	No	22.25	21571	0.61151947229191	0.221875291767306
2091	Male	No	22.25	21918	0.49788840351707	0.232477324039095
2092	Male	No	22.25	22248	0.597685940962603	0.235191179916798
2093	Male	No	22.25	22495	0.660130649821982	0.254781012239793
2094	Male	No	22.25	22575	0.687879480676214	0.233871858591151
2095	Male	No	22.25	22661	0.61559133855026	0.243422694055445
2096	Male	No	22.25	22847	0.667894638163952	0.236878473555527
2097	Male	No	22.25	23042	0.579811256139224	0.219141604420716
2098	Male	No	22.25	23122	0.514516381722964	0.193742039632054
2099	Male	No	22.25	23533	0.561948941148386	0.206543626037178
2100	Male	No	22.25	23878	0.523825492260078	0.205783472412362
2101	Male	No	22.75	367	0.566544369341849	0.169093688786157
2102	Male	No	22.75	653	0.572887219362841	0.16667178923881
2103	Male	No	22.75	1012	0.561771178531874	0.176425872167538
2104	Male	No	22.75	1266	0.539701016204013	0.205303612598182
2105	Male	No	22.75	1307	0.547950756746481	0.16450454434475
2106	Male	No	22.75	1359	0.556569459422816	0.163675243586295
2107	Male	No	22.75	1467	0.490933978567534	0.195680367770278
2108	Male	No	22.75	1627	0.543933167221089	0.169568384503803
2109	Male	No	22.75	1805	0.515162757579617	0.190925444094122
2110	Male	No	22.75	1994	0.547258979379138	0.155314818760525
2111	Male	No	22.75	1998	0.538609520816565	0.17607133240766
2112	Male	No	22.75	2306	0.54212378223408	0.169227170544539
2113	Male	No	22.75	2460	0.59185248276274	0.189425739875937
2114	Male	No	22.75	2910	0.625119736366033	0.177723545152873
2115	Male	No	22.75	2962	0.567985460039669	0.173703567096639
2116	Male	No	22.75	3245	0.669000034644663	0.18680549367926
2117	Male	No	22.75	3457	0.665148778112216	0.195847276612942
2118	Male	No	22.75	4380	0.586492162254792	0.153816829178915
2119	Male	No	22.75	4465	0.645964540358434	0.182751712432661
2120	Male	No	22.75	5398	0.54982467344193	0.199898563358602
2121	Male	No	22.75	5479	0.627496689934488	0.159218947700225
2122	Male	No	22.75	5713	0.548288403490129	0.178252254684544
2123	Male	No	22.75	5752	0.540469816191456	0.183604221636447
2124	Male	No	22.75	6166	0.562886859642955	0.193811239946852
2125	Male	No	22.75	6358	0.541399531292074	0.191898994429922
2126	Male	No	22.75	6370	0.548948602184582	0.172305561295309
2127	Male	No	22.75	6376	0.463590939290365	0.186040189287155
2128	Male	No	22.75	6460	0.515428760024324	0.142823037590256
2129	Male	No	22.75	6546	0.522415833975452	0.16525823784462
2130	Male	No	22.75	6681	0.562190549252453	0.201831910983571
2131	Male	No	22.75	6804	0.549967843830243	0.171364042810714
2132	Male	No	22.75	7090	0.578542713788609	0.182030171321139
2133	Male	No	22.75	7109	0.526882262674763	0.187203548456905
2134	Male	No	22.75	7530	0.614692029018175	0.15681842511102
2135	Male	No	22.75	7565	0.510139810157842	0.19274033251519
2136	Male	No	22.75	7640	0.558480600173936	0.15978299549467
2137	Male	No	22.75	8227	0.536917289097902	0.187105488197893
2138	Male	No	22.75	8491	0.477852273644534	0.180562529939079
2139	Male	No	22.75	8830	0.607097641307346	0.159410025053129
2140	Male	No	22.75	9114	0.503564431387525	0.177368233928801
2141	Male	No	22.75	9136	0.553984719458843	0.176283247071928
2142	Male	No	22.75	9258	0.60554959657952	0.189492012871311
2143	Male	No	22.75	9506	0.568500754410646	0.190715073815052
2144	Male	No	22.75	10009	0.506719175297493	0.155166891296189
2145	Male	No	22.75	10571	0.562002173200358	0.194968992886999
2146	Male	No	22.75	10613	0.504401672282121	0.196196413350486
2147	Male	No	22.75	10719	0.545572492812486	0.183265277418346
2148	Male	No	22.75	10960	0.555982518999248	0.190082268599603
2149	Male	No	22.75	11037	0.649060647115604	0.182955124783261
2150	Male	No	22.75	11201	0.576312017404506	0.213382302316069
2151	Male	No	22.75	11273	0.545311985958748	0.173395683426357
2152	Male	No	22.75	11408	0.571886449245296	0.174526315231953
2153	Male	No	22.75	11460	0.606059137101872	0.172281336230012
2154	Male	No	22.75	11471	0.55936129594852	0.170469637743733
2155	Male	No	22.75	11589	0.478370784711198	0.171082177444532
2156	Male	No	22.75	12183	0.538347259833616	0.182857174366159
2157	Male	No	22.75	12365	0.657641558920161	0.160584039174579
2158	Male	No	22.75	12371	0.477320713584283	0.193766768321795
2159	Male	No	22.75	12640	0.484225464532537	0.173677905764005
2160	Male	No	22.75	13111	0.555151101952029	0.18444058551496
2161	Male	No	22.75	14924	0.614719461115031	0.190629423530379
2162	Male	No	22.75	15117	0.579120513470995	0.155741601397488
2163	Male	No	22.75	15262	0.624550502435519	0.193861094597758
2164	Male	No	22.75	15271	0.536983448350315	0.175345771713565
2165	Male	No	22.75	15296	0.609791433065719	0.195646652871162
2166	Male	No	22.75	15510	0.581863476330958	0.188551105234497
2167	Male	No	22.75	15674	0.596652981105407	0.174521945708408
2168	Male	No	22.75	15693	0.419667455853992	0.159663987178923
2169	Male	No	22.75	15758	0.605524245225174	0.221760187825664
2170	Male	No	22.75	15798	0.634563388780455	0.194552846734692
2171	Male	No	22.75	16025	0.488754208986953	0.183435667784569
2172	Male	No	22.75	16073	0.515182752885396	0.167086775358352
2173	Male	No	22.75	16234	0.50677653828325	0.179362765092974
2174	Male	No	22.75	16416	0.576331314953999	0.175115422368787
2175	Male	No	22.75	16702	0.513958066134879	0.188778455219503
2176	Male	No	22.75	17282	0.585225750612833	0.19264747627471
2177	Male	No	22.75	17707	0.519083475489941	0.198371014587258
2178	Male	No	22.75	17853	0.587971359784712	0.170866181817558
2179	Male	No	22.75	18766	0.488862858181027	0.19243035167313
2180	Male	No	22.75	18959	0.53146470174524	0.192723400881433
2181	Male	No	22.75	18963	0.544048887434826	0.168220776235496
2182	Male	No	22.75	19571	0.506610251638669	0.140751182870519
2183	Male	No	22.75	19918	0.60330606636969	0.168435960082841
2184	Male	No	22.75	20052	0.512568242278682	0.190210825207011
2185	Male	No	22.75	20148	0.51317101850758	0.189897496251139
2186	Male	No	22.75	21036	0.550593275551584	0.193352279936431
2187	Male	No	22.75	21096	0.669777011502799	0.168960458423502
2188	Male	No	22.75	21292	0.638755124000379	0.171346156864565
2189	Male	No	22.75	21553	0.507023045273179	0.182853996738764
2190	Male	No	22.75	21571	0.567975666613858	0.155615244284756
2191	Male	No	22.75	21918	0.515945230386777	0.180944390340737
2192	Male	No	22.75	22248	0.630110102916503	0.192442258079687
2193	Male	No	22.75	22495	0.595458414721407	0.18408707226984
2194	Male	No	22.75	22575	0.657045215342398	0.183976899771107
2195	Male	No	22.75	22661	0.561291398837555	0.189878004132905
2196	Male	No	22.75	22847	0.605107050226683	0.179320114535529
2197	Male	No	22.75	23042	0.542355789353212	0.180165068875781
2198	Male	No	22.75	23122	0.479495489479569	0.156516381555352
2199	Male	No	22.75	23533	0.547280510077401	0.167322273823802
2200	Male	No	22.75	23878	0.500806259224553	0.156928391591057
2201	Male	No	23.25	367	0.444896456230609	0.171310690421724
2202	Male	No	23.25	653	0.445000404062359	0.180661440857182
2203	Male	No	23.25	1012	0.455750416061419	0.183399381936251
2204	Male	No	23.25	1266	0.43803868908794	0.212589705846686
2205	Male	No	23.25	1307	0.450900039324928	0.173772837768434
2206	Male	No	23.25	1359	0.433105385928646	0.168838758278529
2207	Male	No	23.25	1467	0.433995596253848	0.194936190654504
2208	Male	No	23.25	1627	0.455880790649052	0.179303983299448
2209	Male	No	23.25	1805	0.451937799220998	0.179819635996347
2210	Male	No	23.25	1994	0.468774557252406	0.156827911839483
2211	Male	No	23.25	1998	0.423942960579187	0.184403953089383
2212	Male	No	23.25	2306	0.40676417954266	0.179537094728778
2213	Male	No	23.25	2460	0.443914744375847	0.193360928604973
2214	Male	No	23.25	2910	0.491955723110488	0.204065887661503
2215	Male	No	23.25	2962	0.449165235414998	0.187545796022153
2216	Male	No	23.25	3245	0.472707573368194	0.187548851758732
2217	Male	No	23.25	3457	0.514407485449214	0.195213081050794
2218	Male	No	23.25	4380	0.400380568432493	0.181890498699829
2219	Male	No	23.25	4465	0.47257913600445	0.180513446297477
2220	Male	No	23.25	5398	0.447111436293354	0.195881509142533
2221	Male	No	23.25	5479	0.461093835792254	0.174650833317999
2222	Male	No	23.25	5713	0.442230552795465	0.195864544672768
2223	Male	No	23.25	5752	0.425055307254504	0.196865387725373
2224	Male	No	23.25	6166	0.454953793015693	0.192213718903642
2225	Male	No	23.25	6358	0.398614187678709	0.20719695336342
2226	Male	No	23.25	6370	0.466119715789498	0.186310975906829
2227	Male	No	23.25	6376	0.352605814507428	0.192363283531424
2228	Male	No	23.25	6460	0.416157564269826	0.152897010228098
2229	Male	No	23.25	6546	0.371191984433719	0.17785467310461
2230	Male	No	23.25	6681	0.447335775585072	0.194460548929256
2231	Male	No	23.25	6804	0.448880984894543	0.177250449458996
2232	Male	No	23.25	7090	0.446679628367673	0.188358804296251
2233	Male	No	23.25	7109	0.415721382598121	0.195602362862878
2234	Male	No	23.25	7530	0.434978669789174	0.171711129662271
2235	Male	No	23.25	7565	0.387019908526707	0.186388727964633
2236	Male	No	23.25	7640	0.419493367367806	0.182028360561061
2237	Male	No	23.25	8227	0.422874668083822	0.195624567650788
2238	Male	No	23.25	8491	0.364064809800499	0.174198946541997
2239	Male	No	23.25	8830	0.472823328528631	0.171326527954584
2240	Male	No	23.25	9114	0.358278926565136	0.182167820476382
2241	Male	No	23.25	9136	0.407709848625228	0.182122250204209
2242	Male	No	23.25	9258	0.445634507847544	0.192682545998211
2243	Male	No	23.25	9506	0.459622332867854	0.196686941341341
2244	Male	No	23.25	10009	0.430988221931944	0.160919110310063
2245	Male	No	23.25	10571	0.443604918386306	0.194147018641979
2246	Male	No	23.25	10613	0.396457902821157	0.205888345704102
2247	Male	No	23.25	10719	0.400025040291807	0.16751037707388
2248	Male	No	23.25	10960	0.411715432090419	0.212018336671735
2249	Male	No	23.25	11037	0.53377284248693	0.212044431722043
2250	Male	No	23.25	11201	0.45355884236682	0.231445077077011
2251	Male	No	23.25	11273	0.424950871108335	0.185373464148365
2252	Male	No	23.25	11408	0.467386055524415	0.178571351178218
2253	Male	No	23.25	11460	0.450690808932146	0.1851350316527
2254	Male	No	23.25	11471	0.419354935783048	0.176203758663486
2255	Male	No	23.25	11589	0.35965349596058	0.172013184232411
2256	Male	No	23.25	12183	0.410130529657958	0.194247635206297
2257	Male	No	23.25	12365	0.521516836606315	0.16062167140453
2258	Male	No	23.25	12371	0.350545045005569	0.195453645056067
2259	Male	No	23.25	12640	0.370908457824023	0.181950412213878
2260	Male	No	23.25	13111	0.442174550393135	0.188951630259126
2261	Male	No	23.25	14924	0.463543563458376	0.188088915368408
2262	Male	No	23.25	15117	0.475591322781671	0.16439325055583
2263	Male	No	23.25	15262	0.456980180524746	0.193720718084102
2264	Male	No	23.25	15271	0.463525680191345	0.180398777856645
2265	Male	No	23.25	15296	0.503983963959642	0.194338989094741
2266	Male	No	23.25	15510	0.446287308955331	0.182223729307653
2267	Male	No	23.25	15674	0.487017837534619	0.188443561956219
2268	Male	No	23.25	15693	0.362244793449009	0.174362788089067
2269	Male	No	23.25	15758	0.44975228736703	0.21935397720029
2270	Male	No	23.25	15798	0.477974266968183	0.198532212871582
2271	Male	No	23.25	16025	0.382775533734658	0.189696332405165
2272	Male	No	23.25	16073	0.373917528846576	0.170477451309695
2273	Male	No	23.25	16234	0.399103323478536	0.200016246531913
2274	Male	No	23.25	16416	0.43996251019746	0.176576758931642
2275	Male	No	23.25	16702	0.36984842958887	0.191472843196084
2276	Male	No	23.25	17282	0.443739211355244	0.217290761028997
2277	Male	No	23.25	17707	0.410941130360905	0.197611893493665
2278	Male	No	23.25	17853	0.462422677719916	0.187064964842376
2279	Male	No	23.25	18766	0.387631473559896	0.19714011474655
2280	Male	No	23.25	18959	0.391801531845415	0.196029915958598
2281	Male	No	23.25	18963	0.400055834174294	0.173167000655135
2282	Male	No	23.25	19571	0.359851097604463	0.163263330000517
2283	Male	No	23.25	19918	0.462841247166201	0.177726405457984
2284	Male	No	23.25	20052	0.403804303013708	0.190133784203704
2285	Male	No	23.25	20148	0.418990114294465	0.196799074712178
2286	Male	No	23.25	21036	0.414128115759212	0.188927381105353
2287	Male	No	23.25	21096	0.512060727928208	0.174096479507628
2288	Male	No	23.25	21292	0.492331237691281	0.164468929519157
2289	Male	No	23.25	21553	0.405747833761073	0.193340919897343
2290	Male	No	23.25	21571	0.456838985371728	0.183385265733886
2291	Male	No	23.25	21918	0.375021015210034	0.184376774952061
2292	Male	No	23.25	22248	0.476020928534838	0.202386462971905
2293	Male	No	23.25	22495	0.457490530372612	0.20209809029777
2294	Male	No	23.25	22575	0.527231973837587	0.182339968852725
2295	Male	No	23.25	22661	0.456698356174431	0.206580329729978
2296	Male	No	23.25	22847	0.478875518919066	0.187283622763373
2297	Male	No	23.25	23042	0.411374191848859	0.173632534414877
2298	Male	No	23.25	23122	0.367093159114487	0.164798034550074
2299	Male	No	23.25	23533	0.428426278124524	0.175511118353024
2300	Male	No	23.25	23878	0.396173849405802	0.158114462468374
2301	Male	No	23.75	367	0.283513864817649	0.160838026395337
2302	Male	No	23.75	653	0.278384417839443	0.197003180698806
2303	Male	No	23.75	1012	0.315347634973847	0.188008252691086
2304	Male	No	23.75	1266	0.310693578943132	0.217566797594528
2305	Male	No	23.75	1307	0.316167394953822	0.181503944367919
2306	Male	No	23.75	1359	0.260784525375927	0.163027346505435
2307	Male	No	23.75	1467	0.317768333446984	0.181483801255224
2308	Male	No	23.75	1627	0.31202713860483	0.161904217513371
2309	Male	No	23.75	1805	0.32942378418627	0.179463386713556
2310	Male	No	23.75	1994	0.338511486668264	0.152537014634152
2311	Male	No	23.75	1998	0.257961256645166	0.207051369604074
2312	Male	No	23.75	2306	0.288429069274895	0.196416879710789
2313	Male	No	23.75	2460	0.27852621588043	0.184382995585902
2314	Male	No	23.75	2910	0.35333606069492	0.216100896620391
2315	Male	No	23.75	2962	0.307419506608343	0.198675566565346
2316	Male	No	23.75	3245	0.245781411435248	0.176875277406752
2317	Male	No	23.75	3457	0.297419057216375	0.198998936539582
2318	Male	No	23.75	4380	0.267981859634419	0.19935158961065
2319	Male	No	23.75	4465	0.292026981916789	0.182755360356205
2320	Male	No	23.75	5398	0.295018159320314	0.210645218030082
2321	Male	No	23.75	5479	0.305252848281725	0.183835924168478
2322	Male	No	23.75	5713	0.305650888711859	0.216903435571245
2323	Male	No	23.75	5752	0.285948756996818	0.191848782338209
2324	Male	No	23.75	6166	0.305762325311986	0.186067285237909
2325	Male	No	23.75	6358	0.215702574283603	0.212496444078838
2326	Male	No	23.75	6370	0.326544549075003	0.214639330320789
2327	Male	No	23.75	6376	0.2490996884852	0.197593815405341
2328	Male	No	23.75	6460	0.281047771778669	0.165074641151201
2329	Male	No	23.75	6546	0.230128570499403	0.197741304440347
2330	Male	No	23.75	6681	0.324168760418784	0.187712294636961
2331	Male	No	23.75	6804	0.317801026558842	0.199570574319702
2332	Male	No	23.75	7090	0.27787549080264	0.192648205813715
2333	Male	No	23.75	7109	0.288516840629793	0.206496005743792
2334	Male	No	23.75	7530	0.256057125903673	0.202239887993124
2335	Male	No	23.75	7565	0.233549468432457	0.207027949258394
2336	Male	No	23.75	7640	0.308979989878499	0.195323367454131
2337	Male	No	23.75	8227	0.256843318363496	0.215841457941476
2338	Male	No	23.75	8491	0.238566119078582	0.191724096070922
2339	Male	No	23.75	8830	0.289409829199199	0.170157860220682
2340	Male	No	23.75	9114	0.204073324885761	0.197387926560636
2341	Male	No	23.75	9136	0.229821753438203	0.178681110797834
2342	Male	No	23.75	9258	0.261262587430523	0.213306389981715
2343	Male	No	23.75	9506	0.287385387775279	0.18668686367592
2344	Male	No	23.75	10009	0.293311570004287	0.165150169274578
2345	Male	No	23.75	10571	0.304005940853145	0.192064009444446
2346	Male	No	23.75	10613	0.290464275890935	0.200285524913629
2347	Male	No	23.75	10719	0.241452566002199	0.182735917076843
2348	Male	No	23.75	10960	0.274644878566751	0.236245854418307
2349	Male	No	23.75	11037	0.351389968042893	0.218108981461882
2350	Male	No	23.75	11201	0.304725656664078	0.244770289171307
2351	Male	No	23.75	11273	0.278998429245958	0.175674749376512
2352	Male	No	23.75	11408	0.315486210414536	0.222551614352491
2353	Male	No	23.75	11460	0.294462256148801	0.211065590152132
2354	Male	No	23.75	11471	0.256785458359692	0.173913730670024
2355	Male	No	23.75	11589	0.238187355193246	0.186503805579485
2356	Male	No	23.75	12183	0.253915055080608	0.191860986907703
2357	Male	No	23.75	12365	0.34040555441385	0.177788947185452
2358	Male	No	23.75	12371	0.216944519056902	0.195572667080592
2359	Male	No	23.75	12640	0.238993820207648	0.199727094580726
2360	Male	No	23.75	13111	0.305006173593739	0.220007510506662
2361	Male	No	23.75	14924	0.288769272010601	0.170142371590955
2362	Male	No	23.75	15117	0.31513981076798	0.155302726139825
2363	Male	No	23.75	15262	0.256099058670571	0.183227392962856
2364	Male	No	23.75	15271	0.316153552209174	0.187574266781487
2365	Male	No	23.75	15296	0.343715463540703	0.236169301060742
2366	Male	No	23.75	15510	0.296816449348443	0.184356453170557
2367	Male	No	23.75	15674	0.341481820809796	0.205485208249151
2368	Male	No	23.75	15693	0.307214070062952	0.184936515280324
2369	Male	No	23.75	15758	0.284647603017773	0.206817805352708
2370	Male	No	23.75	15798	0.304183685124216	0.19309970491156
2371	Male	No	23.75	16025	0.267038336638683	0.174470659879727
2372	Male	No	23.75	16073	0.221601116285485	0.154503648000517
2373	Male	No	23.75	16234	0.24462613613563	0.213406958485936
2374	Male	No	23.75	16416	0.297039834016469	0.159867853587648
2375	Male	No	23.75	16702	0.20798447033203	0.180805447953021
2376	Male	No	23.75	17282	0.285875792620842	0.250390608765056
2377	Male	No	23.75	17707	0.274233980425272	0.204986788292135
2378	Male	No	23.75	17853	0.329505237744061	0.193451886536449
2379	Male	No	23.75	18766	0.253042418853738	0.209196751659916
2380	Male	No	23.75	18959	0.221276597677139	0.208658794980694
2381	Male	No	23.75	18963	0.256943806614975	0.192008322632769
2382	Male	No	23.75	19571	0.235610910492959	0.185010061607962
2383	Male	No	23.75	19918	0.302440259319437	0.167548723747237
2384	Male	No	23.75	20052	0.227838903534747	0.182648140107076
2385	Male	No	23.75	20148	0.32734877180619	0.194952030849563
2386	Male	No	23.75	21036	0.276573547285462	0.171459038047962
2387	Male	No	23.75	21096	0.332996743639632	0.212431633322829
2388	Male	No	23.75	21292	0.335697953872406	0.177506408117238
2389	Male	No	23.75	21553	0.282969916545155	0.197329296441002
2390	Male	No	23.75	21571	0.284521573700416	0.186041235465928
2391	Male	No	23.75	21918	0.203137504963135	0.186219564137845
2392	Male	No	23.75	22248	0.315918767330722	0.225504007433767
2393	Male	No	23.75	22495	0.310779822417395	0.221597394877424
2394	Male	No	23.75	22575	0.325649982033334	0.18870297226405
2395	Male	No	23.75	22661	0.301675843719755	0.237061992376783
2396	Male	No	23.75	22847	0.312672802818167	0.196544768449751
2397	Male	No	23.75	23042	0.285399341106804	0.176548614343969
2398	Male	No	23.75	23122	0.202967718808647	0.188644124626827
2399	Male	No	23.75	23533	0.277602295579914	0.177810205231063
2400	Male	No	23.75	23878	0.253021798124145	0.16353135167067
2401	Male	No	24.25	367	0.356763396927759	0.135257360949779
2402	Male	No	24.25	653	0.352921682611536	0.173652878031564
2403	Male	No	24.25	1012	0.399499065957687	0.167964191657904
2404	Male	No	24.25	1266	0.337155862715378	0.17781128466436
2405	Male	No	24.25	1307	0.372006756122008	0.161980371536345
2406	Male	No	24.25	1359	0.380847121014526	0.149775149014105
2407	Male	No	24.25	1467	0.425204602461848	0.141694012043278
2408	Male	No	24.25	1627	0.412002563097885	0.15539268006905
2409	Male	No	24.25	1805	0.391673721585967	0.114329296782205
2410	Male	No	24.25	1994	0.418091269755039	0.128393471291323
2411	Male	No	24.25	1998	0.355971971504775	0.157610002763108
2412	Male	No	24.25	2306	0.270164643258449	0.154664441357093
2413	Male	No	24.25	2460	0.306785703195437	0.159535357774848
2414	Male	No	24.25	2910	0.322040520479752	0.142210908749153
2415	Male	No	24.25	2962	0.295140975410295	0.167913098885156
2416	Male	No	24.25	3245	0.279803930466953	0.144804086735939
2417	Male	No	24.25	3457	0.355400719271187	0.178100024909167
2418	Male	No	24.25	4380	0.24706040991213	0.176135642120224
2419	Male	No	24.25	4465	0.257979923270263	0.140764207257962
2420	Male	No	24.25	5398	0.335556348349288	0.102745926123285
2421	Male	No	24.25	5479	0.304265178650488	0.14209627419824
2422	Male	No	24.25	5713	0.300918707768465	0.197701889130724
2423	Male	No	24.25	5752	0.301352151949279	0.137297159228935
2424	Male	No	24.25	6166	0.439819237670396	0.162582611924274
2425	Male	No	24.25	6358	0.257932236956274	0.161636210958685
2426	Male	No	24.25	6370	0.411696418522405	0.133749116069667
2427	Male	No	24.25	6376	0.236156281923861	0.162138552162079
2428	Male	No	24.25	6460	0.342088373135486	0.136694212435363
2429	Male	No	24.25	6546	0.336419037790739	0.146409871364806
2430	Male	No	24.25	6681	0.332201794523109	0.124864741308138
2431	Male	No	24.25	6804	0.335058279607862	0.195213908852783
2432	Male	No	24.25	7090	0.359014363742791	0.163821253660522
2433	Male	No	24.25	7109	0.292379298799963	0.168275240291756
2434	Male	No	24.25	7530	0.224094390735239	0.142725101650574
2435	Male	No	24.25	7565	0.334715534066329	0.157753462432381
2436	Male	No	24.25	7640	0.323814518358775	0.193294319785465
2437	Male	No	24.25	8227	0.327177059999501	0.177453555828253
2438	Male	No	24.25	8491	0.260860277461033	0.131825633388025
2439	Male	No	24.25	8830	0.351887061628905	0.148593808065902
2440	Male	No	24.25	9114	0.228310934142461	0.137039784167179
2441	Male	No	24.25	9136	0.29701046856894	0.144827039272488
2442	Male	No	24.25	9258	0.343895215341067	0.15300823132062
2443	Male	No	24.25	9506	0.40484231194226	0.153289442910253
2444	Male	No	24.25	10009	0.405900516225423	0.132491828826711
2445	Male	No	24.25	10571	0.31762933322089	0.150451728731465
2446	Male	No	24.25	10613	0.314703073889267	0.161050114984059
2447	Male	No	24.25	10719	0.262442566979226	0.121360891584112
2448	Male	No	24.25	10960	0.265775138141379	0.198808869354448
2449	Male	No	24.25	11037	0.454468138080245	0.190443440086414
2450	Male	No	24.25	11201	0.328641527459872	0.16903921424371
2451	Male	No	24.25	11273	0.268780943147105	0.155470043307369
2452	Male	No	24.25	11408	0.38232687725573	0.130118766711073
2453	Male	No	24.25	11460	0.28698263045282	0.168764508761991
2454	Male	No	24.25	11471	0.348769559369918	0.13008227159368
2455	Male	No	24.25	11589	0.276677173518474	0.142952293630095
2456	Male	No	24.25	12183	0.299542044035949	0.186726389894442
2457	Male	No	24.25	12365	0.362937878509356	0.130655925841842
2458	Male	No	24.25	12371	0.268023975305665	0.134985302186298
2459	Male	No	24.25	12640	0.252981207913856	0.137747684272979
2460	Male	No	24.25	13111	0.326238606129757	0.183509418201216
2461	Male	No	24.25	14924	0.292432717983701	0.131008809876137
2462	Male	No	24.25	15117	0.371080732449376	0.152133120511803
2463	Male	No	24.25	15262	0.291200730885868	0.14290486999617
2464	Male	No	24.25	15271	0.402636677099171	0.151785931658558
2465	Male	No	24.25	15296	0.435106346533716	0.164586300183248
2466	Male	No	24.25	15510	0.344840158362716	0.142334992368338
2467	Male	No	24.25	15674	0.380871174775711	0.170843696586359
2468	Male	No	24.25	15693	0.375003327605485	0.154236283302683
2469	Male	No	24.25	15758	0.279455712880601	0.177916545269992
2470	Male	No	24.25	15798	0.356329517642879	0.167288150850918
2471	Male	No	24.25	16025	0.309817665115921	0.164788678853739
2472	Male	No	24.25	16073	0.293946345996468	0.13271807752922
2473	Male	No	24.25	16234	0.323862581044444	0.166837469152502
2474	Male	No	24.25	16416	0.263773414739539	0.124585874865479
2475	Male	No	24.25	16702	0.255770161483006	0.151513469453624
2476	Male	No	24.25	17282	0.289048059865466	0.172932529572226
2477	Male	No	24.25	17707	0.322821826425536	0.145764562386826
2478	Male	No	24.25	17853	0.333910536200335	0.153506879272246
2479	Male	No	24.25	18766	0.325625486501336	0.162733042835341
2480	Male	No	24.25	18959	0.314659158936998	0.145170215294489
2481	Male	No	24.25	18963	0.245397578683505	0.154172007199643
2482	Male	No	24.25	19571	0.248115537036069	0.164688051962491
2483	Male	No	24.25	19918	0.374801092544127	0.137590205531141
2484	Male	No	24.25	20052	0.281095668115409	0.142368395174057
2485	Male	No	24.25	20148	0.406839442443117	0.168800046201284
2486	Male	No	24.25	21036	0.309470907464719	0.132027171278324
2487	Male	No	24.25	21096	0.323971498554074	0.17813661727723
2488	Male	No	24.25	21292	0.323145361521949	0.109289547206976
2489	Male	No	24.25	21553	0.35406043972233	0.162258684297131
2490	Male	No	24.25	21571	0.33078943925072	0.162253775562851
2491	Male	No	24.25	21918	0.275414630481003	0.167473040701305
2492	Male	No	24.25	22248	0.331414088435787	0.167849038744861
2493	Male	No	24.25	22495	0.287363586852024	0.151965301659519
2494	Male	No	24.25	22575	0.393898774769442	0.131443516441732
2495	Male	No	24.25	22661	0.372597810470772	0.183534958119855
2496	Male	No	24.25	22847	0.345574726116386	0.153377316423874
2497	Male	No	24.25	23042	0.291506726458028	0.154763962289918
2498	Male	No	24.25	23122	0.29886138744998	0.163357867202377
2499	Male	No	24.25	23533	0.322226147276037	0.153165255218254
2500	Male	No	24.25	23878	0.308216650300585	0.127799702099095
2501	Male	No	24.75	367	0.303991419889987	0.128985959804915
2502	Male	No	24.75	653	0.284126673765327	0.175566495643605
2503	Male	No	24.75	1012	0.366257660503276	0.167774422922381
2504	Male	No	24.75	1266	0.293145265830916	0.184090172221949
2505	Male	No	24.75	1307	0.335944630720099	0.160911085918247
2506	Male	No	24.75	1359	0.325219907468878	0.151782602060527
2507	Male	No	24.75	1467	0.395045104424211	0.127010737731014
2508	Male	No	24.75	1627	0.38414438433095	0.14984880987118
2509	Male	No	24.75	1805	0.350124354183994	0.104888076951699
2510	Male	No	24.75	1994	0.360078640672061	0.132351199836229
2511	Male	No	24.75	1998	0.309416022220626	0.171786732415537
2512	Male	No	24.75	2306	0.232350610611883	0.158515094608816
2513	Male	No	24.75	2460	0.252331886800757	0.148171987510597
2514	Male	No	24.75	2910	0.260659632681367	0.134130550151181
2515	Male	No	24.75	2962	0.243995823952241	0.167107707980988
2516	Male	No	24.75	3245	0.199900928658346	0.133517474953099
2517	Male	No	24.75	3457	0.283302355090211	0.183031124786341
2518	Male	No	24.75	4380	0.195443536216284	0.187875862652606
2519	Male	No	24.75	4465	0.19622538101254	0.131775701971299
2520	Male	No	24.75	5398	0.286466760033371	0.0887697264637768
2521	Male	No	24.75	5479	0.240853621944674	0.141561490161434
2522	Male	No	24.75	5713	0.26157136365795	0.195828184907718
2523	Male	No	24.75	5752	0.247241240908277	0.126019264801713
2524	Male	No	24.75	6166	0.388703583800949	0.160546152215184
2525	Male	No	24.75	6358	0.212940857532886	0.15220166027474
2526	Male	No	24.75	6370	0.382303635755693	0.146418966910495
2527	Male	No	24.75	6376	0.195861704343648	0.156769230651412
2528	Male	No	24.75	6460	0.297258286431278	0.148121635441376
2529	Male	No	24.75	6546	0.298110507516669	0.149229814782003
2530	Male	No	24.75	6681	0.302625208085776	0.108832361068313
2531	Male	No	24.75	6804	0.275201965523251	0.216016366590903
2532	Male	No	24.75	7090	0.297535762873999	0.167641883018957
2533	Male	No	24.75	7109	0.244413453442071	0.166303916215691
2534	Male	No	24.75	7530	0.166850470844171	0.158538727088018
2535	Male	No	24.75	7565	0.28696929185561	0.159647524098539
2536	Male	No	24.75	7640	0.274484887139936	0.199435280229367
2537	Male	No	24.75	8227	0.265288191703674	0.189338592448688
2538	Male	No	24.75	8491	0.227267726124509	0.135857354764339
2539	Male	No	24.75	8830	0.292409427671891	0.142516499518493
2540	Male	No	24.75	9114	0.199250024352545	0.128730010193372
2541	Male	No	24.75	9136	0.248199536565644	0.141208504164318
2542	Male	No	24.75	9258	0.276998378041209	0.146263149081329
2543	Male	No	24.75	9506	0.365797712065024	0.150738984979452
2544	Male	No	24.75	10009	0.355515485684675	0.122187895729004
2545	Male	No	24.75	10571	0.266479021433075	0.134399849113234
2546	Male	No	24.75	10613	0.285896444880674	0.15914349460133
2547	Male	No	24.75	10719	0.207798152722573	0.113101050832248
2548	Male	No	24.75	10960	0.210883219099283	0.194447436003188
2549	Male	No	24.75	11037	0.398430389606299	0.187021852238135
2550	Male	No	24.75	11201	0.270211938611086	0.150318621738649
2551	Male	No	24.75	11273	0.216362482352073	0.152330854838073
2552	Male	No	24.75	11408	0.335372117144374	0.142935082693585
2553	Male	No	24.75	11460	0.22686268238307	0.189515317901799
2554	Male	No	24.75	11471	0.29368153982218	0.115703690682888
2555	Male	No	24.75	11589	0.239660736336501	0.153264191477805
2556	Male	No	24.75	12183	0.252145534344331	0.18586351172988
2557	Male	No	24.75	12365	0.272160271961082	0.146671223633841
2558	Male	No	24.75	12371	0.248090343436123	0.1197506295778
2559	Male	No	24.75	12640	0.201340545628872	0.133011068723533
2560	Male	No	24.75	13111	0.275450464622306	0.216563171873621
2561	Male	No	24.75	14924	0.218156538731499	0.118633918914623
2562	Male	No	24.75	15117	0.301322675155614	0.156865396074377
2563	Male	No	24.75	15262	0.216175540309693	0.135753618704312
2564	Male	No	24.75	15271	0.353613012595067	0.170477091083701
2565	Male	No	24.75	15296	0.374584153158205	0.190281085919519
2566	Male	No	24.75	15510	0.288011326339071	0.136149121691341
2567	Male	No	24.75	15674	0.339707228928478	0.187307504285583
2568	Male	No	24.75	15693	0.366882320870105	0.155682569055201
2569	Male	No	24.75	15758	0.21880061432843	0.161196071090641
2570	Male	No	24.75	15798	0.299667397338511	0.154871910983866
2571	Male	No	24.75	16025	0.275822065149796	0.163031732228092
2572	Male	No	24.75	16073	0.256926172449384	0.123037804198258
2573	Male	No	24.75	16234	0.267412392540603	0.171736711181569
2574	Male	No	24.75	16416	0.213139677114112	0.108684162938686
2575	Male	No	24.75	16702	0.192778758614927	0.141281654052863
2576	Male	No	24.75	17282	0.246184302881397	0.19364998673085
2577	Male	No	24.75	17707	0.274118592633681	0.133532788437058
2578	Male	No	24.75	17853	0.282161172893808	0.161628917605703
2579	Male	No	24.75	18766	0.30956013076934	0.161079842304094
2580	Male	No	24.75	18959	0.294248228341581	0.133957265426213
2581	Male	No	24.75	18963	0.194212835946279	0.154189389205082
2582	Male	No	24.75	19571	0.221094597493095	0.196438025842367
2583	Male	No	24.75	19918	0.318439559139002	0.13006581782823
2584	Male	No	24.75	20052	0.21282641663001	0.129377685498105
2585	Male	No	24.75	20148	0.354043492855387	0.161174014422628
2586	Male	No	24.75	21036	0.301758374841287	0.114373285015351
2587	Male	No	24.75	21096	0.244861379213718	0.18495046557499
2588	Male	No	24.75	21292	0.272861097257327	0.108853107973132
2589	Male	No	24.75	21553	0.310429469731418	0.153714740919362
2590	Male	No	24.75	21571	0.250659298408313	0.163244008123658
2591	Male	No	24.75	21918	0.212379019441496	0.159745201173635
2592	Male	No	24.75	22248	0.265133359865315	0.171475602835126
2593	Male	No	24.75	22495	0.229462269103106	0.158549516745377
2594	Male	No	24.75	22575	0.315254554855933	0.128307789663178
2595	Male	No	24.75	22661	0.317191444080305	0.187084743479709
2596	Male	No	24.75	22847	0.290981852440135	0.151524954089843
2597	Male	No	24.75	23042	0.260517739644847	0.150286803169647
2598	Male	No	24.75	23122	0.246259343656841	0.182921339728945
2599	Male	No	24.75	23533	0.321187148654182	0.143017536017769
2600	Male	No	24.75	23878	0.264121734637989	0.130718901251536
