# Supplementary material for: Measurements of damage and repair of binary health attributes in aging mice and humans reveal that robustness and resilience decrease with age, operate over broad timescales, and are affected differently by interventions
Source: eLife. 2022 Nov 21;11:e77632. doi: 10.7554/eLife.77632 (PMC9725749; doi:10.7554/eLife.77632)
Supplement: Figure 2—source data 1. [file elife-77632-fig2-data1.zip › figure2/mouse3_binned_rates.csv]

	sex	time.bin	mean.damage	mean.repair	mean.f	se.repair	se.damage	se.f	var.repair	var.damage	var.f	repair.num	damage.num	f.num	age	lower.repair	upper.repair	lower.damage	upper.damage	lower.f	upper.f
1	Male	25.25	0.0613893298046241	0.0789454390221885	0.224137931034483	0.012491796440845	0.0066035963463497	0.0125082112087933	0.00312089956639014	0.000872149694110461	0.00312910695287565	20	20	20	25.25	0.0664536425813436	0.0914372354630335	0.0547857334582744	0.0679929261509738	0.211629719825689	0.236646142243276
2	Male	26.75	0.0590847838065041	0.117625035340922	0.254458977407848	0.0131619930283144	0.00618829286652182	0.00810208256681625	0.00502390375384452	0.0011105540894535	0.00190366851566573	29	29	29	26.75	0.104463042312608	0.130787028369237	0.0528964909399823	0.0652730766730259	0.246356894841032	0.262561059974664
3	Male	28.25	0.0814057941938997	0.107230652369385	0.276794035414725	0.0129143403593958	0.0072747120228111	0.00773213946235082	0.00617086691597783	0.0019580930955488	0.00221208128461398	37	37	37	28.25	0.0943163120099892	0.120144992728781	0.0741310821710886	0.0886805062167108	0.269061895952374	0.284526174877076
4	Male	29.75	0.103007302325071	0.0807085531136619	0.314655172413793	0.00818352217670999	0.00980928026646458	0.0103534052309769	0.00294668154953498	0.00423376709122626	0.0047164919945801	44	44	44	29.75	0.0725250309369519	0.0888920752903719	0.0931980220586067	0.112816582591536	0.304301767182816	0.32500857764477
5	Male	31.25	0.0876708894897077	0.0856560753919178	0.383780332056194	0.0137274714027702	0.010337551910829	0.0154154621454746	0.0050879737200746	0.00288535444674527	0.00641618477528109	27	27	27	31.25	0.0719286039891476	0.099383546794688	0.0773333375788788	0.0980084414005367	0.36836486991072	0.399195794201669
6	Male	32.75	0.0901882261842689	0.0713502173771107	0.413793103448276	0.00856261417507892	0.0100134946260342	0.0172987551072327	0.00183295903778156	0.00250675186564042	0.0074811732065002	25	25	25	32.75	0.0627876032020318	0.0799128315521896	0.0801747315582346	0.100201720810303	0.396494348341043	0.431091858555509
7	Male	34.25	0.136654220969321	0.0518515000774187	0.45320197044335	0.00953742070823907	0.0177738176227701	0.0169157617225259	0.0019102102690849	0.00663408045063736	0.0060090028877187	21	21	21	34.25	0.0423140793691796	0.0613889207856577	0.118880403346551	0.154428038592091	0.436286208720824	0.470117732165876
8	Male	35.75	0.133406578947368	0	0.471264367816092	NA	NA	0.0662790953716712	NA	NA	0.0131787554498613	3	3	3	35.75	NA	NA	NA	NA	0.404985272444421	0.537543463187763
