# Supplementary material for: Measurements of damage and repair of binary health attributes in aging mice and humans reveal that robustness and resilience decrease with age, operate over broad timescales, and are affected differently by interventions
Source: eLife. 2022 Nov 21;11:e77632. doi: 10.7554/eLife.77632 (PMC9725749; doi:10.7554/eLife.77632)
Supplement: Figure 2—source data 1. [file elife-77632-fig2-data1.zip › figure2/mouse3_model_rates.csv]

	sex	age	.draw	lambda_r	lambda_d
1	Male	25.25	556	0.11607771504199	0.0497215301767478
2	Male	25.25	737	0.100073174794562	0.0547371866248642
3	Male	25.25	937	0.102481899308004	0.0578715956072923
4	Male	25.25	981	0.113530322910653	0.0565525644270548
5	Male	25.25	1053	0.126123685449889	0.0572730954269132
6	Male	25.25	1253	0.127695846223901	0.0554894903983025
7	Male	25.25	1281	0.11804463918492	0.055634324573719
8	Male	25.25	1336	0.0941745902798166	0.055576212417425
9	Male	25.25	1601	0.113096290788899	0.0562934102662952
10	Male	25.25	1935	0.110860808098249	0.0506740878764338
11	Male	25.25	2240	0.11130934743603	0.0577210982394456
12	Male	25.25	2550	0.110224527909942	0.053679305976972
13	Male	25.25	2964	0.100214043592891	0.0557306791931414
14	Male	25.25	3390	0.113855229330074	0.0582090903708764
15	Male	25.25	3727	0.110025341039596	0.0532380878165666
16	Male	25.25	3904	0.109686773100465	0.057100589163055
17	Male	25.25	4151	0.0985910789132799	0.0605758927122483
18	Male	25.25	4231	0.11848028643372	0.0573509103944457
19	Male	25.25	4539	0.122546230419256	0.0567406279881008
20	Male	25.25	4816	0.0973048629062029	0.0564688841546494
21	Male	25.25	4969	0.100667510107224	0.0496225911974786
22	Male	25.25	5065	0.0941960149243622	0.0544846603977219
23	Male	25.25	5183	0.103563942949565	0.0528885571623315
24	Male	25.25	5196	0.119772476471447	0.0568018856780831
25	Male	25.25	5328	0.104727031469294	0.0558139303986662
26	Male	25.25	5361	0.112854982603625	0.0516776600594215
27	Male	25.25	5994	0.117639374103232	0.0514276826589492
28	Male	25.25	6045	0.132791385538582	0.0553909339401442
29	Male	25.25	6088	0.107921497977698	0.0541384975034364
30	Male	25.25	6437	0.106152895213606	0.0549373121097419
31	Male	25.25	6464	0.123625643076269	0.0570688409194281
32	Male	25.25	7004	0.103722063754727	0.0557899285665849
33	Male	25.25	7070	0.116876062326198	0.0482577399302288
34	Male	25.25	7153	0.124025070829227	0.0530645091312252
35	Male	25.25	7329	0.114860853305915	0.0526101656850734
36	Male	25.25	7345	0.0988927186653724	0.0533688041971126
37	Male	25.25	7360	0.106274333000514	0.0567146944917537
38	Male	25.25	7583	0.10420767739737	0.050095100754222
39	Male	25.25	7669	0.105771918468157	0.060967507166624
40	Male	25.25	7684	0.116636653696213	0.0585113132708491
41	Male	25.25	8399	0.093282057030718	0.0560048003860629
42	Male	25.25	8535	0.0910975439500453	0.0561469158879417
43	Male	25.25	8753	0.102199911879988	0.0572040155147611
44	Male	25.25	9705	0.113897651088947	0.0479203848359016
45	Male	25.25	9790	0.103779841842291	0.0488395346910647
46	Male	25.25	10066	0.125633284625984	0.0559483962474454
47	Male	25.25	10405	0.141129791361859	0.0546736954826256
48	Male	25.25	11173	0.118751056324557	0.0591560954293109
49	Male	25.25	11279	0.125481235148771	0.056174945547319
50	Male	25.25	11320	0.113533051331096	0.0527056801373696
51	Male	25.25	11526	0.10817945130675	0.053721581263575
52	Male	25.25	11551	0.107955883267944	0.0501549391809655
53	Male	25.25	11700	0.108466833310904	0.0503103344286113
54	Male	25.25	12016	0.115834464434455	0.0546350634948251
55	Male	25.25	12280	0.116302481101452	0.0555700167398904
56	Male	25.25	12572	0.103575171508304	0.0553867419175199
57	Male	25.25	13184	0.111423226800345	0.0531256704941138
58	Male	25.25	13430	0.116229699807667	0.054996718044594
59	Male	25.25	13563	0.112477877143843	0.0470697920298335
60	Male	25.25	14110	0.103028748928626	0.0561600430204534
61	Male	25.25	14414	0.113057234429863	0.0553700667850614
62	Male	25.25	14427	0.126780583553797	0.0497785379257605
63	Male	25.25	14853	0.103893440278128	0.0487173624963621
64	Male	25.25	15303	0.116304744421626	0.0518766904358439
65	Male	25.25	15307	0.107930846680807	0.0543599360501592
66	Male	25.25	15447	0.104759951556586	0.0499130843474447
67	Male	25.25	15679	0.11712752894191	0.0503369660034939
68	Male	25.25	15847	0.110101944470992	0.0502556219997779
69	Male	25.25	16125	0.102313316962899	0.0497560098330328
70	Male	25.25	16281	0.12198313763591	0.0512898618280296
71	Male	25.25	16311	0.111980937758722	0.0468472461461076
72	Male	25.25	16381	0.129656635571048	0.058463073865853
73	Male	25.25	16649	0.118685080976387	0.0553562012324861
74	Male	25.25	16836	0.0960029413781434	0.0515354789923156
75	Male	25.25	16933	0.105660665860981	0.0527882557768451
76	Male	25.25	17077	0.114081844858285	0.0519311246190268
77	Male	25.25	17091	0.102731795421824	0.0556487816799336
78	Male	25.25	17419	0.10228115084905	0.049635231417669
79	Male	25.25	17591	0.114826581743689	0.0531877211097966
80	Male	25.25	17694	0.12006911468418	0.0507298224379164
81	Male	25.25	17735	0.116134150401116	0.0530150240934838
82	Male	25.25	17741	0.111871653827305	0.0565472365719047
83	Male	25.25	18374	0.103935414916902	0.0541858387550655
84	Male	25.25	19310	0.127223561790768	0.0531790586682654
85	Male	25.25	19512	0.112961223179843	0.0534774077530546
86	Male	25.25	19965	0.113514955274072	0.0574732422976637
87	Male	25.25	20083	0.108382047552451	0.0559090267047968
88	Male	25.25	20920	0.109043342912296	0.0544768210194538
89	Male	25.25	21427	0.111655956735382	0.0570586802706888
90	Male	25.25	21501	0.105978160398916	0.054163719794798
91	Male	25.25	21611	0.113227492327136	0.0505099406047048
92	Male	25.25	21778	0.11467205102922	0.0581998657193646
93	Male	25.25	22001	0.117446092926868	0.0538924639646125
94	Male	25.25	22034	0.099284620324354	0.0523151203670858
95	Male	25.25	22482	0.0989514849095578	0.0561471375670411
96	Male	25.25	22619	0.119621344645329	0.0526969807335511
97	Male	25.25	22682	0.0924565683741104	0.0500592307070425
98	Male	25.25	23013	0.123876708924706	0.049803374006451
99	Male	25.25	23652	0.111706011750785	0.0529251124203978
100	Male	25.25	23970	0.109892678280892	0.059274406225153
101	Male	26.75	556	0.109837929413048	0.0623645048959825
102	Male	26.75	737	0.0993647181913714	0.065096961188945
103	Male	26.75	937	0.101410047081956	0.0675649797579393
104	Male	26.75	981	0.105546084270686	0.0656055199344754
105	Male	26.75	1053	0.117855470806941	0.0673338128752097
106	Male	26.75	1253	0.113571492418661	0.0685764376719537
107	Male	26.75	1281	0.0980590253132145	0.0625064165608317
108	Male	26.75	1336	0.094375070212745	0.0612547902074041
109	Male	26.75	1601	0.107123749922888	0.0597038963846833
110	Male	26.75	1935	0.106460240462857	0.063711199657796
111	Male	26.75	2240	0.100494246623396	0.0669679482392721
112	Male	26.75	2550	0.0980326267496902	0.0630317861835182
113	Male	26.75	2964	0.103260916758498	0.0691015437441685
114	Male	26.75	3390	0.107489197050898	0.0680735159274699
115	Male	26.75	3727	0.099366411129813	0.0614607917630281
116	Male	26.75	3904	0.101835965098465	0.0649462447418153
117	Male	26.75	4151	0.105744859796379	0.0699342303008667
118	Male	26.75	4231	0.120793265040978	0.0686769519482105
119	Male	26.75	4539	0.116915181317022	0.0639415555568869
120	Male	26.75	4816	0.0984316876117479	0.0644464355561763
121	Male	26.75	4969	0.0969895603946377	0.0642082331421243
122	Male	26.75	5065	0.0992066044522027	0.0680061378123499
123	Male	26.75	5183	0.0982378099158708	0.0629797318997109
124	Male	26.75	5196	0.114175949619694	0.0649079342678548
125	Male	26.75	5328	0.0944844314376015	0.0677369407667424
126	Male	26.75	5361	0.107420082405931	0.0592221853939173
127	Male	26.75	5994	0.108539694130114	0.0633400689973703
128	Male	26.75	6045	0.117355907960069	0.0613918987377928
129	Male	26.75	6088	0.103050490565524	0.0662085855412261
130	Male	26.75	6437	0.104701858963754	0.0681599352183339
131	Male	26.75	6464	0.115729214643779	0.0663897769093896
132	Male	26.75	7004	0.0995529651594651	0.0644489910803025
133	Male	26.75	7070	0.109532658511993	0.061462029720115
134	Male	26.75	7153	0.110008392395247	0.0641863908359631
135	Male	26.75	7329	0.106532281012448	0.0625543113387015
136	Male	26.75	7345	0.0978313721509732	0.0656462952772937
137	Male	26.75	7360	0.101405488000943	0.0666091382562101
138	Male	26.75	7583	0.101601617734507	0.0611880579494635
139	Male	26.75	7669	0.104966854923061	0.068685645825877
140	Male	26.75	7684	0.106459284787054	0.0676917179276912
141	Male	26.75	8399	0.104397970937636	0.0679095077802077
142	Male	26.75	8535	0.092622220317606	0.0645299794665767
143	Male	26.75	8753	0.104822978346076	0.069206577463753
144	Male	26.75	9705	0.109916443790491	0.0652522434210174
145	Male	26.75	9790	0.110204229876916	0.0593207691247507
146	Male	26.75	10066	0.114892736146908	0.0668713370085159
147	Male	26.75	10405	0.119114056248232	0.06723988753058
148	Male	26.75	11173	0.116427763085767	0.0639185010435453
149	Male	26.75	11279	0.11384641808269	0.0666057759308322
150	Male	26.75	11320	0.108873700822525	0.0634484185859895
151	Male	26.75	11526	0.112692789626544	0.0653136337728324
152	Male	26.75	11551	0.113985050142232	0.0644826867333676
153	Male	26.75	11700	0.105692540672754	0.0632759066673475
154	Male	26.75	12016	0.109676564804807	0.0660025071744939
155	Male	26.75	12280	0.111855763345801	0.0639539489784485
156	Male	26.75	12572	0.0949917064034269	0.0644134033432086
157	Male	26.75	13184	0.0984326066021956	0.0587602496365888
158	Male	26.75	13430	0.103247375381592	0.0635826383934424
159	Male	26.75	13563	0.106894094567993	0.0591228520036969
160	Male	26.75	14110	0.102832306746647	0.0632849259032047
161	Male	26.75	14414	0.1045667126453	0.0641540875820554
162	Male	26.75	14427	0.11858624785576	0.0662871906046104
163	Male	26.75	14853	0.0966193326431295	0.0649272426647586
164	Male	26.75	15303	0.110499206191081	0.0658149463624647
165	Male	26.75	15307	0.097143024679009	0.0678376858925756
166	Male	26.75	15447	0.100199617306499	0.0609333824991582
167	Male	26.75	15679	0.110214014936819	0.0613325065598166
168	Male	26.75	15847	0.115203939968256	0.0616768006555749
169	Male	26.75	16125	0.11244022991023	0.0627355005242383
170	Male	26.75	16281	0.108426169814177	0.0670633235586472
171	Male	26.75	16311	0.106225541511674	0.0609919249120501
172	Male	26.75	16381	0.130563085122232	0.0676961849573092
173	Male	26.75	16649	0.114459761352412	0.0647569385559973
174	Male	26.75	16836	0.093385462212616	0.0671908943527589
175	Male	26.75	16933	0.0999291872086169	0.0651014070223843
176	Male	26.75	17077	0.113667172184121	0.0633859933337771
177	Male	26.75	17091	0.0995192039910407	0.0607430077458283
178	Male	26.75	17419	0.0986164409892696	0.0635207798440742
179	Male	26.75	17591	0.104172545434068	0.0659004588910131
180	Male	26.75	17694	0.105270624019294	0.0653423741599554
181	Male	26.75	17735	0.1048286629515	0.062592358788231
182	Male	26.75	17741	0.10455304406313	0.0628944752106251
183	Male	26.75	18374	0.111973059445831	0.0625189588483422
184	Male	26.75	19310	0.119287385135043	0.0688678677381241
185	Male	26.75	19512	0.10911362572166	0.0690042875605748
186	Male	26.75	19965	0.114292478977115	0.0648454643975398
187	Male	26.75	20083	0.103364559860848	0.0650015054337112
188	Male	26.75	20920	0.104293953590019	0.0604838022160101
189	Male	26.75	21427	0.11287147914817	0.0645385694270853
190	Male	26.75	21501	0.0958746429460691	0.0650740029115466
191	Male	26.75	21611	0.11269565207398	0.0620581398798725
192	Male	26.75	21778	0.105680771117749	0.0685151651096193
193	Male	26.75	22001	0.112107067919274	0.0667456381550885
194	Male	26.75	22034	0.0936193632565881	0.0618462029320931
195	Male	26.75	22482	0.0956251419719235	0.0643184783150296
196	Male	26.75	22619	0.113401417460916	0.0689319939268994
197	Male	26.75	22682	0.105589086889869	0.0651677182595719
198	Male	26.75	23013	0.119677283267779	0.0621230637178725
199	Male	26.75	23652	0.100412127428571	0.0661703238240694
200	Male	26.75	23970	0.104745118517792	0.0712353031777458
201	Male	28.25	556	0.099133380837249	0.0793250157906325
202	Male	28.25	737	0.09036970344344	0.0812160928676532
203	Male	28.25	937	0.09392561546219	0.0799551212822648
204	Male	28.25	981	0.095386334656469	0.0872272141226567
205	Male	28.25	1053	0.0975901554598674	0.0868767843341528
206	Male	28.25	1253	0.0967568507712357	0.0878290765925579
207	Male	28.25	1281	0.0913569655763994	0.082188298272971
208	Male	28.25	1336	0.0896774764718306	0.0840347114677984
209	Male	28.25	1601	0.0952699660633613	0.0799146077911215
210	Male	28.25	1935	0.0970264933998495	0.0856327257220816
211	Male	28.25	2240	0.0874758533768335	0.0848081547497947
212	Male	28.25	2550	0.0868504446823629	0.0866206108870388
213	Male	28.25	2964	0.0981528072327413	0.0856297126477927
214	Male	28.25	3390	0.0948598756254207	0.0836211300198582
215	Male	28.25	3727	0.0907180911180789	0.0831889213031913
216	Male	28.25	3904	0.0978001042303295	0.0817727926961733
217	Male	28.25	4151	0.0928866303498492	0.0900274843593276
218	Male	28.25	4231	0.0963972432327096	0.0852729984930864
219	Male	28.25	4539	0.0993557845028647	0.0839405296324896
220	Male	28.25	4816	0.0893586822246653	0.081240810376896
221	Male	28.25	4969	0.0907086085407738	0.0802485891282031
222	Male	28.25	5065	0.0898843568941805	0.0881203397164093
223	Male	28.25	5183	0.0915006750581608	0.0823385886504239
224	Male	28.25	5196	0.0966719339817176	0.0839690834874394
225	Male	28.25	5328	0.0855424015279901	0.084072296682102
226	Male	28.25	5361	0.0943097480349678	0.0760362739054059
227	Male	28.25	5994	0.0917617709470216	0.0795238126666096
228	Male	28.25	6045	0.091233311815132	0.0756246746994043
229	Male	28.25	6088	0.0969529142624996	0.0841206505250515
230	Male	28.25	6437	0.0947992069722614	0.0843303571678956
231	Male	28.25	6464	0.10214385595627	0.0851115761645231
232	Male	28.25	7004	0.0904668740583309	0.0858102976744681
233	Male	28.25	7070	0.102549507543695	0.0784050036622855
234	Male	28.25	7153	0.0992338783731314	0.0821699897186014
235	Male	28.25	7329	0.0930244838354663	0.0807364497522676
236	Male	28.25	7345	0.0857277364313501	0.0865028943204965
237	Male	28.25	7360	0.0880790489726776	0.0876269076499978
238	Male	28.25	7583	0.095883822866117	0.0820593608885012
239	Male	28.25	7669	0.0944783322079833	0.0860363481805187
240	Male	28.25	7684	0.092442972307914	0.0890379188763096
241	Male	28.25	8399	0.0915591698270379	0.0812099968211315
242	Male	28.25	8535	0.0892642161016036	0.0903892476651689
243	Male	28.25	8753	0.0974785445766132	0.0824686505926855
244	Male	28.25	9705	0.103164351193468	0.0829061823994109
245	Male	28.25	9790	0.0939416466773048	0.0798141156821515
246	Male	28.25	10066	0.096850912617524	0.0855470173871551
247	Male	28.25	10405	0.0948563510492388	0.0830503180668364
248	Male	28.25	11173	0.101585629533944	0.0835591386630757
249	Male	28.25	11279	0.0967097961485374	0.0825741385421825
250	Male	28.25	11320	0.0947492000403741	0.0817283343769146
251	Male	28.25	11526	0.0950257318588625	0.0864330128173793
252	Male	28.25	11551	0.0992549247378411	0.0826402800061717
253	Male	28.25	11700	0.0921024676793219	0.0807973399452899
254	Male	28.25	12016	0.09355677347419	0.0867491050911904
255	Male	28.25	12280	0.0953850700179613	0.088852581717257
256	Male	28.25	12572	0.0844329960289895	0.0809587864704249
257	Male	28.25	13184	0.0854719811209437	0.0794652796767602
258	Male	28.25	13430	0.0917627547346166	0.078573037965344
259	Male	28.25	13563	0.0910770756926511	0.0795747751914707
260	Male	28.25	14110	0.0916976023768353	0.079349286351768
261	Male	28.25	14414	0.0824284796216692	0.082626366108408
262	Male	28.25	14427	0.0966888775899451	0.0816327288109826
263	Male	28.25	14853	0.0883425520762985	0.0853564153619682
264	Male	28.25	15303	0.0955615419230541	0.0806689423483817
265	Male	28.25	15307	0.0883396619600154	0.0862223152176667
266	Male	28.25	15447	0.0914874006069878	0.0813872199874165
267	Male	28.25	15679	0.103395941467826	0.0807880831096811
268	Male	28.25	15847	0.0997845068475996	0.0821841708697844
269	Male	28.25	16125	0.0910335701868563	0.0820204245249874
270	Male	28.25	16281	0.0908732105208807	0.0821437966823013
271	Male	28.25	16311	0.0933422788989096	0.0775881313305019
272	Male	28.25	16381	0.10572973733475	0.0824046230386313
273	Male	28.25	16649	0.0988231226555632	0.084824572049898
274	Male	28.25	16836	0.0872828380318885	0.0841832638288557
275	Male	28.25	16933	0.0889022077355325	0.0828771149987963
276	Male	28.25	17077	0.0922130024498974	0.0845194894306497
277	Male	28.25	17091	0.0890456236372561	0.0793503454160042
278	Male	28.25	17419	0.0865625997238895	0.0884469415344093
279	Male	28.25	17591	0.0897193388078432	0.0822275338066346
280	Male	28.25	17694	0.090656121836969	0.0849474893045538
281	Male	28.25	17735	0.0915809942382986	0.0832132328824642
282	Male	28.25	17741	0.0965569804660123	0.0781744564538107
283	Male	28.25	18374	0.097654442594118	0.0805193497316234
284	Male	28.25	19310	0.10251467440201	0.0865100293058712
285	Male	28.25	19512	0.0941438356364466	0.0853748400901782
286	Male	28.25	19965	0.0937009361133461	0.0783936750498842
287	Male	28.25	20083	0.0956992756526458	0.0835936074272024
288	Male	28.25	20920	0.0908235532920331	0.0813470322419391
289	Male	28.25	21427	0.0959537875839617	0.0859767752952606
290	Male	28.25	21501	0.0866729155919481	0.0804414017633129
291	Male	28.25	21611	0.103709572744092	0.0850570607781905
292	Male	28.25	21778	0.0942792155009692	0.0849900104353174
293	Male	28.25	22001	0.0922963784406189	0.0846582819501944
294	Male	28.25	22034	0.0868477328624393	0.0830722888113499
295	Male	28.25	22482	0.0900231534242166	0.0781383480223118
296	Male	28.25	22619	0.0983425862434819	0.0821460231344013
297	Male	28.25	22682	0.0909052543186682	0.0831115522526229
298	Male	28.25	23013	0.0982952895493646	0.0799902609515054
299	Male	28.25	23652	0.0827761438400374	0.0913274481598962
300	Male	28.25	23970	0.0947040923156378	0.0842531936485924
301	Male	29.75	556	0.0905871129999604	0.0984591512445744
302	Male	29.75	737	0.0822120109817401	0.0953355041934908
303	Male	29.75	937	0.0781898866182664	0.0929006167360024
304	Male	29.75	981	0.0831190318528062	0.105788506818353
305	Male	29.75	1053	0.0818275111240573	0.0948881320753833
306	Male	29.75	1253	0.0796013580502254	0.0987316113154878
307	Male	29.75	1281	0.0833371466683143	0.099185590898709
308	Male	29.75	1336	0.0822043788574962	0.101859461661689
309	Male	29.75	1601	0.0838128228149051	0.0960717917004492
310	Male	29.75	1935	0.0799644866214274	0.0996653399441759
311	Male	29.75	2240	0.0766402965949197	0.0991696124578082
312	Male	29.75	2550	0.0780941938142594	0.110069054072043
313	Male	29.75	2964	0.0861777952774613	0.0990648272430597
314	Male	29.75	3390	0.0822423294929269	0.0993912098633005
315	Male	29.75	3727	0.0819712024612322	0.101859835025618
316	Male	29.75	3904	0.0833812901333953	0.0948749320873065
317	Male	29.75	4151	0.085690946382565	0.103247052064437
318	Male	29.75	4231	0.0797973245660959	0.0965422295710503
319	Male	29.75	4539	0.0837513803789878	0.0997215248649622
320	Male	29.75	4816	0.0809420877355466	0.0992657348156837
321	Male	29.75	4969	0.0807558675246353	0.0980156555115225
322	Male	29.75	5065	0.0841946148499081	0.101264191781295
323	Male	29.75	5183	0.0818552419682993	0.100371000024262
324	Male	29.75	5196	0.081852337737831	0.0974588218668149
325	Male	29.75	5328	0.0760856561541472	0.100643076648463
326	Male	29.75	5361	0.0825401757549425	0.0944847493727731
327	Male	29.75	5994	0.0799494163542099	0.0958520605784239
328	Male	29.75	6045	0.0749017870345534	0.0939470608510273
329	Male	29.75	6088	0.0842484641027299	0.10087259131259
330	Male	29.75	6437	0.0829024734997988	0.103040980973142
331	Male	29.75	6464	0.0875642718789884	0.102570597745819
332	Male	29.75	7004	0.0809767060710579	0.103148410553359
333	Male	29.75	7070	0.0935377966540913	0.0980160849186223
334	Male	29.75	7153	0.0882605493006881	0.101358747243231
335	Male	29.75	7329	0.0788407082283008	0.0976354687999649
336	Male	29.75	7345	0.0778145616047808	0.0987183945946138
337	Male	29.75	7360	0.0781871786529722	0.108409134531149
338	Male	29.75	7583	0.0867864806627757	0.0990949637952687
339	Male	29.75	7669	0.0843538188090867	0.0960129879052892
340	Male	29.75	7684	0.0768268096994077	0.105479622020069
341	Male	29.75	8399	0.0825136282552399	0.0966219094647318
342	Male	29.75	8535	0.0790954303954959	0.105173234188604
343	Male	29.75	8753	0.0898655256819584	0.0999968787941424
344	Male	29.75	9705	0.0875630875909496	0.0953225814491721
345	Male	29.75	9790	0.0882352746650595	0.0983510601590458
346	Male	29.75	10066	0.0865495580441752	0.0991742937528237
347	Male	29.75	10405	0.0784526941791099	0.0955736222030785
348	Male	29.75	11173	0.0841290812015941	0.0977463760177812
349	Male	29.75	11279	0.0813678869237808	0.101307168825048
350	Male	29.75	11320	0.0811852969439245	0.0976486947854576
351	Male	29.75	11526	0.0804295019907171	0.102886079505107
352	Male	29.75	11551	0.084817285131177	0.101307866261917
353	Male	29.75	11700	0.0789777349272662	0.0960087519025591
354	Male	29.75	12016	0.0798735492266038	0.106339842823402
355	Male	29.75	12280	0.0792435109605594	0.102494262950844
356	Male	29.75	12572	0.0755024521177612	0.0973013984155412
357	Male	29.75	13184	0.0760017763617216	0.0956326025058199
358	Male	29.75	13430	0.0809897776219584	0.0937142066658023
359	Male	29.75	13563	0.0788177333662619	0.0989501778968554
360	Male	29.75	14110	0.0835686623388041	0.0959855446545143
361	Male	29.75	14414	0.0715427082040279	0.0986970795938791
362	Male	29.75	14427	0.081332186543271	0.10025865207433
363	Male	29.75	14853	0.0778108945110916	0.100185810224115
364	Male	29.75	15303	0.0766508903880868	0.0999158120660335
365	Male	29.75	15307	0.0796583656979265	0.100092947596474
366	Male	29.75	15447	0.0773405324872472	0.0976893678451181
367	Male	29.75	15679	0.0905265367562633	0.0984615744561716
368	Male	29.75	15847	0.0903921462852005	0.102831582781938
369	Male	29.75	16125	0.0755562843136813	0.0964801393312926
370	Male	29.75	16281	0.0782932712836159	0.0967149283019298
371	Male	29.75	16311	0.0806529539326788	0.0933721199045706
372	Male	29.75	16381	0.0908241977520215	0.0946259509034392
373	Male	29.75	16649	0.0814107788371739	0.100299644857847
374	Male	29.75	16836	0.0798729567740387	0.102744337766549
375	Male	29.75	16933	0.0758352407056396	0.0992204881986431
376	Male	29.75	17077	0.0833233229350757	0.102243224534289
377	Male	29.75	17091	0.083518682499785	0.0973731108862791
378	Male	29.75	17419	0.0755014296224232	0.0992922108258675
379	Male	29.75	17591	0.0770543750382201	0.0965365124057505
380	Male	29.75	17694	0.0819081329670691	0.0986337565794804
381	Male	29.75	17735	0.0813332950882275	0.0992682573655445
382	Male	29.75	17741	0.0867297943833374	0.0968341761266579
383	Male	29.75	18374	0.0849891644126208	0.100370479025089
384	Male	29.75	19310	0.088243309001568	0.0993448878190049
385	Male	29.75	19512	0.0799597637363244	0.0976234073674193
386	Male	29.75	19965	0.0804282017088517	0.0910522834300116
387	Male	29.75	20083	0.0856993216915209	0.0981006366077591
388	Male	29.75	20920	0.0800229086193601	0.0988313395724837
389	Male	29.75	21427	0.0856054519816503	0.100151117463072
390	Male	29.75	21501	0.0816673215653506	0.0964572433779857
391	Male	29.75	21611	0.0879355687942398	0.102025699675805
392	Male	29.75	21778	0.0782623872755121	0.0963439296589401
393	Male	29.75	22001	0.0805059780831456	0.0970209669826761
394	Male	29.75	22034	0.0798851380507817	0.0990131236881876
395	Male	29.75	22482	0.0820829148286321	0.0959672651862073
396	Male	29.75	22619	0.0848653270091509	0.0997156426954766
397	Male	29.75	22682	0.0773933921955451	0.0974304927414225
398	Male	29.75	23013	0.0815896128324688	0.101040024939141
399	Male	29.75	23652	0.0731506038147487	0.100454844707338
400	Male	29.75	23970	0.082379132178636	0.103003397339116
401	Male	31.25	556	0.0956339956586865	0.0868754080445697
402	Male	31.25	737	0.0867515030383021	0.0911612411300197
403	Male	31.25	937	0.0865708508230259	0.0872994847381096
404	Male	31.25	981	0.0838325062239536	0.0923642009924226
405	Male	31.25	1053	0.0836396394881773	0.0840549611905929
406	Male	31.25	1253	0.0829956034204828	0.0917629301546654
407	Male	31.25	1281	0.0850624629262021	0.0898869522576045
408	Male	31.25	1336	0.0985845579116617	0.0900588608119974
409	Male	31.25	1601	0.0915377995827925	0.0796164305730307
410	Male	31.25	1935	0.0835533936375395	0.0910189802800832
411	Male	31.25	2240	0.0956967566564594	0.0813272855183948
412	Male	31.25	2550	0.0858925632511384	0.0921949281018033
413	Male	31.25	2964	0.0943283906591134	0.0919524572743739
414	Male	31.25	3390	0.0914318735051552	0.0935313271735345
415	Male	31.25	3727	0.0915538948436563	0.0908343725008502
416	Male	31.25	3904	0.0894749806795304	0.081991711763025
417	Male	31.25	4151	0.097206429001329	0.0823372573668504
418	Male	31.25	4231	0.0899759717219906	0.0859053793482206
419	Male	31.25	4539	0.0810737623417392	0.0916422138340162
420	Male	31.25	4816	0.094424601692193	0.0912269381077914
421	Male	31.25	4969	0.0929098215069573	0.0880883987293347
422	Male	31.25	5065	0.0918593937750875	0.0920244061727747
423	Male	31.25	5183	0.0963721313314628	0.0855239834663903
424	Male	31.25	5196	0.0901107522630566	0.0801833356283082
425	Male	31.25	5328	0.0892720436268184	0.0937931143380176
426	Male	31.25	5361	0.0880995393595701	0.0833659522282361
427	Male	31.25	5994	0.093099682795009	0.086099440168444
428	Male	31.25	6045	0.0945121831643663	0.0872888144733116
429	Male	31.25	6088	0.0963371890753815	0.0852978302331661
430	Male	31.25	6437	0.090461895093645	0.0931929988769323
431	Male	31.25	6464	0.0871172817173485	0.0912279375329794
432	Male	31.25	7004	0.0902616621407001	0.0905847823614483
433	Male	31.25	7070	0.0897041008175968	0.086689190415717
434	Male	31.25	7153	0.0909435782680968	0.0899780415927123
435	Male	31.25	7329	0.0838780812660927	0.0908369308795826
436	Male	31.25	7345	0.0930608207621973	0.0865458644268598
437	Male	31.25	7360	0.0828927927828322	0.0954386430686944
438	Male	31.25	7583	0.093232152407504	0.0873372889100916
439	Male	31.25	7669	0.0901016430672001	0.0833622674434342
440	Male	31.25	7684	0.0871845092063589	0.0891581259002455
441	Male	31.25	8399	0.0894993783833419	0.0932700706349667
442	Male	31.25	8535	0.0843551272961501	0.0940955076758323
443	Male	31.25	8753	0.0938735013554561	0.0919341206704804
444	Male	31.25	9705	0.103803182059067	0.087537656694014
445	Male	31.25	9790	0.0845964498270542	0.0897810974603549
446	Male	31.25	10066	0.0883318356938277	0.0861090929385414
447	Male	31.25	10405	0.0899920954193117	0.087698766676979
448	Male	31.25	11173	0.0910985539129697	0.0878603081849361
449	Male	31.25	11279	0.0977452584512165	0.0882573478795477
450	Male	31.25	11320	0.0846363168020822	0.0910942546491477
451	Male	31.25	11526	0.0977223194831258	0.0915293112106778
452	Male	31.25	11551	0.0886009049512013	0.0912068419504923
453	Male	31.25	11700	0.0854689757431638	0.0897490324465065
454	Male	31.25	12016	0.0925953772236045	0.0915566658501636
455	Male	31.25	12280	0.0861760870634773	0.0875977555807409
456	Male	31.25	12572	0.0887993403356818	0.0829581235095786
457	Male	31.25	13184	0.0913323384571614	0.0848137940898183
458	Male	31.25	13430	0.090783633674523	0.087159997470899
459	Male	31.25	13563	0.0886971871876463	0.0884516284965157
460	Male	31.25	14110	0.0843708371934467	0.0873703374369557
461	Male	31.25	14414	0.092186720948542	0.0879611730338173
462	Male	31.25	14427	0.0837825765281392	0.0901173199259525
463	Male	31.25	14853	0.0830350822589035	0.08679709958925
464	Male	31.25	15303	0.0849586578028058	0.0879286416815837
465	Male	31.25	15307	0.083017577122722	0.0886364207701229
466	Male	31.25	15447	0.0969336302560518	0.0924872490577589
467	Male	31.25	15679	0.0960519990526479	0.0878672331900381
468	Male	31.25	15847	0.090356874111287	0.0911836626824288
469	Male	31.25	16125	0.0849343806419058	0.0896019564840244
470	Male	31.25	16281	0.08956262841765	0.0834329546768262
471	Male	31.25	16311	0.0881373827366673	0.0797729477411005
472	Male	31.25	16381	0.0961227890429609	0.0852434057711195
473	Male	31.25	16649	0.0906310067688047	0.087875694946478
474	Male	31.25	16836	0.08805968737385	0.0963231605687395
475	Male	31.25	16933	0.0797553285423126	0.0875204064095417
476	Male	31.25	17077	0.0901659242902203	0.0878286602748941
477	Male	31.25	17091	0.0831880813144339	0.0858680408664977
478	Male	31.25	17419	0.081643010572003	0.0862886018577508
479	Male	31.25	17591	0.0891357101066887	0.0830909825805421
480	Male	31.25	17694	0.0951389424060256	0.0868103531380078
481	Male	31.25	17735	0.0913961938032639	0.0912327901333922
482	Male	31.25	17741	0.087584044988239	0.0858185053693473
483	Male	31.25	18374	0.0976566132281928	0.0921839359435254
484	Male	31.25	19310	0.0925308631074023	0.0864629638842872
485	Male	31.25	19512	0.0900474421066947	0.0933414615569541
486	Male	31.25	19965	0.0917257276420459	0.0858358730206454
487	Male	31.25	20083	0.0829551318185113	0.0805259978845443
488	Male	31.25	20920	0.0967656078466174	0.0894296246312855
489	Male	31.25	21427	0.0858748488478348	0.0892793539987609
490	Male	31.25	21501	0.0893867643035358	0.0836794155849142
491	Male	31.25	21611	0.0897068217090816	0.0896485038513836
492	Male	31.25	21778	0.0814849592566487	0.0876651300701047
493	Male	31.25	22001	0.0878686020581179	0.0872098282176439
494	Male	31.25	22034	0.084804692991258	0.0862736001733838
495	Male	31.25	22482	0.0972264659628249	0.0860754486138435
496	Male	31.25	22619	0.0922663756518419	0.0909610434834263
497	Male	31.25	22682	0.0916466408741827	0.089753497841017
498	Male	31.25	23013	0.0883730843965981	0.086447452788008
499	Male	31.25	23652	0.0802320433401638	0.0875978457195804
500	Male	31.25	23970	0.0827355795837467	0.0920106442571263
501	Male	32.75	556	0.0678789009948234	0.102563773297154
502	Male	32.75	737	0.0670631615268517	0.111387660859364
503	Male	32.75	937	0.0637234484490489	0.108309686231826
504	Male	32.75	981	0.0637554535252772	0.111337180201503
505	Male	32.75	1053	0.0715878188576917	0.0955376869946891
506	Male	32.75	1253	0.064897661354225	0.106850452892668
507	Male	32.75	1281	0.0654112789960818	0.100004054340928
508	Male	32.75	1336	0.0737309104785928	0.106014502208039
509	Male	32.75	1601	0.0710782750924651	0.100580613753256
510	Male	32.75	1935	0.0601575065316668	0.10720388391597
511	Male	32.75	2240	0.0724128671331065	0.0976914465133298
512	Male	32.75	2550	0.0668079177525402	0.112155461723031
513	Male	32.75	2964	0.0681727251363602	0.116049046950638
514	Male	32.75	3390	0.0709636298129014	0.113082552973946
515	Male	32.75	3727	0.0668003930683536	0.116636350209637
516	Male	32.75	3904	0.0721201806905025	0.0983837949059253
517	Male	32.75	4151	0.0730088571487731	0.0989247798110636
518	Male	32.75	4231	0.0650766003074639	0.102221142855884
519	Male	32.75	4539	0.0607078950298131	0.110966506915381
520	Male	32.75	4816	0.0708289035483314	0.109841310310495
521	Male	32.75	4969	0.0698255766950193	0.106990773932936
522	Male	32.75	5065	0.0713202332874269	0.110443213042474
523	Male	32.75	5183	0.0715944554314654	0.0980782318048297
524	Male	32.75	5196	0.0662061473586064	0.101297850914832
525	Male	32.75	5328	0.0676902599603123	0.105646564664249
526	Male	32.75	5361	0.0661476872636951	0.103644305434888
527	Male	32.75	5994	0.0687423398058824	0.106304231593193
528	Male	32.75	6045	0.0621231824545265	0.105523665679357
529	Male	32.75	6088	0.0743207040030916	0.103415825940878
530	Male	32.75	6437	0.0658787169125492	0.116733005953096
531	Male	32.75	6464	0.0658690764641977	0.10502673593421
532	Male	32.75	7004	0.0727055182001932	0.103605286476309
533	Male	32.75	7070	0.0700844968541419	0.103415830875707
534	Male	32.75	7153	0.0694714143672455	0.112259644390248
535	Male	32.75	7329	0.0653719199011484	0.107434121956604
536	Male	32.75	7345	0.0680774310748386	0.102455429964854
537	Male	32.75	7360	0.0649743411817456	0.114167196797907
538	Male	32.75	7583	0.0728032630361616	0.101190915998245
539	Male	32.75	7669	0.070364007305238	0.102783242987608
540	Male	32.75	7684	0.0636006720941633	0.10241525005873
541	Male	32.75	8399	0.0704873782155357	0.112786399227569
542	Male	32.75	8535	0.0677132019032956	0.109107196892733
543	Male	32.75	8753	0.0772127694756462	0.11337488117809
544	Male	32.75	9705	0.0759824740358578	0.109918110270645
545	Male	32.75	9790	0.0674371808964613	0.111034208400363
546	Male	32.75	10066	0.0685298841778724	0.101370583248274
547	Male	32.75	10405	0.0601150809888251	0.110957057960841
548	Male	32.75	11173	0.0733044845617682	0.105134347358706
549	Male	32.75	11279	0.0682716950510125	0.102177159578817
550	Male	32.75	11320	0.0623369727197808	0.106857070697247
551	Male	32.75	11526	0.0770159230295614	0.111440296114598
552	Male	32.75	11551	0.0623238526951753	0.107095231207543
553	Male	32.75	11700	0.0681311701657002	0.109105506277693
554	Male	32.75	12016	0.0703300595409607	0.107244698211683
555	Male	32.75	12280	0.0652406060915705	0.101568383241698
556	Male	32.75	12572	0.0661623007173248	0.0954597595002732
557	Male	32.75	13184	0.0705755299785846	0.104397915457151
558	Male	32.75	13430	0.0668515799210302	0.109925864383753
559	Male	32.75	13563	0.0672809979094268	0.112327371415351
560	Male	32.75	14110	0.0716154220074911	0.107508556083031
561	Male	32.75	14414	0.0689079023726845	0.103746539846245
562	Male	32.75	14427	0.0642270657817654	0.112117687880311
563	Male	32.75	14853	0.0644232858485664	0.100763442078621
564	Male	32.75	15303	0.0675495604421985	0.108969083864454
565	Male	32.75	15307	0.0647465197717775	0.106147995521092
566	Male	32.75	15447	0.0709193626081041	0.108419819265435
567	Male	32.75	15679	0.0718513295998675	0.0943394488061521
568	Male	32.75	15847	0.0795274712055807	0.105010084511543
569	Male	32.75	16125	0.0601619563232906	0.112403707946895
570	Male	32.75	16281	0.0715419836779958	0.100238354218491
571	Male	32.75	16311	0.0660205618147349	0.0992403449419726
572	Male	32.75	16381	0.0685800625552669	0.0974875380965385
573	Male	32.75	16649	0.0653437001479451	0.105284487918532
574	Male	32.75	16836	0.0665539865585171	0.113519934196594
575	Male	32.75	16933	0.0598599236324883	0.101958611068351
576	Male	32.75	17077	0.0642946914520004	0.105470179675214
577	Male	32.75	17091	0.0738129433851851	0.104616110013982
578	Male	32.75	17419	0.0612356288418427	0.0967372113008848
579	Male	32.75	17591	0.068503855225632	0.0982482268933424
580	Male	32.75	17694	0.0697684827056883	0.108320728477196
581	Male	32.75	17735	0.0659849925505172	0.103080849690858
582	Male	32.75	17741	0.0660272651948665	0.104308715253904
583	Male	32.75	18374	0.0752712603297993	0.105816411937743
584	Male	32.75	19310	0.0686302746650044	0.106141806165956
585	Male	32.75	19512	0.0665616935649356	0.111407688375561
586	Male	32.75	19965	0.0653587147885219	0.104902193727072
587	Male	32.75	20083	0.0664045713663822	0.0958380174122128
588	Male	32.75	20920	0.0703698881881301	0.106164863568079
589	Male	32.75	21427	0.0704738575304836	0.105526067223855
590	Male	32.75	21501	0.0696395178452998	0.106415703335989
591	Male	32.75	21611	0.0617870595433303	0.109085028635904
592	Male	32.75	21778	0.0587097564286595	0.100913670833696
593	Male	32.75	22001	0.0652930725417393	0.101843028794193
594	Male	32.75	22034	0.0725183500512326	0.109867968055455
595	Male	32.75	22482	0.0769035260890527	0.102805843791351
596	Male	32.75	22619	0.0739687360489599	0.109680934076531
597	Male	32.75	22682	0.084830927827844	0.103507088279566
598	Male	32.75	23013	0.0644011436175015	0.108792944458069
599	Male	32.75	23652	0.0618956315366386	0.104626908209837
600	Male	32.75	23970	0.0661013538568993	0.109061819539594
601	Male	34.25	556	0.0497815934682107	0.107293086851209
602	Male	34.25	737	0.0500063187419004	0.131402561741418
603	Male	34.25	937	0.0509778655438808	0.123200962695337
604	Male	34.25	981	0.0527132750509055	0.116987160006738
605	Male	34.25	1053	0.0601899638458787	0.117842437337602
606	Male	34.25	1253	0.0559075695790786	0.129874860161759
607	Male	34.25	1281	0.0470153010232125	0.112780755836017
608	Male	34.25	1336	0.0577807531180911	0.125612687318847
609	Male	34.25	1601	0.0479692858228789	0.102450473581583
610	Male	34.25	1935	0.0561017208052474	0.11463279401224
611	Male	34.25	2240	0.0527668451766749	0.118596966852323
612	Male	34.25	2550	0.0512175160859583	0.12051861429579
613	Male	34.25	2964	0.0535171836320863	0.144934983913444
614	Male	34.25	3390	0.0471180361304018	0.122113606777286
615	Male	34.25	3727	0.0466262462304506	0.129185797809668
616	Male	34.25	3904	0.0502164919691229	0.121520545360669
617	Male	34.25	4151	0.050113783311166	0.106264727259603
618	Male	34.25	4231	0.0448836480969781	0.126621844410913
619	Male	34.25	4539	0.0425668851466629	0.124656881643901
620	Male	34.25	4816	0.0543838304731262	0.122070596133916
621	Male	34.25	4969	0.050711020759644	0.114291129097659
622	Male	34.25	5065	0.0462659494133114	0.120574535515813
623	Male	34.25	5183	0.0526112424589849	0.11966803863811
624	Male	34.25	5196	0.0510468693038263	0.0989752448330595
625	Male	34.25	5328	0.053762425678358	0.1262123399872
626	Male	34.25	5361	0.0613335024043261	0.135066662579957
627	Male	34.25	5994	0.0517933016620297	0.131141935417264
628	Male	34.25	6045	0.0570135429267036	0.104315758254338
629	Male	34.25	6088	0.0575974578292041	0.118010193631385
630	Male	34.25	6437	0.0466197101952859	0.129105389792043
631	Male	34.25	6464	0.0446866227118823	0.117505658309433
632	Male	34.25	7004	0.0589772934313273	0.118620539072982
633	Male	34.25	7070	0.0537453265305571	0.124113431089264
634	Male	34.25	7153	0.0548841176644825	0.12844112149737
635	Male	34.25	7329	0.0474593008663438	0.119174588279158
636	Male	34.25	7345	0.0561474365722519	0.111524191474895
637	Male	34.25	7360	0.0533451955733988	0.123228152889193
638	Male	34.25	7583	0.0559788893801743	0.121781140038649
639	Male	34.25	7669	0.0549289912683883	0.117219621227464
640	Male	34.25	7684	0.0578024274018328	0.102241599034479
641	Male	34.25	8399	0.0587494875678628	0.124589175019282
642	Male	34.25	8535	0.0526575788526752	0.132649375157624
643	Male	34.25	8753	0.0610152354288206	0.128780199202822
644	Male	34.25	9705	0.0593974533398123	0.109600053326719
645	Male	34.25	9790	0.0604162264697267	0.124475672754897
646	Male	34.25	10066	0.0526510213551601	0.114822486607157
647	Male	34.25	10405	0.04918829838882	0.117596750405498
648	Male	34.25	11173	0.0562827690632321	0.126729244486618
649	Male	34.25	11279	0.0491702864728462	0.105723605304628
650	Male	34.25	11320	0.05048796939511	0.122288748715901
651	Male	34.25	11526	0.0546727884383465	0.122540343217017
652	Male	34.25	11551	0.0586311293674727	0.127748424502173
653	Male	34.25	11700	0.0520490701325269	0.118901990611784
654	Male	34.25	12016	0.052652073714399	0.128558115117055
655	Male	34.25	12280	0.0584324460847776	0.105920741550442
656	Male	34.25	12572	0.0481630894543575	0.109854415516981
657	Male	34.25	13184	0.0504486442682751	0.11921137806654
658	Male	34.25	13430	0.0501244222272372	0.120187523313311
659	Male	34.25	13563	0.0525110234549668	0.124050846694105
660	Male	34.25	14110	0.0556059822205986	0.118259636255672
661	Male	34.25	14414	0.0528401903834744	0.118741890332437
662	Male	34.25	14427	0.0575516200884403	0.125011820540232
663	Male	34.25	14853	0.0557863339390026	0.115745985017658
664	Male	34.25	15303	0.0490854554453399	0.128017524712029
665	Male	34.25	15307	0.0537038498847265	0.122748580730339
666	Male	34.25	15447	0.0560682847993761	0.131850663811508
667	Male	34.25	15679	0.0505410838104003	0.104739519583604
668	Male	34.25	15847	0.0795058571473326	0.12388992650021
669	Male	34.25	16125	0.0499511990837837	0.131517282903698
670	Male	34.25	16281	0.0537934106931322	0.11993943449608
671	Male	34.25	16311	0.0536188286593067	0.122533417597212
672	Male	34.25	16381	0.061150240629597	0.111596049786488
673	Male	34.25	16649	0.0495025119023754	0.121381947603276
674	Male	34.25	16836	0.0515509811464547	0.124970711232909
675	Male	34.25	16933	0.045842686893562	0.116338280926949
676	Male	34.25	17077	0.0476087683821663	0.131140793609679
677	Male	34.25	17091	0.0555634426140252	0.116251504900161
678	Male	34.25	17419	0.0454591442902419	0.107105082286453
679	Male	34.25	17591	0.0546520405014903	0.111137534644473
680	Male	34.25	17694	0.0497980546230752	0.132864318007909
681	Male	34.25	17735	0.0492118621579925	0.116936237352384
682	Male	34.25	17741	0.0529737749328214	0.117296674673477
683	Male	34.25	18374	0.0577298082164857	0.119489360291947
684	Male	34.25	19310	0.0481450354405733	0.121038564454
685	Male	34.25	19512	0.0627004080477928	0.123665667085363
686	Male	34.25	19965	0.0471323176558457	0.12278371709736
687	Male	34.25	20083	0.0596485439962728	0.131622675714114
688	Male	34.25	20920	0.0637207212492303	0.117152742778455
689	Male	34.25	21427	0.0537741876137267	0.120699163977493
690	Male	34.25	21501	0.0559508112253292	0.118739710015229
691	Male	34.25	21611	0.0569525170920913	0.131052484442535
692	Male	34.25	21778	0.057014226810008	0.11999307781799
693	Male	34.25	22001	0.0532044604053097	0.113724161081469
694	Male	34.25	22034	0.0622999757951696	0.135967747799918
695	Male	34.25	22482	0.0584902922886056	0.106058526510448
696	Male	34.25	22619	0.0610732207791967	0.118818669285761
697	Male	34.25	22682	0.0673621680786443	0.104333924503844
698	Male	34.25	23013	0.0482159702303761	0.111913427258756
699	Male	34.25	23652	0.0452658209079147	0.116747466900709
700	Male	34.25	23970	0.0528103118593105	0.118750501852537
701	Male	35.75	556	0.0289157161455051	0.128718221316866
702	Male	35.75	737	0.021229353402945	0.177928586108516
703	Male	35.75	937	0.027771429918484	0.110390519696685
704	Male	35.75	981	0.024663226471054	0.142141792249969
705	Male	35.75	1053	0.0226236339926921	0.150288861035852
706	Male	35.75	1253	0.0402695477159362	0.134303062298667
707	Male	35.75	1281	0.0398044708542987	0.132502739073117
708	Male	35.75	1336	0.0442378199698813	0.182653456703246
709	Male	35.75	1601	0.0298185079227188	0.112807443859277
710	Male	35.75	1935	0.0278725424187698	0.144997261222165
711	Male	35.75	2240	0.0366957237922903	0.110316369983892
712	Male	35.75	2550	0.0206807710886641	0.15913496451058
713	Male	35.75	2964	0.0342866770806781	0.101803898454073
714	Male	35.75	3390	0.0311351415576172	0.133208217155665
715	Male	35.75	3727	0.0131888556087358	0.148376940261713
716	Male	35.75	3904	0.0296811118475245	0.108932249246298
717	Male	35.75	4151	0.0363266148472532	0.12086758522872
718	Male	35.75	4231	0.0177759756271281	0.149074187897467
719	Male	35.75	4539	0.0250434038405816	0.158163703471868
720	Male	35.75	4816	0.0328450558388585	0.122298673253896
721	Male	35.75	4969	0.0285541068009104	0.13480815402072
722	Male	35.75	5065	0.0402495373843944	0.164272795497055
723	Male	35.75	5183	0.0216186348828209	0.144767038317646
724	Male	35.75	5196	0.0262096586806506	0.114066343643321
725	Male	35.75	5328	0.0230567939577642	0.114779661613491
726	Male	35.75	5361	0.025608883353741	0.129889520923288
727	Male	35.75	5994	0.0233260740614708	0.147366725939139
728	Male	35.75	6045	0.0242689762942003	0.108481991075009
729	Male	35.75	6088	0.0292339696014616	0.106336860092281
730	Male	35.75	6437	0.0256622396624214	0.114346869080598
731	Male	35.75	6464	0.0436306136739444	0.144002140955991
732	Male	35.75	7004	0.0311155038102484	0.141098041617701
733	Male	35.75	7070	0.0270574831957003	0.154252834576006
734	Male	35.75	7153	0.0232594044512435	0.149729329347288
735	Male	35.75	7329	0.0233304743980664	0.146750425972492
736	Male	35.75	7345	0.0325061497730068	0.167676846613895
737	Male	35.75	7360	0.0297559741241881	0.165332912539071
738	Male	35.75	7583	0.0339139813130762	0.123609686930069
739	Male	35.75	7669	0.0173711894364903	0.155204225967854
740	Male	35.75	7684	0.0188323291857247	0.146975931721598
741	Male	35.75	8399	0.0218015684809634	0.149664487689646
742	Male	35.75	8535	0.0373811675270349	0.153880013372366
743	Male	35.75	8753	0.0289467183995592	0.156648840270904
744	Male	35.75	9705	0.033063485570597	0.131837802238107
745	Male	35.75	9790	0.0214180797311159	0.153270021356007
746	Male	35.75	10066	0.0479343998846949	0.112159204005208
747	Male	35.75	10405	0.0348428019667512	0.112505960133393
748	Male	35.75	11173	0.0226431165893299	0.12765343566058
749	Male	35.75	11279	0.0215923694326524	0.139632801254082
750	Male	35.75	11320	0.0356452575269878	0.126704267746683
751	Male	35.75	11526	0.0172100025685038	0.113800752061348
752	Male	35.75	11551	0.0206526425495633	0.122993528273257
753	Male	35.75	11700	0.0283129315099989	0.162481693150516
754	Male	35.75	12016	0.0336724098154325	0.127950953600834
755	Male	35.75	12280	0.0391659036743425	0.137551272214107
756	Male	35.75	12572	0.0298816732480398	0.127268523997651
757	Male	35.75	13184	0.0405465548090251	0.142446429444374
758	Male	35.75	13430	0.0251363485474367	0.126559982965217
759	Male	35.75	13563	0.0342889182397972	0.126097776786349
760	Male	35.75	14110	0.0454610872978046	0.110225208096057
761	Male	35.75	14414	0.0169883078885985	0.136379985100892
762	Male	35.75	14427	0.0256600214236608	0.124992088748171
763	Male	35.75	14853	0.0445503982673126	0.129934114115501
764	Male	35.75	15303	0.0233046757218422	0.143327048355109
765	Male	35.75	15307	0.025753098317747	0.158227613750611
766	Male	35.75	15447	0.0272090783405107	0.188283065506744
767	Male	35.75	15679	0.0346583937441062	0.104897221670013
768	Male	35.75	15847	0.0391968427018023	0.163370879374904
769	Male	35.75	16125	0.0291838059805614	0.136040484382629
770	Male	35.75	16281	0.00921801309229686	0.0927747330879386
771	Male	35.75	16311	0.0193663191119456	0.155156265691928
772	Male	35.75	16381	0.0206211775640956	0.124686257415472
773	Male	35.75	16649	0.0253780339393713	0.111129051775514
774	Male	35.75	16836	0.0367847155995498	0.0985356793676761
775	Male	35.75	16933	0.0198662594601827	0.162596019281143
776	Male	35.75	17077	0.0222333212927993	0.093793580224738
777	Male	35.75	17091	0.0204857003609767	0.137775882143149
778	Male	35.75	17419	0.0280537975151652	0.125165997743779
779	Male	35.75	17591	0.0258229726687473	0.12854580222368
780	Male	35.75	17694	0.0337729811018941	0.121168226911135
781	Male	35.75	17735	0.027172304423917	0.13520780700229
782	Male	35.75	17741	0.0243132507114247	0.167442089074198
783	Male	35.75	18374	0.0242756406375672	0.129690568405875
784	Male	35.75	19310	0.0278737593122629	0.122783302743329
785	Male	35.75	19512	0.0314618295506841	0.107051442689627
786	Male	35.75	19965	0.0343122939602036	0.120148466610727
787	Male	35.75	20083	0.0421869892465887	0.131794385277596
788	Male	35.75	20920	0.0240232345242802	0.153024634836295
789	Male	35.75	21427	0.029193315478175	0.157553530982645
790	Male	35.75	21501	0.0220462119463836	0.151024985779839
791	Male	35.75	21611	0.0212653425322128	0.139659749288587
792	Male	35.75	21778	0.0241304004103047	0.148747388084448
793	Male	35.75	22001	0.0198817171223992	0.138624896331169
794	Male	35.75	22034	0.0479933441663003	0.150301421343801
795	Male	35.75	22482	0.0412170046150324	0.158042957666575
796	Male	35.75	22619	0.0290373944163381	0.146838608100599
797	Male	35.75	22682	0.0174367462335453	0.120151986606647
798	Male	35.75	23013	0.0222617909638339	0.116995669937327
799	Male	35.75	23652	0.0389543046197921	0.155418266103167
800	Male	35.75	23970	0.0237103210589977	0.132449461473653
