# Supplementary material for: Measurements of damage and repair of binary health attributes in aging mice and humans reveal that robustness and resilience decrease with age, operate over broad timescales, and are affected differently by interventions
Source: eLife. 2022 Nov 21;11:e77632. doi: 10.7554/eLife.77632 (PMC9725749; doi:10.7554/eLife.77632)
Supplement: Figure 2—source data 1. [file elife-77632-fig2-data1.zip › figure2/mouse1_hazards.csv]

	.variable	sex	.value	.lower	.upper	.width	.point	.interval
1	Damage rate	Female	0.903182861191809	0.414881491279962	1.39350400383862	0.95	median	hdci
2	Damage rate	Male	1.26084548846037	0.652058258887438	1.87966135170457	0.95	median	hdci
3	Repair rate	Female	-0.359997123754637	-0.885515391757316	0.142676658308232	0.95	median	hdci
4	Repair rate	Male	-0.302602931178245	-1.07535215634831	0.515633829405324	0.95	median	hdci
