# Supplementary material for: Measurements of damage and repair of binary health attributes in aging mice and humans reveal that robustness and resilience decrease with age, operate over broad timescales, and are affected differently by interventions
Source: eLife. 2022 Nov 21;11:e77632. doi: 10.7554/eLife.77632 (PMC9725749; doi:10.7554/eLife.77632)
Supplement: Figure 2—source data 1. [file elife-77632-fig2-data1.zip › figure2/meta.txt]

binned_rates files give binned means of rates estimated from the raw data.

model_rates files give binned means of rates from the models

correlation files give the spearman rank correlation between time and rates, with credible intervals estimated with the models.

hazards files give the estimated log hazard ratios for the models.
