# Supplementary material for: Measurements of damage and repair of binary health attributes in aging mice and humans reveal that robustness and resilience decrease with age, operate over broad timescales, and are affected differently by interventions
Source: eLife. 2022 Nov 21;11:e77632. doi: 10.7554/eLife.77632 (PMC9725749; doi:10.7554/eLife.77632)
Supplement: Figure 2—source data 1. [file elife-77632-fig2-data1.zip › figure2/human_model_rates.csv]

	baseline.bin	sex	age	.draw	lambda_r	lambda_d
1	Baseline age: [50,60)	Male	50	79	0.1992462	0.00786301888
2	Baseline age: [50,60)	Male	50	104	0.285807	0.00951575672
3	Baseline age: [50,60)	Male	50	187	0.3187676	0.00748479336
4	Baseline age: [50,60)	Male	50	190	0.3418794	0.00714597372
5	Baseline age: [50,60)	Male	50	424	0.2284194	0.00638566636
6	Baseline age: [50,60)	Male	50	580	0.2220736	0.008374649168
7	Baseline age: [50,60)	Male	50	602	0.245719	0.00972650344
8	Baseline age: [50,60)	Male	50	754	0.3341308	0.00842991016
9	Baseline age: [50,60)	Male	50	830	0.1988996	0.00757650604
10	Baseline age: [50,60)	Male	50	862	0.3310566	0.008464453156
11	Baseline age: [50,60)	Male	50	916	0.2068244	0.00692670364
12	Baseline age: [50,60)	Male	50	942	0.3853764	0.00652931424
13	Baseline age: [50,60)	Male	50	1021	0.2832604	0.008189731984
14	Baseline age: [50,60)	Male	50	1023	0.1661006	0.00814707428
15	Baseline age: [50,60)	Male	50	1048	0.2524788	0.00827054712
16	Baseline age: [50,60)	Male	50	1133	0.2065824	0.00984877392
17	Baseline age: [50,60)	Male	50	1220	0.3141578	0.00511820984
18	Baseline age: [50,60)	Male	50	1282	0.1305192	0.0075267577
19	Baseline age: [50,60)	Male	50	1345	0.2783178	0.0078067734
20	Baseline age: [50,60)	Male	50	1414	0.37185	0.00418419392
21	Baseline age: [50,60)	Male	50	1549	0.2574912	0.00768800816
22	Baseline age: [50,60)	Male	50	1598	0.2805014	0.00513726872
23	Baseline age: [50,60)	Male	50	1622	0.378	0.00796052176
24	Baseline age: [50,60)	Male	50	1682	0.3930444	0.00827505524
25	Baseline age: [50,60)	Male	50	1685	0.2872998	0.00702981548
26	Baseline age: [50,60)	Male	50	1727	0.3036986	0.00816978996
27	Baseline age: [50,60)	Male	50	1848	0.227065	0.0062080272
28	Baseline age: [50,60)	Male	50	1871	0.2573474	0.00573345892
29	Baseline age: [50,60)	Male	50	2053	0.302012	0.00734322968
30	Baseline age: [50,60)	Male	50	2069	0.15607064	0.00452945452
31	Baseline age: [50,60)	Male	50	2189	0.2724454	0.00498134796
32	Baseline age: [50,60)	Male	50	2256	0.3136214	0.00736510968
33	Baseline age: [50,60)	Male	50	2459	0.2660276	0.0066145894
34	Baseline age: [50,60)	Male	50	2480	0.2643914	0.00727213224
35	Baseline age: [50,60)	Male	50	2565	0.217782	0.01014914736
36	Baseline age: [50,60)	Male	50	2607	0.277437	0.00870288548
37	Baseline age: [50,60)	Male	50	2686	0.216984	0.00771105528
38	Baseline age: [50,60)	Male	50	2823	0.3385318	0.00730925696
39	Baseline age: [50,60)	Male	50	2829	0.2091866	0.00725157376
40	Baseline age: [50,60)	Male	50	2831	0.298696	0.00735819432
41	Baseline age: [50,60)	Male	50	2980	0.4032024	0.00689168764
42	Baseline age: [50,60)	Male	50	3048	0.3217292	0.00800809608
43	Baseline age: [50,60)	Male	50	3059	0.373946	0.0075371282
44	Baseline age: [50,60)	Male	50	3112	0.2305194	0.0079986348
45	Baseline age: [50,60)	Male	50	3114	0.2462214	0.00951534836
46	Baseline age: [50,60)	Male	50	3137	0.2729916	0.00732706128
47	Baseline age: [50,60)	Male	50	3138	0.2776302	0.0079061654
48	Baseline age: [50,60)	Male	50	3174	0.3000738	0.0084396704
49	Baseline age: [50,60)	Male	50	3205	0.3227634	0.0083009588
50	Baseline age: [50,60)	Male	50	3241	0.3835734	0.00737275648
51	Baseline age: [50,60)	Male	50	3344	0.2938288	0.01125734756
52	Baseline age: [50,60)	Male	50	3369	0.1776154	0.00637233664
53	Baseline age: [50,60)	Male	50	3451	0.4606578	0.007064888064
54	Baseline age: [50,60)	Male	50	3482	0.3045078	0.00663121112
55	Baseline age: [50,60)	Male	50	3486	0.414227	0.00570671596
56	Baseline age: [50,60)	Male	50	3504	0.254789	0.00727513496
57	Baseline age: [50,60)	Male	50	3507	0.2826286	0.00958424192
58	Baseline age: [50,60)	Male	50	3536	0.20544	0.01158153852
59	Baseline age: [50,60)	Male	50	3625	0.290321	0.00662745108
60	Baseline age: [50,60)	Male	50	3729	0.1799458	0.00652979024
61	Baseline age: [50,60)	Male	50	3790	0.297694	0.00781165764
62	Baseline age: [50,60)	Male	50	3827	0.3133396	0.00777507064
63	Baseline age: [50,60)	Male	50	3840	0.2420046	0.0075084956
64	Baseline age: [50,60)	Male	50	3936	0.2942504	0.00691412696
65	Baseline age: [50,60)	Male	50	3948	0.288622	0.00882630304
66	Baseline age: [50,60)	Male	50	4012	0.2210958	0.00604758052
67	Baseline age: [50,60)	Male	50	4080	0.1373837	0.00885708524
68	Baseline age: [50,60)	Male	50	4110	0.2339568	0.00890785796
69	Baseline age: [50,60)	Male	50	4124	0.2455028	0.00790256184
70	Baseline age: [50,60)	Male	50	4207	0.196877	0.00674353364
71	Baseline age: [50,60)	Male	50	4337	0.2613506	0.0089500788
72	Baseline age: [50,60)	Male	50	4479	0.1880066	0.00988912808
73	Baseline age: [50,60)	Male	50	4515	0.2507084	0.00765953804
74	Baseline age: [50,60)	Male	50	4565	0.341475	0.00605099028
75	Baseline age: [50,60)	Male	50	4660	0.2079028	0.00976797692
76	Baseline age: [50,60)	Male	50	4724	0.2850684	0.0084158596
77	Baseline age: [50,60)	Male	50	4740	0.2525188	0.00545336972
78	Baseline age: [50,60)	Male	50	4744	0.141515	0.0083654574
79	Baseline age: [50,60)	Male	50	4796	0.2302024	0.00830738356
80	Baseline age: [50,60)	Male	50	4965	0.15405258	0.00773975388
81	Baseline age: [50,60)	Male	50	4980	0.3044774	0.0094603128
82	Baseline age: [50,60)	Male	50	4999	0.4358288	0.00855284944
83	Baseline age: [50,60)	Male	50	5042	0.2710148	0.006670594
84	Baseline age: [50,60)	Male	50	5051	0.226707	0.00869791872
85	Baseline age: [50,60)	Male	50	5053	0.240846	0.00636463624
86	Baseline age: [50,60)	Male	50	5127	0.2210396	0.00650914712
87	Baseline age: [50,60)	Male	50	5141	0.4817592	0.006604391332
88	Baseline age: [50,60)	Male	50	5150	0.213335	0.0078772934
89	Baseline age: [50,60)	Male	50	5154	0.2390984	0.00725562052
90	Baseline age: [50,60)	Male	50	5368	0.3042886	0.00833491724
91	Baseline age: [50,60)	Male	50	5619	0.365077	0.00648605632
92	Baseline age: [50,60)	Male	50	5634	0.3057428	0.006736491384
93	Baseline age: [50,60)	Male	50	5645	0.2647146	0.00654257084
94	Baseline age: [50,60)	Male	50	5771	0.2417074	0.005440308648
95	Baseline age: [50,60)	Male	50	5773	0.191292	0.007030512204
96	Baseline age: [50,60)	Male	50	5800	0.2957434	0.006166364624
97	Baseline age: [50,60)	Male	50	5820	0.1871278	0.0076459868
98	Baseline age: [50,60)	Male	50	5836	0.3298184	0.01045355208
99	Baseline age: [50,60)	Male	50	5876	0.194986	0.00852970968
100	Baseline age: [50,60)	Male	50	5961	0.2446438	0.00739084892
101	Baseline age: [50,60)	Male	52	79	0.257509026666667	0.00919204774539007
102	Baseline age: [50,60)	Male	52	104	0.25897486	0.0105871524276596
103	Baseline age: [50,60)	Male	52	187	0.256571862222222	0.00861380148014184
104	Baseline age: [50,60)	Male	52	190	0.295228033333333	0.00979763834751773
105	Baseline age: [50,60)	Male	52	424	0.260555244444444	0.00965502695248227
106	Baseline age: [50,60)	Male	52	580	0.241175826666667	0.00978675723404255
107	Baseline age: [50,60)	Male	52	602	0.276200044444444	0.00885113863829787
108	Baseline age: [50,60)	Male	52	754	0.234394755555556	0.0103976650070922
109	Baseline age: [50,60)	Male	52	830	0.264346106666667	0.00942996226950355
110	Baseline age: [50,60)	Male	52	862	0.293530766666667	0.0087148074893617
111	Baseline age: [50,60)	Male	52	916	0.24668526	0.00928912778014184
112	Baseline age: [50,60)	Male	52	942	0.2854362	0.0107752843141844
113	Baseline age: [50,60)	Male	52	1021	0.272244973333333	0.00866204666666667
114	Baseline age: [50,60)	Male	52	1023	0.281165964444444	0.0091667954964539
115	Baseline age: [50,60)	Male	52	1048	0.242412622222222	0.00997994355815603
116	Baseline age: [50,60)	Male	52	1133	0.249127242222222	0.0104037940283688
117	Baseline age: [50,60)	Male	52	1220	0.22745798	0.00867492944255319
118	Baseline age: [50,60)	Male	52	1282	0.248777215555556	0.00923928335460993
119	Baseline age: [50,60)	Male	52	1345	0.281893224444444	0.00891254017021277
120	Baseline age: [50,60)	Male	52	1414	0.262952308888889	0.00729050584397163
121	Baseline age: [50,60)	Male	52	1549	0.266641335555556	0.0100411335546099
122	Baseline age: [50,60)	Male	52	1598	0.266251802222222	0.00845714714255319
123	Baseline age: [50,60)	Male	52	1622	0.245787757777778	0.00945927978439716
124	Baseline age: [50,60)	Male	52	1682	0.261458224444444	0.00881144668085106
125	Baseline age: [50,60)	Male	52	1685	0.268435806666667	0.00975589026808511
126	Baseline age: [50,60)	Male	52	1727	0.28867742	0.00985054666170213
127	Baseline age: [50,60)	Male	52	1848	0.220066875555556	0.00926862468652482
128	Baseline age: [50,60)	Male	52	1871	0.250603271111111	0.00958467529078014
129	Baseline age: [50,60)	Male	52	2053	0.2585063	0.00828272430496454
130	Baseline age: [50,60)	Male	52	2069	0.262871284444444	0.00817674575177305
131	Baseline age: [50,60)	Male	52	2189	0.285587455555556	0.00820537009219858
132	Baseline age: [50,60)	Male	52	2256	0.24482158	0.00960112413546099
133	Baseline age: [50,60)	Male	52	2459	0.209382446666667	0.00911198314184397
134	Baseline age: [50,60)	Male	52	2480	0.232665571111111	0.00842572582978723
135	Baseline age: [50,60)	Male	52	2565	0.244251546666667	0.0105300631836879
136	Baseline age: [50,60)	Male	52	2607	0.309728004444444	0.0123436862219858
137	Baseline age: [50,60)	Male	52	2686	0.257591891111111	0.00848073804609929
138	Baseline age: [50,60)	Male	52	2823	0.263307426666667	0.00938476310141844
139	Baseline age: [50,60)	Male	52	2829	0.221479253333333	0.010278133964539
140	Baseline age: [50,60)	Male	52	2831	0.259615513333333	0.00985989037588652
141	Baseline age: [50,60)	Male	52	2980	0.247484724444444	0.00935779636595745
142	Baseline age: [50,60)	Male	52	3048	0.226506737777778	0.00819749388652482
143	Baseline age: [50,60)	Male	52	3059	0.246405511111111	0.00974330218865248
144	Baseline age: [50,60)	Male	52	3112	0.27943218	0.0105656265602837
145	Baseline age: [50,60)	Male	52	3114	0.260520231111111	0.00916198783120567
146	Baseline age: [50,60)	Male	52	3137	0.216147064444444	0.0104465683758865
147	Baseline age: [50,60)	Male	52	3138	0.237304506666667	0.0106763332056738
148	Baseline age: [50,60)	Male	52	3174	0.250265653333333	0.00951675651914894
149	Baseline age: [50,60)	Male	52	3205	0.278568557777778	0.00993511421276596
150	Baseline age: [50,60)	Male	52	3241	0.29490784	0.00978508141134752
151	Baseline age: [50,60)	Male	52	3344	0.288078262222222	0.00988146546808511
152	Baseline age: [50,60)	Male	52	3369	0.233597471111111	0.00917792613617021
153	Baseline age: [50,60)	Male	52	3451	0.243552922222222	0.00891935792198582
154	Baseline age: [50,60)	Male	52	3482	0.248533491111111	0.00990792965815603
155	Baseline age: [50,60)	Male	52	3486	0.265989811111111	0.00962532056382979
156	Baseline age: [50,60)	Male	52	3504	0.279734357777778	0.0089302413106383
157	Baseline age: [50,60)	Male	52	3507	0.219596466666667	0.00930119487163121
158	Baseline age: [50,60)	Male	52	3536	0.23734864	0.0102312647517731
159	Baseline age: [50,60)	Male	52	3625	0.243195971111111	0.00871888267588652
160	Baseline age: [50,60)	Male	52	3729	0.265731362222222	0.00917841090070922
161	Baseline age: [50,60)	Male	52	3790	0.259708366666667	0.0108713031276596
162	Baseline age: [50,60)	Male	52	3827	0.286269722222222	0.00825744458156028
163	Baseline age: [50,60)	Male	52	3840	0.218658051111111	0.00998811403404255
164	Baseline age: [50,60)	Male	52	3936	0.253088466666667	0.0094706694964539
165	Baseline age: [50,60)	Male	52	3948	0.262730797777778	0.00983123621985816
166	Baseline age: [50,60)	Male	52	4012	0.274133233333333	0.0102839289929078
167	Baseline age: [50,60)	Male	52	4080	0.27797322	0.00932210340425532
168	Baseline age: [50,60)	Male	52	4110	0.260493177777778	0.0094001525283688
169	Baseline age: [50,60)	Male	52	4124	0.259792048888889	0.0103192380212766
170	Baseline age: [50,60)	Male	52	4207	0.229087495555556	0.00929191666382979
171	Baseline age: [50,60)	Male	52	4337	0.250605395555556	0.0100169229829787
172	Baseline age: [50,60)	Male	52	4479	0.270967562222222	0.00958697553191489
173	Baseline age: [50,60)	Male	52	4515	0.270057226666667	0.00979696327659575
174	Baseline age: [50,60)	Male	52	4565	0.286005668888889	0.00924101261205674
175	Baseline age: [50,60)	Male	52	4660	0.234883353333333	0.011409268858156
176	Baseline age: [50,60)	Male	52	4724	0.232698437777778	0.00862666839787234
177	Baseline age: [50,60)	Male	52	4740	0.250534804444444	0.00843729500212766
178	Baseline age: [50,60)	Male	52	4744	0.221243884444444	0.00946581465673759
179	Baseline age: [50,60)	Male	52	4796	0.247096448888889	0.00973372956028369
180	Baseline age: [50,60)	Male	52	4965	0.292099417777778	0.00948853732624113
181	Baseline age: [50,60)	Male	52	4980	0.264462973333333	0.00937639957943262
182	Baseline age: [50,60)	Male	52	4999	0.258949008888889	0.00944145185815603
183	Baseline age: [50,60)	Male	52	5042	0.261495275555556	0.00887408187234043
184	Baseline age: [50,60)	Male	52	5051	0.238823211111111	0.00885916008297872
185	Baseline age: [50,60)	Male	52	5053	0.274745104444444	0.00977071495035461
186	Baseline age: [50,60)	Male	52	5127	0.215953666666667	0.00824815658865248
187	Baseline age: [50,60)	Male	52	5141	0.278607295555556	0.0101905644609929
188	Baseline age: [50,60)	Male	52	5150	0.246821684444444	0.00821230577304964
189	Baseline age: [50,60)	Male	52	5154	0.22897496	0.00910661663120567
190	Baseline age: [50,60)	Male	52	5368	0.257374704444444	0.00867723185106383
191	Baseline age: [50,60)	Male	52	5619	0.268279513333333	0.00886676787234042
192	Baseline age: [50,60)	Male	52	5634	0.295977677777778	0.00928074873758865
193	Baseline age: [50,60)	Male	52	5645	0.263538931111111	0.00918682560141844
194	Baseline age: [50,60)	Male	52	5771	0.258684924444444	0.00908328123617021
195	Baseline age: [50,60)	Male	52	5773	0.278153351111111	0.00845195704964539
196	Baseline age: [50,60)	Male	52	5800	0.283660628888889	0.00935787031347518
197	Baseline age: [50,60)	Male	52	5820	0.234060348888889	0.00999497414184397
198	Baseline age: [50,60)	Male	52	5836	0.281424024444444	0.00938472636879433
199	Baseline age: [50,60)	Male	52	5876	0.277620335555556	0.00974061151347518
200	Baseline age: [50,60)	Male	52	5961	0.289812235555556	0.00890103071702128
201	Baseline age: [50,60)	Male	54	79	0.249328691111111	0.0105475254294574
202	Baseline age: [50,60)	Male	54	104	0.235606932222222	0.0127622011972868
203	Baseline age: [50,60)	Male	54	187	0.25016292	0.0108388240313953
204	Baseline age: [50,60)	Male	54	190	0.247730248888889	0.0112366516290698
205	Baseline age: [50,60)	Male	54	424	0.224953355555556	0.0116312066550388
206	Baseline age: [50,60)	Male	54	580	0.2442857	0.0116375224251938
207	Baseline age: [50,60)	Male	54	602	0.276827812222222	0.0105522341379845
208	Baseline age: [50,60)	Male	54	754	0.242404163333333	0.0114857202891473
209	Baseline age: [50,60)	Male	54	830	0.234758996666667	0.0110542343449612
210	Baseline age: [50,60)	Male	54	862	0.268083114444444	0.0109174672131783
211	Baseline age: [50,60)	Male	54	916	0.229164327777778	0.0106823487209302
212	Baseline age: [50,60)	Male	54	942	0.261097562222222	0.0117294523604651
213	Baseline age: [50,60)	Male	54	1021	0.251229336666667	0.0117524703379845
214	Baseline age: [50,60)	Male	54	1023	0.246323781111111	0.0105344864011628
215	Baseline age: [50,60)	Male	54	1048	0.225285815555556	0.0113717838767442
216	Baseline age: [50,60)	Male	54	1133	0.23685504	0.0115187808914729
217	Baseline age: [50,60)	Male	54	1220	0.237306541111111	0.0107243387755814
218	Baseline age: [50,60)	Male	54	1282	0.231441357777778	0.0107639950147287
219	Baseline age: [50,60)	Male	54	1345	0.256095252222222	0.0106189707945736
220	Baseline age: [50,60)	Male	54	1414	0.24328449	0.00951875922868217
221	Baseline age: [50,60)	Male	54	1549	0.240975553333333	0.0116971567817829
222	Baseline age: [50,60)	Male	54	1598	0.240416197777778	0.0109307633174419
223	Baseline age: [50,60)	Male	54	1622	0.225466603333333	0.0120407380790698
224	Baseline age: [50,60)	Male	54	1682	0.237246474444444	0.0103740468321705
225	Baseline age: [50,60)	Male	54	1685	0.25947967	0.0111594634352713
226	Baseline age: [50,60)	Male	54	1727	0.266732125555556	0.0117742355829457
227	Baseline age: [50,60)	Male	54	1848	0.219553032222222	0.0117598262286822
228	Baseline age: [50,60)	Male	54	1871	0.216612675555556	0.0116985981550388
229	Baseline age: [50,60)	Male	54	2053	0.253914912222222	0.0107463647403101
230	Baseline age: [50,60)	Male	54	2069	0.232603155555556	0.0103388723992248
231	Baseline age: [50,60)	Male	54	2189	0.230706708888889	0.00978708079069767
232	Baseline age: [50,60)	Male	54	2256	0.252543362222222	0.0111344911042636
233	Baseline age: [50,60)	Male	54	2459	0.209253415555556	0.0110182580852713
234	Baseline age: [50,60)	Male	54	2480	0.237728895555556	0.0104552261627907
235	Baseline age: [50,60)	Male	54	2565	0.218924085555556	0.0119386488027132
236	Baseline age: [50,60)	Male	54	2607	0.244978462222222	0.0127345327170543
237	Baseline age: [50,60)	Male	54	2686	0.233233091111111	0.0110408145972868
238	Baseline age: [50,60)	Male	54	2823	0.229038286666667	0.0108507783895349
239	Baseline age: [50,60)	Male	54	2829	0.222064432222222	0.0115583045313953
240	Baseline age: [50,60)	Male	54	2831	0.24082178	0.0118422953666667
241	Baseline age: [50,60)	Male	54	2980	0.231680116666667	0.0111077293255814
242	Baseline age: [50,60)	Male	54	3048	0.229963907777778	0.00982470035271318
243	Baseline age: [50,60)	Male	54	3059	0.254158651111111	0.0118494625414729
244	Baseline age: [50,60)	Male	54	3112	0.244440391111111	0.0120598538294574
245	Baseline age: [50,60)	Male	54	3114	0.246980851111111	0.0107839873151163
246	Baseline age: [50,60)	Male	54	3137	0.233744575555556	0.0114262651550388
247	Baseline age: [50,60)	Male	54	3138	0.226663291111111	0.0118857048728682
248	Baseline age: [50,60)	Male	54	3174	0.245910775555556	0.0110000083875969
249	Baseline age: [50,60)	Male	54	3205	0.269528634444444	0.0111444713178295
250	Baseline age: [50,60)	Male	54	3241	0.256563596666667	0.0107334403178295
251	Baseline age: [50,60)	Male	54	3344	0.254117754444444	0.0118647512813953
252	Baseline age: [50,60)	Male	54	3369	0.220731385555556	0.0113789008934109
253	Baseline age: [50,60)	Male	54	3451	0.227291812222222	0.0112606666860465
254	Baseline age: [50,60)	Male	54	3482	0.234242245555556	0.0120538589728682
255	Baseline age: [50,60)	Male	54	3486	0.246356318888889	0.0111943368875969
256	Baseline age: [50,60)	Male	54	3504	0.238373668888889	0.010698092005814
257	Baseline age: [50,60)	Male	54	3507	0.230535625555556	0.0114750716891473
258	Baseline age: [50,60)	Male	54	3536	0.235795763333333	0.0114840250968992
259	Baseline age: [50,60)	Male	54	3625	0.257385392222222	0.0105963284356589
260	Baseline age: [50,60)	Male	54	3729	0.23570746	0.0110378939186047
261	Baseline age: [50,60)	Male	54	3790	0.255258445555556	0.0123953464379845
262	Baseline age: [50,60)	Male	54	3827	0.261041724444444	0.0106043269263566
263	Baseline age: [50,60)	Male	54	3840	0.220654905555556	0.0118244375193798
264	Baseline age: [50,60)	Male	54	3936	0.242834074444444	0.0108330502453488
265	Baseline age: [50,60)	Male	54	3948	0.246241136666667	0.0113083326472868
266	Baseline age: [50,60)	Male	54	4012	0.246226404444444	0.0118898304844961
267	Baseline age: [50,60)	Male	54	4080	0.23381143	0.0110423336666667
268	Baseline age: [50,60)	Male	54	4110	0.22995937	0.0112108317093023
269	Baseline age: [50,60)	Male	54	4124	0.236751471111111	0.0113432344496124
270	Baseline age: [50,60)	Male	54	4207	0.240348442222222	0.0112110399317829
271	Baseline age: [50,60)	Male	54	4337	0.244883202222222	0.0115809555864341
272	Baseline age: [50,60)	Male	54	4479	0.231496664444444	0.0109804899689922
273	Baseline age: [50,60)	Male	54	4515	0.245207597777778	0.0110962195569767
274	Baseline age: [50,60)	Male	54	4565	0.254619355555556	0.0111545863356589
275	Baseline age: [50,60)	Male	54	4660	0.239735248888889	0.0126062003062015
276	Baseline age: [50,60)	Male	54	4724	0.238072228888889	0.0108706611790698
277	Baseline age: [50,60)	Male	54	4740	0.233779588888889	0.0101052801108527
278	Baseline age: [50,60)	Male	54	4744	0.218789602222222	0.0120095989639535
279	Baseline age: [50,60)	Male	54	4796	0.247788624444444	0.0121397807868217
280	Baseline age: [50,60)	Male	54	4965	0.24332989	0.0112408002170543
281	Baseline age: [50,60)	Male	54	4980	0.258772434444444	0.0115672582248062
282	Baseline age: [50,60)	Male	54	4999	0.239675606666667	0.0112830743914729
283	Baseline age: [50,60)	Male	54	5042	0.238864593333333	0.0110050864717054
284	Baseline age: [50,60)	Male	54	5051	0.235639963333333	0.0108707724089147
285	Baseline age: [50,60)	Male	54	5053	0.24552574	0.0116473380891473
286	Baseline age: [50,60)	Male	54	5127	0.211253926666667	0.0103560125639535
287	Baseline age: [50,60)	Male	54	5141	0.265915604444444	0.0121199034686047
288	Baseline age: [50,60)	Male	54	5150	0.234921117777778	0.0102688930813953
289	Baseline age: [50,60)	Male	54	5154	0.233627381111111	0.0109266202790698
290	Baseline age: [50,60)	Male	54	5368	0.234273652222222	0.0104721496589147
291	Baseline age: [50,60)	Male	54	5619	0.252792593333333	0.0111762949069767
292	Baseline age: [50,60)	Male	54	5634	0.267286078888889	0.0110240524422481
293	Baseline age: [50,60)	Male	54	5645	0.260842711111111	0.0114425901542636
294	Baseline age: [50,60)	Male	54	5771	0.264310732222222	0.0107408979631783
295	Baseline age: [50,60)	Male	54	5773	0.228414141111111	0.0105308342934109
296	Baseline age: [50,60)	Male	54	5800	0.242148481111111	0.0108383014872093
297	Baseline age: [50,60)	Male	54	5820	0.237315755555556	0.0112892677054264
298	Baseline age: [50,60)	Male	54	5836	0.260616634444444	0.0106398394263566
299	Baseline age: [50,60)	Male	54	5876	0.274786468888889	0.0117699472015504
300	Baseline age: [50,60)	Male	54	5961	0.261601708888889	0.0109647207209302
301	Baseline age: [50,60)	Male	56	79	0.224194227586207	0.0116438768360697
302	Baseline age: [50,60)	Male	56	104	0.223604153793103	0.0133846685422886
303	Baseline age: [50,60)	Male	56	187	0.232145844137931	0.011862991519403
304	Baseline age: [50,60)	Male	56	190	0.231703057241379	0.0121115352032338
305	Baseline age: [50,60)	Male	56	424	0.233177384137931	0.0129389090900498
306	Baseline age: [50,60)	Male	56	580	0.235152477931034	0.0127923028671642
307	Baseline age: [50,60)	Male	56	602	0.223054753793103	0.0115242922206468
308	Baseline age: [50,60)	Male	56	754	0.227780966206897	0.0123660228639303
309	Baseline age: [50,60)	Male	56	830	0.229015513103448	0.0121630284154229
310	Baseline age: [50,60)	Male	56	862	0.255790677241379	0.0120863055646766
311	Baseline age: [50,60)	Male	56	916	0.22908050137931	0.0119069039502488
312	Baseline age: [50,60)	Male	56	942	0.22810576	0.0127236111383085
313	Baseline age: [50,60)	Male	56	1021	0.235188305517241	0.0128957650223881
314	Baseline age: [50,60)	Male	56	1023	0.225814531724138	0.0120649105273632
315	Baseline age: [50,60)	Male	56	1048	0.221024157931034	0.0128042261276119
316	Baseline age: [50,60)	Male	56	1133	0.222720377241379	0.0127483249427861
317	Baseline age: [50,60)	Male	56	1220	0.223953640689655	0.0120030532310945
318	Baseline age: [50,60)	Male	56	1282	0.238553327586207	0.0120401318848259
319	Baseline age: [50,60)	Male	56	1345	0.224636254482759	0.0123615258241294
320	Baseline age: [50,60)	Male	56	1414	0.23327000137931	0.0109023339751244
321	Baseline age: [50,60)	Male	56	1549	0.227347276551724	0.0129690062044776
322	Baseline age: [50,60)	Male	56	1598	0.223169813103448	0.0121542271430348
323	Baseline age: [50,60)	Male	56	1622	0.234389450344828	0.0126920471360697
324	Baseline age: [50,60)	Male	56	1682	0.212196070344828	0.0115761818069652
325	Baseline age: [50,60)	Male	56	1685	0.254902000689655	0.0122949686691542
326	Baseline age: [50,60)	Male	56	1727	0.25023756137931	0.0125072058072139
327	Baseline age: [50,60)	Male	56	1848	0.216245786206897	0.0128242772810945
328	Baseline age: [50,60)	Male	56	1871	0.208808457241379	0.0126593636069652
329	Baseline age: [50,60)	Male	56	2053	0.230990557931034	0.0120524287636816
330	Baseline age: [50,60)	Male	56	2069	0.227120693103448	0.0116544618333333
331	Baseline age: [50,60)	Male	56	2189	0.222368846896552	0.0111668438756219
332	Baseline age: [50,60)	Male	56	2256	0.225582152413793	0.0121520047992537
333	Baseline age: [50,60)	Male	56	2459	0.218223066896552	0.0122648512512438
334	Baseline age: [50,60)	Male	56	2480	0.231704771034483	0.0113389954079602
335	Baseline age: [50,60)	Male	56	2565	0.218623197241379	0.0125345687126866
336	Baseline age: [50,60)	Male	56	2607	0.229975269655172	0.013194894039801
337	Baseline age: [50,60)	Male	56	2686	0.229123727586207	0.0121040064228856
338	Baseline age: [50,60)	Male	56	2823	0.224981710344828	0.0119903083557214
339	Baseline age: [50,60)	Male	56	2829	0.227609849655172	0.0125896956328358
340	Baseline age: [50,60)	Male	56	2831	0.22018705862069	0.0123735420378109
341	Baseline age: [50,60)	Male	56	2980	0.226055197241379	0.0121129676666667
342	Baseline age: [50,60)	Male	56	3048	0.221452492413793	0.0113065768656716
343	Baseline age: [50,60)	Male	56	3059	0.227788582068966	0.0129532906741294
344	Baseline age: [50,60)	Male	56	3112	0.23403694	0.0126717977412935
345	Baseline age: [50,60)	Male	56	3114	0.229394307586207	0.0119460044840796
346	Baseline age: [50,60)	Male	56	3137	0.233450417241379	0.0122182593731343
347	Baseline age: [50,60)	Male	56	3138	0.214970748275862	0.012626805271393
348	Baseline age: [50,60)	Male	56	3174	0.235048244137931	0.011744955579602
349	Baseline age: [50,60)	Male	56	3205	0.239488171724138	0.0123244615238806
350	Baseline age: [50,60)	Male	56	3241	0.225422183448276	0.0120528222562189
351	Baseline age: [50,60)	Male	56	3344	0.239091433103448	0.0127731403370647
352	Baseline age: [50,60)	Male	56	3369	0.220346373103448	0.0127577487072139
353	Baseline age: [50,60)	Male	56	3451	0.224896033103448	0.0120623156768657
354	Baseline age: [50,60)	Male	56	3482	0.210107697931034	0.0130525510430348
355	Baseline age: [50,60)	Male	56	3486	0.235693559310345	0.0118507749885572
356	Baseline age: [50,60)	Male	56	3504	0.228872259310345	0.0118306611310945
357	Baseline age: [50,60)	Male	56	3507	0.230123842758621	0.0122303883032338
358	Baseline age: [50,60)	Male	56	3536	0.223969542758621	0.0121094349654229
359	Baseline age: [50,60)	Male	56	3625	0.223401447586207	0.0117727560042289
360	Baseline age: [50,60)	Male	56	3729	0.211384894482759	0.0120669305024876
361	Baseline age: [50,60)	Male	56	3790	0.223269579310345	0.0131687592238806
362	Baseline age: [50,60)	Male	56	3827	0.231552424137931	0.0116533968606965
363	Baseline age: [50,60)	Male	56	3840	0.230104312413793	0.0123368523208955
364	Baseline age: [50,60)	Male	56	3936	0.233149226206897	0.011812865608209
365	Baseline age: [50,60)	Male	56	3948	0.225727937241379	0.0121107700373134
366	Baseline age: [50,60)	Male	56	4012	0.242168796551724	0.0126122248997512
367	Baseline age: [50,60)	Male	56	4080	0.229790550344828	0.0122624469477612
368	Baseline age: [50,60)	Male	56	4110	0.223304948275862	0.0122238120460199
369	Baseline age: [50,60)	Male	56	4124	0.231718924827586	0.0120839930223881
370	Baseline age: [50,60)	Male	56	4207	0.24961777862069	0.0122301249084577
371	Baseline age: [50,60)	Male	56	4337	0.230561527586207	0.0123368982960199
372	Baseline age: [50,60)	Male	56	4479	0.219616375862069	0.011859022159204
373	Baseline age: [50,60)	Male	56	4515	0.230468740689655	0.0125702078524876
374	Baseline age: [50,60)	Male	56	4565	0.223729111034483	0.0120475127711443
375	Baseline age: [50,60)	Male	56	4660	0.224407148275862	0.0129515501616915
376	Baseline age: [50,60)	Male	56	4724	0.242652712413793	0.0118465884987562
377	Baseline age: [50,60)	Male	56	4740	0.22691000137931	0.0114854688412935
378	Baseline age: [50,60)	Male	56	4744	0.21751351862069	0.0129139870422886
379	Baseline age: [50,60)	Male	56	4796	0.224254887586207	0.0126654293109453
380	Baseline age: [50,60)	Male	56	4965	0.222093155172414	0.0121990897313433
381	Baseline age: [50,60)	Male	56	4980	0.244093044827586	0.0127061740390547
382	Baseline age: [50,60)	Male	56	4999	0.229762297931034	0.0121800720370647
383	Baseline age: [50,60)	Male	56	5042	0.220910500689655	0.0121618520238806
384	Baseline age: [50,60)	Male	56	5051	0.224395246896552	0.0122532702544776
385	Baseline age: [50,60)	Male	56	5053	0.237941713103448	0.01282698539801
386	Baseline age: [50,60)	Male	56	5127	0.21358611862069	0.0118453313283582
387	Baseline age: [50,60)	Male	56	5141	0.222856184827586	0.0129525654738806
388	Baseline age: [50,60)	Male	56	5150	0.220178455862069	0.011630962290796
389	Baseline age: [50,60)	Male	56	5154	0.228276957931034	0.0120384375348259
390	Baseline age: [50,60)	Male	56	5368	0.226089282758621	0.0120743784402985
391	Baseline age: [50,60)	Male	56	5619	0.23593788137931	0.0121421979004975
392	Baseline age: [50,60)	Male	56	5634	0.234084903448276	0.0121283482636816
393	Baseline age: [50,60)	Male	56	5645	0.24408966137931	0.0123175582741294
394	Baseline age: [50,60)	Male	56	5771	0.241533994482759	0.0120655582325871
395	Baseline age: [50,60)	Male	56	5773	0.211901803448276	0.0117610069723881
396	Baseline age: [50,60)	Male	56	5800	0.226429386896552	0.0118566971087065
397	Baseline age: [50,60)	Male	56	5820	0.230343548275862	0.0122862470597015
398	Baseline age: [50,60)	Male	56	5836	0.24470046137931	0.0115223681624378
399	Baseline age: [50,60)	Male	56	5876	0.231155875862069	0.0124004357686567
400	Baseline age: [50,60)	Male	56	5961	0.236168991034483	0.0125864068109453
401	Baseline age: [50,60)	Male	58	79	0.2217309925	0.0130763700797802
402	Baseline age: [50,60)	Male	58	104	0.20974961625	0.0142540583175824
403	Baseline age: [50,60)	Male	58	187	0.220675914375	0.013568282578022
404	Baseline age: [50,60)	Male	58	190	0.217573346875	0.0133571983903297
405	Baseline age: [50,60)	Male	58	424	0.2112066325	0.0145155201010989
406	Baseline age: [50,60)	Male	58	580	0.21227099875	0.0143158131294505
407	Baseline age: [50,60)	Male	58	602	0.214106575	0.0128403360558242
408	Baseline age: [50,60)	Male	58	754	0.21076018	0.0136812839312088
409	Baseline age: [50,60)	Male	58	830	0.208529799375	0.0136165269846154
410	Baseline age: [50,60)	Male	58	862	0.22620770375	0.0137736318725275
411	Baseline age: [50,60)	Male	58	916	0.218620571875	0.0134786518967033
412	Baseline age: [50,60)	Male	58	942	0.2100193525	0.0139907749116484
413	Baseline age: [50,60)	Male	58	1021	0.2210283975	0.0142727444107692
414	Baseline age: [50,60)	Male	58	1023	0.213365455625	0.0135152789824176
415	Baseline age: [50,60)	Male	58	1048	0.214383135	0.0139244676389011
416	Baseline age: [50,60)	Male	58	1133	0.2171725225	0.0135081863318681
417	Baseline age: [50,60)	Male	58	1220	0.210849420625	0.0135065748285714
418	Baseline age: [50,60)	Male	58	1282	0.214553115625	0.013655690469011
419	Baseline age: [50,60)	Male	58	1345	0.21374575875	0.013709502821978
420	Baseline age: [50,60)	Male	58	1414	0.217339995	0.0127296902703297
421	Baseline age: [50,60)	Male	58	1549	0.2101366475	0.0142158820894505
422	Baseline age: [50,60)	Male	58	1598	0.210401490625	0.013574558989011
423	Baseline age: [50,60)	Male	58	1622	0.21290777375	0.0143578564279121
424	Baseline age: [50,60)	Male	58	1682	0.199748011875	0.0131310316969231
425	Baseline age: [50,60)	Male	58	1685	0.232603594375	0.0136838794894505
426	Baseline age: [50,60)	Male	58	1727	0.222984163125	0.0135926533527473
427	Baseline age: [50,60)	Male	58	1848	0.207503939375	0.0142355766241758
428	Baseline age: [50,60)	Male	58	1871	0.20404594125	0.0142442922065934
429	Baseline age: [50,60)	Male	58	2053	0.22633665375	0.0135742320043956
430	Baseline age: [50,60)	Male	58	2069	0.22628444875	0.0130527931296703
431	Baseline age: [50,60)	Male	58	2189	0.206557565	0.0131504604197802
432	Baseline age: [50,60)	Male	58	2256	0.21945546375	0.0131951632215385
433	Baseline age: [50,60)	Male	58	2459	0.202796253125	0.0135876561054945
434	Baseline age: [50,60)	Male	58	2480	0.2111658575	0.0128714713340659
435	Baseline age: [50,60)	Male	58	2565	0.203333861875	0.0136285571373626
436	Baseline age: [50,60)	Male	58	2607	0.215844881875	0.014109450970989
437	Baseline age: [50,60)	Male	58	2686	0.20466554125	0.0137736666156044
438	Baseline age: [50,60)	Male	58	2823	0.20811526125	0.0133815013362637
439	Baseline age: [50,60)	Male	58	2829	0.222619775	0.0140601211032967
440	Baseline age: [50,60)	Male	58	2831	0.21413421	0.0138373117694505
441	Baseline age: [50,60)	Male	58	2980	0.215581098125	0.0136934874285714
442	Baseline age: [50,60)	Male	58	3048	0.2190186325	0.0130538770043956
443	Baseline age: [50,60)	Male	58	3059	0.209412975	0.0145052362351648
444	Baseline age: [50,60)	Male	58	3112	0.210680544375	0.0139714058659341
445	Baseline age: [50,60)	Male	58	3114	0.21745781375	0.0136316925716484
446	Baseline age: [50,60)	Male	58	3137	0.215224425	0.0136320934967033
447	Baseline age: [50,60)	Male	58	3138	0.20293557	0.0137942056637363
448	Baseline age: [50,60)	Male	58	3174	0.218675616875	0.0133457849604396
449	Baseline age: [50,60)	Male	58	3205	0.2300079475	0.0134061929479121
450	Baseline age: [50,60)	Male	58	3241	0.211772009375	0.0136125172703297
451	Baseline age: [50,60)	Male	58	3344	0.212723564375	0.0141495965558242
452	Baseline age: [50,60)	Male	58	3369	0.21321789125	0.014215294863956
453	Baseline age: [50,60)	Male	58	3451	0.21101724125	0.0137396009384615
454	Baseline age: [50,60)	Male	58	3482	0.19946190625	0.0145753658483516
455	Baseline age: [50,60)	Male	58	3486	0.219591133125	0.0132177132584615
456	Baseline age: [50,60)	Male	58	3504	0.22759666875	0.0136276880426374
457	Baseline age: [50,60)	Male	58	3507	0.216560913125	0.0137141764703297
458	Baseline age: [50,60)	Male	58	3536	0.220351933125	0.0133533645876923
459	Baseline age: [50,60)	Male	58	3625	0.206985818125	0.0134444556821978
460	Baseline age: [50,60)	Male	58	3729	0.206948958125	0.0139069929912088
461	Baseline age: [50,60)	Male	58	3790	0.218679234375	0.0146530311230769
462	Baseline age: [50,60)	Male	58	3827	0.222574325	0.0133581018250549
463	Baseline age: [50,60)	Male	58	3840	0.220399985	0.0138730459296703
464	Baseline age: [50,60)	Male	58	3936	0.214693541875	0.0131545749854945
465	Baseline age: [50,60)	Male	58	3948	0.21889337375	0.0136890178169231
466	Baseline age: [50,60)	Male	58	4012	0.21437671125	0.0141000875868132
467	Baseline age: [50,60)	Male	58	4080	0.2064665	0.0133841281912088
468	Baseline age: [50,60)	Male	58	4110	0.206038340625	0.013632175421978
469	Baseline age: [50,60)	Male	58	4124	0.20967653	0.0134606820571429
470	Baseline age: [50,60)	Male	58	4207	0.22812264625	0.0133552514881319
471	Baseline age: [50,60)	Male	58	4337	0.21293095375	0.0139319598751648
472	Baseline age: [50,60)	Male	58	4479	0.206990054375	0.0132661627468132
473	Baseline age: [50,60)	Male	58	4515	0.22510681	0.0138741219821978
474	Baseline age: [50,60)	Male	58	4565	0.211182688125	0.0135920818727473
475	Baseline age: [50,60)	Male	58	4660	0.2070288675	0.0137756925384615
476	Baseline age: [50,60)	Male	58	4724	0.215667436875	0.0133857689912088
477	Baseline age: [50,60)	Male	58	4740	0.213487605	0.0131577731852747
478	Baseline age: [50,60)	Male	58	4744	0.20283578625	0.0144279627582418
479	Baseline age: [50,60)	Male	58	4796	0.21110913875	0.0142068246945055
480	Baseline age: [50,60)	Male	58	4965	0.207223393125	0.0137799290593407
481	Baseline age: [50,60)	Male	58	4980	0.223712760625	0.0140227559189011
482	Baseline age: [50,60)	Male	58	4999	0.21946313625	0.0133167182894506
483	Baseline age: [50,60)	Male	58	5042	0.195599138125	0.0139331091010989
484	Baseline age: [50,60)	Male	58	5051	0.21420040875	0.0139347898446154
485	Baseline age: [50,60)	Male	58	5053	0.22418088	0.0144192811098901
486	Baseline age: [50,60)	Male	58	5127	0.20894826	0.0133205928175824
487	Baseline age: [50,60)	Male	58	5141	0.2201798625	0.0143988532112088
488	Baseline age: [50,60)	Male	58	5150	0.202301080625	0.0133723765272527
489	Baseline age: [50,60)	Male	58	5154	0.21617408625	0.0135550221406593
490	Baseline age: [50,60)	Male	58	5368	0.21239704	0.0137230196505495
491	Baseline age: [50,60)	Male	58	5619	0.22481611125	0.0139074677934066
492	Baseline age: [50,60)	Male	58	5634	0.21167335875	0.0138329724553846
493	Baseline age: [50,60)	Male	58	5645	0.2223956025	0.0136646329773626
494	Baseline age: [50,60)	Male	58	5771	0.22623053875	0.0135610252224176
495	Baseline age: [50,60)	Male	58	5773	0.207455816875	0.0133612725450549
496	Baseline age: [50,60)	Male	58	5800	0.20372849125	0.0132210751487912
497	Baseline age: [50,60)	Male	58	5820	0.2132536125	0.0136005822703297
498	Baseline age: [50,60)	Male	58	5836	0.221309486875	0.0130701299015385
499	Baseline age: [50,60)	Male	58	5876	0.22081105375	0.0136595064901099
500	Baseline age: [50,60)	Male	58	5961	0.227549180625	0.0141373604
501	Baseline age: [50,60)	Male	60	79	0.214506197297297	0.0150380147068736
502	Baseline age: [50,60)	Male	60	104	0.215247601621622	0.0158397222286031
503	Baseline age: [50,60)	Male	60	187	0.226806596216216	0.0155428486656319
504	Baseline age: [50,60)	Male	60	190	0.208186321621622	0.0152267883886918
505	Baseline age: [50,60)	Male	60	424	0.216173314594595	0.0161089713325942
506	Baseline age: [50,60)	Male	60	580	0.226711986486486	0.0163930214478936
507	Baseline age: [50,60)	Male	60	602	0.214718174054054	0.0147731521840355
508	Baseline age: [50,60)	Male	60	754	0.22042164	0.0152371870751663
509	Baseline age: [50,60)	Male	60	830	0.217562928108108	0.0156985521529933
510	Baseline age: [50,60)	Male	60	862	0.223659491891892	0.0158044652128603
511	Baseline age: [50,60)	Male	60	916	0.214055745405405	0.0152552357494457
512	Baseline age: [50,60)	Male	60	942	0.215708001621622	0.0159454906509978
513	Baseline age: [50,60)	Male	60	1021	0.221562567027027	0.015812831691796
514	Baseline age: [50,60)	Male	60	1023	0.213786244324324	0.0156174130199557
515	Baseline age: [50,60)	Male	60	1048	0.221635018918919	0.0161720861862528
516	Baseline age: [50,60)	Male	60	1133	0.213028490810811	0.0155648313991131
517	Baseline age: [50,60)	Male	60	1220	0.220036097297297	0.0151258538580931
518	Baseline age: [50,60)	Male	60	1282	0.219695208108108	0.0153945058769401
519	Baseline age: [50,60)	Male	60	1345	0.211296583243243	0.0158636504221729
520	Baseline age: [50,60)	Male	60	1414	0.228697225945946	0.0145336833769401
521	Baseline age: [50,60)	Male	60	1549	0.214236728648649	0.0158777018026608
522	Baseline age: [50,60)	Male	60	1598	0.219059301621622	0.0155100298055432
523	Baseline age: [50,60)	Male	60	1622	0.219481015135135	0.016461222289357
524	Baseline age: [50,60)	Male	60	1682	0.20258276	0.0152771043649667
525	Baseline age: [50,60)	Male	60	1685	0.226751975675676	0.0155262152474501
526	Baseline age: [50,60)	Male	60	1727	0.219803059459459	0.0153740123791574
527	Baseline age: [50,60)	Male	60	1848	0.211653425945946	0.0161609566075388
528	Baseline age: [50,60)	Male	60	1871	0.202064747567568	0.015522161864745
529	Baseline age: [50,60)	Male	60	2053	0.226334202162162	0.0157705718736142
530	Baseline age: [50,60)	Male	60	2069	0.221631368108108	0.0152665976940133
531	Baseline age: [50,60)	Male	60	2189	0.208533127567568	0.0154541469756098
532	Baseline age: [50,60)	Male	60	2256	0.22266130972973	0.014992765275388
533	Baseline age: [50,60)	Male	60	2459	0.217078251351351	0.0151925472926829
534	Baseline age: [50,60)	Male	60	2480	0.215924974594595	0.0149218754545455
535	Baseline age: [50,60)	Male	60	2565	0.209844367027027	0.0153476366909091
536	Baseline age: [50,60)	Male	60	2607	0.214529198378378	0.0152715945062084
537	Baseline age: [50,60)	Male	60	2686	0.209831585405405	0.0158527719268293
538	Baseline age: [50,60)	Male	60	2823	0.227227775675676	0.0154008324966741
539	Baseline age: [50,60)	Male	60	2829	0.218603656756757	0.0155595116093126
540	Baseline age: [50,60)	Male	60	2831	0.217088664324324	0.0156447503099778
541	Baseline age: [50,60)	Male	60	2980	0.222858165945946	0.0154114097272727
542	Baseline age: [50,60)	Male	60	3048	0.217775427027027	0.0151632579534368
543	Baseline age: [50,60)	Male	60	3059	0.220154300540541	0.0163125071197339
544	Baseline age: [50,60)	Male	60	3112	0.213227117837838	0.0155066207532151
545	Baseline age: [50,60)	Male	60	3114	0.217646719459459	0.0153302582882483
546	Baseline age: [50,60)	Male	60	3137	0.215600908648649	0.0149895005254989
547	Baseline age: [50,60)	Male	60	3138	0.212490367027027	0.0155371810033259
548	Baseline age: [50,60)	Male	60	3174	0.226974370810811	0.0151953041263858
549	Baseline age: [50,60)	Male	60	3205	0.218571621621622	0.0154336848064302
550	Baseline age: [50,60)	Male	60	3241	0.215141050810811	0.0155219922062084
551	Baseline age: [50,60)	Male	60	3344	0.220341723243243	0.016098978518847
552	Baseline age: [50,60)	Male	60	3369	0.222415295675676	0.0158196788447894
553	Baseline age: [50,60)	Male	60	3451	0.218701378378378	0.0154713823237251
554	Baseline age: [50,60)	Male	60	3482	0.204902231351351	0.0159937639756098
555	Baseline age: [50,60)	Male	60	3486	0.230107885405405	0.0150814954700665
556	Baseline age: [50,60)	Male	60	3504	0.223646336216216	0.0155388806361419
557	Baseline age: [50,60)	Male	60	3507	0.225074958918919	0.0151102036452328
558	Baseline age: [50,60)	Male	60	3536	0.219331555675676	0.015365407195122
559	Baseline age: [50,60)	Male	60	3625	0.217282309189189	0.0153630466862528
560	Baseline age: [50,60)	Male	60	3729	0.206982811891892	0.0160538547694013
561	Baseline age: [50,60)	Male	60	3790	0.22357588972973	0.016051395616408
562	Baseline age: [50,60)	Male	60	3827	0.210922697837838	0.015175153762306
563	Baseline age: [50,60)	Male	60	3840	0.214961011891892	0.0153956381485588
564	Baseline age: [50,60)	Male	60	3936	0.214279010810811	0.0144752400997783
565	Baseline age: [50,60)	Male	60	3948	0.220759730810811	0.0153058882303769
566	Baseline age: [50,60)	Male	60	4012	0.22162544972973	0.0154573088891353
567	Baseline age: [50,60)	Male	60	4080	0.215018235675676	0.0155254558004435
568	Baseline age: [50,60)	Male	60	4110	0.220665632972973	0.0151468556252772
569	Baseline age: [50,60)	Male	60	4124	0.211380256756757	0.0152101862793792
570	Baseline age: [50,60)	Male	60	4207	0.225224457837838	0.0157299810288248
571	Baseline age: [50,60)	Male	60	4337	0.218239286486486	0.0153049821108647
572	Baseline age: [50,60)	Male	60	4479	0.214265783783784	0.014898656675388
573	Baseline age: [50,60)	Male	60	4515	0.217460225405405	0.015808559597561
574	Baseline age: [50,60)	Male	60	4565	0.21158612	0.0155281127456763
575	Baseline age: [50,60)	Male	60	4660	0.221826585945946	0.0151782779490022
576	Baseline age: [50,60)	Male	60	4724	0.219719561621622	0.0151678156762749
577	Baseline age: [50,60)	Male	60	4740	0.214736254594595	0.0152908964997783
578	Baseline age: [50,60)	Male	60	4744	0.213566029189189	0.0162489458470067
579	Baseline age: [50,60)	Male	60	4796	0.209638800540541	0.0155972414478936
580	Baseline age: [50,60)	Male	60	4965	0.208575456216216	0.0155675762771619
581	Baseline age: [50,60)	Male	60	4980	0.219640656756757	0.0158654777381375
582	Baseline age: [50,60)	Male	60	4999	0.228602312972973	0.0153111406563193
583	Baseline age: [50,60)	Male	60	5042	0.205263148108108	0.015354559268071
584	Baseline age: [50,60)	Male	60	5051	0.225660625945946	0.015790951097561
585	Baseline age: [50,60)	Male	60	5053	0.221094638918919	0.0161123676807095
586	Baseline age: [50,60)	Male	60	5127	0.211108609189189	0.0156604195840355
587	Baseline age: [50,60)	Male	60	5141	0.214301420540541	0.0163670613341463
588	Baseline age: [50,60)	Male	60	5150	0.209412696216216	0.0154488689991131
589	Baseline age: [50,60)	Male	60	5154	0.229382768108108	0.0158549946208426
590	Baseline age: [50,60)	Male	60	5368	0.213821125945946	0.0156678231574279
591	Baseline age: [50,60)	Male	60	5619	0.234762072972973	0.0154722275144124
592	Baseline age: [50,60)	Male	60	5634	0.215199153513514	0.0156395542184035
593	Baseline age: [50,60)	Male	60	5645	0.226902582162162	0.0153998594804878
594	Baseline age: [50,60)	Male	60	5771	0.230772239459459	0.0152710395552106
595	Baseline age: [50,60)	Male	60	5773	0.210720114054054	0.0153335137383592
596	Baseline age: [50,60)	Male	60	5800	0.212264811351351	0.0151721559995565
597	Baseline age: [50,60)	Male	60	5820	0.214188726486486	0.0157259267605322
598	Baseline age: [50,60)	Male	60	5836	0.226993575675676	0.0150888919694013
599	Baseline age: [50,60)	Male	60	5876	0.215076643783784	0.0157249401241685
600	Baseline age: [50,60)	Male	60	5961	0.222032285945946	0.0164358620487805
601	Baseline age: [50,60)	Male	62	79	0.21105884972067	0.0152937186177012
602	Baseline age: [50,60)	Male	62	104	0.224723974301676	0.0157449381862069
603	Baseline age: [50,60)	Male	62	187	0.223508352513966	0.0160313638613793
604	Baseline age: [50,60)	Male	62	190	0.209892032402235	0.0158363276898851
605	Baseline age: [50,60)	Male	62	424	0.21311282122905	0.016775635583908
606	Baseline age: [50,60)	Male	62	580	0.223977484357542	0.0166445780551724
607	Baseline age: [50,60)	Male	62	602	0.221050406703911	0.0151669977816092
608	Baseline age: [50,60)	Male	62	754	0.221154519553073	0.0165414417011494
609	Baseline age: [50,60)	Male	62	830	0.217898596089385	0.0160591293747126
610	Baseline age: [50,60)	Male	62	862	0.218554754748603	0.0163217792321839
611	Baseline age: [50,60)	Male	62	916	0.218407856424581	0.0159918539609195
612	Baseline age: [50,60)	Male	62	942	0.233051942458101	0.01713267846
613	Baseline age: [50,60)	Male	62	1021	0.218462324581006	0.0162257678572414
614	Baseline age: [50,60)	Male	62	1023	0.224053655307263	0.0162270020183908
615	Baseline age: [50,60)	Male	62	1048	0.217424970949721	0.0164560260367816
616	Baseline age: [50,60)	Male	62	1133	0.205178505586592	0.0156942554505747
617	Baseline age: [50,60)	Male	62	1220	0.212745636312849	0.015804282183908
618	Baseline age: [50,60)	Male	62	1282	0.219114601675978	0.0163853872597701
619	Baseline age: [50,60)	Male	62	1345	0.218993044134078	0.0162522371701149
620	Baseline age: [50,60)	Male	62	1414	0.214828483798883	0.0156056807264368
621	Baseline age: [50,60)	Male	62	1549	0.218058426815642	0.0167228171126437
622	Baseline age: [50,60)	Male	62	1598	0.212600902234637	0.0158541594526437
623	Baseline age: [50,60)	Male	62	1622	0.223340640782123	0.0160328660595402
624	Baseline age: [50,60)	Male	62	1682	0.207762883240223	0.0160175154528736
625	Baseline age: [50,60)	Male	62	1685	0.221826807821229	0.0161007303402299
626	Baseline age: [50,60)	Male	62	1727	0.22220938603352	0.0155543290133333
627	Baseline age: [50,60)	Male	62	1848	0.216188222905028	0.0164719036896552
628	Baseline age: [50,60)	Male	62	1871	0.20302768547486	0.0162531507034483
629	Baseline age: [50,60)	Male	62	2053	0.220293355865922	0.0160402894
630	Baseline age: [50,60)	Male	62	2069	0.223883583240223	0.0156308544942529
631	Baseline age: [50,60)	Male	62	2189	0.213293580446927	0.0161992125149425
632	Baseline age: [50,60)	Male	62	2256	0.223508379888268	0.0155376790942529
633	Baseline age: [50,60)	Male	62	2459	0.221029393854749	0.0157202874873563
634	Baseline age: [50,60)	Male	62	2480	0.212848067039106	0.0152374295793103
635	Baseline age: [50,60)	Male	62	2565	0.207912324581006	0.0154751872071264
636	Baseline age: [50,60)	Male	62	2607	0.216421346368715	0.0166350380873563
637	Baseline age: [50,60)	Male	62	2686	0.212467715083799	0.0161871236781609
638	Baseline age: [50,60)	Male	62	2823	0.216239811731844	0.0161438065862069
639	Baseline age: [50,60)	Male	62	2829	0.221575996648045	0.0163437392257471
640	Baseline age: [50,60)	Male	62	2831	0.21444270726257	0.0157145431770115
641	Baseline age: [50,60)	Male	62	2980	0.22903042849162	0.0157228698413793
642	Baseline age: [50,60)	Male	62	3048	0.223404363128492	0.0156820076022989
643	Baseline age: [50,60)	Male	62	3059	0.211141464804469	0.0165083934137931
644	Baseline age: [50,60)	Male	62	3112	0.215956775977654	0.0160341269606897
645	Baseline age: [50,60)	Male	62	3114	0.214485224581006	0.0162786068666667
646	Baseline age: [50,60)	Male	62	3137	0.207315634078212	0.0158269847885057
647	Baseline age: [50,60)	Male	62	3138	0.213041408938547	0.0159710845
648	Baseline age: [50,60)	Male	62	3174	0.220943360893855	0.0158118485264368
649	Baseline age: [50,60)	Male	62	3205	0.221012465363128	0.0155626495402299
650	Baseline age: [50,60)	Male	62	3241	0.213688364804469	0.0163327661977011
651	Baseline age: [50,60)	Male	62	3344	0.208046636871508	0.016837531816092
652	Baseline age: [50,60)	Male	62	3369	0.226160856424581	0.0163040918252874
653	Baseline age: [50,60)	Male	62	3451	0.21048994301676	0.0156490288533333
654	Baseline age: [50,60)	Male	62	3482	0.207479886592179	0.0169383095494253
655	Baseline age: [50,60)	Male	62	3486	0.220799692178771	0.0155310736710345
656	Baseline age: [50,60)	Male	62	3504	0.223001405586592	0.0164727258485057
657	Baseline age: [50,60)	Male	62	3507	0.223790083798883	0.0157036536022989
658	Baseline age: [50,60)	Male	62	3536	0.217803137988827	0.0157447614551724
659	Baseline age: [50,60)	Male	62	3625	0.212767182122905	0.0161527428563218
660	Baseline age: [50,60)	Male	62	3729	0.203940217877095	0.0161673330850575
661	Baseline age: [50,60)	Male	62	3790	0.217410511731844	0.016212744708046
662	Baseline age: [50,60)	Male	62	3827	0.213116065921788	0.015727114271954
663	Baseline age: [50,60)	Male	62	3840	0.213009473743017	0.0157531837218391
664	Baseline age: [50,60)	Male	62	3936	0.205973653072626	0.0159607009655172
665	Baseline age: [50,60)	Male	62	3948	0.225027569273743	0.016081226616092
666	Baseline age: [50,60)	Male	62	4012	0.220564874860335	0.0164119665931034
667	Baseline age: [50,60)	Male	62	4080	0.213026690502793	0.015672168137931
668	Baseline age: [50,60)	Male	62	4110	0.216911901117318	0.0164303299977011
669	Baseline age: [50,60)	Male	62	4124	0.20687856424581	0.0158286310804598
670	Baseline age: [50,60)	Male	62	4207	0.214241324022346	0.0159273195816092
671	Baseline age: [50,60)	Male	62	4337	0.219550677653631	0.0161348742482759
672	Baseline age: [50,60)	Male	62	4479	0.216965348044693	0.0155977801011494
673	Baseline age: [50,60)	Male	62	4515	0.211462468156425	0.0166728166390805
674	Baseline age: [50,60)	Male	62	4565	0.209478883240223	0.0154527398597701
675	Baseline age: [50,60)	Male	62	4660	0.214750970949721	0.0157292672367816
676	Baseline age: [50,60)	Male	62	4724	0.219953588268156	0.0154711923011494
677	Baseline age: [50,60)	Male	62	4740	0.215623563687151	0.0158934746616092
678	Baseline age: [50,60)	Male	62	4744	0.217228898882682	0.0161121634505747
679	Baseline age: [50,60)	Male	62	4796	0.204185122905028	0.0158678050988506
680	Baseline age: [50,60)	Male	62	4965	0.212619651396648	0.0160880045425287
681	Baseline age: [50,60)	Male	62	4980	0.225269308938547	0.0161750011096552
682	Baseline age: [50,60)	Male	62	4999	0.216523476536313	0.0154747845432184
683	Baseline age: [50,60)	Male	62	5042	0.207956432402235	0.0168276813967816
684	Baseline age: [50,60)	Male	62	5051	0.218550343575419	0.0162709401082759
685	Baseline age: [50,60)	Male	62	5053	0.216888813407821	0.0165425936873563
686	Baseline age: [50,60)	Male	62	5127	0.210961203351955	0.0160654702565517
687	Baseline age: [50,60)	Male	62	5141	0.209811039664804	0.0163726869510345
688	Baseline age: [50,60)	Male	62	5150	0.207033686592179	0.0162728049852874
689	Baseline age: [50,60)	Male	62	5154	0.228678349162011	0.0165688124091954
690	Baseline age: [50,60)	Male	62	5368	0.218742027374302	0.0164428431770115
691	Baseline age: [50,60)	Male	62	5619	0.225042690502793	0.0160729770068966
692	Baseline age: [50,60)	Male	62	5634	0.215671738547486	0.0163852419298851
693	Baseline age: [50,60)	Male	62	5645	0.228242501675978	0.0157839865977011
694	Baseline age: [50,60)	Male	62	5771	0.226926054748603	0.0159574898165517
695	Baseline age: [50,60)	Male	62	5773	0.2157482	0.0160652910183908
696	Baseline age: [50,60)	Male	62	5800	0.214762567039106	0.0155790285687356
697	Baseline age: [50,60)	Male	62	5820	0.213429318435754	0.0164944095103448
698	Baseline age: [50,60)	Male	62	5836	0.224477772067039	0.0156801592896552
699	Baseline age: [50,60)	Male	62	5876	0.219866168156425	0.0157605611793103
700	Baseline age: [50,60)	Male	62	5961	0.219958041340782	0.0169405385609195
701	Baseline age: [50,60)	Male	64	79	0.219501532596685	0.0177667629452381
702	Baseline age: [50,60)	Male	64	104	0.223397727071823	0.0180384338790476
703	Baseline age: [50,60)	Male	64	187	0.220116613812155	0.019057727172381
704	Baseline age: [50,60)	Male	64	190	0.215009262983425	0.01902326815
705	Baseline age: [50,60)	Male	64	424	0.218450742541436	0.0194980495307143
706	Baseline age: [50,60)	Male	64	580	0.217442700552486	0.019119082102381
707	Baseline age: [50,60)	Male	64	602	0.213766778453039	0.0181222183547619
708	Baseline age: [50,60)	Male	64	754	0.217647731491713	0.0187823112566667
709	Baseline age: [50,60)	Male	64	830	0.223653850828729	0.0187325809166667
710	Baseline age: [50,60)	Male	64	862	0.222909285635359	0.0200636501047619
711	Baseline age: [50,60)	Male	64	916	0.224406881767956	0.0184183547380952
712	Baseline age: [50,60)	Male	64	942	0.230766967403315	0.0199531796928571
713	Baseline age: [50,60)	Male	64	1021	0.221675086740331	0.0188659484242857
714	Baseline age: [50,60)	Male	64	1023	0.225980758563536	0.0189505713619048
715	Baseline age: [50,60)	Male	64	1048	0.22337357679558	0.0186630031428571
716	Baseline age: [50,60)	Male	64	1133	0.207959499447514	0.018051959402381
717	Baseline age: [50,60)	Male	64	1220	0.210918097790055	0.0185808287857143
718	Baseline age: [50,60)	Male	64	1282	0.232794207734807	0.0185073430309524
719	Baseline age: [50,60)	Male	64	1345	0.217563416022099	0.0186799422404762
720	Baseline age: [50,60)	Male	64	1414	0.211317891160221	0.0186896284238095
721	Baseline age: [50,60)	Male	64	1549	0.225030691712707	0.0189810545880952
722	Baseline age: [50,60)	Male	64	1598	0.218198504972376	0.0182758711638095
723	Baseline age: [50,60)	Male	64	1622	0.230029093922652	0.0192871111666667
724	Baseline age: [50,60)	Male	64	1682	0.214044098895028	0.0179397827285714
725	Baseline age: [50,60)	Male	64	1685	0.21570833480663	0.0188383899645238
726	Baseline age: [50,60)	Male	64	1727	0.223057438674033	0.0180602154180952
727	Baseline age: [50,60)	Male	64	1848	0.222496844198895	0.0197419477357143
728	Baseline age: [50,60)	Male	64	1871	0.207637224309392	0.0189576595833333
729	Baseline age: [50,60)	Male	64	2053	0.219372038121547	0.0193846699285714
730	Baseline age: [50,60)	Male	64	2069	0.227011683977901	0.0184633204619048
731	Baseline age: [50,60)	Male	64	2189	0.218585092265193	0.0193722598595238
732	Baseline age: [50,60)	Male	64	2256	0.227802451933702	0.0182729138071429
733	Baseline age: [50,60)	Male	64	2459	0.222720133149171	0.0181273189309524
734	Baseline age: [50,60)	Male	64	2480	0.21923339281768	0.0185539650595238
735	Baseline age: [50,60)	Male	64	2565	0.213300467403315	0.0177129947047619
736	Baseline age: [50,60)	Male	64	2607	0.216453675138122	0.0190535834928571
737	Baseline age: [50,60)	Male	64	2686	0.217234745856354	0.0190256131761905
738	Baseline age: [50,60)	Male	64	2823	0.22357994640884	0.0182119970952381
739	Baseline age: [50,60)	Male	64	2829	0.224101977900552	0.0180287729761905
740	Baseline age: [50,60)	Male	64	2831	0.214210672928177	0.0191329818714286
741	Baseline age: [50,60)	Male	64	2980	0.218503372375691	0.0183204813404762
742	Baseline age: [50,60)	Male	64	3048	0.220741761878453	0.0185988297428571
743	Baseline age: [50,60)	Male	64	3059	0.210834870718232	0.0193008984595238
744	Baseline age: [50,60)	Male	64	3112	0.219394675690608	0.0188048310452381
745	Baseline age: [50,60)	Male	64	3114	0.223915690055249	0.0194273992357143
746	Baseline age: [50,60)	Male	64	3137	0.212859943093923	0.0185468979928571
747	Baseline age: [50,60)	Male	64	3138	0.222286926519337	0.0183905942571429
748	Baseline age: [50,60)	Male	64	3174	0.228185070718232	0.019268852612619
749	Baseline age: [50,60)	Male	64	3205	0.22906192320442	0.018038395097619
750	Baseline age: [50,60)	Male	64	3241	0.215532617679558	0.0184020935357143
751	Baseline age: [50,60)	Male	64	3344	0.21440850441989	0.0189214496952381
752	Baseline age: [50,60)	Male	64	3369	0.236611646961326	0.0182955734071429
753	Baseline age: [50,60)	Male	64	3451	0.227917310497238	0.0193050839183333
754	Baseline age: [50,60)	Male	64	3482	0.211371497790055	0.0199516396666667
755	Baseline age: [50,60)	Male	64	3486	0.213490051381215	0.0183049820809524
756	Baseline age: [50,60)	Male	64	3504	0.227181965745856	0.0192708167833333
757	Baseline age: [50,60)	Male	64	3507	0.214358502762431	0.018336817502381
758	Baseline age: [50,60)	Male	64	3536	0.220382487292818	0.0186860828238095
759	Baseline age: [50,60)	Male	64	3625	0.212614371270718	0.0188149153409524
760	Baseline age: [50,60)	Male	64	3729	0.218215972928177	0.0190393871809524
761	Baseline age: [50,60)	Male	64	3790	0.22478633038674	0.0184383309285714
762	Baseline age: [50,60)	Male	64	3827	0.211367319889503	0.0184229900114286
763	Baseline age: [50,60)	Male	64	3840	0.220608119337017	0.0190332668
764	Baseline age: [50,60)	Male	64	3936	0.217039093922652	0.0187076513142857
765	Baseline age: [50,60)	Male	64	3948	0.226317238674033	0.0182224024738095
766	Baseline age: [50,60)	Male	64	4012	0.225800075690608	0.0199044547357143
767	Baseline age: [50,60)	Male	64	4080	0.210586019889503	0.0185186668190476
768	Baseline age: [50,60)	Male	64	4110	0.217738392265193	0.0189464451190476
769	Baseline age: [50,60)	Male	64	4124	0.22212619281768	0.0186651648714286
770	Baseline age: [50,60)	Male	64	4207	0.225024772375691	0.0193021941404762
771	Baseline age: [50,60)	Male	64	4337	0.23115441160221	0.0183555790119048
772	Baseline age: [50,60)	Male	64	4479	0.224186386187845	0.0182455294547619
773	Baseline age: [50,60)	Male	64	4515	0.217023097237569	0.0188062529121429
774	Baseline age: [50,60)	Male	64	4565	0.219211277348066	0.0180762872238095
775	Baseline age: [50,60)	Male	64	4660	0.222901055248619	0.0189051812666667
776	Baseline age: [50,60)	Male	64	4724	0.215594972375691	0.0189055194714286
777	Baseline age: [50,60)	Male	64	4740	0.222607633701657	0.0186196620595238
778	Baseline age: [50,60)	Male	64	4744	0.218694138674033	0.018991861847619
779	Baseline age: [50,60)	Male	64	4796	0.204352707734807	0.0184391357547619
780	Baseline age: [50,60)	Male	64	4965	0.210850150276243	0.0191250737285714
781	Baseline age: [50,60)	Male	64	4980	0.229523548066298	0.0189705650547619
782	Baseline age: [50,60)	Male	64	4999	0.214483691160221	0.0185287947333333
783	Baseline age: [50,60)	Male	64	5042	0.210891227071823	0.0203259833547619
784	Baseline age: [50,60)	Male	64	5051	0.223475077348066	0.0188117145442857
785	Baseline age: [50,60)	Male	64	5053	0.217358617127072	0.0190999045380952
786	Baseline age: [50,60)	Male	64	5127	0.226367626519337	0.0186581566404762
787	Baseline age: [50,60)	Male	64	5141	0.226476321546961	0.0196023978666667
788	Baseline age: [50,60)	Male	64	5150	0.213416654143646	0.0196261076714286
789	Baseline age: [50,60)	Male	64	5154	0.229298540331492	0.019399525697619
790	Baseline age: [50,60)	Male	64	5368	0.211268070718232	0.018764638047619
791	Baseline age: [50,60)	Male	64	5619	0.226917316022099	0.0189983589404762
792	Baseline age: [50,60)	Male	64	5634	0.230934379558011	0.0199396446490476
793	Baseline age: [50,60)	Male	64	5645	0.230807278453039	0.0189812894602381
794	Baseline age: [50,60)	Male	64	5771	0.223391028729282	0.0183961992
795	Baseline age: [50,60)	Male	64	5773	0.226896025414365	0.0186495723928571
796	Baseline age: [50,60)	Male	64	5800	0.213975712154696	0.0178823456404762
797	Baseline age: [50,60)	Male	64	5820	0.221859658563536	0.0189185806380952
798	Baseline age: [50,60)	Male	64	5836	0.221890635359116	0.0186718719785714
799	Baseline age: [50,60)	Male	64	5876	0.221634789502762	0.0189493082166667
800	Baseline age: [50,60)	Male	64	5961	0.229259564088398	0.0201534595071429
801	Baseline age: [50,60)	Male	66	79	0.22109760855615	0.0194615978068027
802	Baseline age: [50,60)	Male	66	104	0.223832064171123	0.0197311681358277
803	Baseline age: [50,60)	Male	66	187	0.220246604812834	0.0202618792405896
804	Baseline age: [50,60)	Male	66	190	0.209722497326203	0.0206742165986395
805	Baseline age: [50,60)	Male	66	424	0.227348870053476	0.0210940826585034
806	Baseline age: [50,60)	Male	66	580	0.224416694652406	0.0206246974897959
807	Baseline age: [50,60)	Male	66	602	0.218200762032086	0.0199346047596372
808	Baseline age: [50,60)	Male	66	754	0.224252744919786	0.020959266724263
809	Baseline age: [50,60)	Male	66	830	0.214888298395722	0.0206610032335601
810	Baseline age: [50,60)	Male	66	862	0.212831841176471	0.0220006775736961
811	Baseline age: [50,60)	Male	66	916	0.220672728342246	0.0200822202267574
812	Baseline age: [50,60)	Male	66	942	0.219969553475936	0.0214799929952381
813	Baseline age: [50,60)	Male	66	1021	0.216819482887701	0.0204863094782313
814	Baseline age: [50,60)	Male	66	1023	0.220391481283422	0.0204193085714286
815	Baseline age: [50,60)	Male	66	1048	0.21305457540107	0.0200426687324263
816	Baseline age: [50,60)	Male	66	1133	0.204812203743316	0.0198512477006803
817	Baseline age: [50,60)	Male	66	1220	0.209637658823529	0.0202364224648526
818	Baseline age: [50,60)	Male	66	1282	0.231591817112299	0.0208055259705215
819	Baseline age: [50,60)	Male	66	1345	0.21608507540107	0.0212445010793651
820	Baseline age: [50,60)	Male	66	1414	0.215037790909091	0.0211175954399093
821	Baseline age: [50,60)	Male	66	1549	0.221113513903743	0.0204312087414966
822	Baseline age: [50,60)	Male	66	1598	0.220830489839572	0.019626975755102
823	Baseline age: [50,60)	Male	66	1622	0.231014097326203	0.0209336207777778
824	Baseline age: [50,60)	Male	66	1682	0.208133671657754	0.0205095286961451
825	Baseline age: [50,60)	Male	66	1685	0.214907312299465	0.0209297691038549
826	Baseline age: [50,60)	Male	66	1727	0.224837301604278	0.0197694334950113
827	Baseline age: [50,60)	Male	66	1848	0.228879128342246	0.0211360032743764
828	Baseline age: [50,60)	Male	66	1871	0.198998972192513	0.0206193386938776
829	Baseline age: [50,60)	Male	66	2053	0.215529331016043	0.0214769486462585
830	Baseline age: [50,60)	Male	66	2069	0.222434776470588	0.0207359367142857
831	Baseline age: [50,60)	Male	66	2189	0.222426192513369	0.0214841459297052
832	Baseline age: [50,60)	Male	66	2256	0.227866379144385	0.0195606353528345
833	Baseline age: [50,60)	Male	66	2459	0.230471795187166	0.0201961079591837
834	Baseline age: [50,60)	Male	66	2480	0.218735367379679	0.0203227911292517
835	Baseline age: [50,60)	Male	66	2565	0.214113130481283	0.0192320391587302
836	Baseline age: [50,60)	Male	66	2607	0.204679263636364	0.0205917089319728
837	Baseline age: [50,60)	Male	66	2686	0.213823653475936	0.020859899829932
838	Baseline age: [50,60)	Male	66	2823	0.216816506951872	0.0198922680975057
839	Baseline age: [50,60)	Male	66	2829	0.229459871122995	0.019900195861678
840	Baseline age: [50,60)	Male	66	2831	0.215776364171123	0.0199593059455782
841	Baseline age: [50,60)	Male	66	2980	0.225614623529412	0.0202698809591837
842	Baseline age: [50,60)	Male	66	3048	0.226156564171123	0.0206109028208617
843	Baseline age: [50,60)	Male	66	3059	0.208018822459893	0.0209459361609977
844	Baseline age: [50,60)	Male	66	3112	0.220119636363636	0.0196731296689342
845	Baseline age: [50,60)	Male	66	3114	0.230696129946524	0.0215093462993197
846	Baseline age: [50,60)	Male	66	3137	0.206472813903743	0.0198635532902494
847	Baseline age: [50,60)	Male	66	3138	0.217209568983957	0.0199872348276644
848	Baseline age: [50,60)	Male	66	3174	0.220944112834225	0.0210094939873016
849	Baseline age: [50,60)	Male	66	3205	0.223839982887701	0.0194301757528345
850	Baseline age: [50,60)	Male	66	3241	0.216684576470588	0.0197576662108844
851	Baseline age: [50,60)	Male	66	3344	0.212281704278075	0.0203028580272109
852	Baseline age: [50,60)	Male	66	3369	0.24646269144385	0.0200570879977324
853	Baseline age: [50,60)	Male	66	3451	0.223843030481283	0.0209263095079365
854	Baseline age: [50,60)	Male	66	3482	0.213773726203209	0.0219153623061224
855	Baseline age: [50,60)	Male	66	3486	0.222288226737968	0.0199909103725624
856	Baseline age: [50,60)	Male	66	3504	0.230051668449198	0.0209477430312925
857	Baseline age: [50,60)	Male	66	3507	0.20966140802139	0.0202922026689342
858	Baseline age: [50,60)	Male	66	3536	0.209576795721925	0.0198733376326531
859	Baseline age: [50,60)	Male	66	3625	0.208108556684492	0.0204432079678005
860	Baseline age: [50,60)	Male	66	3729	0.215222162566845	0.0201063480249433
861	Baseline age: [50,60)	Male	66	3790	0.222322604812834	0.0194837445283447
862	Baseline age: [50,60)	Male	66	3827	0.205831415508021	0.0201109455714286
863	Baseline age: [50,60)	Male	66	3840	0.223486431016043	0.020673321829932
864	Baseline age: [50,60)	Male	66	3936	0.215477806951872	0.0206801952675737
865	Baseline age: [50,60)	Male	66	3948	0.224155477005348	0.0207064947460317
866	Baseline age: [50,60)	Male	66	4012	0.219679045989305	0.0215853821269841
867	Baseline age: [50,60)	Male	66	4080	0.197175865775401	0.0206134470952381
868	Baseline age: [50,60)	Male	66	4110	0.22193241657754	0.0208008626780045
869	Baseline age: [50,60)	Male	66	4124	0.216669961497326	0.0199720487437642
870	Baseline age: [50,60)	Male	66	4207	0.219537445454545	0.0213368371723356
871	Baseline age: [50,60)	Male	66	4337	0.217375480213904	0.0196779735442177
872	Baseline age: [50,60)	Male	66	4479	0.218880329411765	0.0204365405956916
873	Baseline age: [50,60)	Male	66	4515	0.208602251871658	0.0206076373952381
874	Baseline age: [50,60)	Male	66	4565	0.203572486096257	0.0197721850816327
875	Baseline age: [50,60)	Male	66	4660	0.233008112834225	0.0201532111473923
876	Baseline age: [50,60)	Male	66	4724	0.22015425828877	0.0207102774807256
877	Baseline age: [50,60)	Male	66	4740	0.216369729946524	0.0197703529857143
878	Baseline age: [50,60)	Male	66	4744	0.217406401069519	0.0201674366553288
879	Baseline age: [50,60)	Male	66	4796	0.209366717647059	0.0199890465170068
880	Baseline age: [50,60)	Male	66	4965	0.210257106417112	0.0206647805487528
881	Baseline age: [50,60)	Male	66	4980	0.225086160962567	0.0207634115825397
882	Baseline age: [50,60)	Male	66	4999	0.21314462459893	0.0202828541043084
883	Baseline age: [50,60)	Male	66	5042	0.211112138502674	0.0222467104671202
884	Baseline age: [50,60)	Male	66	5051	0.229158294117647	0.0204976380546485
885	Baseline age: [50,60)	Male	66	5053	0.219123413368984	0.0204360301405896
886	Baseline age: [50,60)	Male	66	5127	0.221454159358289	0.0210528142380952
887	Baseline age: [50,60)	Male	66	5141	0.225314821925134	0.0209713748049887
888	Baseline age: [50,60)	Male	66	5150	0.205999107486631	0.0214406980746032
889	Baseline age: [50,60)	Male	66	5154	0.222674394117647	0.0211416530748299
890	Baseline age: [50,60)	Male	66	5368	0.214108330481283	0.0212309752131519
891	Baseline age: [50,60)	Male	66	5619	0.228138709090909	0.020663777324263
892	Baseline age: [50,60)	Male	66	5634	0.219407588235294	0.0215884946031746
893	Baseline age: [50,60)	Male	66	5645	0.219515389839572	0.0206737921086168
894	Baseline age: [50,60)	Male	66	5771	0.2334953	0.0199606527408163
895	Baseline age: [50,60)	Male	66	5773	0.215510640641711	0.0203553550045351
896	Baseline age: [50,60)	Male	66	5800	0.229779619786096	0.0198468341968254
897	Baseline age: [50,60)	Male	66	5820	0.22450165828877	0.0205430489931973
898	Baseline age: [50,60)	Male	66	5836	0.219250085026738	0.0202582584671202
899	Baseline age: [50,60)	Male	66	5876	0.217132136898396	0.0203033498163265
900	Baseline age: [50,60)	Male	66	5961	0.225843304812834	0.0221106043219955
901	Baseline age: [50,60)	Male	68	79	0.225287497005988	0.0223617695141243
902	Baseline age: [50,60)	Male	68	104	0.241098581437126	0.0216031963031073
903	Baseline age: [50,60)	Male	68	187	0.237204882634731	0.0223515058305085
904	Baseline age: [50,60)	Male	68	190	0.212907782634731	0.0227929906977401
905	Baseline age: [50,60)	Male	68	424	0.231647246706587	0.0230085241497175
906	Baseline age: [50,60)	Male	68	580	0.224353169461078	0.0227034636158192
907	Baseline age: [50,60)	Male	68	602	0.221394295808383	0.0224128992457627
908	Baseline age: [50,60)	Male	68	754	0.223425786826347	0.0233299622683616
909	Baseline age: [50,60)	Male	68	830	0.219147440718563	0.0230436427090395
910	Baseline age: [50,60)	Male	68	862	0.219364093413174	0.0243808697259887
911	Baseline age: [50,60)	Male	68	916	0.231456837125748	0.0225999458898305
912	Baseline age: [50,60)	Male	68	942	0.238132774850299	0.0229076383257062
913	Baseline age: [50,60)	Male	68	1021	0.219560001197605	0.0225878450141243
914	Baseline age: [50,60)	Male	68	1023	0.234266517964072	0.022226197019774
915	Baseline age: [50,60)	Male	68	1048	0.221674751497006	0.0222318638361582
916	Baseline age: [50,60)	Male	68	1133	0.209308637125749	0.022543615799435
917	Baseline age: [50,60)	Male	68	1220	0.21456192994012	0.0223568019378531
918	Baseline age: [50,60)	Male	68	1282	0.238312536526946	0.0224731818898305
919	Baseline age: [50,60)	Male	68	1345	0.229296930538922	0.0226627654887006
920	Baseline age: [50,60)	Male	68	1414	0.218041198203593	0.0231129636610169
921	Baseline age: [50,60)	Male	68	1549	0.222966828143713	0.0218080972118644
922	Baseline age: [50,60)	Male	68	1598	0.227950575449102	0.021695836220339
923	Baseline age: [50,60)	Male	68	1622	0.229431376646707	0.0236219333050847
924	Baseline age: [50,60)	Male	68	1682	0.216503997005988	0.0234294181497175
925	Baseline age: [50,60)	Male	68	1685	0.211478678443114	0.0229079628841808
926	Baseline age: [50,60)	Male	68	1727	0.237858656886228	0.0221283823813559
927	Baseline age: [50,60)	Male	68	1848	0.228943428742515	0.0231473071977401
928	Baseline age: [50,60)	Male	68	1871	0.20845968742515	0.0225415447175141
929	Baseline age: [50,60)	Male	68	2053	0.228049656287425	0.0232091463785311
930	Baseline age: [50,60)	Male	68	2069	0.235830218562874	0.0226403123107345
931	Baseline age: [50,60)	Male	68	2189	0.225043135329341	0.0239233115367232
932	Baseline age: [50,60)	Male	68	2256	0.235722283832335	0.0217762363415254
933	Baseline age: [50,60)	Male	68	2459	0.23100365988024	0.0224339198163842
934	Baseline age: [50,60)	Male	68	2480	0.223111186826347	0.0220684205056497
935	Baseline age: [50,60)	Male	68	2565	0.223169791616766	0.0216685157937853
936	Baseline age: [50,60)	Male	68	2607	0.202724186826347	0.022319436440678
937	Baseline age: [50,60)	Male	68	2686	0.216879277245509	0.0235818750254237
938	Baseline age: [50,60)	Male	68	2823	0.231878001197605	0.0214012236158192
939	Baseline age: [50,60)	Male	68	2829	0.242545721556886	0.0220841603949153
940	Baseline age: [50,60)	Male	68	2831	0.217640764670659	0.0222281047853107
941	Baseline age: [50,60)	Male	68	2980	0.230440297005988	0.0223886703615819
942	Baseline age: [50,60)	Male	68	3048	0.237367949101796	0.0228805459774011
943	Baseline age: [50,60)	Male	68	3059	0.217460349101796	0.0225470252457627
944	Baseline age: [50,60)	Male	68	3112	0.215539595209581	0.0216628733502825
945	Baseline age: [50,60)	Male	68	3114	0.231508290419162	0.0230918694745763
946	Baseline age: [50,60)	Male	68	3137	0.217881882035928	0.0211796003276836
947	Baseline age: [50,60)	Male	68	3138	0.226143414371257	0.0225600139350282
948	Baseline age: [50,60)	Male	68	3174	0.221109943113772	0.0232551349661017
949	Baseline age: [50,60)	Male	68	3205	0.232689416167665	0.0211438797768362
950	Baseline age: [50,60)	Male	68	3241	0.220646455688623	0.0225945346666667
951	Baseline age: [50,60)	Male	68	3344	0.222273846107784	0.0226476470480226
952	Baseline age: [50,60)	Male	68	3369	0.249515149700599	0.021490954519774
953	Baseline age: [50,60)	Male	68	3451	0.225546002994012	0.0232390772118644
954	Baseline age: [50,60)	Male	68	3482	0.218717611377246	0.0235333996497175
955	Baseline age: [50,60)	Male	68	3486	0.230820968263473	0.0216029391836158
956	Baseline age: [50,60)	Male	68	3504	0.222825804790419	0.0219508970084746
957	Baseline age: [50,60)	Male	68	3507	0.221327729341317	0.0219736320875706
958	Baseline age: [50,60)	Male	68	3536	0.223337050898204	0.0222787032429379
959	Baseline age: [50,60)	Male	68	3625	0.211581594610778	0.0225696063121469
960	Baseline age: [50,60)	Male	68	3729	0.216864532934132	0.0225740400338983
961	Baseline age: [50,60)	Male	68	3790	0.241162407185629	0.0210560309293785
962	Baseline age: [50,60)	Male	68	3827	0.220666744311377	0.0228613928338983
963	Baseline age: [50,60)	Male	68	3840	0.226073041317365	0.0229346813107345
964	Baseline age: [50,60)	Male	68	3936	0.229601858682635	0.0216632997683616
965	Baseline age: [50,60)	Male	68	3948	0.228020413173653	0.0230204004237288
966	Baseline age: [50,60)	Male	68	4012	0.231743815568862	0.0236209857937853
967	Baseline age: [50,60)	Male	68	4080	0.199498713173653	0.0228056252966102
968	Baseline age: [50,60)	Male	68	4110	0.222968726946108	0.0222791532627119
969	Baseline age: [50,60)	Male	68	4124	0.225051728742515	0.0221260414519774
970	Baseline age: [50,60)	Male	68	4207	0.21588964251497	0.0236362976864407
971	Baseline age: [50,60)	Male	68	4337	0.220221178443114	0.0207976917118644
972	Baseline age: [50,60)	Male	68	4479	0.224391976047904	0.0230110431186441
973	Baseline age: [50,60)	Male	68	4515	0.219372880838323	0.0219894536016949
974	Baseline age: [50,60)	Male	68	4565	0.217378593413174	0.0218635721581921
975	Baseline age: [50,60)	Male	68	4660	0.235983560479042	0.0229847459576271
976	Baseline age: [50,60)	Male	68	4724	0.220106011976048	0.0228475964971751
977	Baseline age: [50,60)	Male	68	4740	0.217422943113772	0.0214941116706215
978	Baseline age: [50,60)	Male	68	4744	0.219196517365269	0.022958591039548
979	Baseline age: [50,60)	Male	68	4796	0.214683688023952	0.0216346442429379
980	Baseline age: [50,60)	Male	68	4965	0.206942654491018	0.0229924002655367
981	Baseline age: [50,60)	Male	68	4980	0.228648967664671	0.0224631723070621
982	Baseline age: [50,60)	Male	68	4999	0.221432365269461	0.0224906220254237
983	Baseline age: [50,60)	Male	68	5042	0.219872752694611	0.0236374554265537
984	Baseline age: [50,60)	Male	68	5051	0.242541901197605	0.0223322694124294
985	Baseline age: [50,60)	Male	68	5053	0.230461223353293	0.0225340441779661
986	Baseline age: [50,60)	Male	68	5127	0.220399025149701	0.0229972761723164
987	Baseline age: [50,60)	Male	68	5141	0.242296626946108	0.022331243
988	Baseline age: [50,60)	Male	68	5150	0.222920653892216	0.0227496388644068
989	Baseline age: [50,60)	Male	68	5154	0.227897539520958	0.0226265083305085
990	Baseline age: [50,60)	Male	68	5368	0.222390352095808	0.0233580012655367
991	Baseline age: [50,60)	Male	68	5619	0.248332716167665	0.0232527579039548
992	Baseline age: [50,60)	Male	68	5634	0.235736615568862	0.0237993273333333
993	Baseline age: [50,60)	Male	68	5645	0.231362161676647	0.0223306001214689
994	Baseline age: [50,60)	Male	68	5771	0.244120931736527	0.0216172323841808
995	Baseline age: [50,60)	Male	68	5773	0.221946498203593	0.0218574330480226
996	Baseline age: [50,60)	Male	68	5800	0.231021953293413	0.0220228206299435
997	Baseline age: [50,60)	Male	68	5820	0.225505791017964	0.022507998819209
998	Baseline age: [50,60)	Male	68	5836	0.227278319161677	0.0226738134011299
999	Baseline age: [50,60)	Male	68	5876	0.232508822155689	0.022551624480226
1000	Baseline age: [50,60)	Male	68	5961	0.227816971257485	0.0239668796129943
1001	Baseline age: [50,60)	Male	70	79	0.23722157080292	0.023339996322695
1002	Baseline age: [50,60)	Male	70	104	0.22568092189781	0.0230105524361702
1003	Baseline age: [50,60)	Male	70	187	0.231500423357664	0.0238848178546099
1004	Baseline age: [50,60)	Male	70	190	0.216885079562044	0.0244664753652482
1005	Baseline age: [50,60)	Male	70	424	0.223628858394161	0.0236759325815603
1006	Baseline age: [50,60)	Male	70	580	0.213565629927007	0.0241726335780142
1007	Baseline age: [50,60)	Male	70	602	0.221692054014599	0.0233413673687943
1008	Baseline age: [50,60)	Male	70	754	0.220061325547445	0.0257775153049645
1009	Baseline age: [50,60)	Male	70	830	0.219248196350365	0.0246868167163121
1010	Baseline age: [50,60)	Male	70	862	0.215087016058394	0.0246790549716312
1011	Baseline age: [50,60)	Male	70	916	0.230867005839416	0.0237694154184397
1012	Baseline age: [50,60)	Male	70	942	0.228787542335766	0.0254272628652482
1013	Baseline age: [50,60)	Male	70	1021	0.223492927737226	0.0233707738794326
1014	Baseline age: [50,60)	Male	70	1023	0.233965777372263	0.0238672074042553
1015	Baseline age: [50,60)	Male	70	1048	0.231592689051095	0.0244176672553191
1016	Baseline age: [50,60)	Male	70	1133	0.214777348905109	0.0237265994007092
1017	Baseline age: [50,60)	Male	70	1220	0.216161151824818	0.0233348910957447
1018	Baseline age: [50,60)	Male	70	1282	0.219128751824818	0.0243448833262411
1019	Baseline age: [50,60)	Male	70	1345	0.23638197080292	0.0246308168865248
1020	Baseline age: [50,60)	Male	70	1414	0.215389916788321	0.0250848382836879
1021	Baseline age: [50,60)	Male	70	1549	0.221518587591241	0.0235564769893617
1022	Baseline age: [50,60)	Male	70	1598	0.224554227737226	0.0235687085886525
1023	Baseline age: [50,60)	Male	70	1622	0.22267250729927	0.0239635419361702
1024	Baseline age: [50,60)	Male	70	1682	0.21871361459854	0.0258726106134752
1025	Baseline age: [50,60)	Male	70	1685	0.208768877372263	0.024611884464539
1026	Baseline age: [50,60)	Male	70	1727	0.235429581021898	0.0239033204432624
1027	Baseline age: [50,60)	Male	70	1848	0.223782762773723	0.0242261044893617
1028	Baseline age: [50,60)	Male	70	1871	0.204366827737226	0.0241566026170213
1029	Baseline age: [50,60)	Male	70	2053	0.227817745255474	0.0242137231276596
1030	Baseline age: [50,60)	Male	70	2069	0.229381037226277	0.024505734858156
1031	Baseline age: [50,60)	Male	70	2189	0.225640673722628	0.0254769256489362
1032	Baseline age: [50,60)	Male	70	2256	0.233120265693431	0.0238500207056738
1033	Baseline age: [50,60)	Male	70	2459	0.230538252554745	0.0231248059007092
1034	Baseline age: [50,60)	Male	70	2480	0.221695412408759	0.0228771345390071
1035	Baseline age: [50,60)	Male	70	2565	0.216821258394161	0.023347060464539
1036	Baseline age: [50,60)	Male	70	2607	0.207447716788321	0.0247412694680851
1037	Baseline age: [50,60)	Male	70	2686	0.222707858394161	0.0245567277517731
1038	Baseline age: [50,60)	Male	70	2823	0.224312629927007	0.0237181213652482
1039	Baseline age: [50,60)	Male	70	2829	0.226286084671533	0.0240610422411348
1040	Baseline age: [50,60)	Male	70	2831	0.225090157664234	0.0223976955106383
1041	Baseline age: [50,60)	Male	70	2980	0.233719705839416	0.0237908390638298
1042	Baseline age: [50,60)	Male	70	3048	0.224334248175182	0.0241031444184397
1043	Baseline age: [50,60)	Male	70	3059	0.215027754744526	0.0236041722695035
1044	Baseline age: [50,60)	Male	70	3112	0.207765334306569	0.0235285930886525
1045	Baseline age: [50,60)	Male	70	3114	0.233466510948905	0.0246924814361702
1046	Baseline age: [50,60)	Male	70	3137	0.210818154744526	0.0221561557021277
1047	Baseline age: [50,60)	Male	70	3138	0.226744777372263	0.0245217517269504
1048	Baseline age: [50,60)	Male	70	3174	0.217762010218978	0.0236457075602837
1049	Baseline age: [50,60)	Male	70	3205	0.231055730656934	0.0227474926843972
1050	Baseline age: [50,60)	Male	70	3241	0.21565674379562	0.0247768265319149
1051	Baseline age: [50,60)	Male	70	3344	0.202820651094891	0.0246825148971631
1052	Baseline age: [50,60)	Male	70	3369	0.255221562773723	0.0229202692624113
1053	Baseline age: [50,60)	Male	70	3451	0.22457248540146	0.0235955996028369
1054	Baseline age: [50,60)	Male	70	3482	0.218858175912409	0.0237352886524823
1055	Baseline age: [50,60)	Male	70	3486	0.224762595620438	0.0236477432907801
1056	Baseline age: [50,60)	Male	70	3504	0.224300230656934	0.0240847642978723
1057	Baseline age: [50,60)	Male	70	3507	0.215679299270073	0.0227025366099291
1058	Baseline age: [50,60)	Male	70	3536	0.214425262043796	0.023629590287234
1059	Baseline age: [50,60)	Male	70	3625	0.221745150364964	0.0240993308617021
1060	Baseline age: [50,60)	Male	70	3729	0.218710137226277	0.023916352251773
1061	Baseline age: [50,60)	Male	70	3790	0.238149666423358	0.0224863760070922
1062	Baseline age: [50,60)	Male	70	3827	0.213839024087591	0.0244723501003546
1063	Baseline age: [50,60)	Male	70	3840	0.220506627007299	0.0235110177836879
1064	Baseline age: [50,60)	Male	70	3936	0.224452309489051	0.0238911453475177
1065	Baseline age: [50,60)	Male	70	3948	0.228518088321168	0.0250360112553191
1066	Baseline age: [50,60)	Male	70	4012	0.217740140145985	0.0250674978014184
1067	Baseline age: [50,60)	Male	70	4080	0.210759291240876	0.0246234987588652
1068	Baseline age: [50,60)	Male	70	4110	0.226502181751825	0.0242695177836879
1069	Baseline age: [50,60)	Male	70	4124	0.220928306569343	0.0243668738617021
1070	Baseline age: [50,60)	Male	70	4207	0.216626500729927	0.0246649024716312
1071	Baseline age: [50,60)	Male	70	4337	0.22739765620438	0.0232174625141844
1072	Baseline age: [50,60)	Male	70	4479	0.219529818248175	0.0241228470319149
1073	Baseline age: [50,60)	Male	70	4515	0.209543923357664	0.0241320895531915
1074	Baseline age: [50,60)	Male	70	4565	0.212385129927007	0.0228725822163121
1075	Baseline age: [50,60)	Male	70	4660	0.230370126277372	0.0243436006276596
1076	Baseline age: [50,60)	Male	70	4724	0.215523812408759	0.0238188748652482
1077	Baseline age: [50,60)	Male	70	4740	0.214969440145985	0.0231402177443262
1078	Baseline age: [50,60)	Male	70	4744	0.216837905109489	0.0244503394361702
1079	Baseline age: [50,60)	Male	70	4796	0.21130595620438	0.0231107939255319
1080	Baseline age: [50,60)	Male	70	4965	0.213811562773723	0.0247448729397163
1081	Baseline age: [50,60)	Male	70	4980	0.228713672262774	0.0234572918971631
1082	Baseline age: [50,60)	Male	70	4999	0.218038477372263	0.0244313480780142
1083	Baseline age: [50,60)	Male	70	5042	0.21887554379562	0.0233317947978723
1084	Baseline age: [50,60)	Male	70	5051	0.247613717518248	0.0236913280425532
1085	Baseline age: [50,60)	Male	70	5053	0.229722240145985	0.023136830429078
1086	Baseline age: [50,60)	Male	70	5127	0.21572961459854	0.0251390729113475
1087	Baseline age: [50,60)	Male	70	5141	0.230746391240876	0.0235332440212766
1088	Baseline age: [50,60)	Male	70	5150	0.211124076642336	0.0241533363794326
1089	Baseline age: [50,60)	Male	70	5154	0.222187087591241	0.0247156066737589
1090	Baseline age: [50,60)	Male	70	5368	0.223000429927007	0.0249079397269504
1091	Baseline age: [50,60)	Male	70	5619	0.230291232846715	0.0239318618297872
1092	Baseline age: [50,60)	Male	70	5634	0.235229995620438	0.0241720179539007
1093	Baseline age: [50,60)	Male	70	5645	0.233309793430657	0.0232227965531915
1094	Baseline age: [50,60)	Male	70	5771	0.226361846715328	0.0236209973297872
1095	Baseline age: [50,60)	Male	70	5773	0.232038735036496	0.0237123041489362
1096	Baseline age: [50,60)	Male	70	5800	0.223769091240876	0.0241727828475177
1097	Baseline age: [50,60)	Male	70	5820	0.226934694890511	0.0249338383049645
1098	Baseline age: [50,60)	Male	70	5836	0.228129010948905	0.0245753020851064
1099	Baseline age: [50,60)	Male	70	5876	0.224926780291971	0.0238156767943262
1100	Baseline age: [50,60)	Male	70	5961	0.231815268613139	0.0246765753617021
1101	Baseline age: [50,60)	Male	72	79	0.21519869047619	0.0265213015957447
1102	Baseline age: [50,60)	Male	72	104	0.210712915873016	0.0263721938085106
1103	Baseline age: [50,60)	Male	72	187	0.204718382539683	0.0270882978156028
1104	Baseline age: [50,60)	Male	72	190	0.202515528571429	0.0275945244255319
1105	Baseline age: [50,60)	Male	72	424	0.211255820634921	0.0247990865815603
1106	Baseline age: [50,60)	Male	72	580	0.204559131746032	0.0265510749361702
1107	Baseline age: [50,60)	Male	72	602	0.222464361904762	0.0265371805248227
1108	Baseline age: [50,60)	Male	72	754	0.20556626984127	0.0287730998085106
1109	Baseline age: [50,60)	Male	72	830	0.205199533333333	0.0273478152907801
1110	Baseline age: [50,60)	Male	72	862	0.192581168253968	0.0284564932056738
1111	Baseline age: [50,60)	Male	72	916	0.212579893650794	0.0263282625886525
1112	Baseline age: [50,60)	Male	72	942	0.216495515873016	0.0290702954964539
1113	Baseline age: [50,60)	Male	72	1021	0.204590403174603	0.027118259035461
1114	Baseline age: [50,60)	Male	72	1023	0.221215076190476	0.0273240451134752
1115	Baseline age: [50,60)	Male	72	1048	0.219082995238095	0.0275731062269504
1116	Baseline age: [50,60)	Male	72	1133	0.206429561904762	0.0257972462695035
1117	Baseline age: [50,60)	Male	72	1220	0.191808463492063	0.0268895907234043
1118	Baseline age: [50,60)	Male	72	1282	0.212835863492063	0.0271183973687943
1119	Baseline age: [50,60)	Male	72	1345	0.214899103174603	0.0269519444822695
1120	Baseline age: [50,60)	Male	72	1414	0.213111082539683	0.0295756997659574
1121	Baseline age: [50,60)	Male	72	1549	0.204285447619048	0.0272889280212766
1122	Baseline age: [50,60)	Male	72	1598	0.207906312698413	0.0266502136453901
1123	Baseline age: [50,60)	Male	72	1622	0.213473963492063	0.0275393013049645
1124	Baseline age: [50,60)	Male	72	1682	0.210350952380952	0.0291552989432624
1125	Baseline age: [50,60)	Male	72	1685	0.189055720634921	0.0287301488723404
1126	Baseline age: [50,60)	Male	72	1727	0.215097074603175	0.0277971753475177
1127	Baseline age: [50,60)	Male	72	1848	0.219264493650794	0.0278985092553191
1128	Baseline age: [50,60)	Male	72	1871	0.191129026984127	0.0269163661205674
1129	Baseline age: [50,60)	Male	72	2053	0.213629838095238	0.0256021453829787
1130	Baseline age: [50,60)	Male	72	2069	0.214513719047619	0.0287846081985816
1131	Baseline age: [50,60)	Male	72	2189	0.21255813968254	0.0285963829078014
1132	Baseline age: [50,60)	Male	72	2256	0.2178558	0.0281385046241135
1133	Baseline age: [50,60)	Male	72	2459	0.211891261904762	0.024682372822695
1134	Baseline age: [50,60)	Male	72	2480	0.19792453968254	0.0255295776028369
1135	Baseline age: [50,60)	Male	72	2565	0.201663776190476	0.0267091944468085
1136	Baseline age: [50,60)	Male	72	2607	0.201408187301587	0.0281121867304965
1137	Baseline age: [50,60)	Male	72	2686	0.197153128571429	0.0278766884964539
1138	Baseline age: [50,60)	Male	72	2823	0.208148157142857	0.027417220893617
1139	Baseline age: [50,60)	Male	72	2829	0.216439119047619	0.0277654866382979
1140	Baseline age: [50,60)	Male	72	2831	0.218507038095238	0.0264457684397163
1141	Baseline age: [50,60)	Male	72	2980	0.216803355555556	0.0266093164042553
1142	Baseline age: [50,60)	Male	72	3048	0.202962212698413	0.0271747967446809
1143	Baseline age: [50,60)	Male	72	3059	0.206328265079365	0.026611711787234
1144	Baseline age: [50,60)	Male	72	3112	0.202591493650794	0.027494093929078
1145	Baseline age: [50,60)	Male	72	3114	0.215900793650794	0.0281693878368794
1146	Baseline age: [50,60)	Male	72	3137	0.207503061904762	0.0259974278085106
1147	Baseline age: [50,60)	Male	72	3138	0.211854941269841	0.0275510189007092
1148	Baseline age: [50,60)	Male	72	3174	0.216410873015873	0.027280595141844
1149	Baseline age: [50,60)	Male	72	3205	0.2272557	0.0256482187659574
1150	Baseline age: [50,60)	Male	72	3241	0.197721346031746	0.0282446328156028
1151	Baseline age: [50,60)	Male	72	3344	0.184864173015873	0.0276415023900709
1152	Baseline age: [50,60)	Male	72	3369	0.241865784126984	0.025752371212766
1153	Baseline age: [50,60)	Male	72	3451	0.209388614285714	0.0260134719361702
1154	Baseline age: [50,60)	Male	72	3482	0.207680985714286	0.0261134898085106
1155	Baseline age: [50,60)	Male	72	3486	0.211508998412698	0.0277315972765957
1156	Baseline age: [50,60)	Male	72	3504	0.198906274603175	0.0281558483333333
1157	Baseline age: [50,60)	Male	72	3507	0.194990841269841	0.0261509260851064
1158	Baseline age: [50,60)	Male	72	3536	0.206666888888889	0.0270596205886525
1159	Baseline age: [50,60)	Male	72	3625	0.1987229	0.0261387534468085
1160	Baseline age: [50,60)	Male	72	3729	0.21421953968254	0.0263311965744681
1161	Baseline age: [50,60)	Male	72	3790	0.201685517460317	0.0251171381631206
1162	Baseline age: [50,60)	Male	72	3827	0.199070517460317	0.0271600831276596
1163	Baseline age: [50,60)	Male	72	3840	0.196320374603175	0.0262349437234043
1164	Baseline age: [50,60)	Male	72	3936	0.21027313015873	0.0272727906241135
1165	Baseline age: [50,60)	Male	72	3948	0.220774320634921	0.0274867032695035
1166	Baseline age: [50,60)	Male	72	4012	0.214172828571429	0.0289861315460993
1167	Baseline age: [50,60)	Male	72	4080	0.20250970952381	0.0275011098865248
1168	Baseline age: [50,60)	Male	72	4110	0.209835211111111	0.0277089325177305
1169	Baseline age: [50,60)	Male	72	4124	0.20860823015873	0.0292919240992908
1170	Baseline age: [50,60)	Male	72	4207	0.20008976984127	0.028668571177305
1171	Baseline age: [50,60)	Male	72	4337	0.210208685714286	0.025943164
1172	Baseline age: [50,60)	Male	72	4479	0.210376712698413	0.025130172787234
1173	Baseline age: [50,60)	Male	72	4515	0.178365292063492	0.0273773844680851
1174	Baseline age: [50,60)	Male	72	4565	0.204024592063492	0.0257244488865248
1175	Baseline age: [50,60)	Male	72	4660	0.214603293650794	0.0285485581560284
1176	Baseline age: [50,60)	Male	72	4724	0.193249855555556	0.0266735221702128
1177	Baseline age: [50,60)	Male	72	4740	0.201863515873016	0.0274109960283688
1178	Baseline age: [50,60)	Male	72	4744	0.216194133333333	0.0284045971914894
1179	Baseline age: [50,60)	Male	72	4796	0.191111893650794	0.025809409212766
1180	Baseline age: [50,60)	Male	72	4965	0.203980534920635	0.0290656309007092
1181	Baseline age: [50,60)	Male	72	4980	0.203262474603175	0.027248860141844
1182	Baseline age: [50,60)	Male	72	4999	0.205072968253968	0.0288804842553191
1183	Baseline age: [50,60)	Male	72	5042	0.213128963492064	0.0261581506170213
1184	Baseline age: [50,60)	Male	72	5051	0.224743001587302	0.0268815374042553
1185	Baseline age: [50,60)	Male	72	5053	0.205481092063492	0.0264668895035461
1186	Baseline age: [50,60)	Male	72	5127	0.209230923809524	0.028492896929078
1187	Baseline age: [50,60)	Male	72	5141	0.211184323809524	0.0267426727092199
1188	Baseline age: [50,60)	Male	72	5150	0.196033452380952	0.0280165463049645
1189	Baseline age: [50,60)	Male	72	5154	0.2040255	0.0293072949361702
1190	Baseline age: [50,60)	Male	72	5368	0.191355336507937	0.028001433248227
1191	Baseline age: [50,60)	Male	72	5619	0.217023646031746	0.0263563422978723
1192	Baseline age: [50,60)	Male	72	5634	0.228017373015873	0.0270261986666667
1193	Baseline age: [50,60)	Male	72	5645	0.229693825396825	0.0256915014609929
1194	Baseline age: [50,60)	Male	72	5771	0.203212231746032	0.0261467884468085
1195	Baseline age: [50,60)	Male	72	5773	0.232805525396825	0.0283713931134752
1196	Baseline age: [50,60)	Male	72	5800	0.212735955555556	0.0274798355673759
1197	Baseline age: [50,60)	Male	72	5820	0.191917401587302	0.0291147396808511
1198	Baseline age: [50,60)	Male	72	5836	0.211510561904762	0.0284569033333333
1199	Baseline age: [50,60)	Male	72	5876	0.227443606349206	0.0277064956737589
1200	Baseline age: [50,60)	Male	72	5961	0.213625580952381	0.0269468716737589
1201	Baseline age: [50,60)	Male	74	79	0.24264127826087	0.0274696678
1202	Baseline age: [50,60)	Male	74	104	0.218863739130435	0.0293360266
1203	Baseline age: [50,60)	Male	74	187	0.221232334782609	0.02691427092
1204	Baseline age: [50,60)	Male	74	190	0.225692391304348	0.03167920178
1205	Baseline age: [50,60)	Male	74	424	0.225672565217391	0.02519925282
1206	Baseline age: [50,60)	Male	74	580	0.193874673913043	0.03046211416
1207	Baseline age: [50,60)	Male	74	602	0.227479260869565	0.0292893964
1208	Baseline age: [50,60)	Male	74	754	0.235050739130435	0.03105636874
1209	Baseline age: [50,60)	Male	74	830	0.220256652173913	0.02924575716
1210	Baseline age: [50,60)	Male	74	862	0.18231767826087	0.029592056
1211	Baseline age: [50,60)	Male	74	916	0.204901608695652	0.0285089243
1212	Baseline age: [50,60)	Male	74	942	0.21089102173913	0.02993699506
1213	Baseline age: [50,60)	Male	74	1021	0.220001795652174	0.0290089856
1214	Baseline age: [50,60)	Male	74	1023	0.215635869565217	0.02859956806
1215	Baseline age: [50,60)	Male	74	1048	0.212246608695652	0.0291389874
1216	Baseline age: [50,60)	Male	74	1133	0.222296869565217	0.02765321252
1217	Baseline age: [50,60)	Male	74	1220	0.225991026086957	0.02639213086
1218	Baseline age: [50,60)	Male	74	1282	0.200976130434783	0.02951947786
1219	Baseline age: [50,60)	Male	74	1345	0.210653808695652	0.0280498194
1220	Baseline age: [50,60)	Male	74	1414	0.213341095652174	0.03022032522
1221	Baseline age: [50,60)	Male	74	1549	0.226247304347826	0.02817111676
1222	Baseline age: [50,60)	Male	74	1598	0.212417739130435	0.0284752246
1223	Baseline age: [50,60)	Male	74	1622	0.235986913043478	0.02745058754
1224	Baseline age: [50,60)	Male	74	1682	0.233182913043478	0.02972799642
1225	Baseline age: [50,60)	Male	74	1685	0.212194895652174	0.03114525934
1226	Baseline age: [50,60)	Male	74	1727	0.211309217391304	0.0294856178
1227	Baseline age: [50,60)	Male	74	1848	0.24283147826087	0.0295095998
1228	Baseline age: [50,60)	Male	74	1871	0.19776272173913	0.02881320894
1229	Baseline age: [50,60)	Male	74	2053	0.221489782608696	0.02993262046
1230	Baseline age: [50,60)	Male	74	2069	0.23107047826087	0.03239124874
1231	Baseline age: [50,60)	Male	74	2189	0.224050782608696	0.0308481282
1232	Baseline age: [50,60)	Male	74	2256	0.212636560869565	0.02842779914
1233	Baseline age: [50,60)	Male	74	2459	0.215838447826087	0.025886751
1234	Baseline age: [50,60)	Male	74	2480	0.218469956521739	0.02869218036
1235	Baseline age: [50,60)	Male	74	2565	0.184640043478261	0.02733530286
1236	Baseline age: [50,60)	Male	74	2607	0.200795073913043	0.031503344
1237	Baseline age: [50,60)	Male	74	2686	0.20282562173913	0.0275666165
1238	Baseline age: [50,60)	Male	74	2823	0.220154904347826	0.03100261576
1239	Baseline age: [50,60)	Male	74	2829	0.209187217391304	0.0284346826
1240	Baseline age: [50,60)	Male	74	2831	0.20752847826087	0.0296527412
1241	Baseline age: [50,60)	Male	74	2980	0.237334608695652	0.02874321398
1242	Baseline age: [50,60)	Male	74	3048	0.207954217391304	0.02805198906
1243	Baseline age: [50,60)	Male	74	3059	0.213863	0.02873685168
1244	Baseline age: [50,60)	Male	74	3112	0.208337373913043	0.02839200136
1245	Baseline age: [50,60)	Male	74	3114	0.231565608695652	0.02953610382
1246	Baseline age: [50,60)	Male	74	3137	0.208779208695652	0.0287480238
1247	Baseline age: [50,60)	Male	74	3138	0.228156739130435	0.0299954295
1248	Baseline age: [50,60)	Male	74	3174	0.219548352173913	0.0282024896
1249	Baseline age: [50,60)	Male	74	3205	0.212992043478261	0.0285788366
1250	Baseline age: [50,60)	Male	74	3241	0.231646652173913	0.0268350814
1251	Baseline age: [50,60)	Male	74	3344	0.201750995652174	0.0299589206
1252	Baseline age: [50,60)	Male	74	3369	0.241195913043478	0.0245916267
1253	Baseline age: [50,60)	Male	74	3451	0.2395844	0.02629249492
1254	Baseline age: [50,60)	Male	74	3482	0.221054956521739	0.0283149904
1255	Baseline age: [50,60)	Male	74	3486	0.229994391304348	0.0315571901
1256	Baseline age: [50,60)	Male	74	3504	0.203846330434783	0.0306791967
1257	Baseline age: [50,60)	Male	74	3507	0.203672826086957	0.02800935834
1258	Baseline age: [50,60)	Male	74	3536	0.201987130434783	0.02796638616
1259	Baseline age: [50,60)	Male	74	3625	0.203178356521739	0.02731562974
1260	Baseline age: [50,60)	Male	74	3729	0.193481260869565	0.02761159242
1261	Baseline age: [50,60)	Male	74	3790	0.231738913043478	0.026247797
1262	Baseline age: [50,60)	Male	74	3827	0.216139434782609	0.0250628208
1263	Baseline age: [50,60)	Male	74	3840	0.217538534782609	0.02946298844
1264	Baseline age: [50,60)	Male	74	3936	0.237831634782609	0.0293094861
1265	Baseline age: [50,60)	Male	74	3948	0.242892782608696	0.03087054134
1266	Baseline age: [50,60)	Male	74	4012	0.206312665217391	0.03026530628
1267	Baseline age: [50,60)	Male	74	4080	0.21983977826087	0.03129055712
1268	Baseline age: [50,60)	Male	74	4110	0.215351956521739	0.02985929146
1269	Baseline age: [50,60)	Male	74	4124	0.218893991304348	0.0303553743
1270	Baseline age: [50,60)	Male	74	4207	0.209914347826087	0.03116032304
1271	Baseline age: [50,60)	Male	74	4337	0.2193191	0.0287652181
1272	Baseline age: [50,60)	Male	74	4479	0.203832565217391	0.0270274716
1273	Baseline age: [50,60)	Male	74	4515	0.202501217391304	0.0299307466
1274	Baseline age: [50,60)	Male	74	4565	0.215970173913043	0.02796008916
1275	Baseline age: [50,60)	Male	74	4660	0.217289304347826	0.0308169888
1276	Baseline age: [50,60)	Male	74	4724	0.200416930434783	0.0281159214
1277	Baseline age: [50,60)	Male	74	4740	0.200585504347826	0.02757481182
1278	Baseline age: [50,60)	Male	74	4744	0.218861217391304	0.02927748172
1279	Baseline age: [50,60)	Male	74	4796	0.207732682608696	0.0286475296
1280	Baseline age: [50,60)	Male	74	4965	0.206468317391304	0.03023996246
1281	Baseline age: [50,60)	Male	74	4980	0.218648347826087	0.03045107066
1282	Baseline age: [50,60)	Male	74	4999	0.223476134782609	0.0294593988
1283	Baseline age: [50,60)	Male	74	5042	0.218275643478261	0.028248155
1284	Baseline age: [50,60)	Male	74	5051	0.255552260869565	0.02726153588
1285	Baseline age: [50,60)	Male	74	5053	0.213574608695652	0.02736582638
1286	Baseline age: [50,60)	Male	74	5127	0.23504012173913	0.03051661142
1287	Baseline age: [50,60)	Male	74	5141	0.230070956521739	0.02990321948
1288	Baseline age: [50,60)	Male	74	5150	0.19065992173913	0.0277729074
1289	Baseline age: [50,60)	Male	74	5154	0.218587217391304	0.03325037016
1290	Baseline age: [50,60)	Male	74	5368	0.203447304347826	0.02655254506
1291	Baseline age: [50,60)	Male	74	5619	0.22469347826087	0.02796532824
1292	Baseline age: [50,60)	Male	74	5634	0.246058260869565	0.02710888968
1293	Baseline age: [50,60)	Male	74	5645	0.250847652173913	0.0279131059
1294	Baseline age: [50,60)	Male	74	5771	0.21176867826087	0.02936542588
1295	Baseline age: [50,60)	Male	74	5773	0.234064304347826	0.0296624132
1296	Baseline age: [50,60)	Male	74	5800	0.217116304347826	0.03117304364
1297	Baseline age: [50,60)	Male	74	5820	0.19517557826087	0.03132043546
1298	Baseline age: [50,60)	Male	74	5836	0.212626182608696	0.030082702
1299	Baseline age: [50,60)	Male	74	5876	0.235616043478261	0.030587975
1300	Baseline age: [50,60)	Male	74	5961	0.219805130434783	0.02863212848
1301	Baseline age: [50,60)	Female	50	79	0.243580829411765	0.017795406
1302	Baseline age: [50,60)	Female	50	104	0.279272635294118	0.0156223762291667
1303	Baseline age: [50,60)	Female	50	187	0.257563058823529	0.0148257628125
1304	Baseline age: [50,60)	Female	50	190	0.249361111764706	0.0156090218333333
1305	Baseline age: [50,60)	Female	50	424	0.208269205882353	0.0141760128541667
1306	Baseline age: [50,60)	Female	50	580	0.250415829411765	0.0151163321458333
1307	Baseline age: [50,60)	Female	50	602	0.219016882352941	0.0141102666875
1308	Baseline age: [50,60)	Female	50	754	0.209436664705882	0.0177454742708333
1309	Baseline age: [50,60)	Female	50	830	0.276515123529412	0.0156199205833333
1310	Baseline age: [50,60)	Female	50	862	0.194488370588235	0.0141630530416667
1311	Baseline age: [50,60)	Female	50	916	0.244807729411765	0.0142528727291667
1312	Baseline age: [50,60)	Female	50	942	0.273873011764706	0.017349819625
1313	Baseline age: [50,60)	Female	50	1021	0.251807664705882	0.0133499972708333
1314	Baseline age: [50,60)	Female	50	1023	0.2516026	0.020568007125
1315	Baseline age: [50,60)	Female	50	1048	0.2138263	0.0164083005416667
1316	Baseline age: [50,60)	Female	50	1133	0.192634676470588	0.0162405540625
1317	Baseline age: [50,60)	Female	50	1220	0.244638747058824	0.0153623305208333
1318	Baseline age: [50,60)	Female	50	1282	0.201578782352941	0.0147544883958333
1319	Baseline age: [50,60)	Female	50	1345	0.319940747058824	0.0187301447916667
1320	Baseline age: [50,60)	Female	50	1414	0.262214788235294	0.0127597045416667
1321	Baseline age: [50,60)	Female	50	1549	0.246141617647059	0.0168239881458333
1322	Baseline age: [50,60)	Female	50	1598	0.262651064705882	0.0177230512083333
1323	Baseline age: [50,60)	Female	50	1622	0.255111429411765	0.0175953331458333
1324	Baseline age: [50,60)	Female	50	1682	0.321495529411765	0.0158995435208333
1325	Baseline age: [50,60)	Female	50	1685	0.230672382352941	0.0164660692083333
1326	Baseline age: [50,60)	Female	50	1727	0.2865091	0.0162897479583333
1327	Baseline age: [50,60)	Female	50	1848	0.2464884	0.0146654874375
1328	Baseline age: [50,60)	Female	50	1871	0.256419011764706	0.0147788120833333
1329	Baseline age: [50,60)	Female	50	2053	0.228946364705882	0.0164769945833333
1330	Baseline age: [50,60)	Female	50	2069	0.224127941176471	0.0178566501875
1331	Baseline age: [50,60)	Female	50	2189	0.258135764705882	0.0169722377291667
1332	Baseline age: [50,60)	Female	50	2256	0.2198142	0.0157407615
1333	Baseline age: [50,60)	Female	50	2459	0.289049147058824	0.0167771511666667
1334	Baseline age: [50,60)	Female	50	2480	0.303195352941176	0.015436174
1335	Baseline age: [50,60)	Female	50	2565	0.233134511764706	0.0156126978333333
1336	Baseline age: [50,60)	Female	50	2607	0.280937952941176	0.0174886392083333
1337	Baseline age: [50,60)	Female	50	2686	0.262871017647059	0.0155363758541667
1338	Baseline age: [50,60)	Female	50	2823	0.233403058823529	0.0153377424583333
1339	Baseline age: [50,60)	Female	50	2829	0.288986152941176	0.0180770344791667
1340	Baseline age: [50,60)	Female	50	2831	0.224203117647059	0.015382404875
1341	Baseline age: [50,60)	Female	50	2980	0.243555788235294	0.0140850377916667
1342	Baseline age: [50,60)	Female	50	3048	0.313608782352941	0.01651885
1343	Baseline age: [50,60)	Female	50	3059	0.239405711764706	0.0165597339583333
1344	Baseline age: [50,60)	Female	50	3112	0.254313411764706	0.0140936447291667
1345	Baseline age: [50,60)	Female	50	3114	0.296643470588235	0.0155456991041667
1346	Baseline age: [50,60)	Female	50	3137	0.228761029411765	0.015722858375
1347	Baseline age: [50,60)	Female	50	3138	0.2443813	0.0159158288333333
1348	Baseline age: [50,60)	Female	50	3174	0.274038741176471	0.0150999907708333
1349	Baseline age: [50,60)	Female	50	3205	0.288954711764706	0.0130794922708333
1350	Baseline age: [50,60)	Female	50	3241	0.278803435294118	0.014557496125
1351	Baseline age: [50,60)	Female	50	3344	0.250875441176471	0.0178592352083333
1352	Baseline age: [50,60)	Female	50	3369	0.235343205882353	0.0185747607083333
1353	Baseline age: [50,60)	Female	50	3451	0.288811547058824	0.013829586875
1354	Baseline age: [50,60)	Female	50	3482	0.309966817647059	0.0186978283333333
1355	Baseline age: [50,60)	Female	50	3486	0.333421194117647	0.0162134347916667
1356	Baseline age: [50,60)	Female	50	3504	0.2371166	0.0138249704583333
1357	Baseline age: [50,60)	Female	50	3507	0.207309994117647	0.0189523108125
1358	Baseline age: [50,60)	Female	50	3536	0.277869647058824	0.0163635464791667
1359	Baseline age: [50,60)	Female	50	3625	0.277455405882353	0.01695021325
1360	Baseline age: [50,60)	Female	50	3729	0.241320970588235	0.0164999317916667
1361	Baseline age: [50,60)	Female	50	3790	0.221840729411765	0.0170935135416667
1362	Baseline age: [50,60)	Female	50	3827	0.241201423529412	0.01721006325
1363	Baseline age: [50,60)	Female	50	3840	0.181734758823529	0.013303117
1364	Baseline age: [50,60)	Female	50	3936	0.2707846	0.015140273375
1365	Baseline age: [50,60)	Female	50	3948	0.245023464705882	0.015881734125
1366	Baseline age: [50,60)	Female	50	4012	0.250738976470588	0.0127405819583333
1367	Baseline age: [50,60)	Female	50	4080	0.219501164705882	0.0177138552291667
1368	Baseline age: [50,60)	Female	50	4110	0.227207382352941	0.0142691275416667
1369	Baseline age: [50,60)	Female	50	4124	0.278135217647059	0.0161054195416667
1370	Baseline age: [50,60)	Female	50	4207	0.254393811764706	0.0168483840833333
1371	Baseline age: [50,60)	Female	50	4337	0.210421711764706	0.0159235246875
1372	Baseline age: [50,60)	Female	50	4479	0.225962770588235	0.0164624967708333
1373	Baseline age: [50,60)	Female	50	4515	0.274098941176471	0.0157105407916667
1374	Baseline age: [50,60)	Female	50	4565	0.238652876470588	0.016127393875
1375	Baseline age: [50,60)	Female	50	4660	0.262709494117647	0.0118247963125
1376	Baseline age: [50,60)	Female	50	4724	0.235231252941176	0.0167560810208333
1377	Baseline age: [50,60)	Female	50	4740	0.262926205882353	0.017332314625
1378	Baseline age: [50,60)	Female	50	4744	0.186805482352941	0.0172449527708333
1379	Baseline age: [50,60)	Female	50	4796	0.274586370588235	0.02085434325
1380	Baseline age: [50,60)	Female	50	4965	0.247254176470588	0.0159019129583333
1381	Baseline age: [50,60)	Female	50	4980	0.229753082352941	0.0145333553125
1382	Baseline age: [50,60)	Female	50	4999	0.237245717647059	0.0194924736458333
1383	Baseline age: [50,60)	Female	50	5042	0.236897882352941	0.0156097229375
1384	Baseline age: [50,60)	Female	50	5051	0.306303052941176	0.0169080999166667
1385	Baseline age: [50,60)	Female	50	5053	0.264864976470588	0.01468968925
1386	Baseline age: [50,60)	Female	50	5127	0.273723305882353	0.01713984675
1387	Baseline age: [50,60)	Female	50	5141	0.222229711764706	0.0197106208125
1388	Baseline age: [50,60)	Female	50	5150	0.284820223529412	0.0170968796666667
1389	Baseline age: [50,60)	Female	50	5154	0.2339152	0.01690758225
1390	Baseline age: [50,60)	Female	50	5368	0.252901247058824	0.0152883637708333
1391	Baseline age: [50,60)	Female	50	5619	0.293645670588235	0.0148246762916667
1392	Baseline age: [50,60)	Female	50	5634	0.285205988235294	0.0164880755833333
1393	Baseline age: [50,60)	Female	50	5645	0.298337	0.017899413625
1394	Baseline age: [50,60)	Female	50	5771	0.213364694117647	0.0174265526875
1395	Baseline age: [50,60)	Female	50	5773	0.207604147058824	0.0171491675
1396	Baseline age: [50,60)	Female	50	5800	0.217491841176471	0.0115218030208333
1397	Baseline age: [50,60)	Female	50	5820	0.253523647058824	0.02013045425
1398	Baseline age: [50,60)	Female	50	5836	0.217404047058824	0.0197531465625
1399	Baseline age: [50,60)	Female	50	5876	0.240030964705882	0.0139356521041667
1400	Baseline age: [50,60)	Female	50	5961	0.248834976470588	0.0177862414791667
1401	Baseline age: [50,60)	Female	52	79	0.255247923611111	0.0172471594702381
1402	Baseline age: [50,60)	Female	52	104	0.263673808333333	0.0160438107797619
1403	Baseline age: [50,60)	Female	52	187	0.268599029166667	0.0168872264047619
1404	Baseline age: [50,60)	Female	52	190	0.255448298611111	0.017577179047619
1405	Baseline age: [50,60)	Female	52	424	0.2497399	0.0168332228095238
1406	Baseline age: [50,60)	Female	52	580	0.242954444444444	0.0166188796785714
1407	Baseline age: [50,60)	Female	52	602	0.2511146	0.0175785493869048
1408	Baseline age: [50,60)	Female	52	754	0.244624033333333	0.0183621470357143
1409	Baseline age: [50,60)	Female	52	830	0.254504373611111	0.0167654775535714
1410	Baseline age: [50,60)	Female	52	862	0.242754225	0.018566488
1411	Baseline age: [50,60)	Female	52	916	0.226999123611111	0.0178308686488095
1412	Baseline age: [50,60)	Female	52	942	0.247208395833333	0.0189126703690476
1413	Baseline age: [50,60)	Female	52	1021	0.248192179166667	0.0173361387202381
1414	Baseline age: [50,60)	Female	52	1023	0.256696576388889	0.0186339082440476
1415	Baseline age: [50,60)	Female	52	1048	0.249098684722222	0.019034373375
1416	Baseline age: [50,60)	Female	52	1133	0.213008136111111	0.0180847946488095
1417	Baseline age: [50,60)	Female	52	1220	0.250622026388889	0.019183970952381
1418	Baseline age: [50,60)	Female	52	1282	0.252251365277778	0.0185213403154762
1419	Baseline age: [50,60)	Female	52	1345	0.246830918055556	0.0170197974583333
1420	Baseline age: [50,60)	Female	52	1414	0.236142298611111	0.0153464309345238
1421	Baseline age: [50,60)	Female	52	1549	0.247152777777778	0.0164350696904762
1422	Baseline age: [50,60)	Female	52	1598	0.243085736111111	0.0181256791309524
1423	Baseline age: [50,60)	Female	52	1622	0.241643444444444	0.0177244326547619
1424	Baseline age: [50,60)	Female	52	1682	0.246298959722222	0.0178454805833333
1425	Baseline age: [50,60)	Female	52	1685	0.239859815277778	0.0188212041904762
1426	Baseline age: [50,60)	Female	52	1727	0.260939936111111	0.0169818411309524
1427	Baseline age: [50,60)	Female	52	1848	0.260732425	0.0187649018690476
1428	Baseline age: [50,60)	Female	52	1871	0.247502568055556	0.0181895594285714
1429	Baseline age: [50,60)	Female	52	2053	0.252085327777778	0.0178752471428571
1430	Baseline age: [50,60)	Female	52	2069	0.221638695833333	0.0170725100059524
1431	Baseline age: [50,60)	Female	52	2189	0.264347761111111	0.0157388501011905
1432	Baseline age: [50,60)	Female	52	2256	0.252336236111111	0.0185860298095238
1433	Baseline age: [50,60)	Female	52	2459	0.245617884722222	0.0170676057678571
1434	Baseline age: [50,60)	Female	52	2480	0.257578519444444	0.0191225647559524
1435	Baseline age: [50,60)	Female	52	2565	0.276524301388889	0.0176266575952381
1436	Baseline age: [50,60)	Female	52	2607	0.245004711111111	0.0170801746607143
1437	Baseline age: [50,60)	Female	52	2686	0.2660645375	0.0183277409761905
1438	Baseline age: [50,60)	Female	52	2823	0.261049048611111	0.0167757458392857
1439	Baseline age: [50,60)	Female	52	2829	0.259864776388889	0.0180772693035714
1440	Baseline age: [50,60)	Female	52	2831	0.246668320833333	0.017827000702381
1441	Baseline age: [50,60)	Female	52	2980	0.2621390375	0.0174796300535714
1442	Baseline age: [50,60)	Female	52	3048	0.243418422222222	0.018271408
1443	Baseline age: [50,60)	Female	52	3059	0.248217770833333	0.0190763385714286
1444	Baseline age: [50,60)	Female	52	3112	0.240390155555556	0.0177212179702381
1445	Baseline age: [50,60)	Female	52	3114	0.253372284722222	0.016908761327381
1446	Baseline age: [50,60)	Female	52	3137	0.233212319444444	0.0173645993571429
1447	Baseline age: [50,60)	Female	52	3138	0.242154788888889	0.0188253071785714
1448	Baseline age: [50,60)	Female	52	3174	0.238054058333333	0.0173492891011905
1449	Baseline age: [50,60)	Female	52	3205	0.261374548611111	0.0167955479940476
1450	Baseline age: [50,60)	Female	52	3241	0.241600788888889	0.0161678019107143
1451	Baseline age: [50,60)	Female	52	3344	0.261854397222222	0.017134123797619
1452	Baseline age: [50,60)	Female	52	3369	0.277780231944444	0.0191716905119048
1453	Baseline age: [50,60)	Female	52	3451	0.242199543055556	0.0170707375535714
1454	Baseline age: [50,60)	Female	52	3482	0.293088666666667	0.0197533875714286
1455	Baseline age: [50,60)	Female	52	3486	0.2544510125	0.0199293052440476
1456	Baseline age: [50,60)	Female	52	3504	0.234365451388889	0.0183450224285714
1457	Baseline age: [50,60)	Female	52	3507	0.269335397222222	0.0182112400654762
1458	Baseline age: [50,60)	Female	52	3536	0.247087288888889	0.0180301893035714
1459	Baseline age: [50,60)	Female	52	3625	0.2506999625	0.0175879680059524
1460	Baseline age: [50,60)	Female	52	3729	0.248848468055556	0.0179572331190476
1461	Baseline age: [50,60)	Female	52	3790	0.284811701388889	0.0179510755636905
1462	Baseline age: [50,60)	Female	52	3827	0.265666876388889	0.0181246567797619
1463	Baseline age: [50,60)	Female	52	3840	0.225521345833333	0.0168247866785714
1464	Baseline age: [50,60)	Female	52	3936	0.248340044444444	0.0175649274464286
1465	Baseline age: [50,60)	Female	52	3948	0.242002059722222	0.0152514673035714
1466	Baseline age: [50,60)	Female	52	4012	0.268451430555556	0.0186759225238095
1467	Baseline age: [50,60)	Female	52	4080	0.214578554166667	0.0169789782916667
1468	Baseline age: [50,60)	Female	52	4110	0.252931844444444	0.0192098702559524
1469	Baseline age: [50,60)	Female	52	4124	0.239239195833333	0.017151181327381
1470	Baseline age: [50,60)	Female	52	4207	0.2431897	0.0178126040416667
1471	Baseline age: [50,60)	Female	52	4337	0.229126019444444	0.0179008277678571
1472	Baseline age: [50,60)	Female	52	4479	0.276241744444444	0.0194550162321429
1473	Baseline age: [50,60)	Female	52	4515	0.25036965	0.0184329517678571
1474	Baseline age: [50,60)	Female	52	4565	0.248727580555556	0.0177459368095238
1475	Baseline age: [50,60)	Female	52	4660	0.255639031944444	0.0175801093095238
1476	Baseline age: [50,60)	Female	52	4724	0.248898019444444	0.0169120623571429
1477	Baseline age: [50,60)	Female	52	4740	0.258481747222222	0.0166887822440476
1478	Baseline age: [50,60)	Female	52	4744	0.220855483333333	0.0176188804404762
1479	Baseline age: [50,60)	Female	52	4796	0.249492061111111	0.0164417328035714
1480	Baseline age: [50,60)	Female	52	4965	0.219788075	0.0186665166666667
1481	Baseline age: [50,60)	Female	52	4980	0.270506738888889	0.017814073547619
1482	Baseline age: [50,60)	Female	52	4999	0.242876098611111	0.0180552016845238
1483	Baseline age: [50,60)	Female	52	5042	0.246028986111111	0.0171668390238095
1484	Baseline age: [50,60)	Female	52	5051	0.242841281944444	0.0167509547077381
1485	Baseline age: [50,60)	Female	52	5053	0.257505129166667	0.0170729503392857
1486	Baseline age: [50,60)	Female	52	5127	0.228752456944444	0.0171781155595238
1487	Baseline age: [50,60)	Female	52	5141	0.247302129166667	0.0185973916547619
1488	Baseline age: [50,60)	Female	52	5150	0.2405726375	0.0185354495535714
1489	Baseline age: [50,60)	Female	52	5154	0.224015702777778	0.0164068564821429
1490	Baseline age: [50,60)	Female	52	5368	0.260257316666667	0.017552737452381
1491	Baseline age: [50,60)	Female	52	5619	0.242154406944444	0.0168160675892857
1492	Baseline age: [50,60)	Female	52	5634	0.257050215277778	0.0186394941488095
1493	Baseline age: [50,60)	Female	52	5645	0.263841906944444	0.0170470712857143
1494	Baseline age: [50,60)	Female	52	5771	0.210533340277778	0.0177615952321429
1495	Baseline age: [50,60)	Female	52	5773	0.257311068055556	0.0197697302559524
1496	Baseline age: [50,60)	Female	52	5800	0.254912698611111	0.0178787891130952
1497	Baseline age: [50,60)	Female	52	5820	0.265987715277778	0.0176234676547619
1498	Baseline age: [50,60)	Female	52	5836	0.25151665	0.0182438811071429
1499	Baseline age: [50,60)	Female	52	5876	0.282412843055556	0.0180990291130952
1500	Baseline age: [50,60)	Female	52	5961	0.250926415277778	0.0163622980767857
1501	Baseline age: [50,60)	Female	54	79	0.211707794857143	0.0201622187160121
1502	Baseline age: [50,60)	Female	54	104	0.218173350857143	0.0201714950332326
1503	Baseline age: [50,60)	Female	54	187	0.212754695428571	0.020721919918429
1504	Baseline age: [50,60)	Female	54	190	0.215765078857143	0.0213742077613293
1505	Baseline age: [50,60)	Female	54	424	0.200347821142857	0.0191472995075529
1506	Baseline age: [50,60)	Female	54	580	0.208475641142857	0.0207226808096677
1507	Baseline age: [50,60)	Female	54	602	0.205914702857143	0.0212679568549849
1508	Baseline age: [50,60)	Female	54	754	0.203774212	0.0213951584350453
1509	Baseline age: [50,60)	Female	54	830	0.215070085714286	0.0208058546435045
1510	Baseline age: [50,60)	Female	54	862	0.200637506285714	0.0204900857794562
1511	Baseline age: [50,60)	Female	54	916	0.200752748571429	0.0205065060030211
1512	Baseline age: [50,60)	Female	54	942	0.2108773	0.0224486869879154
1513	Baseline age: [50,60)	Female	54	1021	0.216712473142857	0.0211635730664653
1514	Baseline age: [50,60)	Female	54	1023	0.217109704	0.0219102390785498
1515	Baseline age: [50,60)	Female	54	1048	0.202430321142857	0.0220969161389728
1516	Baseline age: [50,60)	Female	54	1133	0.194012327428571	0.0213021562528701
1517	Baseline age: [50,60)	Female	54	1220	0.215229687428571	0.0217897390513595
1518	Baseline age: [50,60)	Female	54	1282	0.209109611428571	0.0209824736616314
1519	Baseline age: [50,60)	Female	54	1345	0.198378114857143	0.0209298023199396
1520	Baseline age: [50,60)	Female	54	1414	0.201956234285714	0.0193365574592145
1521	Baseline age: [50,60)	Female	54	1549	0.202108246857143	0.0209430966435045
1522	Baseline age: [50,60)	Female	54	1598	0.223923204571429	0.0211162948670695
1523	Baseline age: [50,60)	Female	54	1622	0.208244943428571	0.0215065232386707
1524	Baseline age: [50,60)	Female	54	1682	0.22134766	0.0210166129093656
1525	Baseline age: [50,60)	Female	54	1685	0.213318533142857	0.0216713896314199
1526	Baseline age: [50,60)	Female	54	1727	0.207231446857143	0.0202405348036254
1527	Baseline age: [50,60)	Female	54	1848	0.212001216	0.0211344613287009
1528	Baseline age: [50,60)	Female	54	1871	0.206912253142857	0.0215513241057402
1529	Baseline age: [50,60)	Female	54	2053	0.218609142857143	0.0206618936888218
1530	Baseline age: [50,60)	Female	54	2069	0.198145357142857	0.0214548032809668
1531	Baseline age: [50,60)	Female	54	2189	0.222225708571429	0.0204560514380665
1532	Baseline age: [50,60)	Female	54	2256	0.212437447428571	0.0212877173927492
1533	Baseline age: [50,60)	Female	54	2459	0.204416505142857	0.0202219473353474
1534	Baseline age: [50,60)	Female	54	2480	0.223880662285714	0.0211162238006042
1535	Baseline age: [50,60)	Female	54	2565	0.21446782	0.0213731383685801
1536	Baseline age: [50,60)	Female	54	2607	0.202836496571429	0.0208177926163142
1537	Baseline age: [50,60)	Female	54	2686	0.214622186857143	0.0213458356314199
1538	Baseline age: [50,60)	Female	54	2823	0.209959388	0.0205125775256798
1539	Baseline age: [50,60)	Female	54	2829	0.225158788	0.0210773686283988
1540	Baseline age: [50,60)	Female	54	2831	0.211557441142857	0.0211337447492447
1541	Baseline age: [50,60)	Female	54	2980	0.215232193714286	0.020425158429003
1542	Baseline age: [50,60)	Female	54	3048	0.213157565714286	0.0211710518791541
1543	Baseline age: [50,60)	Female	54	3059	0.203392357714286	0.0215716608398792
1544	Baseline age: [50,60)	Female	54	3112	0.198990156571429	0.022102228734139
1545	Baseline age: [50,60)	Female	54	3114	0.222851578857143	0.0212489028610272
1546	Baseline age: [50,60)	Female	54	3137	0.200652398285714	0.0208406851359517
1547	Baseline age: [50,60)	Female	54	3138	0.217782586285714	0.0211915455649547
1548	Baseline age: [50,60)	Female	54	3174	0.206957832571429	0.0209065472567976
1549	Baseline age: [50,60)	Female	54	3205	0.220671271428571	0.0205683132265861
1550	Baseline age: [50,60)	Female	54	3241	0.212454141714286	0.0200319632839879
1551	Baseline age: [50,60)	Female	54	3344	0.211748428	0.0202573704169184
1552	Baseline age: [50,60)	Female	54	3369	0.219304457142857	0.0220002866616314
1553	Baseline age: [50,60)	Female	54	3451	0.215012052571429	0.0205669217722054
1554	Baseline age: [50,60)	Female	54	3482	0.220531952	0.0213921466042296
1555	Baseline age: [50,60)	Female	54	3486	0.209551109142857	0.022769891652568
1556	Baseline age: [50,60)	Female	54	3504	0.209279377142857	0.0204172511752266
1557	Baseline age: [50,60)	Female	54	3507	0.206416270285714	0.0213817658731118
1558	Baseline age: [50,60)	Female	54	3536	0.209245739428571	0.0206322117613293
1559	Baseline age: [50,60)	Female	54	3625	0.214648930857143	0.021519459021148
1560	Baseline age: [50,60)	Female	54	3729	0.204710686857143	0.0219624700725076
1561	Baseline age: [50,60)	Female	54	3790	0.229464421714286	0.021232615694864
1562	Baseline age: [50,60)	Female	54	3827	0.218239332	0.0219590504743202
1563	Baseline age: [50,60)	Female	54	3840	0.200381571428571	0.0195142998791541
1564	Baseline age: [50,60)	Female	54	3936	0.214526392	0.0209052141238671
1565	Baseline age: [50,60)	Female	54	3948	0.205756594285714	0.0189183369504532
1566	Baseline age: [50,60)	Female	54	4012	0.202446256	0.0208877787885196
1567	Baseline age: [50,60)	Female	54	4080	0.196919569142857	0.02025720981571
1568	Baseline age: [50,60)	Female	54	4110	0.208584923428571	0.0212294359577039
1569	Baseline age: [50,60)	Female	54	4124	0.215407462285714	0.0212247375951662
1570	Baseline age: [50,60)	Female	54	4207	0.217300918857143	0.0212617187401813
1571	Baseline age: [50,60)	Female	54	4337	0.202397677142857	0.0206253274833837
1572	Baseline age: [50,60)	Female	54	4479	0.215841001714286	0.0217331432477341
1573	Baseline age: [50,60)	Female	54	4515	0.222781706857143	0.0216444704350453
1574	Baseline age: [50,60)	Female	54	4565	0.209010728571429	0.0214047046586103
1575	Baseline age: [50,60)	Female	54	4660	0.209505574857143	0.0204016049697885
1576	Baseline age: [50,60)	Female	54	4724	0.226239057142857	0.0207850072114804
1577	Baseline age: [50,60)	Female	54	4740	0.215848096	0.0204143403413897
1578	Baseline age: [50,60)	Female	54	4744	0.187184657714286	0.0206100005438066
1579	Baseline age: [50,60)	Female	54	4796	0.210732104571429	0.0213807940332326
1580	Baseline age: [50,60)	Female	54	4965	0.1962053	0.0214731360422961
1581	Baseline age: [50,60)	Female	54	4980	0.223773778857143	0.0206359609033233
1582	Baseline age: [50,60)	Female	54	4999	0.211903706285714	0.0204928839093656
1583	Baseline age: [50,60)	Female	54	5042	0.214743511428571	0.0203396810966767
1584	Baseline age: [50,60)	Female	54	5051	0.208517267428571	0.0202002681570997
1585	Baseline age: [50,60)	Female	54	5053	0.219549694857143	0.0202188101691843
1586	Baseline age: [50,60)	Female	54	5127	0.214466470857143	0.0202776107160121
1587	Baseline age: [50,60)	Female	54	5141	0.213704789142857	0.0218478465256798
1588	Baseline age: [50,60)	Female	54	5150	0.213459566857143	0.0222648573111782
1589	Baseline age: [50,60)	Female	54	5154	0.196120397714286	0.0201357953927492
1590	Baseline age: [50,60)	Female	54	5368	0.214122845142857	0.0207237225679758
1591	Baseline age: [50,60)	Female	54	5619	0.202034113714286	0.0210635646132931
1592	Baseline age: [50,60)	Female	54	5634	0.214601780571429	0.0213313229637462
1593	Baseline age: [50,60)	Female	54	5645	0.230677290857143	0.0202493348700906
1594	Baseline age: [50,60)	Female	54	5771	0.197008849714286	0.0219293074773414
1595	Baseline age: [50,60)	Female	54	5773	0.207068752571429	0.0219375525589124
1596	Baseline age: [50,60)	Female	54	5800	0.2141006	0.0201055708821752
1597	Baseline age: [50,60)	Female	54	5820	0.215217788	0.0210679662598187
1598	Baseline age: [50,60)	Female	54	5836	0.205924333714286	0.0212712631268882
1599	Baseline age: [50,60)	Female	54	5876	0.227657974857143	0.0212544866827795
1600	Baseline age: [50,60)	Female	54	5961	0.214525143428571	0.0213066728459214
1601	Baseline age: [50,60)	Female	56	79	0.205215422868217	0.0204276513479212
1602	Baseline age: [50,60)	Female	56	104	0.203426734496124	0.0205101754726477
1603	Baseline age: [50,60)	Female	56	187	0.201511771317829	0.0210540015339168
1604	Baseline age: [50,60)	Female	56	190	0.210140308139535	0.0209484822275711
1605	Baseline age: [50,60)	Female	56	424	0.198721455426357	0.0196093829649891
1606	Baseline age: [50,60)	Female	56	580	0.205257998449612	0.0207149375995624
1607	Baseline age: [50,60)	Female	56	602	0.203019581007752	0.0211913777111597
1608	Baseline age: [50,60)	Female	56	754	0.208214407751938	0.0215719817702407
1609	Baseline age: [50,60)	Female	56	830	0.213645165116279	0.0211025228884026
1610	Baseline age: [50,60)	Female	56	862	0.201184173255814	0.0207651233085339
1611	Baseline age: [50,60)	Female	56	916	0.200189351550388	0.0215858873260394
1612	Baseline age: [50,60)	Female	56	942	0.20697829379845	0.0217427419299781
1613	Baseline age: [50,60)	Female	56	1021	0.20492092751938	0.0214340520765864
1614	Baseline age: [50,60)	Female	56	1023	0.206444987596899	0.0210598447571116
1615	Baseline age: [50,60)	Female	56	1048	0.199250146899225	0.021939656238512
1616	Baseline age: [50,60)	Female	56	1133	0.194103897674419	0.0210416681599562
1617	Baseline age: [50,60)	Female	56	1220	0.200839952713178	0.0228049996280088
1618	Baseline age: [50,60)	Female	56	1282	0.205333495736434	0.0217926342253829
1619	Baseline age: [50,60)	Female	56	1345	0.194391202713178	0.0208749091619256
1620	Baseline age: [50,60)	Female	56	1414	0.197221248062015	0.0201050351531729
1621	Baseline age: [50,60)	Female	56	1549	0.194942359689922	0.0210812487768053
1622	Baseline age: [50,60)	Female	56	1598	0.214685472868217	0.0210362886061269
1623	Baseline age: [50,60)	Female	56	1622	0.200612681782946	0.0209334076673961
1624	Baseline age: [50,60)	Female	56	1682	0.203831679844961	0.0217305072363239
1625	Baseline age: [50,60)	Female	56	1685	0.211015056976744	0.0219400873041576
1626	Baseline age: [50,60)	Female	56	1727	0.209448532170543	0.0197524843304158
1627	Baseline age: [50,60)	Female	56	1848	0.209733950775194	0.0218147301606127
1628	Baseline age: [50,60)	Female	56	1871	0.201652131007752	0.0221796856367615
1629	Baseline age: [50,60)	Female	56	2053	0.21051421124031	0.0208046233260394
1630	Baseline age: [50,60)	Female	56	2069	0.207300249224806	0.0220548845076586
1631	Baseline age: [50,60)	Female	56	2189	0.205783825581395	0.0207824768424508
1632	Baseline age: [50,60)	Female	56	2256	0.212661496124031	0.0209131036936543
1633	Baseline age: [50,60)	Female	56	2459	0.205824331782946	0.0205215216126915
1634	Baseline age: [50,60)	Female	56	2480	0.212539487596899	0.0215891058577681
1635	Baseline age: [50,60)	Female	56	2565	0.209080318217054	0.0216147412757112
1636	Baseline age: [50,60)	Female	56	2607	0.19961151124031	0.0211197178030635
1637	Baseline age: [50,60)	Female	56	2686	0.203601448837209	0.0217023800021882
1638	Baseline age: [50,60)	Female	56	2823	0.204880324418605	0.02064544497593
1639	Baseline age: [50,60)	Female	56	2829	0.206064748449612	0.0207939204354486
1640	Baseline age: [50,60)	Female	56	2831	0.203785	0.0208731413873085
1641	Baseline age: [50,60)	Female	56	2980	0.204918121317829	0.0212846330700219
1642	Baseline age: [50,60)	Female	56	3048	0.215065202713178	0.0212452291334792
1643	Baseline age: [50,60)	Female	56	3059	0.200684596124031	0.0212399915317287
1644	Baseline age: [50,60)	Female	56	3112	0.196882486046512	0.0220029907527352
1645	Baseline age: [50,60)	Female	56	3114	0.207081332170543	0.0213526947199125
1646	Baseline age: [50,60)	Female	56	3137	0.201303759689922	0.0215322750503282
1647	Baseline age: [50,60)	Female	56	3138	0.210893702713178	0.0212206490437637
1648	Baseline age: [50,60)	Female	56	3174	0.208783230620155	0.0218714988840263
1649	Baseline age: [50,60)	Female	56	3205	0.217200472093023	0.0211453087768053
1650	Baseline age: [50,60)	Female	56	3241	0.198604951162791	0.0206990320634573
1651	Baseline age: [50,60)	Female	56	3344	0.201196761627907	0.0206118873326039
1652	Baseline age: [50,60)	Female	56	3369	0.214241371317829	0.0214100170459519
1653	Baseline age: [50,60)	Female	56	3451	0.202640923255814	0.0214944336599562
1654	Baseline age: [50,60)	Female	56	3482	0.213395142248062	0.0215550902341357
1655	Baseline age: [50,60)	Female	56	3486	0.210635930232558	0.0226878658468271
1656	Baseline age: [50,60)	Female	56	3504	0.192246220542636	0.0212580351291028
1657	Baseline age: [50,60)	Female	56	3507	0.202266573643411	0.0207491855667396
1658	Baseline age: [50,60)	Female	56	3536	0.199576872868217	0.0211155785185996
1659	Baseline age: [50,60)	Female	56	3625	0.207892170542636	0.0218045553150985
1660	Baseline age: [50,60)	Female	56	3729	0.198101051937984	0.0216862649824945
1661	Baseline age: [50,60)	Female	56	3790	0.216920123643411	0.0210616736647702
1662	Baseline age: [50,60)	Female	56	3827	0.207276419767442	0.0213153374398249
1663	Baseline age: [50,60)	Female	56	3840	0.201571249224806	0.0200413375492341
1664	Baseline age: [50,60)	Female	56	3936	0.202109474806202	0.020486784238512
1665	Baseline age: [50,60)	Female	56	3948	0.205276839534884	0.0195405333610503
1666	Baseline age: [50,60)	Female	56	4012	0.201574642635659	0.020391219654267
1667	Baseline age: [50,60)	Female	56	4080	0.19572310503876	0.0207942085557987
1668	Baseline age: [50,60)	Female	56	4110	0.206144655813953	0.0213634625514223
1669	Baseline age: [50,60)	Female	56	4124	0.199869346899225	0.0212555711838074
1670	Baseline age: [50,60)	Female	56	4207	0.21282723255814	0.0218628684551422
1671	Baseline age: [50,60)	Female	56	4337	0.19872516124031	0.0207186915973742
1672	Baseline age: [50,60)	Female	56	4479	0.204467123643411	0.0216107920021882
1673	Baseline age: [50,60)	Female	56	4515	0.211176790697674	0.0217516782910284
1674	Baseline age: [50,60)	Female	56	4565	0.201886130232558	0.0209999020350109
1675	Baseline age: [50,60)	Female	56	4660	0.207889520930233	0.0212163985404814
1676	Baseline age: [50,60)	Female	56	4724	0.218390520155039	0.020577517463895
1677	Baseline age: [50,60)	Female	56	4740	0.205022025581395	0.0199765818884026
1678	Baseline age: [50,60)	Female	56	4744	0.190456028682171	0.0211275360700219
1679	Baseline age: [50,60)	Female	56	4796	0.202948271705426	0.0209486461925602
1680	Baseline age: [50,60)	Female	56	4965	0.196425541085271	0.0215057088599562
1681	Baseline age: [50,60)	Female	56	4980	0.208442315116279	0.0209377808183807
1682	Baseline age: [50,60)	Female	56	4999	0.199486770542636	0.0204234930284464
1683	Baseline age: [50,60)	Female	56	5042	0.207577421317829	0.0204836215054705
1684	Baseline age: [50,60)	Female	56	5051	0.200802419767442	0.0211699037619256
1685	Baseline age: [50,60)	Female	56	5053	0.205551201550388	0.021180799547046
1686	Baseline age: [50,60)	Female	56	5127	0.206602005813953	0.0209292046455142
1687	Baseline age: [50,60)	Female	56	5141	0.201807551550388	0.0217358214551422
1688	Baseline age: [50,60)	Female	56	5150	0.200594677131783	0.0215756667155361
1689	Baseline age: [50,60)	Female	56	5154	0.201027868217054	0.0202440991159737
1690	Baseline age: [50,60)	Female	56	5368	0.217509876356589	0.0212488813019694
1691	Baseline age: [50,60)	Female	56	5619	0.202692352325581	0.0214198554026258
1692	Baseline age: [50,60)	Female	56	5634	0.205506569767442	0.0215918113851204
1693	Baseline age: [50,60)	Female	56	5645	0.216841031007752	0.0208118092166302
1694	Baseline age: [50,60)	Female	56	5771	0.19837010620155	0.0215379816039387
1695	Baseline age: [50,60)	Female	56	5773	0.202321255426357	0.0215477272997812
1696	Baseline age: [50,60)	Female	56	5800	0.199958537984496	0.0207284319365427
1697	Baseline age: [50,60)	Female	56	5820	0.202765076744186	0.0207612594332604
1698	Baseline age: [50,60)	Female	56	5836	0.209854354263566	0.0212194636652079
1699	Baseline age: [50,60)	Female	56	5876	0.215023533333333	0.0225653350678337
1700	Baseline age: [50,60)	Female	56	5961	0.204935546899225	0.0216224380490153
1701	Baseline age: [50,60)	Female	58	79	0.198113284935897	0.0226548318964286
1702	Baseline age: [50,60)	Female	58	104	0.189437497435897	0.0232213935125
1703	Baseline age: [50,60)	Female	58	187	0.195731915705128	0.0237076195482143
1704	Baseline age: [50,60)	Female	58	190	0.201414143910256	0.0230452842535714
1705	Baseline age: [50,60)	Female	58	424	0.188853456410256	0.0227344637053571
1706	Baseline age: [50,60)	Female	58	580	0.200877788782051	0.0235851420053571
1707	Baseline age: [50,60)	Female	58	602	0.195683999679487	0.0236194219964286
1708	Baseline age: [50,60)	Female	58	754	0.197143788461538	0.0234102744642857
1709	Baseline age: [50,60)	Female	58	830	0.199751178846154	0.0233399119910714
1710	Baseline age: [50,60)	Female	58	862	0.194026404166667	0.0235471787428571
1711	Baseline age: [50,60)	Female	58	916	0.188718605769231	0.0235660936446429
1712	Baseline age: [50,60)	Female	58	942	0.198134268269231	0.0238324531392857
1713	Baseline age: [50,60)	Female	58	1021	0.188426242628205	0.0242720499553571
1714	Baseline age: [50,60)	Female	58	1023	0.196575941666667	0.0235907357982143
1715	Baseline age: [50,60)	Female	58	1048	0.185745907051282	0.0237676199035714
1716	Baseline age: [50,60)	Female	58	1133	0.189039533012821	0.0231113371589286
1717	Baseline age: [50,60)	Female	58	1220	0.194833919871795	0.0244011182642857
1718	Baseline age: [50,60)	Female	58	1282	0.193205417628205	0.0235143462928571
1719	Baseline age: [50,60)	Female	58	1345	0.187160513141026	0.0228175541410714
1720	Baseline age: [50,60)	Female	58	1414	0.185636875961538	0.0227167652375
1721	Baseline age: [50,60)	Female	58	1549	0.188411612820513	0.0234135375482143
1722	Baseline age: [50,60)	Female	58	1598	0.199837009294872	0.023487615875
1723	Baseline age: [50,60)	Female	58	1622	0.199738239423077	0.0235854864742857
1724	Baseline age: [50,60)	Female	58	1682	0.195380804166667	0.0236003363553571
1725	Baseline age: [50,60)	Female	58	1685	0.2011850375	0.0237738529571429
1726	Baseline age: [50,60)	Female	58	1727	0.194054989423077	0.0220773399392857
1727	Baseline age: [50,60)	Female	58	1848	0.202254926282051	0.0235869724848214
1728	Baseline age: [50,60)	Female	58	1871	0.196917388141026	0.0242472944678571
1729	Baseline age: [50,60)	Female	58	2053	0.203468518269231	0.0233753198910714
1730	Baseline age: [50,60)	Female	58	2069	0.193186832051282	0.0243062285571429
1731	Baseline age: [50,60)	Female	58	2189	0.193243069230769	0.0237828343214286
1732	Baseline age: [50,60)	Female	58	2256	0.201056721153846	0.0232845603017857
1733	Baseline age: [50,60)	Female	58	2459	0.187984801923077	0.0226452603910714
1734	Baseline age: [50,60)	Female	58	2480	0.199087659294872	0.0236297179464286
1735	Baseline age: [50,60)	Female	58	2565	0.196329795512821	0.024436121325
1736	Baseline age: [50,60)	Female	58	2607	0.192922961858974	0.0233116862053571
1737	Baseline age: [50,60)	Female	58	2686	0.195016554807692	0.0240027754214286
1738	Baseline age: [50,60)	Female	58	2823	0.194321591346154	0.0233890762053571
1739	Baseline age: [50,60)	Female	58	2829	0.19904542275641	0.0231610895053571
1740	Baseline age: [50,60)	Female	58	2831	0.194777662820513	0.0231282751071429
1741	Baseline age: [50,60)	Female	58	2980	0.196401863141026	0.023628649325
1742	Baseline age: [50,60)	Female	58	3048	0.201067172115385	0.0227953951482143
1743	Baseline age: [50,60)	Female	58	3059	0.192467225320513	0.0231202221392857
1744	Baseline age: [50,60)	Female	58	3112	0.192074511858974	0.0242172654696429
1745	Baseline age: [50,60)	Female	58	3114	0.194273335897436	0.0238004849
1746	Baseline age: [50,60)	Female	58	3137	0.196290057371795	0.0239004671803571
1747	Baseline age: [50,60)	Female	58	3138	0.188857784615385	0.0230945461392857
1748	Baseline age: [50,60)	Female	58	3174	0.191325739423077	0.0242380017017857
1749	Baseline age: [50,60)	Female	58	3205	0.204898969551282	0.0235514014892857
1750	Baseline age: [50,60)	Female	58	3241	0.192813040384615	0.0231242800946429
1751	Baseline age: [50,60)	Female	58	3344	0.187236575	0.0227664655089286
1752	Baseline age: [50,60)	Female	58	3369	0.20050752724359	0.0230353956142857
1753	Baseline age: [50,60)	Female	58	3451	0.195871770833333	0.0233786307978571
1754	Baseline age: [50,60)	Female	58	3482	0.198673529166667	0.023773180375
1755	Baseline age: [50,60)	Female	58	3486	0.19862674775641	0.0245594428482143
1756	Baseline age: [50,60)	Female	58	3504	0.190065163141026	0.0229315302625
1757	Baseline age: [50,60)	Female	58	3507	0.190000283653846	0.0232295402892857
1758	Baseline age: [50,60)	Female	58	3536	0.195636259294872	0.02283985385
1759	Baseline age: [50,60)	Female	58	3625	0.19968537724359	0.0242508924232143
1760	Baseline age: [50,60)	Female	58	3729	0.19216627724359	0.0243182027571429
1761	Baseline age: [50,60)	Female	58	3790	0.206035306730769	0.0234840693892857
1762	Baseline age: [50,60)	Female	58	3827	0.199696173076923	0.0240665594553571
1763	Baseline age: [50,60)	Female	58	3840	0.195633463141026	0.0226328718
1764	Baseline age: [50,60)	Female	58	3936	0.200333642628205	0.0229248748089286
1765	Baseline age: [50,60)	Female	58	3948	0.190963159294872	0.0223182945226786
1766	Baseline age: [50,60)	Female	58	4012	0.191564756730769	0.0224089143375
1767	Baseline age: [50,60)	Female	58	4080	0.191359091666667	0.0229242070821429
1768	Baseline age: [50,60)	Female	58	4110	0.195497615384615	0.0235355758017857
1769	Baseline age: [50,60)	Female	58	4124	0.187317116025641	0.0236150115321429
1770	Baseline age: [50,60)	Female	58	4207	0.199146925	0.0238003753696429
1771	Baseline age: [50,60)	Female	58	4337	0.196291993910256	0.0228167762303571
1772	Baseline age: [50,60)	Female	58	4479	0.193103490064103	0.0231668062482143
1773	Baseline age: [50,60)	Female	58	4515	0.20233584775641	0.0238147012142857
1774	Baseline age: [50,60)	Female	58	4565	0.187927434935897	0.0231458607
1775	Baseline age: [50,60)	Female	58	4660	0.201603011858974	0.0235046470857143
1776	Baseline age: [50,60)	Female	58	4724	0.208778643910256	0.023324753275
1777	Baseline age: [50,60)	Female	58	4740	0.198220419871795	0.0224241563464286
1778	Baseline age: [50,60)	Female	58	4744	0.190021073397436	0.0229039165392857
1779	Baseline age: [50,60)	Female	58	4796	0.194768102884615	0.0236819156875
1780	Baseline age: [50,60)	Female	58	4965	0.189540073397436	0.0238479492607143
1781	Baseline age: [50,60)	Female	58	4980	0.191637998397436	0.0232093332339286
1782	Baseline age: [50,60)	Female	58	4999	0.189206561858974	0.0224071882946429
1783	Baseline age: [50,60)	Female	58	5042	0.197637009615385	0.0232944519642857
1784	Baseline age: [50,60)	Female	58	5051	0.194209099679487	0.0233840485160714
1785	Baseline age: [50,60)	Female	58	5053	0.195801605128205	0.0236071314839286
1786	Baseline age: [50,60)	Female	58	5127	0.195680043269231	0.0228532197576786
1787	Baseline age: [50,60)	Female	58	5141	0.193445913461538	0.0234623769285714
1788	Baseline age: [50,60)	Female	58	5150	0.189508617948718	0.0239894499285714
1789	Baseline age: [50,60)	Female	58	5154	0.194602135897436	0.0228024298821429
1790	Baseline age: [50,60)	Female	58	5368	0.201672811858974	0.02302753923625
1791	Baseline age: [50,60)	Female	58	5619	0.193234931730769	0.0239092345696429
1792	Baseline age: [50,60)	Female	58	5634	0.191417072115385	0.0237409196839286
1793	Baseline age: [50,60)	Female	58	5645	0.201300612820513	0.0230536265625
1794	Baseline age: [50,60)	Female	58	5771	0.192930296794872	0.0243617604035714
1795	Baseline age: [50,60)	Female	58	5773	0.199549827884615	0.0236056571964286
1796	Baseline age: [50,60)	Female	58	5800	0.196946609935897	0.0230714640821429
1797	Baseline age: [50,60)	Female	58	5820	0.194021115064103	0.0235878272946429
1798	Baseline age: [50,60)	Female	58	5836	0.197214700320513	0.0233199772232143
1799	Baseline age: [50,60)	Female	58	5876	0.197185853205128	0.0249647383035714
1800	Baseline age: [50,60)	Female	58	5961	0.197805432371795	0.0243033731071429
1801	Baseline age: [50,60)	Female	60	79	0.188631442622951	0.0237115140664063
1802	Baseline age: [50,60)	Female	60	104	0.183397521967213	0.0246372307558594
1803	Baseline age: [50,60)	Female	60	187	0.189348372786885	0.0243172158085938
1804	Baseline age: [50,60)	Female	60	190	0.192965446229508	0.0242624424257812
1805	Baseline age: [50,60)	Female	60	424	0.181144606885246	0.0232898021289062
1806	Baseline age: [50,60)	Female	60	580	0.186838622622951	0.0241145849140625
1807	Baseline age: [50,60)	Female	60	602	0.188255970819672	0.0244726821992188
1808	Baseline age: [50,60)	Female	60	754	0.190524961967213	0.0248983147304687
1809	Baseline age: [50,60)	Female	60	830	0.195393561967213	0.0245396078574219
1810	Baseline age: [50,60)	Female	60	862	0.180768249180328	0.0246597312910156
1811	Baseline age: [50,60)	Female	60	916	0.185363252131148	0.0251706275078125
1812	Baseline age: [50,60)	Female	60	942	0.193958883934426	0.025007434234375
1813	Baseline age: [50,60)	Female	60	1021	0.181820126885246	0.024955108390625
1814	Baseline age: [50,60)	Female	60	1023	0.182814242295082	0.0239778191210938
1815	Baseline age: [50,60)	Female	60	1048	0.176976528852459	0.024790916546875
1816	Baseline age: [50,60)	Female	60	1133	0.186565029508197	0.0247197236523438
1817	Baseline age: [50,60)	Female	60	1220	0.178223822295082	0.0252377323964844
1818	Baseline age: [50,60)	Female	60	1282	0.183501818688525	0.0249253559472656
1819	Baseline age: [50,60)	Female	60	1345	0.175429678688525	0.0248105609550781
1820	Baseline age: [50,60)	Female	60	1414	0.179023688852459	0.0244393729804687
1821	Baseline age: [50,60)	Female	60	1549	0.182033904262295	0.0244676036660156
1822	Baseline age: [50,60)	Female	60	1598	0.188647373114754	0.0241010849746094
1823	Baseline age: [50,60)	Female	60	1622	0.186242514754098	0.0244611545158203
1824	Baseline age: [50,60)	Female	60	1682	0.185643185901639	0.0248073058144531
1825	Baseline age: [50,60)	Female	60	1685	0.196289375081967	0.0255482014570312
1826	Baseline age: [50,60)	Female	60	1727	0.185936114098361	0.0231480311582031
1827	Baseline age: [50,60)	Female	60	1848	0.191875845901639	0.0240801670722656
1828	Baseline age: [50,60)	Female	60	1871	0.185948532786885	0.0254917923945313
1829	Baseline age: [50,60)	Female	60	2053	0.197439346557377	0.0242653893320313
1830	Baseline age: [50,60)	Female	60	2069	0.181781305901639	0.0259669623886719
1831	Baseline age: [50,60)	Female	60	2189	0.186664663278689	0.0247005564257812
1832	Baseline age: [50,60)	Female	60	2256	0.193718657377049	0.0236882976191406
1833	Baseline age: [50,60)	Female	60	2459	0.182610354098361	0.0241308735527344
1834	Baseline age: [50,60)	Female	60	2480	0.185484124590164	0.0243068935839844
1835	Baseline age: [50,60)	Female	60	2565	0.185217614098361	0.0245825769667969
1836	Baseline age: [50,60)	Female	60	2607	0.185654547540984	0.0246077179453125
1837	Baseline age: [50,60)	Female	60	2686	0.184101592786885	0.0247762372558594
1838	Baseline age: [50,60)	Female	60	2823	0.188578479672131	0.0238467875546875
1839	Baseline age: [50,60)	Female	60	2829	0.186750864590164	0.0241757082578125
1840	Baseline age: [50,60)	Female	60	2831	0.187491630819672	0.0246146956777344
1841	Baseline age: [50,60)	Female	60	2980	0.185430120655738	0.0251800213554687
1842	Baseline age: [50,60)	Female	60	3048	0.20117460852459	0.0236292451074219
1843	Baseline age: [50,60)	Female	60	3059	0.188447557704918	0.024856726359375
1844	Baseline age: [50,60)	Female	60	3112	0.182569819672131	0.0243288673398438
1845	Baseline age: [50,60)	Female	60	3114	0.18936276852459	0.0245671917773438
1846	Baseline age: [50,60)	Female	60	3137	0.191167322622951	0.0250537179042969
1847	Baseline age: [50,60)	Female	60	3138	0.185200551803279	0.0242223637792969
1848	Baseline age: [50,60)	Female	60	3174	0.185268272786885	0.0255256391445313
1849	Baseline age: [50,60)	Female	60	3205	0.194077513114754	0.0242996626074219
1850	Baseline age: [50,60)	Female	60	3241	0.185870724590164	0.0238463574609375
1851	Baseline age: [50,60)	Female	60	3344	0.178377365901639	0.0245793634023437
1852	Baseline age: [50,60)	Female	60	3369	0.190033420655738	0.0240106608808594
1853	Baseline age: [50,60)	Female	60	3451	0.192227994098361	0.0245217813638672
1854	Baseline age: [50,60)	Female	60	3482	0.193626995737705	0.0248542315410156
1855	Baseline age: [50,60)	Female	60	3486	0.191247706885246	0.0251720169199219
1856	Baseline age: [50,60)	Female	60	3504	0.185667692459016	0.0242947687617187
1857	Baseline age: [50,60)	Female	60	3507	0.180640864590164	0.0239584625800781
1858	Baseline age: [50,60)	Female	60	3536	0.184167231147541	0.02384126646875
1859	Baseline age: [50,60)	Female	60	3625	0.186532898032787	0.02531960428125
1860	Baseline age: [50,60)	Female	60	3729	0.183280459672131	0.0252243656484375
1861	Baseline age: [50,60)	Female	60	3790	0.192814079016393	0.0240876777863281
1862	Baseline age: [50,60)	Female	60	3827	0.190444648196721	0.0241680006328125
1863	Baseline age: [50,60)	Female	60	3840	0.180644305245902	0.024178323328125
1864	Baseline age: [50,60)	Female	60	3936	0.189594400327869	0.0232673139257813
1865	Baseline age: [50,60)	Female	60	3948	0.189228875081967	0.0239504798777344
1866	Baseline age: [50,60)	Female	60	4012	0.184683980983607	0.0232845246933594
1867	Baseline age: [50,60)	Female	60	4080	0.189327417377049	0.0244712557890625
1868	Baseline age: [50,60)	Female	60	4110	0.18850368	0.0242634123183594
1869	Baseline age: [50,60)	Female	60	4124	0.185749345901639	0.0248614460996094
1870	Baseline age: [50,60)	Female	60	4207	0.197487156721311	0.0251217153300781
1871	Baseline age: [50,60)	Female	60	4337	0.187145461967213	0.0243621330488281
1872	Baseline age: [50,60)	Female	60	4479	0.186256671803279	0.0244170820019531
1873	Baseline age: [50,60)	Female	60	4515	0.188908466229508	0.0246925493457031
1874	Baseline age: [50,60)	Female	60	4565	0.182836343606557	0.0244206466035156
1875	Baseline age: [50,60)	Female	60	4660	0.191119597704918	0.0243411973632813
1876	Baseline age: [50,60)	Female	60	4724	0.197477964918033	0.0238207390820313
1877	Baseline age: [50,60)	Female	60	4740	0.18260393442623	0.0238400703632813
1878	Baseline age: [50,60)	Female	60	4744	0.182536789508197	0.0243638470761719
1879	Baseline age: [50,60)	Female	60	4796	0.187896132131148	0.0251322922792969
1880	Baseline age: [50,60)	Female	60	4965	0.18150233704918	0.0252889392441406
1881	Baseline age: [50,60)	Female	60	4980	0.182289026557377	0.0241691776367188
1882	Baseline age: [50,60)	Female	60	4999	0.18610251147541	0.0239649115976562
1883	Baseline age: [50,60)	Female	60	5042	0.188556450491803	0.0237813882382812
1884	Baseline age: [50,60)	Female	60	5051	0.184694895737705	0.0244399403705078
1885	Baseline age: [50,60)	Female	60	5053	0.184857697704918	0.0250440281777344
1886	Baseline age: [50,60)	Female	60	5127	0.192129574754098	0.0245566183886719
1887	Baseline age: [50,60)	Female	60	5141	0.186322075409836	0.0248141308144531
1888	Baseline age: [50,60)	Female	60	5150	0.185818618360656	0.0244963833808594
1889	Baseline age: [50,60)	Female	60	5154	0.184616844590164	0.0243939439199219
1890	Baseline age: [50,60)	Female	60	5368	0.190025268852459	0.0247221287109375
1891	Baseline age: [50,60)	Female	60	5619	0.180834087868852	0.0250594838203125
1892	Baseline age: [50,60)	Female	60	5634	0.189872839672131	0.0243590604941406
1893	Baseline age: [50,60)	Female	60	5645	0.192359517377049	0.0242438533300781
1894	Baseline age: [50,60)	Female	60	5771	0.183791324918033	0.0245916262578125
1895	Baseline age: [50,60)	Female	60	5773	0.19203320295082	0.024379920625
1896	Baseline age: [50,60)	Female	60	5800	0.181973173114754	0.024226354328125
1897	Baseline age: [50,60)	Female	60	5820	0.178772079016393	0.0244938963808594
1898	Baseline age: [50,60)	Female	60	5836	0.192695917704918	0.0239446203261719
1899	Baseline age: [50,60)	Female	60	5876	0.188591113114754	0.0259643100214844
1900	Baseline age: [50,60)	Female	60	5961	0.190845121311475	0.0250509598582031
1901	Baseline age: [50,60)	Female	62	79	0.194576156918239	0.0249670206142035
1902	Baseline age: [50,60)	Female	62	104	0.180699989622641	0.0252327206660269
1903	Baseline age: [50,60)	Female	62	187	0.191365600314465	0.0246388911708253
1904	Baseline age: [50,60)	Female	62	190	0.193631696226415	0.0251610370729367
1905	Baseline age: [50,60)	Female	62	424	0.189058687106918	0.0252721658963532
1906	Baseline age: [50,60)	Female	62	580	0.195381113207547	0.0249276787831094
1907	Baseline age: [50,60)	Female	62	602	0.196983566352201	0.0252846592955854
1908	Baseline age: [50,60)	Female	62	754	0.19439026163522	0.0255028199923225
1909	Baseline age: [50,60)	Female	62	830	0.196513464465409	0.0256082486084453
1910	Baseline age: [50,60)	Female	62	862	0.187091627358491	0.0250604810863724
1911	Baseline age: [50,60)	Female	62	916	0.188764054402516	0.0256785624165067
1912	Baseline age: [50,60)	Female	62	942	0.190688951257862	0.0255151467351248
1913	Baseline age: [50,60)	Female	62	1021	0.184086851886792	0.0254581480134357
1914	Baseline age: [50,60)	Female	62	1023	0.192139283962264	0.0250983666372361
1915	Baseline age: [50,60)	Female	62	1048	0.182707595597484	0.0253738565547025
1916	Baseline age: [50,60)	Female	62	1133	0.189258362893082	0.0251671950940499
1917	Baseline age: [50,60)	Female	62	1220	0.189262980188679	0.0258129055681382
1918	Baseline age: [50,60)	Female	62	1282	0.186634323584906	0.0249592569213052
1919	Baseline age: [50,60)	Female	62	1345	0.188000103773585	0.0254811202744722
1920	Baseline age: [50,60)	Female	62	1414	0.183884377672956	0.024813531950096
1921	Baseline age: [50,60)	Female	62	1549	0.189694936477987	0.0254112996238004
1922	Baseline age: [50,60)	Female	62	1598	0.192999339937107	0.0250106842571977
1923	Baseline age: [50,60)	Female	62	1622	0.193733958805031	0.0249017046119002
1924	Baseline age: [50,60)	Female	62	1682	0.187283124528302	0.0252128442879079
1925	Baseline age: [50,60)	Female	62	1685	0.193276184591195	0.0253796194779271
1926	Baseline age: [50,60)	Female	62	1727	0.195267282389937	0.0237033876142035
1927	Baseline age: [50,60)	Female	62	1848	0.191888895283019	0.0254388932571977
1928	Baseline age: [50,60)	Female	62	1871	0.196559357232704	0.0250752294548944
1929	Baseline age: [50,60)	Female	62	2053	0.19923141163522	0.0255833017044146
1930	Baseline age: [50,60)	Female	62	2069	0.192917586792453	0.0261693250633397
1931	Baseline age: [50,60)	Female	62	2189	0.189126510062893	0.0257866041209213
1932	Baseline age: [50,60)	Female	62	2256	0.188666288993711	0.0252808240134357
1933	Baseline age: [50,60)	Female	62	2459	0.185918170125786	0.024433141596929
1934	Baseline age: [50,60)	Female	62	2480	0.187746882704403	0.0252764154990403
1935	Baseline age: [50,60)	Female	62	2565	0.190569731761006	0.0260200142111324
1936	Baseline age: [50,60)	Female	62	2607	0.19005092327044	0.0249728082667946
1937	Baseline age: [50,60)	Female	62	2686	0.19671806918239	0.0255722100345489
1938	Baseline age: [50,60)	Female	62	2823	0.187343009433962	0.0257711884683301
1939	Baseline age: [50,60)	Female	62	2829	0.191030957861635	0.0251562799385797
1940	Baseline age: [50,60)	Female	62	2831	0.193641419496855	0.0255141675911708
1941	Baseline age: [50,60)	Female	62	2980	0.185565233018868	0.0259811739827255
1942	Baseline age: [50,60)	Female	62	3048	0.199575001886792	0.0245148497773512
1943	Baseline age: [50,60)	Female	62	3059	0.18471918427673	0.0247988808714012
1944	Baseline age: [50,60)	Female	62	3112	0.186863484591195	0.0253161071727447
1945	Baseline age: [50,60)	Female	62	3114	0.19463906163522	0.0253160533934741
1946	Baseline age: [50,60)	Female	62	3137	0.194100904716981	0.0260064423589251
1947	Baseline age: [50,60)	Female	62	3138	0.188011583018868	0.0249509602552783
1948	Baseline age: [50,60)	Female	62	3174	0.190697327044025	0.0263618888099808
1949	Baseline age: [50,60)	Female	62	3205	0.190301982389937	0.025321699890595
1950	Baseline age: [50,60)	Female	62	3241	0.18657493081761	0.0247024861209213
1951	Baseline age: [50,60)	Female	62	3344	0.190413137735849	0.0247385272725528
1952	Baseline age: [50,60)	Female	62	3369	0.194895655660377	0.0249808215431862
1953	Baseline age: [50,60)	Female	62	3451	0.193174082704403	0.0250612971170825
1954	Baseline age: [50,60)	Female	62	3482	0.194733549056604	0.0255465806545106
1955	Baseline age: [50,60)	Female	62	3486	0.196771664779874	0.0258902441823417
1956	Baseline age: [50,60)	Female	62	3504	0.183547860377358	0.0245669449117083
1957	Baseline age: [50,60)	Female	62	3507	0.186340820754717	0.0250816965681382
1958	Baseline age: [50,60)	Female	62	3536	0.188371826100629	0.0242163377696737
1959	Baseline age: [50,60)	Female	62	3625	0.191187532704403	0.0261938047447217
1960	Baseline age: [50,60)	Female	62	3729	0.192841427672956	0.0252349703723608
1961	Baseline age: [50,60)	Female	62	3790	0.199142988050314	0.0248545143422265
1962	Baseline age: [50,60)	Female	62	3827	0.195055210062893	0.0246681128579655
1963	Baseline age: [50,60)	Female	62	3840	0.186203427987421	0.0248353896833013
1964	Baseline age: [50,60)	Female	62	3936	0.192617270440252	0.0244268647869482
1965	Baseline age: [50,60)	Female	62	3948	0.194190355345912	0.0249169896621881
1966	Baseline age: [50,60)	Female	62	4012	0.188360812893082	0.0242236783570058
1967	Baseline age: [50,60)	Female	62	4080	0.192980255345912	0.0253764952168906
1968	Baseline age: [50,60)	Female	62	4110	0.19160211163522	0.025173122134357
1969	Baseline age: [50,60)	Female	62	4124	0.185596092767296	0.0247151908867562
1970	Baseline age: [50,60)	Female	62	4207	0.199207368553459	0.0250658385834933
1971	Baseline age: [50,60)	Female	62	4337	0.187481664150943	0.0250515598003839
1972	Baseline age: [50,60)	Female	62	4479	0.195006402830189	0.0248872929481766
1973	Baseline age: [50,60)	Female	62	4515	0.197556622955975	0.0257855734836852
1974	Baseline age: [50,60)	Female	62	4565	0.184801347484277	0.024212481
1975	Baseline age: [50,60)	Female	62	4660	0.193143304402516	0.0253643045950096
1976	Baseline age: [50,60)	Female	62	4724	0.198171048742138	0.0247971494145873
1977	Baseline age: [50,60)	Female	62	4740	0.190810086163522	0.024653342671785
1978	Baseline age: [50,60)	Female	62	4744	0.188847400314465	0.0245330134318618
1979	Baseline age: [50,60)	Female	62	4796	0.195118317295597	0.025104417293666
1980	Baseline age: [50,60)	Female	62	4965	0.188038719496855	0.0253975815393474
1981	Baseline age: [50,60)	Female	62	4980	0.187467183647799	0.024230380596929
1982	Baseline age: [50,60)	Female	62	4999	0.182667883647799	0.0243965043474088
1983	Baseline age: [50,60)	Female	62	5042	0.192001267295597	0.0251985054760077
1984	Baseline age: [50,60)	Female	62	5051	0.19366143081761	0.0259339770418426
1985	Baseline age: [50,60)	Female	62	5053	0.195177483647799	0.0258426509654511
1986	Baseline age: [50,60)	Female	62	5127	0.196506775157233	0.0252093125652591
1987	Baseline age: [50,60)	Female	62	5141	0.190322198427673	0.0247683928579655
1988	Baseline age: [50,60)	Female	62	5150	0.183593917924528	0.0256525529097889
1989	Baseline age: [50,60)	Female	62	5154	0.191454358805031	0.0244832398809981
1990	Baseline age: [50,60)	Female	62	5368	0.19995540408805	0.0245085878925144
1991	Baseline age: [50,60)	Female	62	5619	0.19077626572327	0.0259756178809981
1992	Baseline age: [50,60)	Female	62	5634	0.191632348742138	0.0254898278963532
1993	Baseline age: [50,60)	Female	62	5645	0.188248500314465	0.0249850903838772
1994	Baseline age: [50,60)	Female	62	5771	0.188462505031447	0.0260791171708253
1995	Baseline age: [50,60)	Female	62	5773	0.197360187421384	0.0247567575585413
1996	Baseline age: [50,60)	Female	62	5800	0.188933888050314	0.0248612047120921
1997	Baseline age: [50,60)	Female	62	5820	0.191385570125786	0.0260978929289827
1998	Baseline age: [50,60)	Female	62	5836	0.19342591509434	0.0249294679558541
1999	Baseline age: [50,60)	Female	62	5876	0.189152101886792	0.0268385802802303
[truncated: 7,601 more rows]
