# Supplementary material for: Measurements of damage and repair of binary health attributes in aging mice and humans reveal that robustness and resilience decrease with age, operate over broad timescales, and are affected differently by interventions
Source: eLife. 2022 Nov 21;11:e77632. doi: 10.7554/eLife.77632 (PMC9725749; doi:10.7554/eLife.77632)
Supplement: Figure 2—figure supplement 1—source data 1. [file elife-77632-fig2-figsupp1-data1.zip › figure2_supplement1/mouse3.csv]

	variable	mean	median	sd	q5	q95	rhat	ess_bulk	ess_tail
1	beta_r[1]	-0.726693291202216	-0.728616571323829	0.099766160423038	-0.887577048520367	-0.561909414797131	1.00050366954323	4667.02613011478	8300.79556077819
2	beta_r[2]	0.531208858072157	0.530870775879901	0.082664190744487	0.395360320097319	0.667150845465756	1.0004758256793	5237.68319110424	9927.05802509507
3	beta_r[3]	-0.1093754898575	-0.108318222666341	0.077542701787919	-0.238275068895336	0.017010784681853	1.00075452390942	6075.15785394169	9264.07278227888
4	beta_d[1]	1.03894853874877	1.03668622463154	0.095787393881857	0.885487949330129	1.20061792736365	1.00144721275231	3634.97836138777	6399.86994365481
5	beta_d[2]	-0.737683467832671	-0.738463059395546	0.071339332287428	-0.854633806897835	-0.620050161534488	1.00050290767126	7870.23512105626	13395.1380268702
6	beta_d[3]	0.33002416336461	0.328436584021371	0.077819230602159	0.205175334512006	0.460150598074615	1.00055754651101	4764.8556563985	8154.46820851424
7	beta_int[1]	-2.59054062281419	-2.58718252796786	0.092394089263666	-2.74688355607567	-2.44386457888167	1.00126252374171	3591.62456513537	6715.59369860251
8	beta_int[2]	-2.2775060596737	-2.27876041848019	0.11004080048264	-2.45568444933195	-2.09471057939432	1.00272999357233	2387.67263645375	4155.86310959454
9	b[1,1]	-0.202986405953922	-0.197616435708528	0.187281435992751	-0.515060252410422	0.099082993967886	1.00029495184244	9896.32092150351	13839.4751981035
10	b[2,1]	0.019774844374245	0.01838513106493	0.263807622753671	-0.411645417502907	0.453769007802328	1.00016542643869	7382.43764898875	3463.50661814849
11	b[3,1]	-0.663030521385014	-0.658805184705619	0.279274206027453	-1.12892747425657	-0.216237114640058	1.00064918950886	4372.23900408765	8667.51813472315
12	b[4,1]	0.202329738259313	0.201898344695817	0.175452893439076	-0.085052636074181	0.490212167937209	1.0001986533915	10094.2266865265	15045.518591376
13	b[5,1]	0.444178177255283	0.441887715549174	0.220108819297391	0.084843667329651	0.809721732637067	1.00079312842164	6807.26531174521	5411.04235633026
14	b[6,1]	0.076681374465119	0.074421911276468	0.258468621224029	-0.342271347677265	0.504311165783696	1.00010128992043	14449.1007492302	14607.5610135384
15	b[7,1]	-0.42310733819299	-0.416449302891588	0.237089879785927	-0.825042046033709	-0.044966716131365	1.00028538514237	8462.31093122696	3447.31617280028
16	b[8,1]	0.091784762545508	0.094710743838105	0.18245619671776	-0.208331388261525	0.385240800569062	1.00032749637724	9361.02469186489	6051.79843609372
17	b[9,1]	-0.12296925371788	-0.120200442554637	0.258743741534568	-0.548738598140373	0.296426367121532	1.00026914466396	15948.5028004069	14109.9194595138
18	b[10,1]	-0.203545026123144	-0.201113640622387	0.194778206218692	-0.527411424481045	0.109188598182995	1.00045550289306	9688.63362521127	15270.6449110327
19	b[11,1]	-0.137935298482601	-0.13442645381376	0.210243738823987	-0.490466422816899	0.200559688460587	1.00014114628335	7590.67625749483	3614.78162667066
20	b[12,1]	-0.586363398581222	-0.580045250502547	0.216341274616026	-0.951266550989889	-0.242424647290076	1.00031183586338	7344.04640428956	9723.81672704205
21	b[13,1]	0.532674994203862	0.525129123032349	0.236660153019842	0.152107817962933	0.93103824505389	1.00026358663932	7386.01462004783	12034.357728691
22	b[14,1]	0.725130779191281	0.720792867826898	0.240550548586871	0.33403976826629	1.12470288780139	1.00112730763374	6704.11033683743	11480.6052176183
23	b[15,1]	0.709909867503985	0.708204992106251	0.188571918298945	0.406388996562999	1.02196638162124	1.00079210567168	8127.85766370893	13892.0956402409
24	b[16,1]	0.330772333188136	0.330169512428387	0.239057897971601	-0.06527489294874	0.725470107089832	1.00030005601357	9235.9672238416	14609.9114037707
25	b[17,1]	-0.552806258802689	-0.541198203958073	0.320199185862584	-1.09770327405848	-0.048107187422622	1.0002097392844	10984.2783340379	9751.59782239178
26	b[18,1]	-0.000275376124868	0.002622756234919	0.27739555403797	-0.46250727202711	0.449510396600489	1.00098771738244	11383.1045772813	5949.56161383132
27	b[19,1]	-0.354211352726019	-0.347008197935859	0.299666349028198	-0.856352556481911	0.13101327933567	1.00025243307702	11787.5355235898	12584.5649084597
28	b[20,1]	0.04303553866995	0.048912094453464	0.23390819723401	-0.347693307074849	0.41802228209303	1.00023987940395	12521.4391836456	15105.299889791
29	b[21,1]	0.87173483618331	0.858272766297693	0.312786424111297	0.378594021531006	1.41118116307531	1.00075603362976	5425.91135316373	9253.09196670764
30	b[22,1]	-0.169089216946081	-0.160948202566067	0.320858892586657	-0.711563268610246	0.340748118813961	1.00019610374485	12512.4272876261	15538.3784901465
31	b[23,1]	-0.225283211149971	-0.221420783446165	0.30892803365836	-0.736918026587636	0.271711889722347	1.00030581523812	10838.0440249221	13696.9165454091
32	b[24,1]	-0.199306039978627	-0.194139055864449	0.311487068905661	-0.722261091658183	0.302538070148605	1.00031820046385	5651.01599194792	3405.5352578655
33	b[25,1]	0.513265384935273	0.512893340282422	0.210453689126259	0.169356945274177	0.8598565626219	1.00122736482972	3918.76990005796	10477.4177966653
34	b[26,1]	0.439528402392963	0.440014621699485	0.229348969106082	0.066295926301325	0.820736344383368	1.00045814546471	7659.16017815542	11726.1293661752
35	b[27,1]	0.425937213165472	0.427003519522589	0.218878458028745	0.066018955277977	0.784249462227327	1.00029712931513	8786.44966357531	14016.7778130454
36	b[28,1]	-0.338623879845523	-0.331604258052492	0.228238063364366	-0.724730182185343	0.023951894005706	1.0003215901616	6801.30283326497	5763.43068070753
37	b[29,1]	-0.064962408629789	-0.062867353654943	0.29182799269214	-0.548296342976152	0.407550076377552	1.00109957361716	7188.30181367428	3366.6073891963
38	b[30,1]	-0.104290125361495	-0.095808166550132	0.224241602378652	-0.48415267805177	0.250109251147663	1.00051077897553	9032.07084124406	14652.2375562178
39	b[31,1]	0.007373141202185	0.008070845170944	0.218906854566153	-0.349665230792698	0.366709395693875	1.00043803144077	9903.32715783506	11635.9480684142
40	b[32,1]	0.082003018693833	0.081733979440648	0.22279046856293	-0.281784678353145	0.448771222169392	1.00100869534809	9416.2142761371	12977.4521968915
41	b[33,1]	-0.830387713805753	-0.813643241185325	0.363334221316323	-1.45488085042512	-0.260959804659475	1.00092985666785	4795.87051356704	3263.42814457179
42	b[34,1]	0.524183549774737	0.517652938904915	0.271755805568631	0.090610136970173	0.979546405796258	1.00057887149452	8184.0352431677	10583.7702229597
43	b[35,1]	-0.260017097670038	-0.25034919425828	0.31890103024122	-0.795627320247545	0.252087626859794	1.00029776107851	9692.93026130807	12204.4813933542
44	b[36,1]	0.143133229969816	0.139036970514677	0.245583150015961	-0.252514981697024	0.549558030912456	1.00024172655758	11899.1523569603	13901.7031455609
45	b[37,1]	0.3635278933641	0.365531711919145	0.218226397400972	0.003511157171666	0.720766510046511	1.00147946611305	4771.58785524833	10222.8392474751
46	b[38,1]	0.013884435016468	0.017720728989311	0.218197181529603	-0.348485892964317	0.366842178122649	1.00046001926352	7914.57743321177	5945.01703136184
47	b[39,1]	-0.252077306675149	-0.250128179826403	0.261265876269905	-0.68136480699659	0.174100445938436	1.00051265827767	13571.8175878123	15904.4563877784
48	b[40,1]	-0.41029160426629	-0.408910746186576	0.241553316148265	-0.812912403415229	-0.020070911701983	1.00046669854933	7104.74146008924	10498.0058030658
49	b[41,1]	-0.546893879971494	-0.530669879868759	0.357337059864899	-1.16462021536856	0.012886719992344	1.00062626677461	7712.71977666404	3620.63100236191
50	b[42,1]	0.167002735241691	0.164941227964515	0.197981011226924	-0.155330051235992	0.496114698094495	1.00037673580411	10311.767939243	15210.8704505073
51	b[43,1]	-0.240606016932301	-0.228554033285626	0.288592851311507	-0.739112324439036	0.2097957945312	1.00021659510268	12929.4545027305	14407.4150825175
52	b[44,1]	0.032377482918218	0.033721458480098	0.198046525670815	-0.294903414596345	0.354886665307688	1.00022763136656	8085.91804451195	14612.9333610395
53	b[1,2]	0.10283732047385	0.081885897919905	0.14500672682621	-0.100483117249887	0.36770535141728	1.00254738020399	2485.72752582535	8263.40584801076
54	b[2,2]	-0.050165893974667	-0.032398081356443	0.174025107987156	-0.356175983673663	0.213661681046089	1.00324768428884	11519.6983773651	10220.6628395456
55	b[3,2]	0.121196673894723	0.091556153212693	0.203431917103416	-0.163989012373783	0.493923207073754	1.00198192045872	3047.77856590877	8138.04952505059
56	b[4,2]	-0.060544420630459	-0.052219830584122	0.131746027358187	-0.286492814619067	0.147907607073332	1.00067811362313	10472.335241794	11711.2225611863
57	b[5,2]	0.090953318167548	0.064690561770276	0.169116766892499	-0.146815990876102	0.404181153947795	1.00188417898824	4289.18920154954	7874.96947011063
58	b[6,2]	0.021486316815016	0.009729316105289	0.178496989096879	-0.256367830626672	0.329462767254681	1.00385742753591	13532.6420721789	8112.88382194065
59	b[7,2]	0.086454661930967	0.064209485494395	0.180274607152828	-0.177705260471065	0.409975530593991	1.00160898403257	8292.92369145251	10429.2543827361
60	b[8,2]	-0.018471075091582	-0.013908995705575	0.128579180662326	-0.235573287464454	0.19171147053657	1.00338535873128	14343.7663093124	10837.6538760066
61	b[9,2]	-0.040807728395587	-0.024239476316669	0.174169253116248	-0.34920541826071	0.228085803710145	1.00318042660887	14916.4931819284	7331.3022644998
62	b[10,2]	0.080565583542692	0.062381658791115	0.149909828908804	-0.142279510185798	0.351776397442651	1.00120938288487	7870.33624246125	11620.1309510413
63	b[11,2]	0.037941290885255	0.019028432471572	0.172788206456191	-0.222364143543751	0.342979074760438	1.00246509818687	7952.28022143765	7626.19459057307
64	b[12,2]	0.07911773742788	0.059635377405574	0.174222601236496	-0.182152506559789	0.38953052021438	1.00135773023357	6760.56961525748	10402.1388622556
65	b[13,2]	-0.148486437692116	-0.115604795076214	0.194738733346779	-0.511998517026867	0.111196064944084	1.00248256911619	1772.39750393251	7627.17359255198
66	b[14,2]	-0.043462610871097	-0.035199813513644	0.179543605013931	-0.345799337399814	0.248569417386947	1.00238186524471	9494.21955608962	8408.78007171447
67	b[15,2]	-0.150200739837731	-0.137038596359752	0.136794476195991	-0.395426187226661	0.04315724644192	1.00350892643859	1368.92496707615	8120.26413531634
68	b[16,2]	-0.268295198478536	-0.233400261758429	0.231560775400909	-0.700476793228458	0.025090543083546	1.00614407019604	684.547358419097	6040.45979712861
69	b[17,2]	0.113380105354894	0.085365392113383	0.198105339441569	-0.16323255033667	0.472055705895704	1.0014849003102	4064.7356980448	8904.97617072118
70	b[18,2]	-0.045099404094873	-0.025873388397162	0.179789203157307	-0.362291113045231	0.227952515585328	1.00201282826043	10554.0664010279	8172.26124782508
71	b[19,2]	0.074429960149966	0.048685398922077	0.186426507297636	-0.195335120595895	0.410709860388569	1.00314953648137	8122.70188226497	7478.70278659591
72	b[20,2]	-0.038589047900616	-0.024301012774902	0.176169183467573	-0.345486772985017	0.234797583244185	1.00323026464527	9631.69833296372	9263.86802752705
73	b[21,2]	-0.126802055436402	-0.098869532368665	0.208880190858137	-0.506818670598004	0.172030200285046	1.00192070974222	2853.85562827482	6874.37295072985
74	b[22,2]	0.087424920463417	0.056739379499986	0.194943199895554	-0.191869826315793	0.44374697660869	1.00142166157356	5751.33199072571	8157.18505327969
75	b[23,2]	0.044670619932628	0.031067752475537	0.176773847480586	-0.231800342548077	0.347849481015424	1.00357613417387	15156.6227218307	8583.19882208187
76	b[24,2]	0.026601163057383	0.019048684546132	0.173727697044747	-0.256282140428039	0.321241854080051	1.00338260415727	18567.6697882503	10392.5602742855
77	b[25,2]	0.076643296956838	0.065751046765014	0.114374556670048	-0.094241853492107	0.277138760304936	1.00135767242686	2923.24319208788	10003.0926026285
78	b[26,2]	-0.21817099846291	-0.183082556518204	0.209101172924559	-0.611136865921962	0.046825672086199	1.004903234215	1022.47390665675	7452.62770189458
79	b[27,2]	-0.149366440921197	-0.131962307391636	0.157305014902423	-0.435978374527289	0.07147718933333	1.00214946063893	1650.04605685756	8205.5601295068
80	b[28,2]	-0.096760288761547	-0.072206063466136	0.15793171179014	-0.38892917959096	0.124824244114791	1.00153130161392	2404.58116520757	7963.82549101271
81	b[29,2]	-0.005161816605158	-0.001927331322363	0.183810987981956	-0.312276477400509	0.289980714831816	1.00390429911736	15302.3816829553	8564.02095860865
82	b[30,2]	-0.014063900541803	-0.009042039876758	0.139831915222238	-0.250737498495247	0.21310846549829	1.00308444019856	8746.68197846012	8066.27295627775
83	b[31,2]	-0.001099125577804	-0.002103542990955	0.16318162140021	-0.268698975847517	0.271908469556584	1.00577101853958	17409.8420301256	9363.98022504845
84	b[32,2]	-0.067563746430554	-0.04407905605166	0.167461606646878	-0.372248384764444	0.174898023861799	1.00200582102906	5451.74361005801	7177.41418763057
85	b[33,2]	0.15431707646517	0.118686184359311	0.219583962453654	-0.143292240824043	0.553354079809807	1.00185093826725	2604.02683252074	6926.49704371063
86	b[34,2]	0.004172537505001	-0.000473961206869	0.187758099357824	-0.299598913635211	0.327055964343101	1.00382594807437	11616.6209112018	8638.65562509287
87	b[35,2]	0.000744491421546	0.002128868533609	0.178353407013977	-0.297753411421517	0.29605416459583	1.00405382955119	17950.2166054664	9751.81339057015
88	b[36,2]	-0.044906306754743	-0.028042839386024	0.172022958641039	-0.348580798337434	0.218494314586937	1.00241930733929	12624.4654683492	8800.1849325258
89	b[37,2]	0.129527785705877	0.115912658135701	0.130945996396735	-0.05487753804628	0.363379764399737	1.00297126565729	1409.82329552643	8865.78932100214
90	b[38,2]	-0.046199301697456	-0.0326699679447	0.146618376490598	-0.305361356697572	0.179845206970845	1.00239905767068	6228.70436960556	7263.7206369468
91	b[39,2]	0.085270307694855	0.061100376472096	0.186431329338138	-0.190553303989017	0.420805175178442	1.00163732843799	8059.15698683667	7874.03775665032
92	b[40,2]	0.096236316980202	0.070894733184775	0.18154031159435	-0.162844023601806	0.427640300996837	1.00083159949945	4790.38016468566	7703.01202659771
93	b[41,2]	0.101894085052954	0.070207435146002	0.206344233119757	-0.19030832816335	0.477380477808282	1.00174597158156	5296.95470268802	7148.81832916159
94	b[42,2]	-0.066628039713855	-0.051418804629823	0.135310418996581	-0.310213169672204	0.138495031026766	1.00161012782243	6985.35311363075	7997.06191745123
95	b[43,2]	0.033715204436403	0.026045438034968	0.194521618683637	-0.284567932703727	0.357560957829707	1.00385581130525	11998.4830492332	9267.36098305997
96	b[44,2]	0.050218649792736	0.040070529689101	0.118812384937741	-0.135055966074879	0.256816060012488	1.00177700441348	11491.7483030077	9834.7231205866
97	b[1,3]	0.193717422360483	0.195418276057364	0.187200122714773	-0.115025664864518	0.498949071988772	1.00111758575848	6156.68944254247	10083.7468627769
98	b[2,3]	0.264639074745569	0.269617155526805	0.279042533599422	-0.201187354611177	0.710660164231911	1.00022685631615	8526.9206816995	13648.4265054949
99	b[3,3]	1.1583747803872	1.16236398276075	0.309614327040335	0.640998962214471	1.65567277477711	1.00038280839219	9033.19806283409	14319.5606274238
100	b[4,3]	0.32806095752066	0.328400875948527	0.170114671660232	0.047952002241015	0.606325163440627	1.0015986404333	4999.62857975492	9777.44686477209
101	b[5,3]	-0.837396548726251	-0.834550337763868	0.190575437238981	-1.15773017262434	-0.531092576606457	1.00119270176835	5596.08585434773	10037.8576034674
102	b[6,3]	0.328006521133822	0.333705090098496	0.305341607678277	-0.182508290483445	0.822686069607428	1.00031036879566	11007.5495435188	15977.1131028181
103	b[7,3]	0.481649734265637	0.48431083676545	0.194906558843821	0.159836649951649	0.802544389144795	1.00111451103096	6462.10210489787	11694.4193785563
104	b[8,3]	0.050989075317765	0.053978066847509	0.166045030288305	-0.225188600184017	0.318998197029156	1.00147466840961	4857.45363835095	9119.81786208703
105	b[9,3]	0.199592233154557	0.205769659883601	0.285180073650186	-0.278238851221462	0.65707144191678	1.00011765399466	10507.4293229751	13284.6955297345
106	b[10,3]	0.233811318492118	0.236051702595395	0.177028033127169	-0.060573052658608	0.522786826479995	1.00094936982878	5550.16482634473	10326.429353077
107	b[11,3]	-0.139940460315682	-0.135562691332035	0.21466066350161	-0.496678035079803	0.203304614163493	1.00054054465888	7458.92759626501	12733.8210748896
108	b[12,3]	1.32039651993175	1.31845523922246	0.206547152546472	0.984856716115619	1.6685486165845	1.00095812117403	6220.41988650476	11339.740889905
109	b[13,3]	-0.253866039583067	-0.252484699942091	0.176006584550711	-0.546226794696716	0.032119018698131	1.00124243529177	5078.70496112057	4424.74861923834
110	b[14,3]	-0.840034204224505	-0.836693566429521	0.211763636158653	-1.19391747402802	-0.497448383384	1.00061824045122	5803.35349638562	10315.9463062639
111	b[15,3]	-0.726038396923367	-0.721501499110759	0.174041050294934	-1.02019918303338	-0.447346713746674	1.00117147748618	4983.55585313118	9711.12972867445
112	b[16,3]	-0.824822356531795	-0.820366067124495	0.187169899099293	-1.1393321517701	-0.523974220915472	1.00126603566448	5428.7319160372	9984.64213696204
113	b[17,3]	0.62227245958145	0.628354520233915	0.346089268010598	0.041960275737641	1.17169681275602	1.00029558383479	11643.4613232755	14279.8815359377
114	b[18,3]	-0.186277724594799	-0.177019535963953	0.302109063833006	-0.697406230790234	0.29394496198787	1.00013607129696	12306.2140758214	15467.2655479959
115	b[19,3]	0.462736650405267	0.470859209432844	0.315264786570599	-0.070614086371398	0.971891952228854	1.00019032359001	11198.6974112113	15587.9440299757
116	b[20,3]	-0.857928062251538	-0.853899359272661	0.203547088774611	-1.20066640373076	-0.535102525929997	1.00087097240972	6724.92123139292	10907.2258282609
117	b[21,3]	-1.02512787455527	-1.01639485787213	0.295847869617206	-1.52648660541018	-0.552626953619726	1.00059586718175	5458.24730430018	5540.89240137655
118	b[22,3]	-0.156536886865289	-0.15258379668349	0.35890433511919	-0.7524602386299	0.428714879343788	1.00024647673032	6467.04017719566	4902.31737832875
119	b[23,3]	0.12192527508574	0.128160544227632	0.401057012066152	-0.544290279557256	0.770631468725368	1.00064441876656	7872.65438578671	11255.8829942873
120	b[24,3]	0.228931309143919	0.232155608035585	0.408302987538275	-0.443591554193402	0.898510083380567	1.00039418922275	7054.48484214286	5642.44189653452
121	b[25,3]	-0.4968255347396	-0.492613132233643	0.186346611021756	-0.811074954522758	-0.197256507635183	1.00156002047343	4403.00649191044	8658.42087045889
122	b[26,3]	-0.190669978298416	-0.187959806081464	0.195277878304756	-0.5174954156244	0.126228199813923	1.00097835027677	4755.27271174676	10077.381799696
123	b[27,3]	-0.688161202758071	-0.688256979347088	0.192738807824661	-1.00574065462664	-0.37362162684014	1.00130238739137	4747.44144922845	9257.17663551379
124	b[28,3]	-0.117494242065428	-0.115494850874289	0.186189450176221	-0.426209148507083	0.184505196464329	1.00137349425375	4575.75764775796	8760.05771837697
125	b[29,3]	0.455065612161407	0.453781267513374	0.302135982597792	-0.042009695394004	0.950188363821953	1.00139285959282	6155.89720199741	5716.63589293733
126	b[30,3]	-0.714930701946067	-0.710848466766107	0.209195407619999	-1.06519433975826	-0.380117223390925	1.0013190348392	5359.15832016416	10494.084398773
127	b[31,3]	0.403495919633831	0.407659039754607	0.2291945073304	0.026348437985922	0.773937587081523	1.00092444804278	6576.21805987312	12101.2194535571
128	b[32,3]	0.045992083778892	0.047294590456656	0.186322031844273	-0.261760399414788	0.349413773276026	1.00126030567233	4563.66138413608	9520.03044649588
129	b[33,3]	1.10525999005398	1.11173393206355	0.416874802397218	0.405915158118949	1.77495906531741	1.00068231535316	9719.00507750626	13097.0835990788
130	b[34,3]	-0.417702673655377	-0.410222195963447	0.252597004366287	-0.850619710088042	-0.013148787421681	1.00062117530694	7138.41259847823	13035.4456965995
131	b[35,3]	0.592060968033733	0.583631444563146	0.46630078256732	-0.159777754809937	1.36287094721912	1.00034016374401	12399.566235102	14523.3085641577
132	b[36,3]	0.097857617187593	0.101224713238848	0.218472121054622	-0.262873271027544	0.452327105482341	1.00079344621495	5801.14986476494	11358.0702173032
133	b[37,3]	-0.861761591324367	-0.857217495318862	0.207626037359548	-1.21078180523397	-0.527004847100742	1.00147075552475	4976.65250334287	10153.8573227229
134	b[38,3]	-0.689861368094975	-0.686421131921964	0.203827818876552	-1.03355295114351	-0.35976980257543	1.00106584529131	4737.25498508019	4968.53240742141
135	b[39,3]	0.315043881465555	0.316431654462078	0.20463891443889	-0.022199081976749	0.646999365430839	1.00084108239991	5404.01177801473	10951.6169289382
136	b[40,3]	0.961189091058272	0.959342873184559	0.2262684798603	0.591356506924809	1.33750672626594	1.00061026147741	6660.01963411595	11565.946939213
137	b[41,3]	0.801355392956559	0.802955307127879	0.358591648653841	0.216488250977027	1.38853221754404	1.0004164130355	8384.6279908795	12583.4111720972
138	b[42,3]	-0.021070316568979	-0.019365484946318	0.182541001340168	-0.32775528210437	0.277742736033866	1.00122786139019	4462.83751825707	9978.47176855899
139	b[43,3]	-0.641559993259592	-0.635206446810938	0.248370488443233	-1.06202375971115	-0.245043681983603	1.00103273169445	7902.3289261617	12541.5639184881
140	b[44,3]	0.016425275237319	0.016340165087834	0.187245861137837	-0.292770054421447	0.321501467174414	1.00149757601862	4674.55842452014	10313.4037743577
141	b[1,4]	0.003181191064768	0.007550900006246	0.165923229191459	-0.276503728617453	0.266859308839553	1.00033552523624	10950.7163130081	14102.7037602408
142	b[2,4]	0.089026680192812	0.082237666440002	0.252592687990209	-0.312576259232899	0.513426073672243	1.00022538599228	8708.89408074951	6291.20457088505
143	b[3,4]	0.228779939354941	0.233843330908992	0.252585600867466	-0.193291693848322	0.640769656327906	1.00000541732877	12784.9883711463	14656.0338862806
144	b[4,4]	-0.311949720649293	-0.309086611934746	0.124310608500475	-0.521817941383492	-0.112326000920787	1.0004920329386	6985.77459497571	12179.2681403463
145	b[5,4]	-0.135111630902203	-0.136048290935339	0.155778771167091	-0.391908205876781	0.122731002638668	1.00083294357054	10222.5560183682	13467.3798160175
146	b[6,4]	0.125432310021219	0.1201475185419	0.250300534161101	-0.279694680065875	0.54312838770148	1.00059819472111	12381.6710888849	15082.2833177331
147	b[7,4]	0.328496009490475	0.32201586883982	0.20416232254238	0.005479538063235	0.674696633332137	1.0004117238962	13033.3088589429	14304.7907877044
148	b[8,4]	-0.229010140736626	-0.225270388769689	0.122669277356061	-0.434403102122741	-0.032718452737835	1.00065294623328	7327.32554172791	11375.3738251334
149	b[9,4]	0.018356422487541	0.026992535977949	0.236296110317598	-0.382707771892912	0.396555922615991	1.00009778603263	14498.1100690273	13704.9661363017
150	b[10,4]	0.247048018417075	0.243608060288021	0.148988699351717	0.008070806051224	0.495555347102777	1.00082980255229	12573.4572317769	14834.8434357393
151	b[11,4]	-0.273570314792539	-0.262116586888584	0.20777863022204	-0.636681837981671	0.043897610113906	1.00016192690518	9104.75331609826	11854.6848948976
152	b[12,4]	0.281857364005308	0.27983036254343	0.171867833238041	0.001080228484628	0.56600495551226	1.00013941320812	12465.933487362	15005.7332510515
153	b[13,4]	0.049705863642793	0.047759901008498	0.179983095246398	-0.240693468123917	0.350455770012217	1.00018796306851	10278.3111772175	15245.3874525893
154	b[14,4]	-0.4328808023527	-0.42663838722244	0.189550667708487	-0.750593852868249	-0.128545036924027	1.00032576627333	7971.62696170806	12576.9906356428
155	b[15,4]	-0.481439933444224	-0.478751620692466	0.104657035817984	-0.656811091655758	-0.312778592294148	1.00086459697862	5096.33405110515	9258.80981406917
156	b[16,4]	-0.313386596179262	-0.31082390851558	0.165033780417235	-0.58819798448052	-0.048129427088946	1.00028852597142	9868.74457283833	13662.7957396514
157	b[17,4]	0.249667791499763	0.249102185411519	0.261412551897275	-0.177222849070502	0.677974961383957	1.00034200190195	13505.0766456336	14544.1713305333
158	b[18,4]	0.000394247616114	0.001640662222758	0.246666915444562	-0.406243088076258	0.402000378855689	1.00040471305329	13254.4666799613	15383.4605507606
159	b[19,4]	0.129317803383239	0.131333561124114	0.247396877392126	-0.283373142673751	0.538840041385664	1.00028451819524	13372.4600161797	5685.71362325321
160	b[20,4]	-0.211982084105042	-0.208183997036947	0.19964051444074	-0.549043299834996	0.107103193150701	1.00028054120439	11197.2573336941	13993.2267632001
161	b[21,4]	-0.202730606897091	-0.20535502483497	0.217549481249997	-0.553293475719719	0.157466168288412	1.0001636712658	10847.4788398312	14372.7327371002
162	b[22,4]	0.030502704418222	0.034276278023956	0.255590765841476	-0.39627475808365	0.440984151521111	1.00019022465433	12623.1754938034	14962.7699330099
163	b[23,4]	0.177584308574175	0.172437245332873	0.262402916005092	-0.237504652826893	0.618047331078933	1.0004740074785	13432.0252306361	15288.5999989217
164	b[24,4]	0.169172405599628	0.162878030423616	0.265823779526599	-0.253530282180923	0.612424561527422	1.00007817882039	12142.7034972374	5675.19629860077
165	b[25,4]	-0.183490848638017	-0.182219423767689	0.104666755856692	-0.35617659052928	-0.014546190051153	1.00086382241939	5538.36581239058	10110.1510365865
166	b[26,4]	-0.249129972033656	-0.245410340332917	0.185652119873386	-0.565021770223245	0.049072235116153	1.00022226953382	11237.8450136983	15269.1015976946
167	b[27,4]	-0.534378692579606	-0.530731321111994	0.124687818800766	-0.744933489982879	-0.335912653979254	1.0004941539299	5917.74742789942	10395.4839265994
168	b[28,4]	0.147899453653094	0.147218971234167	0.135867387101334	-0.073282584773269	0.37357137128191	1.0009627692867	9141.74411248388	15129.1916113091
169	b[29,4]	0.202893047314353	0.195964013546338	0.258857290327999	-0.202218906870669	0.642193384128882	1.00076429525833	7818.77111341134	3304.13948235544
170	b[30,4]	-0.217048290898301	-0.21500746164642	0.130193931653393	-0.433084560364523	-0.008136299555918	1.00097281752832	6325.44489594054	12482.669929574
171	b[31,4]	0.018248621014333	0.022745544372328	0.20207997558185	-0.318832888236065	0.343703795237928	1.00040985346716	15073.6757344217	16071.6568843641
172	b[32,4]	0.178319616125313	0.17358376625122	0.180877867243127	-0.107217702555003	0.482878036847261	1.00064424852922	10265.4574148583	14477.5306514887
173	b[33,4]	0.363908200747826	0.360063183998652	0.293647975746255	-0.108856556709002	0.850853850876576	1.00022639250896	11291.2392006702	13903.6865281016
174	b[34,4]	-7.6895943099624E-05	-0.005717219579457	0.233430711003858	-0.379167214902074	0.392671729060301	1.00023299784217	12128.3416083927	5653.33849923926
175	b[35,4]	0.200270245268537	0.187680037799369	0.291594484595914	-0.249727859425296	0.699911088736844	1.00025445138562	13918.7133672897	14338.805999057
176	b[36,4]	0.08262275090736	0.076484771481513	0.210193351707812	-0.253777816279276	0.433724535125823	1.00012716901392	14873.3378611374	15840.1977743189
177	b[37,4]	-0.187028566839468	-0.185859044289395	0.117151281105243	-0.38169695132311	0.003615148646324	1.00155570571455	4854.53121355554	4450.86762009451
178	b[38,4]	-0.087208378992679	-0.085645196500897	0.144105836669649	-0.328691223996042	0.146080531483156	1.00057045500379	9487.20854019239	13936.242654272
179	b[39,4]	0.337079333163632	0.32675531319403	0.211864495377334	0.007455204356013	0.699746239587326	1.0003071050254	12640.5614525846	14804.2789139198
180	b[40,4]	0.249679816494382	0.249095517885929	0.217299235275783	-0.103158932607464	0.607621385234379	1.00027027879961	16098.275147783	16518.805713113
181	b[41,4]	0.207475341310812	0.206817868374356	0.281668394813536	-0.254912882800112	0.672568797879735	1.00020235781383	10161.7038276501	12928.3303147181
182	b[42,4]	-0.161185502681542	-0.157993341462802	0.127341887582117	-0.374601348378465	0.044791588459257	1.0008856299023	8392.64932489715	11989.2567530369
183	b[43,4]	0.061137201588773	0.06044933568869	0.234016252100355	-0.320750790970756	0.440900142890586	1.00023064429153	12900.372083425	15555.6235289283
184	b[44,4]	0.138910259069684	0.138041022964713	0.116037925650162	-0.050166760609425	0.330161583991046	1.0009434299154	6105.12848757134	4903.77753522357
185	Lcorr[1,1]	1	1	0	1	1	NA	NA	NA
186	Lcorr[2,1]	-0.188254152893385	-0.208484973303976	0.288407129710823	-0.625751355913413	0.324822446827977	1.00100927967692	4706.13281903279	5986.78689709155
187	Lcorr[3,1]	-0.577954487905587	-0.593577020119317	0.146881942282847	-0.78992895363102	-0.312208359875761	1.00027723377993	6284.57089355202	10964.6285973435
188	Lcorr[4,1]	-0.457326286067362	-0.472958974647614	0.204591702358256	-0.763203396872004	-0.091627169309932	1.0000699855335	5039.46736736499	8783.2233912844
189	Lcorr[1,2]	0	0	0	0	0	NA	NA	NA
190	Lcorr[2,2]	0.935467248705912	0.965270611445649	0.079287172749613	0.773826789211603	0.999673605913775	1.000163655902	7508.66168857896	9133.94171639298
191	Lcorr[3,2]	0.086763728455763	0.0927061328307	0.258490736312229	-0.347862803781058	0.498247092815255	1.00079534864152	3931.20268308944	3941.18222203219
192	Lcorr[4,2]	0.184634414104868	0.197660750302579	0.291223868674678	-0.314820045393164	0.643901894320237	1.00069015132983	4014.95675234992	7020.43682740357
193	Lcorr[1,3]	0	0	0	0	0	NA	NA	NA
194	Lcorr[2,3]	0	0	0	0	0	NA	NA	NA
195	Lcorr[3,3]	0.746741121253475	0.756012514349821	0.111493490283059	0.546341462914015	0.913924685547279	1.0007773428222	5118.2727879632	3603.15238131065
196	Lcorr[4,3]	0.306858826198807	0.317575754289339	0.206988486073785	-0.051858825511433	0.628435264001818	1.00054163685311	5521.42476993721	8746.85580168935
197	Lcorr[1,4]	0	0	0	0	0	NA	NA	NA
198	Lcorr[2,4]	0	0	0	0	0	NA	NA	NA
199	Lcorr[3,4]	0	0	0	0	0	NA	NA	NA
200	Lcorr[4,4]	0.688901315771129	0.700747867164659	0.136051217153428	0.445988027366071	0.89173712896168	1.00228808699845	4267.16005512897	4737.99520948158
201	tau_rand[1]	0.459997842162302	0.454643569631362	0.091264416532627	0.319597796981479	0.617537821028928	1.00126244295329	3327.62773336361	7650.23567256349
202	tau_rand[2]	0.186414800284831	0.183300590743652	0.089711469376068	0.042840127957875	0.3402245708968	1.01255311425614	334.993221369985	253.056946082599
203	tau_rand[3]	0.64526996977951	0.638137040054465	0.090035320064145	0.5091117556742	0.804216942076776	1.00031701681799	7794.50530717646	13607.543714053
204	tau_rand[4]	0.305173624028449	0.299971033081964	0.060386495454551	0.215169720648195	0.4122025381408	1.00037133931275	4596.46609219502	9160.43743595042
205	gamma_int	0.319616528603762	0.343047605816537	1.73680328148468	-2.56131395463086	3.12930497626727	1.00080568491756	3433.43767868139	10034.0205037352
206	gamma[1]	0.475554395667689	0.472830169556407	0.234330394615708	0.096413899878924	0.864256405331709	1.00046913102781	11398.1661285529	14176.496911429
207	gamma[2]	-0.008351932877118	-0.007907519130291	0.211905340534877	-0.355753286755024	0.338615516141258	1.00033793997135	15120.1876176003	18068.2235686073
208	gamma_rand[1]	-1.57772138974731	-1.56007060931997	0.468439314592067	-2.38015221803236	-0.835236393320798	1.00087780093094	4160.79638451379	11151.5408380424
209	gamma_rand[2]	2.62626187462089	2.60391038898622	0.532735067275929	1.78400265601312	3.53317281780053	1.00006605251215	7426.02028862263	13426.7211967453
210	spline_gamma[1]	0.036870623279812	0.025467314139431	0.036488550561071	0.001789823305882	0.109677352244315	1.00013551886035	21241.1038554025	11084.4184482013
211	spline_gamma[2]	0.03096756992554	0.021546608609306	0.030546981771976	0.001739960592405	0.092069637255286	1.0001598028246	16402.2638809108	10260.9696100771
212	spline_gamma[3]	0.025129476181417	0.017070795540076	0.025645336120378	0.001346268000329	0.076255269118441	0.999971387998611	23163.9749781632	11738.6069311638
213	spline_gamma[4]	0.028576444270823	0.020225589237744	0.027457683991672	0.001488877753772	0.083912625577663	1.00030886069557	12202.1408834339	2907.18066314353
214	spline_gamma[5]	0.032043188009644	0.023321539161932	0.029954360873492	0.00189683529086	0.090935199094342	1.00009044501652	19622.8153847151	11530.5843783608
215	spline_gamma[6]	0.094517715928722	0.087820807324191	0.048688097312214	0.028113373591015	0.184518551480691	1.00049509343318	16947.9227059981	12017.2414323502
216	spline_gamma[7]	0.057796490688028	0.048670597540423	0.042430857341904	0.006213761891699	0.141081620164777	1.00016627021995	17850.0393707816	10008.9643479767
217	spline_gamma[8]	0.02553656129525	0.018602548141382	0.023780629922718	0.001485502814746	0.073283677796225	1.00013135299432	20766.015849064	11654.2897026178
218	spline_gamma[9]	0.024040842542887	0.018813555258978	0.020472893683354	0.001674200436192	0.064397350083203	1.00026134443193	19077.8801945675	12008.7438547623
219	spline_gamma[10]	0.04815353354516	0.041466441856565	0.034149956631879	0.005834327409076	0.113598882106822	1.00034607373929	14985.9414590768	10737.7439774748
220	spline_gamma[11]	0.083893203546936	0.07823980154657	0.04777807139284	0.015850381540472	0.172112494098558	1.00050150442647	17791.691491039	9389.61849669671
221	spline_gamma[12]	0.078404469569868	0.068316813733116	0.056649360111218	0.006948657112575	0.18620420613064	1.00014633190846	13413.4247498142	10113.7377785776
222	spline_gamma[13]	0.075510319597503	0.068409938665843	0.048769058910772	0.008719757132133	0.166477831708965	1.00057265026806	6406.1192725925	2242.84849313753
223	spline_gamma[14]	0.043973809599094	0.037421142673665	0.032540304545731	0.004246895988824	0.105944677280665	1.00016930394482	19531.6225871505	11224.2004027394
224	spline_gamma[15]	0.067757418925501	0.058909965441733	0.048114192633773	0.006777551716143	0.1594278773668	1.0001230258224	15570.4602439545	10486.9752425599
225	spline_gamma[16]	0.075570819116734	0.065290643253993	0.054524461063597	0.00753151323394	0.1790663571433	1.00010423450132	15854.2966785601	11754.3542940739
226	spline_gamma[17]	0.064067322262677	0.051068431735013	0.053599588256145	0.004228922552488	0.169443060461775	1.00004870514902	23669.307269747	14073.176294501
227	spline_gamma[18]	0.107190191714406	0.095617239306902	0.065530441279808	0.022843227501778	0.229669609987417	1.00027828523469	27404.4411559119	18147.9456216373
