# Supplementary material for: Measurements of damage and repair of binary health attributes in aging mice and humans reveal that robustness and resilience decrease with age, operate over broad timescales, and are affected differently by interventions
Source: eLife. 2022 Nov 21;11:e77632. doi: 10.7554/eLife.77632 (PMC9725749; doi:10.7554/eLife.77632)
Supplement: Figure 2—figure supplement 1—source data 1. [file elife-77632-fig2-figsupp1-data1.zip › figure2_supplement1/mouse1.csv]

	variable	mean	median	sd	q5	q95	rhat	ess_bulk	ess_tail
1	beta_r[1]	0.069893212357634	0.065553588468339	0.693543536228467	-1.06680812784348	1.20846552925499	1.00019457555985	11574.9292345468	16320.9378678632
2	beta_r[2]	-0.190156156958685	-0.190418402966833	0.187844653769641	-0.501216952411141	0.119094473609438	1.00050005240294	6307.60631083238	11228.4806287075
3	beta_r[3]	-0.712105587501172	-0.712075476868492	0.120440583003089	-0.912290233973935	-0.516587203851526	1.00020101631246	8457.91908707019	14172.6161874004
4	beta_r[4]	0.303500558897932	0.303590176616734	0.078450109331357	0.175695830441381	0.433722058700905	1.00005050979156	6246.17057976717	10976.7656039316
5	beta_r[5]	-0.26229261015487	-0.26216171012427	0.100729572843416	-0.42749584946223	-0.096751460969679	1.00016870201598	5750.02282862727	10640.9015643538
6	beta_r[6]	0.339373705105059	0.339050671060103	0.150092270671147	0.09325127100567	0.586421975188295	1.00016034173981	7684.76857764374	13503.7054107588
7	beta_r[7]	0.377301595712433	0.377453523681204	0.153170881468976	0.124853555020677	0.628411617500243	1.00042728224133	8626.26431162993	14484.2674034646
8	beta_r[8]	0.232396720252111	0.232025997947436	0.240862661182109	-0.166301224975293	0.631477003142195	1.0000044605632	5435.73548188253	10039.2912884248
9	beta_r[9]	-0.245134538151664	-0.246105361139149	0.173539892979898	-0.527740458828308	0.039212807942521	1.0001620465003	7441.09777897042	11856.9338196345
10	beta_r[10]	-0.184550525919678	-0.179834492826266	0.659442307071365	-1.26504323000956	0.89239771948596	1.00027602648786	11262.1154026913	16004.4304666254
11	beta_r[11]	0.09655340083954	0.097439242637857	0.171586014901903	-0.185596367851752	0.380077554366647	1.0000754808878	7378.26867138522	13148.6751167157
12	beta_r[12]	0.212109597373963	0.212836981855494	0.183184710675093	-0.087555187860237	0.515896917828602	1.00047729390327	6104.06199139868	10836.8924287498
13	beta_r[13]	-0.315644447165877	-0.313782220428231	0.221214962506878	-0.681514175896552	0.048288285313767	1.00016356093166	6076.66367768652	10087.7371819657
14	beta_d[1]	-0.68854635926986	-0.684005053035477	0.682712803695091	-1.8031976836193	0.439728104712363	1.00055711983831	11146.6105153572	15229.9021641638
15	beta_d[2]	0.031890890293191	0.032146878277584	0.15599860460547	-0.223429574917342	0.287280245920944	1.00015242322179	7133.36323663336	11858.3793662786
16	beta_d[3]	0.466359234033549	0.465802719056818	0.119589856540037	0.272386996298536	0.663867877331462	1.00056600356397	5941.83386729845	9901.85264809014
17	beta_d[4]	-0.206260999391225	-0.204695012346118	0.070104443944914	-0.324556714877486	-0.091989344259165	1.0003226081996	5994.73443950858	10876.7328941172
18	beta_d[5]	0.072715333867166	0.072157757415558	0.094202473337612	-0.080361799811255	0.229632672699464	1.00069469189096	6485.62698731344	10695.7871485213
19	beta_d[6]	-0.189291260785619	-0.186479463526399	0.170465480581783	-0.471426355969417	0.09076427355333	1.00142671291162	4545.19026649131	8323.57195502216
20	beta_d[7]	-0.14846056988299	-0.148876319817596	0.158891638500711	-0.411065979524442	0.113080152901921	1.00026893121105	6822.66233143101	11132.515216235
21	beta_d[8]	-0.028164183241762	-0.028300767174692	0.200558952064045	-0.35739814584216	0.300079128313436	1.00073811036118	6279.30296844716	11001.1755155775
22	beta_d[9]	0.046402733560645	0.046009862496502	0.203889580255001	-0.289270934353546	0.385678190536501	1.00080758409846	4759.20286239746	8581.99072504222
23	beta_d[10]	0.627948647486965	0.628056036640359	0.658598436058395	-0.455917429354947	1.70524750097874	1.00069388359253	10390.0203852267	14908.2278789038
24	beta_d[11]	-0.010593400142569	-0.012941449565649	0.154447961980326	-0.260773510987481	0.244679363848241	1.00025546214469	7147.8526343753	12159.3415612038
25	beta_d[12]	-0.071939414639839	-0.071996293332602	0.160645675127058	-0.336393332213716	0.190797185029034	1.00030684335924	6554.972124048	11106.3483455927
26	beta_d[13]	0.147471465793569	0.146617675277465	0.196054477396252	-0.171602829908827	0.470292516036185	1.00024366844604	6639.62554255079	11576.4744424762
27	beta_int[1]	-1.30693428332788	-1.30636804488133	0.05747949438112	-1.40255937930606	-1.21389691786983	1.0006778858255	4283.40911082649	7655.550052526
28	beta_int[2]	-2.62004291515113	-2.62086988885962	0.067186705621073	-2.72884079083162	-2.50831507461949	1.00265368345111	2482.21348178627	4751.8893161104
29	b[1,1]	-0.776452356703152	-0.774489088321488	0.197290296796017	-1.10487236737738	-0.458676237628261	1.00051431749199	9414.88378256284	15138.6406144189
30	b[2,1]	-0.653046964287378	-0.64939905419234	0.193164022065577	-0.978704124681492	-0.342410756980551	1.00046222261068	9725.62590244429	14391.6235115479
31	b[3,1]	-0.581642621532882	-0.578267054364473	0.193994199499693	-0.903851183141201	-0.263701011397194	1.00044969315113	9323.72077330017	14358.1959330063
32	b[4,1]	-0.427446280956623	-0.425400100880902	0.187062413675364	-0.741583023247158	-0.122645871005675	1.00030582695414	8911.31365930807	13396.6156021688
33	b[5,1]	-0.208824285793057	-0.206716484376104	0.185553877122562	-0.51566321872935	0.094488136649608	1.00013763237545	11443.2609722131	15656.6905711923
34	b[6,1]	0.508600489841809	0.509312410690402	0.179788577160148	0.209703056770356	0.805054107978643	1.00007117290765	10535.5377735262	14366.5139029101
35	b[7,1]	0.360471587796646	0.362258243580827	0.17408760747511	0.072848100831798	0.645019327573095	1.00011033591511	9933.4207747806	14779.0406215511
36	b[8,1]	0.017593209532931	0.017849474525812	0.178326816963619	-0.276006220032707	0.311712464308001	1.00020017327946	10926.9742042683	15631.3111986069
37	b[9,1]	0.212424056606602	0.212546330659215	0.185513026172663	-0.091524647456861	0.519125991609459	1.00001230395817	10913.1996498529	15837.7201015565
38	b[10,1]	0.278354070020541	0.276895775576052	0.16631471511714	0.006497911760243	0.552784851942622	1.00008067038013	9231.45609111244	13991.2643503515
39	b[11,1]	-0.523366573503981	-0.520931471947984	0.188227789245431	-0.837988617437249	-0.215527472857282	1.00023394295485	11551.2786787476	15803.1385557183
40	b[12,1]	-0.197322614837042	-0.195875024320563	0.171923926477273	-0.47853164540707	0.08358218201877	1.00006966228889	10975.7944278552	14755.2664723582
41	b[13,1]	0.130557624041802	0.130204848200239	0.201816424383277	-0.200464894878786	0.461229898098061	0.999999459695942	8547.56646526423	14296.580068807
42	b[14,1]	0.195145391940904	0.196217581421213	0.189310339921024	-0.11657382545134	0.505112490642287	1.00038534194813	7797.0299531401	12734.8132233356
43	b[15,1]	-0.514847913630494	-0.512256658330506	0.20163131287313	-0.849949648456051	-0.186834424038585	1.00044034941336	8650.82423657117	14639.5111223563
44	b[16,1]	-0.759680078780799	-0.757265190530617	0.209505981227327	-1.1081695633895	-0.419193854491507	1.00056539742648	9056.17044116617	14292.7801756582
45	b[17,1]	0.307655693808915	0.30861084104113	0.178782717116525	0.015840638221395	0.602373540091624	1.00038501839527	8082.76848510346	12766.4077425696
46	b[18,1]	-0.151567532559606	-0.150885023431735	0.198463738733138	-0.476269281389975	0.173683685129842	1.00039084486892	9404.33779941751	13348.883068367
47	b[19,1]	-0.286718061371546	-0.2849620249308	0.178008165087576	-0.583773144300815	0.000903380615504	1.00022994961098	10705.0932683055	14914.4354146682
48	b[20,1]	0.209273707128595	0.210075415538694	0.205152490589053	-0.127066664941237	0.546226675225129	1.00029534872921	10094.7806566414	14070.2866613795
49	b[21,1]	-0.040217970852992	-0.040682347189796	0.185968511676889	-0.34511422825594	0.264161001082413	1.00016107515955	9205.81791936845	13949.0299686999
50	b[22,1]	-0.056366365163538	-0.053628717214715	0.285520075213186	-0.53140990376733	0.404474730130585	1.00019352967049	14486.3819787674	14931.026001679
51	b[23,1]	-0.286561480961692	-0.285516389817625	0.197781576194389	-0.613148203471649	0.037964150078774	1.00024986938521	6871.26421954566	12382.4235123193
52	b[24,1]	0.358723385105751	0.357508614909255	0.210795237387622	0.01218937561789	0.708113711032316	1.00059962637739	8187.89059952038	12397.9243858154
53	b[25,1]	-0.126691302379659	-0.126279704853832	0.205765494780948	-0.464365436228259	0.210212400984844	1.00056726277864	7656.68012602201	13202.4179172092
54	b[26,1]	0.704832573946137	0.70330625768807	0.183482764889173	0.404682439421734	1.01142567468631	1.00015314355522	11196.9630734696	14916.6021383513
55	b[27,1]	0.499728996909977	0.501829839705358	0.197454893566211	0.172430046733064	0.821790733263647	1.00010745615992	12862.9085213256	15418.7121320611
56	b[28,1]	0.083939902643195	0.085438670679719	0.196494095633692	-0.241940956317767	0.405837012827114	1.00009659777482	8693.25148085139	14774.5860474197
57	b[29,1]	0.401864684961613	0.402411443132391	0.197368876715717	0.077569476107659	0.726006779820482	1.00031662483854	9191.79046637002	13819.4865160206
58	b[30,1]	0.279247707335707	0.280338846030233	0.189582758864185	-0.033701664999915	0.587354389608685	1.00017837801399	8760.8268191577	13564.8211309619
59	b[31,1]	0.085263307332554	0.086899844259215	0.210177814576184	-0.259133754093056	0.42689553028682	1.00028731482587	9863.66449553677	14557.9519533497
60	b[32,1]	0.342143375390558	0.341448466810587	0.169511079615448	0.066877984729605	0.623081959145362	1.00007410021731	10291.6114932522	15392.3204492472
61	b[33,1]	0.077683630514346	0.078560088854023	0.244250377605092	-0.323524994764525	0.476130356976283	1.00044158537759	7447.9728416447	11817.9697940232
62	b[34,1]	0.34938473265569	0.350268016657102	0.187131321614918	0.04065352114256	0.656149304937772	1.00026414374094	11736.5068376039	15899.927910057
63	b[35,1]	0.170434371244243	0.170573977730684	0.181846653374199	-0.128779383162149	0.468774053841907	1.00008512696465	11386.6067573428	15315.0406408206
64	b[36,1]	0.268343946377576	0.26923262211793	0.172119822694215	-0.015162478747957	0.549061228697535	1.00006881471223	10308.5632811854	14769.2439564
65	b[37,1]	-0.265874007275662	-0.263883565634997	0.185996314884961	-0.574851338009998	0.032852316066028	1.00008621383063	11628.2075578729	14689.9884385239
66	b[38,1]	0.03423046909995	0.035905901015727	0.191948550025335	-0.285122790034084	0.348538430269697	1.00019323508815	11098.7806486331	14323.7179122333
67	b[39,1]	-0.785453209376816	-0.777867126495187	0.295300363943102	-1.28686499364624	-0.317247035688996	1.00009598136911	13872.6425331954	14598.3023756248
68	b[40,1]	0.25276729355415	0.252925729101329	0.198604828635236	-0.073630424697972	0.581122685914341	1.000025427706	16188.4765682026	16674.9128883963
69	b[41,1]	-0.42790720239115	-0.425590932660195	0.200666363482705	-0.761930002912934	-0.103366317298414	1.00035830081491	15408.6159920148	14980.2589651056
70	b[42,1]	-0.363203769701953	-0.361658281290587	0.196409058429882	-0.686998868351387	-0.042641435157973	1.00012380517663	12500.9645567086	15820.8944424001
71	b[43,1]	-0.637363948260823	-0.62985088596825	0.28097724882236	-1.10945546428229	-0.187647988721172	0.999974047682741	7512.15480978736	11157.3376731848
72	b[44,1]	0.206515271623808	0.20868121642529	0.226425293498241	-0.170485480305523	0.580222605781107	1.00018690114239	16510.5417729575	16953.3838771432
73	b[45,1]	0.58919614739904	0.586524035628762	0.20801650607873	0.24943253115315	0.93669504447386	1.00030130901056	9851.14737995412	14194.7560669805
74	b[46,1]	0.477168837348165	0.475722714450743	0.224442921043147	0.113011464984955	0.84668567453696	1.00022439492437	10412.2181780996	14415.980304449
75	b[47,1]	0.291873626648393	0.29091099584807	0.205993560923019	-0.047724154794697	0.630448686269122	1.00056570805206	11753.4172838612	14549.4250437769
76	b[48,1]	0.676003039893932	0.675554042410192	0.235579443013661	0.295326787938957	1.06651811240484	1.00003469785155	10322.6055991869	12808.9971322732
77	b[49,1]	0.742149005065015	0.737922486187117	0.234654996459097	0.363127316667662	1.13005560751916	1.00011504404423	9366.54454347527	13255.8362921029
78	b[50,1]	0.461787548780007	0.460131465423001	0.293876841633489	-0.016744744676938	0.950536324120763	1.00006509875471	19003.6008486813	16364.6360612861
79	b[51,1]	-0.056581220247727	-0.054480236024655	0.213494937256458	-0.407854714524734	0.292303865216794	1.00049833006798	12021.5159863164	15410.1088130533
80	b[52,1]	-0.112811490158451	-0.109986517099925	0.283096706507045	-0.584234421988018	0.348863869240479	1.00011647497473	22213.6199894881	18611.1160160695
81	b[53,1]	-0.470545284492607	-0.468047070541235	0.248395174411502	-0.88115979911988	-0.067181126283231	1.00019607563467	11152.6161730467	15188.1498515475
82	b[54,1]	-0.732193668926473	-0.730780233917534	0.210024574886635	-1.07870842123712	-0.393198185475821	1.00027908037562	12048.6817695459	12837.8963654036
83	b[55,1]	0.657792732385088	0.655934856883419	0.262226374153391	0.231061430798413	1.08939469987327	1.0002299780001	10739.4332692165	13797.0573930739
84	b[56,1]	0.112607602136019	0.115848012449514	0.236231004364814	-0.273527044020586	0.498574285192356	1.00044398432834	8364.37398072655	14011.0344845355
85	b[57,1]	0.247690261877562	0.248720185210278	0.230851219228701	-0.132515458452356	0.623516788039324	1.00046273867295	10503.6431423751	14274.1154781246
86	b[58,1]	0.147996258774118	0.149651825494021	0.230416106428956	-0.232349379356495	0.525019071871021	1.00014423306995	11034.0509286688	15590.456036034
87	b[59,1]	-0.126219969534188	-0.123394834454282	0.248220106815677	-0.541184493044138	0.273496199652459	1.0003099561286	16003.3418520743	15403.6530884094
88	b[60,1]	0.08406098334587	0.086052228264018	0.272415804694875	-0.364085231554521	0.530198301880537	1.00013257864912	21610.9675353386	17085.128388466
89	b[61,1]	-0.261965069549779	-0.254842170903699	0.259051338152015	-0.696446973580507	0.149684857403905	0.999980514256628	17086.046535562	16736.9574326316
90	b[62,1]	0.215729430778446	0.217811599302055	0.28182774774811	-0.248327649685399	0.677942271608555	1.00034500507887	17746.3548369467	15662.290104226
91	b[63,1]	0.340848059639102	0.342117112241083	0.241399765593219	-0.058108728297166	0.733388147910996	1.00026957517075	9497.28974006505	14070.0607657367
92	b[64,1]	-0.074965190583549	-0.072871807528655	0.229354681650866	-0.458400617277479	0.295993363402997	1.00001532812759	15636.6673204613	16124.0683709575
93	b[65,1]	0.117177782547078	0.117404480536268	0.239834780017756	-0.279302325346649	0.512816075028032	0.999989765469821	16285.0002716403	15548.285577428
94	b[66,1]	0.411163258476344	0.411470711456515	0.273788865975751	-0.041016108044092	0.861060233881457	1.00011879564307	10048.9009903111	14614.2662318081
95	b[67,1]	-0.288437225309985	-0.286791049122469	0.208873232869215	-0.636481658909076	0.050555334354582	1.00000820647953	11836.4575337709	14514.6956525339
96	b[68,1]	-0.025486010393459	-0.023294796788037	0.212150910777947	-0.376938223807511	0.321599001964032	0.999921117960743	13002.1476170402	15800.6136647318
97	b[69,1]	-0.336457623427071	-0.332457285114285	0.210246789070701	-0.686980738049969	0.005394883454266	1.00016817243564	15843.154670994	14646.7474072223
98	b[70,1]	-0.235300893807245	-0.235794778959662	0.238173934592252	-0.628746022259272	0.151681176296632	1.00003818448929	12555.0641980573	14698.3901584624
99	b[71,1]	-0.195092144605126	-0.191810969753584	0.222238482151286	-0.565341575960252	0.16479189660207	1.00075380171986	18368.9573101291	17440.2796554206
100	b[72,1]	0.002981450625707	-0.000300300696394	0.298314377717581	-0.483487109291075	0.498841219406536	1.00015103573753	14772.0901679473	16546.505161107
101	b[73,1]	0.125710719824699	0.125512042861836	0.214251213070931	-0.228864317270096	0.477693180240896	1.00029919100584	15789.5543987514	16896.7928336699
102	b[74,1]	-0.096870266509826	-0.096045183771093	0.292527535615017	-0.571046655693816	0.384129958431443	1.00008638665633	21018.6351679362	17054.6174814621
103	b[75,1]	0.095521271813205	0.098485487933735	0.208512886256018	-0.251230555868955	0.436445717557665	1.00012083833437	16854.6279471051	16746.4404205091
104	b[76,1]	0.477642632498492	0.479256909267853	0.216372452224359	0.120343122894452	0.832923154444136	1.00019078899139	15309.4280074992	15986.0282817399
105	b[77,1]	-0.091834896024801	-0.090310382779053	0.214309534704456	-0.445214871343561	0.256629251382602	0.999988460472384	13228.8817923427	15864.6499499526
106	b[78,1]	0.052150080043366	0.052436305292187	0.213502662065448	-0.302088143864668	0.404990139420741	1.00010716156292	13296.9627204301	17156.0597878398
107	b[79,1]	0.018426814808148	0.020394238749899	0.224790595695054	-0.356208417898419	0.379416181184336	1.00011137689954	14578.9523955534	15686.2801982814
108	b[80,1]	-0.090562002382759	-0.091609957241596	0.206832305860461	-0.427335623002414	0.247596018149029	0.999959063750322	13661.9555864231	16139.7525476718
109	b[81,1]	-0.349623407435075	-0.345955776176632	0.217078156800041	-0.709797017580568	0.000346827102288	0.999942306704534	9618.95784277556	13860.1576447538
110	b[82,1]	-0.467135563671006	-0.462854179365089	0.218393724449218	-0.831568893446192	-0.113981111851967	1.00004458870758	9734.99960004126	15620.2409170806
111	b[83,1]	-0.308925038737627	-0.306721936763651	0.210815155638958	-0.655555144486754	0.033134363089894	0.99995160794276	9849.75833829403	14937.6809151457
112	b[84,1]	-0.242533972861659	-0.24252873900845	0.324545191358466	-0.781982088471619	0.289705153217068	1.00001630443244	17354.2037801345	17382.0554364537
113	b[1,2]	0.184580509055823	0.177481838037314	0.101214184582822	0.031036929692472	0.36225695087304	1.00336592235983	2538.57222228088	8992.08213877095
114	b[2,2]	0.098818400768558	0.095620863733763	0.093663996618893	-0.04790134211867	0.256031855995478	1.00126007223639	9547.1089047123	11366.0575770977
115	b[3,2]	0.131093095982847	0.125296663212258	0.094637743010453	-0.012953496179628	0.295212327123905	1.0019134966931	5856.45962196842	10043.1035200378
116	b[4,2]	0.126193295015	0.118397481936808	0.095717587232303	-0.015457918868314	0.295047764503682	1.00224758126047	4016.71068555072	8316.08284546675
117	b[5,2]	0.038374544156599	0.033519271894809	0.086472524184212	-0.096475384717005	0.187321582363373	1.00142880006928	10064.9993628921	10459.3921644384
118	b[6,2]	-0.080570265278631	-0.078223810558214	0.083436984377824	-0.220527634379544	0.052964617796042	1.0015065993431	11529.7773238554	12582.9649700717
119	b[7,2]	-0.013449617378079	-0.016553949164454	0.083700122298577	-0.146618876239801	0.128352770136136	1.00112724778692	11087.4133987179	11042.3329866405
120	b[8,2]	-0.023080878655011	-0.020951766061537	0.081680648035352	-0.161113221711831	0.109161170595821	1.00119509927042	14734.7845859065	11516.2658025471
121	b[9,2]	-0.085823621601258	-0.080530575653714	0.088800506456717	-0.239217735837439	0.050389977817822	1.00075124546674	5548.84352062191	8441.37569128658
122	b[10,2]	0.01051989937746	0.008037973436517	0.081677548461099	-0.118657588373896	0.149855623370473	1.00037262982219	8942.92975645217	10419.1259292399
123	b[11,2]	0.081266788564201	0.076106378808755	0.096867679939369	-0.069293575760221	0.249189123032332	1.00122018932679	6429.64246542139	9290.48140768366
124	b[12,2]	-0.012229331602474	-0.007515233834202	0.082145675569006	-0.15600174437327	0.115069828294813	1.00201040569482	8590.57754357	9197.30023707666
125	b[13,2]	-0.038525263116789	-0.037183208094354	0.09524529052897	-0.195704845647192	0.117607697175059	1.00075908416666	7207.44033284608	11150.3894577058
126	b[14,2]	-0.041142685457179	-0.038087778799533	0.093655964896088	-0.20069894776725	0.107411468943766	1.00074659372227	6813.95781671405	9404.88543699087
127	b[15,2]	0.100145236365012	0.095866478902681	0.090041371759463	-0.03852784863193	0.255548176886787	1.00078741513063	8585.0238846653	10304.0182487564
128	b[16,2]	0.036034236700451	0.039805843118936	0.097881239200127	-0.130325774021064	0.191076459967029	1.00106425052529	5029.07812542627	7966.74056204133
129	b[17,2]	0.018081332965975	0.013399890156216	0.086332495233866	-0.115193303992943	0.168552995303217	1.00085590234009	5712.20710929246	9925.81347158655
130	b[18,2]	0.013261920665186	0.012884905184574	0.088394597581721	-0.132491104595386	0.158725413894351	1.00071275164588	12239.979537028	11895.5768047313
131	b[19,2]	0.132837515814064	0.123500771576288	0.105525394167299	-0.023524422468925	0.31790580520445	1.00218260862082	2486.23863491986	6335.39907234363
132	b[20,2]	-0.058164510222418	-0.056147636602429	0.090230331664184	-0.209171421255692	0.08736176374925	1.00105512851315	9405.60296919559	11668.3727841884
133	b[21,2]	-0.021903999055803	-0.018441672163574	0.083337371366005	-0.163940674285478	0.110641436602753	1.00056229392965	10424.2956688268	9944.1258445527
134	b[22,2]	0.023058690809932	0.020908917592494	0.108008492989084	-0.150912668668976	0.202931276488504	1.00242918937035	9186.3235839798	8665.07681765838
135	b[23,2]	0.079385446016653	0.075239643147101	0.08396512475769	-0.050735792402247	0.224265094579544	1.00101506688123	6737.6600590393	9708.88087825174
136	b[24,2]	-0.071599597449391	-0.066914771629009	0.096133410566428	-0.236410637706768	0.078224777563581	1.00062204956573	7928.55412665144	9855.95404526243
137	b[25,2]	0.035072911463926	0.031231411313746	0.085890978525866	-0.10070947104014	0.18156830721609	1.00120699284004	11329.6710006101	10968.7441924681
138	b[26,2]	-0.149346688866711	-0.142735442710611	0.094586967342409	-0.313324114092379	-0.004502437913022	1.00201687301067	3897.46086031109	10754.5382760757
139	b[27,2]	-0.100044892054295	-0.090926046585929	0.1062431291462	-0.28661145048129	0.057733985034415	1.00060116122623	6007.73437454501	8005.68906591728
140	b[28,2]	-0.013199983372342	-0.011973708847374	0.08851305276537	-0.162757531099229	0.131321713926618	1.00080356043265	13762.5158569028	13229.0682956708
141	b[29,2]	-0.055788383036326	-0.053049268290263	0.089350210951959	-0.207197356699095	0.086812140717106	1.00096762139533	11120.9076869066	11006.5547654467
142	b[30,2]	-0.020626271584978	-0.020792067793621	0.087816749332	-0.164799189529465	0.122929417626154	1.00072907538752	11833.7878013212	11584.4092886892
143	b[31,2]	-0.026110122719137	-0.026775660010003	0.094397573842864	-0.1790661337335	0.130535113791553	1.0006935195417	10961.1819135051	9989.22047874263
144	b[32,2]	-0.067815546294222	-0.062287999443613	0.087413239383648	-0.219911878669507	0.066359213801956	1.00052895704539	8097.44747125407	9521.67715478034
145	b[33,2]	0.049880216281011	0.046242160476729	0.127863278544749	-0.152735336924092	0.265785132291901	1.00090877372916	3774.90017434184	6950.75189823979
146	b[34,2]	-0.034850370443605	-0.036449026357348	0.089903766300415	-0.178848559099018	0.11684316154012	1.0008577665139	10995.9534405876	9219.62929724309
147	b[35,2]	-0.004644678005412	-0.006783102101006	0.086506004953607	-0.142271254922604	0.143318786101154	1.00081518132427	12483.8895345456	9373.78114201727
148	b[36,2]	-0.107323092358802	-0.099143438527136	0.08997221139069	-0.265140822099893	0.024351574604214	1.00201635214256	3137.3522501554	8564.68243311346
149	b[37,2]	-0.001916165653638	-0.000761136959679	0.097601891103061	-0.163545533354012	0.157571712745064	1.00054202915166	7587.27971040812	10126.1017603837
150	b[38,2]	-0.126809511799404	-0.113928366159314	0.103586889968444	-0.314847065207618	0.021079389019932	1.0033321570028	1898.66739735333	6941.80720357875
151	b[39,2]	0.167005861329231	0.157800383570108	0.123003876452003	-0.016370569053623	0.384817316877984	1.00184751555891	4324.63943675685	8151.9664137406
152	b[40,2]	-0.002125459899077	-0.005292290246663	0.102477039322211	-0.162527653755757	0.171899126821073	1.00138886332406	7656.76766797536	8054.69180216171
153	b[41,2]	0.092777468740942	0.085565245669657	0.101039247842866	-0.060584210799484	0.267074929935168	1.00172755961967	7254.8099656289	7509.17074961865
154	b[42,2]	0.131609867537931	0.11942164568547	0.105507259513907	-0.01796077027637	0.322354692863197	1.00197504877418	2866.42775075246	6518.39886601063
155	b[43,2]	0.138817616314324	0.132193675526749	0.115378997820146	-0.035866410127489	0.338667560395815	1.00171674076024	4627.61548109392	7794.28724705687
156	b[44,2]	-0.026603325840947	-0.024174164009946	0.099269769628833	-0.192243812207436	0.132949258433176	1.00128154117629	13124.6153288009	10081.2868459777
157	b[45,2]	-0.09519391317553	-0.089395670660406	0.116159489208801	-0.293060713022588	0.086417482023848	1.00135038403255	4467.49529245523	7086.8627669508
158	b[46,2]	-0.09099392297571	-0.086103868354986	0.110520232019209	-0.278191260047865	0.082176684906299	1.00132642517256	4999.46886461664	7486.42006462541
159	b[47,2]	-0.03294793851517	-0.033118651444392	0.099327274057181	-0.195118578297686	0.130418868969532	1.00200168600602	8123.09337222103	9682.58116555552
160	b[48,2]	-0.13635856430952	-0.130457115491336	0.109415195056591	-0.325189711454639	0.031822343622292	1.00133643892882	5452.59614623158	7168.81243714734
161	b[49,2]	-0.120402137617538	-0.116594646189754	0.116902030382434	-0.317304141502425	0.063835341527093	1.00134740743901	5047.72994295845	8321.6109133812
162	b[50,2]	-0.11189821711758	-0.105099279962664	0.1097373931756	-0.302692476812335	0.054212160206427	1.00081270117793	8269.44493156658	9688.2852687882
163	b[51,2]	-0.045995171999845	-0.039796965123542	0.107714356710652	-0.230408785024761	0.121681392435615	1.00159465106554	4768.24841107277	6363.79222685067
164	b[52,2]	0.009554710905845	0.007374878250698	0.10330260854104	-0.15616418755683	0.179883271311962	1.00074200186201	13612.4466807372	10860.8101902728
165	b[53,2]	0.109500815828737	0.103100681927249	0.110606333705393	-0.059835226402932	0.299317248591644	1.00101319393439	5043.81631521536	7747.60590318528
166	b[54,2]	0.087325866416053	0.086641196831393	0.105461883572225	-0.085637475690531	0.260830001882138	1.00043236952624	8993.27985900036	10197.4883456534
167	b[55,2]	-0.171351511041292	-0.163598892141035	0.120344652198592	-0.382900092941171	0.010545265079535	1.00191270541196	3624.61088541318	7679.26971537932
168	b[56,2]	-0.131065625749779	-0.11990157285214	0.122658264929564	-0.35074691737217	0.046396452525658	1.00224249910434	2185.03599280827	4225.73734322512
169	b[57,2]	-0.093350755076279	-0.087492299996301	0.113966966812579	-0.290486635169435	0.081886933601093	1.00116558507319	4195.87616617997	7219.96221525457
170	b[58,2]	-0.075930000689065	-0.069975469292991	0.102132298980694	-0.253117365541203	0.082064878171066	1.00158527120405	5548.62276157683	7771.90909363754
171	b[59,2]	0.008483125391423	0.005698173326567	0.104323145700523	-0.1584826591978	0.180900271519164	1.00129370204581	9545.89543434908	9627.00784749381
172	b[60,2]	-0.033212484932104	-0.030661938019512	0.100621895264183	-0.203039681911097	0.126872569677769	1.00117221144024	14877.2766940665	9407.58255872354
173	b[61,2]	0.05029004521088	0.045527965202971	0.102165126006581	-0.110702814138914	0.225137422777568	1.00063553582194	11887.4514159124	9929.14654402374
174	b[62,2]	-0.042995755746421	-0.038783985416995	0.111685615706142	-0.230623590656852	0.135004320969806	1.00137524705285	6442.0161847503	8457.11556531073
175	b[63,2]	-0.097168856312465	-0.092094348465432	0.111584128352618	-0.287754143268346	0.076066018824253	1.00111436110868	4452.73983198226	7637.25410182515
176	b[64,2]	-0.014196728228779	-0.012492714574899	0.097842277449018	-0.176914151712542	0.14259258255163	1.00130488141131	11518.4915965619	10748.8391103796
177	b[65,2]	-0.064278763273204	-0.056701370385314	0.101432999035181	-0.24068260061639	0.087886067652162	1.00093453467391	8215.09396993773	7024.49996278579
178	b[66,2]	-0.127810598286607	-0.120904038049678	0.120973046025886	-0.335999732669767	0.055681678194961	1.0022658402343	4042.22381413139	6492.69671477655
179	b[67,2]	0.064476951069449	0.061487950952031	0.100530053033715	-0.095264051494282	0.233006565066598	1.00081352590205	7103.55156968167	8961.11252800232
180	b[68,2]	0.021403522897395	0.020104253165343	0.103401139384355	-0.145543607641491	0.193618928655755	1.00199972213636	6719.2572329014	8276.9167032853
181	b[69,2]	0.061826916822675	0.057887017994266	0.096374648718029	-0.08951694388557	0.226051647695325	1.00119560991894	13662.466905737	9600.1939727555
182	b[70,2]	0.065782457003359	0.060718484480454	0.102279583905199	-0.095705711407545	0.239116591974478	1.00086992667616	7490.33504351859	8748.26753217427
183	b[71,2]	0.02178000850784	0.020034332715014	0.100183458053535	-0.140601605128626	0.188051860855998	1.00062894541051	11160.6383065178	8406.08043319038
184	b[72,2]	0.036952295530603	0.035113461746721	0.117276105999724	-0.151628719715661	0.234244411673664	1.00121403260401	6716.56442746236	9623.40779720931
185	b[73,2]	-0.011198476437243	-0.012686041294477	0.09377571062659	-0.162644908946464	0.144761284102643	1.00090945580463	15110.0693733763	10042.7657197086
186	b[74,2]	0.029850020341699	0.028561267485277	0.105258127757268	-0.140952187710963	0.203608922818137	1.00097250668932	12263.0531134505	10003.7754817687
187	b[75,2]	-0.025211773204319	-0.024095911630796	0.094298533431273	-0.181198951104741	0.127444373276381	1.00125030140642	15696.4533520979	9477.83059862743
188	b[76,2]	-0.073155627957419	-0.071963386171835	0.09829161106637	-0.233757050414115	0.083854659698994	1.00055365574501	12337.3186218704	9548.35648387144
189	b[77,2]	0.034726776469582	0.03220122377438	0.093684998272626	-0.115771569107485	0.189735463371191	1.00068148154424	12581.8623949822	11175.2534930572
190	b[78,2]	0.044167768109627	0.036994757001067	0.098569151712831	-0.106278731362945	0.217028813029709	1.00123242327228	8057.86638772712	7969.97322550643
191	b[79,2]	0.005042540006044	0.005297020656062	0.0974306106813	-0.15602369129783	0.164477240993084	1.00200930472039	10983.8530493189	9180.05075339668
192	b[80,2]	0.030408659547793	0.028806918035598	0.097941403565033	-0.126669354843832	0.193048719412019	1.00098723027632	10261.6850139591	8741.24128246337
193	b[81,2]	0.116392424262793	0.108796858524772	0.112114059779021	-0.049990678008965	0.312959754688562	1.00170156680271	3805.9000910802	6670.9475827034
194	b[82,2]	0.070356995153281	0.069398243815119	0.100668118500574	-0.092776300388647	0.23629276208206	1.00103526551686	8789.32042861343	9459.74934860237
195	b[83,2]	0.11871900068339	0.108907051750126	0.102853812095061	-0.029820143676432	0.301543555875177	1.00150798577238	3469.23590339029	7269.88892865704
196	b[84,2]	0.077732631709027	0.072685308739714	0.117426364552099	-0.107656715341898	0.276094806235688	1.0007972762355	7111.08905851539	9875.59243218524
197	b[1,3]	0.267068454781653	0.267744833710397	0.185487315121807	-0.036268648871018	0.571383263999211	1.00088204596298	6567.13130761121	13001.7643968444
198	b[2,3]	-0.055569564828917	-0.052791684941822	0.185357647480097	-0.366426317881706	0.246011827342453	1.00095951685962	6068.0596143841	11514.0357161783
199	b[3,3]	0.113579766651445	0.113977367509738	0.184848994333864	-0.192828321331471	0.416860929302441	1.00118233076967	5415.85066957532	10342.2225210648
200	b[4,3]	0.012730582721829	0.014665368190577	0.181543251855064	-0.288635023472637	0.311387504442846	1.0011477118612	5351.43637627126	11154.4524513899
201	b[5,3]	-0.287159631691983	-0.284731775384621	0.169029556576203	-0.566318877516874	-0.01019602969267	1.00071534181342	6236.85534876216	11933.6549234668
202	b[6,3]	-0.254661484925523	-0.251002409492743	0.167835088969615	-0.533667590509946	0.018076484594557	1.00061989602265	6240.35129630847	12164.9104804566
203	b[7,3]	0.023068195153024	0.023887753993602	0.158476652491106	-0.240769219037598	0.282674347345572	1.00057081547265	5699.09687291375	11155.6303399165
204	b[8,3]	-0.180089395217473	-0.17768959408381	0.16550791901398	-0.450550288248224	0.090015435162982	1.00068463256631	5840.88432917917	10746.0810533347
205	b[9,3]	-0.413610577940022	-0.41116949728201	0.173150138479713	-0.699431112586367	-0.13287094146591	1.00096197812334	6382.36115914237	11801.995547972
206	b[10,3]	0.215427288376119	0.217281167823032	0.15249085220341	-0.038353743710304	0.462737400856903	1.00080446370227	5491.61021186995	9890.64965052429
207	b[11,3]	-0.363728022258081	-0.36198834355315	0.177460363566842	-0.658553810629502	-0.076656429996127	1.0006488291253	6994.35632126159	11849.3144182835
208	b[12,3]	-0.0010963925987	-0.001351688316593	0.160107981600513	-0.265699222094258	0.261884222729697	1.00107562911481	5772.10064936108	10851.8628879256
209	b[13,3]	-0.006895273371984	-0.006353616278125	0.194416921758605	-0.327193958366672	0.310162366737499	1.00076014853625	4732.57842253367	10377.7538394747
210	b[14,3]	-0.140468047079365	-0.139726146014104	0.193877199742799	-0.457853605371284	0.180378155181305	1.00072031346426	4808.69059054475	8396.22846971865
211	b[15,3]	0.059936136659396	0.057650628463348	0.204254718037593	-0.269190314735081	0.398392377194031	1.0004057545871	5501.64634792015	10167.3393168735
212	b[16,3]	0.14302283929933	0.143276929587844	0.213003406732831	-0.211106475263063	0.489822430311584	1.00057649676888	5822.81227810203	10857.9703557713
213	b[17,3]	0.257297697926895	0.256474021475217	0.176592039184543	-0.031815310152768	0.547494881846539	1.00071513209697	4228.03248443593	8703.65813429662
214	b[18,3]	-0.178704360794678	-0.176990390617863	0.186196132530585	-0.48532994283793	0.123543852117668	1.00077407863714	4596.31696446281	8742.78115953765
215	b[19,3]	0.678238654417956	0.679442203558272	0.161569955935621	0.409965661078665	0.939498052444278	1.00123904182023	6495.64455652574	11761.138773603
216	b[20,3]	-0.464174148254344	-0.461133199343392	0.187484877375209	-0.77896565177401	-0.15919317675869	1.00039161402952	6338.76377588625	12050.5267855696
217	b[21,3]	-0.136919028773089	-0.136966513930359	0.17476190195014	-0.423025265213164	0.150635411781035	1.00070667342721	6152.49320845611	10835.4150873192
218	b[22,3]	0.454347999577215	0.440642187093636	0.385333463977346	-0.16048862462274	1.10496152718402	1.00009986708449	9152.87320785699	10140.2441304263
219	b[23,3]	0.139643195560398	0.140909183244736	0.198799313393114	-0.188536965791208	0.465597690064788	1.00059201221313	4776.73341708146	10412.85323782
220	b[24,3]	0.145938300313451	0.146400585715592	0.196151802181372	-0.179626670863642	0.466589617672005	1.00067892283594	4614.11877971178	9715.71845179715
221	b[25,3]	-0.130645047483659	-0.129353959511377	0.202186740372042	-0.463279128043426	0.199932357161791	1.00077728610586	4791.77415793936	10539.8527297161
222	b[26,3]	-0.250051811967503	-0.249009604146098	0.167985202414547	-0.526401972207729	0.024686907542115	1.00115558850074	5577.93225559503	11248.5379483988
223	b[27,3]	0.285626234283676	0.286243843771168	0.165019282696178	0.01277434404786	0.554571642680342	1.00090939737792	5808.64133596046	11790.3920930628
224	b[28,3]	0.102665483306786	0.10271306295152	0.180448434695726	-0.195116646299122	0.399239319620169	1.00073816062782	4133.41854052143	7769.66470075766
225	b[29,3]	-0.14445739772597	-0.142903321839712	0.185388232707769	-0.451828124232275	0.157832609311821	1.00092178181605	4396.74497006115	8569.55223662861
226	b[30,3]	0.067439784303147	0.068211302822572	0.180452671508508	-0.231477941725359	0.364506611243431	1.00075289185742	4425.98546698764	8888.42485115926
227	b[31,3]	-0.397549418723793	-0.395545218298914	0.194061403548532	-0.723181353729045	-0.085461181026357	1.00048469079151	4952.35946762338	9816.96575014742
228	b[32,3]	0.182398782497986	0.183142332370638	0.157449812274673	-0.077182574736558	0.440178826175264	1.00162214514273	5007.58499271343	10414.553812543
229	b[33,3]	1.11717784189923	1.10991181650727	0.310632414341566	0.621165698815602	1.63887452701427	1.00062129899356	7529.64212638183	11231.8982767009
230	b[34,3]	-0.254138332823691	-0.252025996583529	0.168237822783033	-0.532075650592159	0.020785746984259	1.00088980673163	5665.84365847869	10444.9423449025
231	b[35,3]	-0.159116676945958	-0.158000113872683	0.165018663308361	-0.43202749900629	0.109268810732674	1.00107634786482	5362.56666803449	11308.6835686774
232	b[36,3]	-0.138482539062481	-0.13579642778041	0.163341403684673	-0.410317211465389	0.126240537718543	1.00077938150228	5835.6943005443	11264.303285927
233	b[37,3]	-0.237987194712145	-0.235328560995019	0.177223391202571	-0.532731135033802	0.049571950971866	1.0003150893662	6511.97696444643	12598.8721565739
234	b[38,3]	-0.143477746704991	-0.142410354423025	0.165467289950994	-0.418438363388503	0.127554845137012	1.00057917233638	5685.37469874068	10944.2696263839
235	b[39,3]	0.557289383942203	0.550782396938107	0.361570131655972	-0.031371919453971	1.15870368219574	1.00024164191208	9992.04525166415	12551.1803581978
236	b[40,3]	0.26761030281837	0.269482435181859	0.199624501061628	-0.063114825457616	0.594866244744679	1.00022692184665	9228.5139892967	13847.4455280882
237	b[41,3]	0.135980789766822	0.13763937421077	0.205553648214695	-0.207060243668553	0.470822875670885	1.00007794167942	10121.7946534611	14047.6278395632
238	b[42,3]	0.20671595647619	0.209314679370778	0.222311636559939	-0.161833685689508	0.569994646255099	1.00045371147579	10245.5110780305	13936.8949804358
239	b[43,3]	0.688304802981709	0.678492109569033	0.37078527763425	0.098701019786114	1.30674663716043	1.00023004119392	8897.30781845969	11570.8691926495
240	b[44,3]	0.20117035091046	0.199489994959162	0.299548933470764	-0.28677795372672	0.693542573687474	1.0000958581248	13201.6241600564	13616.062467167
241	b[45,3]	-0.246837511655798	-0.237221454669923	0.273728770994235	-0.711642725856541	0.183081961834966	1.0004739751745	8780.08327567875	11025.7804389734
242	b[46,3]	-0.567714350652279	-0.55375095385361	0.289968603904992	-1.0666996081061	-0.118047373938323	1.00022986134515	8728.55183583708	10513.2858469497
243	b[47,3]	-0.157795229093769	-0.148926435339738	0.259867038604757	-0.596682677454224	0.254989548364235	1.00025858181172	10492.4561870005	13746.9654739714
244	b[48,3]	-0.534466423817634	-0.520336480822154	0.28790535469896	-1.02934002028542	-0.082587700519713	1.00021225907	9872.02746095861	13354.3934161838
245	b[49,3]	-0.549798949523661	-0.534941919223606	0.296849027718305	-1.06115347086251	-0.088930692857107	1.0013561248241	7615.27195600129	10048.6133934978
246	b[50,3]	-0.136697519731478	-0.12928246603786	0.353996194833223	-0.731936578598456	0.429762266329295	1.00016582800042	14682.2506348105	16681.8459149215
247	b[51,3]	-0.714828461931679	-0.704372327876146	0.255492539859573	-1.14771438275407	-0.308729243019635	1.0004717741404	8604.81953086653	12262.5094463477
248	b[52,3]	0.057159662651987	0.056074190030809	0.391650128604328	-0.578969314585421	0.710262539875335	1.00007533502806	13547.9976747266	13319.1035557904
249	b[53,3]	0.661093737315496	0.653979314830809	0.328774990066471	0.13292688650731	1.21130311871453	1.00002997833657	10461.4207489258	13301.0318376217
250	b[54,3]	-0.063375429197337	-0.060974502856744	0.24534045355884	-0.469755947174299	0.333996619405027	1.00053217024289	10274.7806169188	13473.8424092898
251	b[55,3]	-0.831974394021894	-0.820286563287313	0.286689327714533	-1.32375424484553	-0.380461905640881	1.00021873139531	8854.87703481608	13105.3264061309
252	b[56,3]	-0.901762969553207	-0.890644893613862	0.272071085254498	-1.36640624191296	-0.474814992927248	1.00042050536598	8060.25353246042	11570.2826758164
253	b[57,3]	-0.84211375943874	-0.830985045018029	0.269286761684763	-1.30540579254923	-0.419723799826624	1.00022964602098	7745.79246714528	10551.5320389786
254	b[58,3]	-0.616834014135513	-0.609376258297624	0.227908113281622	-0.998543299146983	-0.253614747007506	1.00019525031433	9124.12410137403	14607.9141484528
255	b[59,3]	-0.468435305956454	-0.463434752248897	0.217336293541839	-0.838344929135902	-0.120033312068052	1.00044117271159	11189.9996681929	15353.063307832
256	b[60,3]	-0.108376562400704	-0.102706378370298	0.303519043464142	-0.614724230401518	0.378273286937762	1.00030734403141	14541.7687436999	15365.9266521397
257	b[61,3]	0.177534241948508	0.16744607485968	0.402700447531049	-0.45866875028553	0.853025482400195	1.00000718375576	11431.4505733248	10538.3968815998
258	b[62,3]	0.315678139153509	0.316722736176087	0.274481407855176	-0.135772208908141	0.76430027740719	1.00020496151376	9595.53494157422	14147.020979274
259	b[63,3]	-0.823424858895729	-0.815526127102551	0.246759514500403	-1.23841495260475	-0.43469715201822	1.00042191284332	8368.22692044232	13789.9121717187
260	b[64,3]	-0.263486685863255	-0.254711994359378	0.27277019187766	-0.726214526569426	0.17560604993109	1.00018408138437	12804.2581820302	14708.8396213228
261	b[65,3]	-0.076862134576493	-0.073038667411641	0.199439690764481	-0.409482383106839	0.245006885041621	1.00024050783695	10161.9390560478	15086.5367157031
262	b[66,3]	-0.877114451905324	-0.868735617634222	0.257611531955939	-1.31294979222745	-0.469113971834951	1.00071336701323	7477.01371788737	12385.7539980392
263	b[67,3]	0.515178331736526	0.514156490487665	0.220858962049568	0.155019915946165	0.881552146684725	1.00020294793861	10247.0213382828	12666.1246289176
264	b[68,3]	0.537230626526931	0.536882686050384	0.265923732969641	0.103066009041325	0.978706892338941	1.00042380712222	9928.51441486276	13726.1959082042
265	b[69,3]	0.087310127393278	0.090001141390059	0.239283343431903	-0.31349251929413	0.474625242846027	1.00007943123701	11323.0210953246	15773.7329059106
266	b[70,3]	0.50917183768517	0.50924380284164	0.324598505940778	-0.023948563200543	1.04291939692444	1.00010523564555	11605.0714479883	13645.3836430539
267	b[71,3]	0.05862018785863	0.062881876234654	0.224157698396713	-0.315454373418091	0.420387282943824	1.00029940955002	11672.8408685398	15172.203928062
268	b[72,3]	0.696044724333968	0.693554107125034	0.399706543911421	0.046385772753383	1.35285141044488	1.00012902917748	13474.7229676149	14690.6348603028
269	b[73,3]	-0.203392918254532	-0.199847464786368	0.218770157999702	-0.573414683419459	0.149388347493699	1.00028230161376	9892.07370257343	14373.2352875584
270	b[74,3]	0.387045994940266	0.378700284830876	0.397768106535863	-0.2553810214502	1.0569653535456	1.00005185650059	13977.0629932387	14064.214970201
271	b[75,3]	-0.098185425755838	-0.092334475717847	0.225499157337144	-0.476909438285283	0.262850517716614	1.00011537029539	10999.3942320009	16487.1231540231
272	b[76,3]	-0.208641347218028	-0.204250126490681	0.224179540858547	-0.582155091300532	0.152376782656943	1.00028647911112	10018.5593059136	14548.3732898027
273	b[77,3]	0.239921212917958	0.240117244483121	0.223632606184752	-0.129159886852464	0.60637718386473	1.00012532538511	10499.663820047	15346.8834988378
274	b[78,3]	0.129568589736312	0.130079799216959	0.215563383331597	-0.224675898132979	0.481164406658949	1.00022333578916	10354.080179405	14914.8830306322
275	b[79,3]	0.364093498898459	0.363999913997674	0.28994693062368	-0.10948123826277	0.845811324794511	1.00003909647165	12706.5973276633	14308.9164464194
276	b[80,3]	0.372536944240698	0.370333645146784	0.236783260976102	-0.014516878404038	0.763388226892454	1.00024038542519	11117.6186215051	13739.3567555567
277	b[81,3]	0.73732200104767	0.732839013312663	0.242779420472874	0.345972741805424	1.14298032896687	1.00022551475263	8277.49411474121	12878.29679908
278	b[82,3]	0.429488012588638	0.426202386922795	0.228214098872801	0.059738241019543	0.809716752615364	1.00026088604499	7968.13576633655	12705.473435786
279	b[83,3]	0.344534475598117	0.345638831444786	0.234240628524458	-0.03678675543818	0.732387825281784	1.00029207857981	8177.24932632595	12073.7527398813
280	b[84,3]	0.630486282082195	0.623158520839702	0.410507248116625	-0.026240924454136	1.31216257803447	1.00005493049587	12135.5925796961	14420.4747715595
281	b[1,4]	0.003074140607509	0.002803040883143	0.132584901030519	-0.216562877861646	0.221901398536753	1.00036829355743	9777.61214010309	14424.4711222363
282	b[2,4]	-0.165299149496077	-0.164165456091506	0.145285914087356	-0.409190355616148	0.069973055556982	1.00025761233593	12197.3842937949	14605.5260469809
283	b[3,4]	-0.315119823193849	-0.312436217198334	0.144433122188805	-0.556302084313658	-0.08183426714936	1.00031969450946	11158.5733629449	13608.2621542828
284	b[4,4]	-0.256279817816842	-0.254571685575	0.144661087829011	-0.49794081407562	-0.021483396818972	1.00027116186115	10991.5043502704	14649.692948192
285	b[5,4]	0.09877606369914	0.098307026521786	0.122718052504063	-0.101050121190252	0.301983759861448	1.00043329973636	8480.15969835982	13168.5052354445
286	b[6,4]	0.08636547015141	0.086724513319171	0.122825506407853	-0.116280016089153	0.285306542800261	1.0005705404878	8453.16347422195	12812.843808475
287	b[7,4]	0.078553702669259	0.079370523863836	0.114842033574265	-0.112736367970786	0.267127114327556	1.00088619953341	7815.87263002259	13234.6279982836
288	b[8,4]	-0.045394343154505	-0.044342744217119	0.125769894569273	-0.255968642610812	0.158133815762203	1.00060028774081	9697.47440907784	14692.1023194653
289	b[9,4]	-0.145992864911442	-0.144155610002907	0.135547325073457	-0.370090358549618	0.074204303398311	1.00044558498871	10373.8801991923	12509.7163122872
290	b[10,4]	-0.138604038796258	-0.137786288710017	0.116340591330415	-0.331022774577068	0.050880122654556	1.00076024190238	8169.88169856209	12615.5039400995
291	b[11,4]	-0.288735293395001	-0.288221409364545	0.142367358040924	-0.525108850315799	-0.054197173525756	1.00032833119328	11032.1841264218	14537.5567105548
292	b[12,4]	-0.091366622262448	-0.090007474337443	0.124542792744669	-0.298976572490314	0.112575336965423	1.00034429222258	9026.53039349514	13383.5404736049
293	b[13,4]	0.56941035569902	0.567551428661408	0.136547020038841	0.347788021285747	0.797017287496672	1.00088330080592	7314.00180830249	11087.0403145803
294	b[14,4]	-0.469503576027413	-0.466029309027151	0.161977479110549	-0.742433795320956	-0.208178255957052	1.00023298420713	9645.68898610564	12918.2032381257
295	b[15,4]	-0.170730592054608	-0.168432944656209	0.157799990995506	-0.431588352329247	0.086601258154045	1.00056281570824	9678.96674805423	11864.7660448418
296	b[16,4]	-0.143985293201789	-0.14176508844424	0.156137297790102	-0.403238624775384	0.110496004965311	1.00038782150159	8977.66705721742	11590.8430548356
297	b[17,4]	0.167813113518186	0.166933524177541	0.133320379061019	-0.049986956556492	0.388520399553013	1.00086541982178	7491.28244687734	11391.3574314828
298	b[18,4]	-0.200725930813526	-0.198199394813899	0.144197510260828	-0.440088911292894	0.035611242790174	1.00046952437244	8734.0361976513	13328.9565528466
299	b[19,4]	0.346846708664203	0.345932818551716	0.160169925383657	0.085224252803811	0.612248472652146	1.00025189047728	14465.9964753985	16101.1005372203
300	b[20,4]	0.159159209782265	0.158150187874961	0.124686042809867	-0.045267850330498	0.364167777355009	1.0007216385329	9037.29618661385	14670.4615032592
301	b[21,4]	-0.152908594240943	-0.151666374878479	0.123683245646068	-0.358458301847683	0.048396004952638	1.00062558514406	8944.52022549144	13888.7180398382
302	b[22,4]	0.242538956333444	0.226120519033137	0.319231639296828	-0.250179960270863	0.789134775259571	1.00013292644513	9791.06069772511	9688.52507364644
303	b[23,4]	0.027996572967789	0.028248925767936	0.131094122077679	-0.188597969865846	0.242564868296562	1.00122899181056	7074.36431843982	11404.1920313032
304	b[24,4]	0.374331571509576	0.373427025320443	0.152603161606298	0.127429185063716	0.628319916643135	1.00067131123865	9052.9903608326	12484.7040923005
305	b[25,4]	-0.041167684010604	-0.040661811307276	0.135198222034783	-0.265397202805103	0.179537483863851	1.00073929168201	7441.44453343447	12303.9227008007
306	b[26,4]	-0.080893111745535	-0.078871809298955	0.131862840799821	-0.301394726567727	0.1348873547087	1.0006539063536	10021.2798605524	14068.3710609393
307	b[27,4]	0.014632494257721	0.016609557907312	0.159758888775579	-0.249201375996921	0.273698692356954	1.00024154978558	15864.2045256662	15750.3573331398
308	b[28,4]	0.053668284653891	0.054946478033283	0.135816012946183	-0.170655058850298	0.276378390160687	1.00097117106687	7362.99931282551	11101.7748258335
309	b[29,4]	-0.196319374726535	-0.195109835678849	0.144709139905059	-0.436975174462129	0.03744797921655	1.00042689751212	7490.90906127055	11055.8334305473
310	b[30,4]	-0.16599684830225	-0.163881116460571	0.138020781427106	-0.397257561542436	0.058408763302912	1.00055932351098	7840.7329829346	11234.4122456406
311	b[31,4]	0.15812433604402	0.156124308173233	0.148570616249803	-0.083699773009396	0.40124634182944	1.00062275116033	8267.3383244635	13287.9574574571
312	b[32,4]	-0.058863704424031	-0.057522708763528	0.125820137983591	-0.266080692899919	0.145450326292507	1.00059830061257	9717.12269201983	13737.5396465808
313	b[33,4]	0.306138209348815	0.293235693755817	0.303706450713949	-0.168319551187512	0.832340660183489	1.00019863200375	8210.79811558322	11450.0894582055
314	b[34,4]	-0.029358786383828	-0.02787122359271	0.135166190255478	-0.251569068507874	0.191597910291701	1.00048977763136	10177.9070020212	14391.8812340689
315	b[35,4]	0.011571246426193	0.012705311784322	0.131419737443499	-0.20587999097295	0.224534527774586	1.00075652075167	10248.7503382886	14428.3639464022
316	b[36,4]	-0.180783065616778	-0.17864635242398	0.12723423498671	-0.391142586357053	0.026437711467873	1.00055555233928	9501.99155540933	13717.7150615499
317	b[37,4]	0.457074661194017	0.45521498868329	0.12403923956255	0.256693580634425	0.664953800107199	1.00076326851999	8081.64905472665	13403.563712724
318	b[38,4]	0.170344662015946	0.169986388304706	0.120754165913988	-0.026505709703815	0.370780192008421	1.00084931659638	8263.72219031001	14016.7368142674
319	b[39,4]	0.205021988318028	0.195564352525348	0.31120533829221	-0.289502261848838	0.732024865975057	1.00009382167378	11414.3439916921	11852.1419067318
320	b[40,4]	0.336075828271238	0.332825805280646	0.2203944846905	-0.020084048358355	0.703622221646397	1.00011875059036	13613.3549882507	15937.9022556962
321	b[41,4]	0.158932371594269	0.159099395082542	0.210845753614349	-0.185465224676988	0.509811894682327	1.00018415616756	19044.4225981965	17853.2758672295
322	b[42,4]	0.003735980124361	0.004446939798557	0.22372356903817	-0.36734140804034	0.368959910366748	1.00033145352555	18312.0918218535	17961.8873900187
323	b[43,4]	0.186126137417721	0.174240335690363	0.319806782788044	-0.313625968716441	0.73519453393339	1.00015994790485	10850.9581690787	12317.402229691
324	b[44,4]	0.085171251036257	0.080762884270367	0.283576947698199	-0.37213921804033	0.562312412632319	1.00021264339188	15632.7422900797	14875.5663717269
325	b[45,4]	-0.590605782227619	-0.576863508392277	0.279164958832603	-1.06968614114181	-0.160799098791245	1.00041526930055	8686.71515089481	10522.687565002
326	b[46,4]	-0.395512723375948	-0.381884111782525	0.282430594895331	-0.885056479309364	0.045752156960097	1.00031800908449	9393.45098828808	10557.7664907019
327	b[47,4]	-0.309969244204929	-0.298587790223925	0.254021970861507	-0.744594424243141	0.090048142388146	1.00008301673806	12229.6887166756	12158.7707803551
328	b[48,4]	-0.151941270523814	-0.143122541648815	0.270897842870922	-0.604452579850494	0.280751242068991	1.00001455677566	14502.3202757217	13721.5864786712
329	b[49,4]	-0.427675119596489	-0.414420029937617	0.28362038118467	-0.916226043900279	0.01027131523049	1.00062414238654	9367.9930197476	10971.6364574884
330	b[50,4]	0.281186548445991	0.275843836036695	0.28699873508134	-0.182135092527468	0.763284992019806	1.00032291584463	14160.9327236142	14507.0228060655
331	b[51,4]	-0.387215210467152	-0.380223330945392	0.250345428016341	-0.809784357710065	0.012814211564219	1.00005060402727	9594.79305684993	11443.6740404608
332	b[52,4]	0.281752490921361	0.271611424035886	0.30386419107714	-0.198343920988178	0.79751200994837	1.00014323011842	12687.9519244336	12611.6524619011
333	b[53,4]	0.17047766857545	0.161563497395371	0.301827911706451	-0.309453322662988	0.681323055185176	1.00017484053489	12228.6374060694	13199.9282212455
334	b[54,4]	-0.311260688192381	-0.305313305527989	0.236387013457732	-0.709051276668469	0.064605139052379	1.00011203327138	15189.0914533653	13996.1017927788
335	b[55,4]	-0.060586584570874	-0.054612879446898	0.252904640338278	-0.48712197641974	0.34700742299631	1.00010839910424	14101.6479951513	14943.2081950676
336	b[56,4]	-0.34907671022559	-0.338769990728341	0.257270477137973	-0.791461728685253	0.056346411620429	1.00024868474995	9910.44034144037	11758.4262301554
337	b[57,4]	-0.387063844261256	-0.377540771489263	0.249547962041221	-0.808785316138516	0.010097412034125	1.00023756709293	9235.79895072238	11001.9365304042
338	b[58,4]	-0.043911736972368	-0.040644663211263	0.219332878216019	-0.408642261316424	0.311778746905498	1.00005510156583	14890.9706930924	15977.2732283955
339	b[59,4]	0.027199846354406	0.027852342975913	0.208848693837006	-0.320227479759223	0.368633888942153	1.00014317891823	15414.6310494418	17429.5874691294
340	b[60,4]	0.107333277648458	0.105546799061823	0.265849626202088	-0.326309187552605	0.546588824698143	1.00017177357034	16891.4499785482	15526.5606380108
341	b[61,4]	0.217424678429562	0.206679058103137	0.300326723828004	-0.259918881867201	0.718133498005544	1.00013346915587	12686.5252629621	11686.3233429639
342	b[62,4]	0.50167186241361	0.494032155045712	0.266848272825409	0.080962535996126	0.963761014469879	1.00009383293326	11010.4691017432	13674.8327518085
343	b[63,4]	-0.191371481352291	-0.18513816321862	0.228642676680822	-0.572510319342604	0.173630055521339	1.00030015737802	12443.5093346931	15235.7793557528
344	b[64,4]	0.17702936828858	0.175309742617063	0.266280018262019	-0.257664252464437	0.617514662577924	1.0000308563874	17143.3639194278	16743.6054384661
345	b[65,4]	0.244501548240604	0.242330092893172	0.201609042848806	-0.085713051758134	0.578608120979566	1.00001310461838	17103.5194866436	17375.2595855309
346	b[66,4]	-0.215621824266327	-0.210146251394351	0.225845938288968	-0.599394936152168	0.147513587057446	1.00020347633152	12356.9119117333	13588.3883017636
347	b[67,4]	0.173351772318169	0.171737419260083	0.227590581026338	-0.196014948839025	0.552469520539303	1.00001273575556	18300.0150177653	16379.2207311061
348	b[68,4]	0.294355691778543	0.28718767401895	0.268280686581887	-0.134313662233124	0.747369229748027	1.00034680364088	12465.6233810121	15142.9855654665
349	b[69,4]	0.031884207683747	0.030904483766216	0.236720764996029	-0.35945204600375	0.422174729091494	1.00009191761368	19718.1016849295	18168.6036344454
350	b[70,4]	0.129421925209393	0.125071956157308	0.292385739449393	-0.336625949087075	0.618018756994045	1.00023314348633	14588.1659475235	13341.477923149
351	b[71,4]	0.233647636934212	0.231641135341588	0.2354563631891	-0.148879108002929	0.623013336088524	1.00014934453474	15744.2467802671	16790.9263953942
352	b[72,4]	-0.246922723740639	-0.243331287512961	0.315242210202299	-0.767505982885144	0.268713961881932	1.00022488233462	13973.1341680483	15377.6235883008
353	b[73,4]	-0.04799832192797	-0.046507805619113	0.21863912519341	-0.410251282991014	0.306413450808404	1.0004568915228	16514.5011201239	15612.6412591984
354	b[74,4]	0.065991678479163	0.062110757602899	0.30451472363709	-0.421130158768713	0.577019850298918	0.999900153978718	15252.9205759036	15253.1260154709
355	b[75,4]	0.129669983376243	0.129006938776732	0.230658218482887	-0.249629142915763	0.505280431107636	1.00011034571826	17489.5683325162	15276.1799488952
356	b[76,4]	0.174001887759777	0.172700841668568	0.223505548536709	-0.188391198812413	0.541043905079691	1.00003869187963	15757.3256864924	15951.8715009879
357	b[77,4]	-0.073392822189227	-0.073748833375802	0.226818985684695	-0.446800467584167	0.298380981380822	1.0001515537543	19902.0516827392	18631.3555104732
358	b[78,4]	-0.157961075623818	-0.155210737537832	0.211598478314068	-0.51225420802734	0.18655671621217	1.00004861578404	14165.0735122765	17659.0862058238
359	b[79,4]	0.020103950204295	0.018571695487236	0.275122171305571	-0.431962038123607	0.480267548405426	1.00018122868561	17056.7927169079	17600.7570525172
360	b[80,4]	0.047717511843596	0.048443778596916	0.23821292144371	-0.346074347528029	0.437597598440018	1.00006638770523	19416.7430828183	18262.1098899828
361	b[81,4]	0.233333569016168	0.229345955804122	0.233718567716105	-0.144139081294243	0.620525266153874	1.00016279019639	14067.0447594801	14491.8085615331
362	b[82,4]	-0.012678255340294	-0.011149248260977	0.200996249776516	-0.344349605211521	0.315038280351937	1.00054466384099	15024.2886597459	15920.8367163891
363	b[83,4]	0.002128257332434	0.001845523896207	0.201396183202407	-0.328485402398588	0.334490677008559	1.00011181622362	17294.4190470879	15761.8332530422
364	b[84,4]	-0.114350391339322	-0.116957834153315	0.312936434494084	-0.627190643326776	0.4024462165355	0.999964937756077	14261.167781912	12871.895572329
365	Lcorr[1,1]	1	1	0	1	1	NA	NA	NA
366	Lcorr[2,1]	-0.524912744799248	-0.545907317737025	0.199841049437873	-0.815631738009783	-0.163862392457198	1.00134115953423	2372.27239971128	3805.18866319898
367	Lcorr[3,1]	-0.321654192497258	-0.330176790994049	0.150110209646116	-0.553143439893089	-0.061562122565986	1.00056093547834	4477.28631189902	10193.5120744603
368	Lcorr[4,1]	-0.053564435761479	-0.056466594008091	0.162879790148154	-0.320278947213398	0.218545449963461	1.00034036447066	6140.06566018085	13049.2518268725
369	Lcorr[1,2]	0	0	0	0	0	NA	NA	NA
370	Lcorr[2,2]	0.817641323880319	0.83782278043364	0.12647197821543	0.578571402638135	0.985663579667309	1.00138867771366	2338.51772562051	3805.18866319898
371	Lcorr[3,2]	0.275303519424225	0.30097456706209	0.330243538616795	-0.310340226611707	0.768621413280919	1.00137183212928	1955.05591628611	3456.69858151781
372	Lcorr[4,2]	0.063557304295208	0.077902186075597	0.328855646696519	-0.496212008965705	0.58521436297437	1.00154548535301	2215.39200237965	4101.26415365784
373	Lcorr[1,3]	0	0	0	0	0	NA	NA	NA
374	Lcorr[2,3]	0	0	0	0	0	NA	NA	NA
375	Lcorr[3,3]	0.821412737282331	0.849831805654352	0.1201660624863	0.577294614798294	0.963400930677973	1.00044641397931	3154.14643460125	3461.36834628559
376	Lcorr[4,3]	0.378781777112531	0.402303940916727	0.207242169566534	0.000613648573704	0.674563334475172	1.00093685741855	3427.74353967587	4519.07627508228
377	Lcorr[1,4]	0	0	0	0	0	NA	NA	NA
378	Lcorr[2,4]	0	0	0	0	0	NA	NA	NA
379	Lcorr[3,4]	0	0	0	0	0	NA	NA	NA
380	Lcorr[4,4]	0.8125361964759	0.829549966211314	0.10855103780168	0.612764155978259	0.955513919693752	1.00191202093249	2628.12552488127	2844.65077980286
381	tau_rand[1]	0.432358094284297	0.429333636700801	0.051563486290347	0.352942345420886	0.521944988474912	1.00002179829063	6855.56764864714	12773.5054805892
382	tau_rand[2]	0.124717055116183	0.123775778188933	0.037467323025036	0.064635989360408	0.187981065562753	1.01023972209358	611.129706566847	1105.26212654237
383	tau_rand[3]	0.478186149816298	0.474141135191595	0.068686995510241	0.373171550925374	0.599730460364228	1.00055636569468	3764.83535907584	7463.79083912863
384	tau_rand[4]	0.318245222140212	0.313513082710914	0.054750964788055	0.237119969304207	0.416027193790573	1.00060469864673	3446.63197834198	5819.45142799279
385	gamma_int	4.7077729008382	4.7176033643851	1.58483993563126	2.06198202091423	7.32178084029642	1.00052213477708	12486.3820480294	15687.1219636207
386	gamma[1]	0.473759081505971	0.474322030491037	0.73330900471971	-0.73373490942737	1.66337215723128	0.999999268884682	18728.9281202253	17370.791362915
387	gamma[2]	0.455144573941508	0.457829361357661	0.738142237026915	-0.752312129419023	1.68053005565092	1.00006750895429	17278.4408261643	17554.290922305
388	gamma[3]	0.285215652490606	0.281399497226471	0.22765894766822	-0.086720249616736	0.664113930626761	1.00006792201881	21938.591002851	18823.5914402325
389	gamma[4]	0.144249187941028	0.141728821053993	0.379216149969918	-0.477019326041482	0.77302712063381	0.999951552840267	27347.2411058366	18386.7342132416
390	gamma[5]	0.360848628772619	0.362354136652466	0.772925387865726	-0.907897205789711	1.63827133525491	1.00000289999922	20798.1449667711	18422.9492102711
391	gamma_repair[1]	-0.812131153627011	-0.809146183090547	0.589491465887023	-1.7917404438697	0.147491143788459	1.00002268977979	15353.6778026091	17661.9022738301
392	gamma_repair[2]	0.123874794552072	0.120862588216357	0.795094265219267	-1.18287335866348	1.44025944529082	1.00016080196087	19531.7466908705	19160.3535646797
393	gamma_repair[3]	-0.88024463346933	-0.876884131106161	0.714306927210746	-2.06463549662666	0.277113850695269	1.0002992468949	17511.337472102	18721.7355568144
394	gamma_repair[4]	0.045197106605145	0.042021495998765	0.825567368107415	-1.32366821294586	1.3952962735732	1.00014924222935	20625.4430072513	18343.9236375842
395	gamma_damage[1]	2.35632700388628	2.34756199842092	0.646556245446168	1.30784018012338	3.43530342715402	1.00035346446939	12233.1195180138	16419.2645572658
396	gamma_damage[2]	0.940196985521477	0.92959771439183	0.708830346890218	-0.225381491735897	2.11934936895948	1.00018150631296	19682.9734473827	18509.7497575629
397	gamma_damage[3]	0.642504287516689	0.641771677677583	0.651022794742784	-0.422776982868256	1.71730192472679	1.00001856222678	15301.5262349916	17286.135218402
398	gamma_damage[4]	0.127436089475472	0.121723610738462	0.733368138051477	-1.0700189478878	1.34434672745617	0.999901943194605	21322.8219935952	19074.5883411126
399	spline_gamma[1]	0.04720536773716	0.033192556415897	0.045318530882658	0.00249746775435	0.139203793480458	1.00006432669703	27495.7860167133	11276.5320923215
400	spline_gamma[2]	0.047086855411552	0.033799016129024	0.044501891154909	0.002447847044332	0.1361932151093	1.00001213235052	28689.557923079	11716.2247479373
401	spline_gamma[3]	0.047203476205953	0.03346980227415	0.045529038764518	0.002548942368172	0.137868103698879	1.00003200973942	28924.3883362397	12075.4573578546
402	spline_gamma[4]	0.045825341204079	0.032500931771963	0.043954570763157	0.002433442524161	0.134998107882096	1.00018882482274	27900.3084209649	12027.2663797167
403	spline_gamma[5]	0.051318449554217	0.036430187601796	0.049089285979837	0.002651584831697	0.150430431775785	1.00027218299825	30261.0133301548	12552.6501964341
404	spline_gamma[6]	0.103766855464601	0.091590981557872	0.069725842059183	0.013239177477149	0.234263288284926	1.00025893807497	23180.0215261122	11372.0216751057
405	spline_gamma[7]	0.065993824615629	0.049596091208502	0.059156225193628	0.003704833785703	0.185108455348013	0.999963045651951	22892.5654693795	11956.155735444
406	spline_gamma[8]	0.044396786190856	0.031851806488886	0.042323479954929	0.00248359838813	0.128272884938944	0.999992137099855	32689.9630742387	13493.3576113014
407	spline_gamma[9]	0.042857257368454	0.030096434399239	0.041876570273788	0.002174981114234	0.127807414947056	0.999944922448582	25898.0657862875	11105.8917673034
408	spline_gamma[10]	0.0411424853912	0.029304873988451	0.039448336239245	0.0023055427471	0.120153750242381	1.00019197929521	30039.8685563982	12352.7944978084
409	spline_gamma[11]	0.03852355252162	0.027417868127535	0.037181109588665	0.002045885323022	0.113929182480179	0.999963300030643	29466.0411417242	12041.6302245098
410	spline_gamma[12]	0.047462996368215	0.034822304013154	0.043639729014655	0.002798881771184	0.134985860558191	0.999873318831419	28822.1456722176	12045.8224433725
411	spline_gamma[13]	0.072649518133597	0.061615048251113	0.052585333368598	0.008436758305914	0.174661298157209	1.00004221666364	25446.9445485715	11346.2194485968
412	spline_gamma[14]	0.044035923360741	0.031164900805483	0.042506083080132	0.002333241201718	0.13033828354322	1.00002933258055	28085.1941450361	12177.7983298414
413	spline_gamma[15]	0.092402225010825	0.079926052323617	0.065950768679283	0.009138968756253	0.217605645221288	1.00013508457398	24595.26071705	13525.7363259878
414	spline_gamma[16]	0.079592606297006	0.064410038245298	0.064279827035409	0.005421757637054	0.206211605049876	1.00000842252612	24172.5291445981	15682.1441515954
415	spline_gamma[17]	0.043332046546249	0.030308694709832	0.041903728180081	0.002343755183912	0.12779406399187	1.00018585747433	31652.0234301807	16411.667865901
416	spline_gamma[18]	0.045204432618046	0.031932347505987	0.043572515077378	0.002505251914554	0.133570888383529	1.00006055559408	32139.8359531783	16708.3654324876
417	spline_gamma_sex[1]	0.029741356587305	0.0202445855898	0.029943010032479	0.001466422721372	0.090590978420609	0.999946415943497	27106.2243727125	12615.8033425969
418	spline_gamma_sex[2]	0.037169948453043	0.026623163232009	0.035445068691413	0.002101031682934	0.109556599428767	1.00011957145503	23821.1374924159	11658.9162917534
419	spline_gamma_sex[3]	0.056159771630985	0.047478469503039	0.041609092769332	0.005742059443661	0.136884595458544	0.999960012685564	23623.4289102864	10154.1958869349
420	spline_gamma_sex[4]	0.047030948153863	0.035355411003335	0.042106562010168	0.002749029436962	0.131278706942269	1.00014725430775	21459.1386136419	11351.9780353718
421	spline_gamma_sex[5]	0.088583080922837	0.080777598039852	0.052598011013987	0.016833966616291	0.186525530751946	1.00032281592211	19348.4355138212	8853.68634765557
422	spline_gamma_sex[6]	0.054372153638932	0.04467078744423	0.042172400164028	0.004760517036796	0.137375138101171	1.00010612531353	22662.7505261473	11091.6273560192
423	spline_gamma_sex[7]	0.05600898337429	0.045534708861086	0.045043930784535	0.00401400121045	0.144097063630868	1.00021126882301	18340.5733719428	11446.5805673903
424	spline_gamma_sex[8]	0.07256822952327	0.064984145468007	0.046835273769347	0.010863648870629	0.160583007095073	1.00031615048149	23916.942906981	11275.178271979
425	spline_gamma_sex[9]	0.044747413032208	0.034800795501231	0.038738898987183	0.002759683076549	0.121091179630571	1.00027293420919	23384.0603707499	11532.3962267494
426	spline_gamma_sex[10]	0.107754165377419	0.100706162313186	0.061944638312878	0.01902915748195	0.219601077520077	1.00025083542192	18098.9537723392	9530.43051115388
427	spline_gamma_sex[11]	0.083032701530341	0.0729678923424	0.057653306438042	0.008612305773108	0.192288381767918	1.00019888742659	19272.7034223869	11615.4990505588
428	spline_gamma_sex[12]	0.040185631148307	0.031694801887427	0.033807191464362	0.003047442669329	0.106795231613178	1.00014824078432	27342.1440901687	12512.944269741
429	spline_gamma_sex[13]	0.025377305614352	0.01767998605561	0.025225240003871	0.001315358411775	0.075926346252398	1.00014040521441	28348.7858821332	13553.6912251381
430	spline_gamma_sex[14]	0.034284391894937	0.023889344319697	0.034004728958542	0.001747510177049	0.102883825880271	0.999979817501803	31513.8314652222	13496.8659579368
431	spline_gamma_sex[15]	0.055346663102827	0.040096772466531	0.051999242282443	0.003068789957393	0.160939342482734	1.00025823754346	29871.1466270307	13831.3659269345
432	spline_gamma_sex[16]	0.055902716239139	0.03988846009263	0.053147658072078	0.002971712623492	0.163251616403804	1.00010162660482	29353.1583505809	15772.2074380987
433	spline_gamma_sex[17]	0.055633294971253	0.04004347145669	0.052721564851544	0.003118359612241	0.162066926660485	1.00019732417859	31531.5384882471	17821.3508914209
434	spline_gamma_sex[18]	0.056101244804692	0.040582979615255	0.053545027098289	0.002908521591561	0.164222051948598	1.00037536897355	31353.0661722863	16661.294678827
