# Supplementary material for: Measurements of damage and repair of binary health attributes in aging mice and humans reveal that robustness and resilience decrease with age, operate over broad timescales, and are affected differently by interventions
Source: eLife. 2022 Nov 21;11:e77632. doi: 10.7554/eLife.77632 (PMC9725749; doi:10.7554/eLife.77632)
Supplement: Figure 2—figure supplement 1—source data 1. [file elife-77632-fig2-figsupp1-data1.zip › figure2_supplement1/mouse2.csv]

	variable	mean	median	sd	q5	q95	rhat	ess_bulk	ess_tail
1	beta_r[1]	0.327589068998962	0.328049473437964	0.696131904929642	-0.818342782144208	1.47468174350194	1.00054217876809	26478.6086835402	16650.7979527719
2	beta_r[2]	-0.111879454346443	-0.113816969467947	0.281997184466267	-0.570239283010066	0.354334896879567	0.999951228384315	12537.0220314616	16291.0380547226
3	beta_r[3]	-0.488742280904942	-0.485908597398373	0.125716347790772	-0.700340665006381	-0.28833230421297	1.00034897913283	9150.62382859627	11228.3008621082
4	beta_r[4]	0.594477277382072	0.593434900351077	0.092694144813345	0.443838629474733	0.748230255267297	1.00012031754377	13783.5158655128	17254.6147018189
5	beta_r[5]	-0.221899183683215	-0.220209536181078	0.101292099059614	-0.390951364543826	-0.057172386161732	1.00032260862137	7334.79785260719	12095.5643322641
6	beta_r[6]	-0.27406922915998	-0.274148663596894	0.159610769061162	-0.533539029135463	-0.012200099175868	1.00018051829461	12423.8781377816	14289.8499458977
7	beta_r[7]	0.37465539507559	0.375066425638323	0.158897294368675	0.112801443264983	0.630881540394132	1.00030590799133	11333.8356318527	13070.5524076974
8	beta_r[8]	0.517233888780906	0.521214620832142	0.370275817522604	-0.097199129005817	1.12727886005164	0.999968551793718	13606.2642180528	15417.218670363
9	beta_r[9]	-0.045435383941674	-0.044679392816566	0.163923788325666	-0.312329765956556	0.220824418408209	1.00023334272935	12380.1553706394	15416.8975319645
10	beta_r[10]	0.260783956465349	0.25834738952885	0.705216188279754	-0.903302496014885	1.42246842322546	1.00037369698211	27037.6128150695	18028.8290464908
11	beta_r[11]	-0.132715430507342	-0.130980919731874	0.3340030590091	-0.685809770800416	0.41277298045577	1.00024449596946	21770.5022656987	19539.5000390553
12	beta_r[12]	-0.031466435757078	-0.030276127945033	0.234527253877353	-0.416580104504275	0.354973652513293	1.00002365931759	16720.0147999685	18041.8468741755
13	beta_r[13]	-0.394522768785539	-0.395336206128047	0.331746396937474	-0.941439795436432	0.154955392151377	1.00005586588068	17039.3287371483	16437.6416220867
14	beta_d[1]	0.297698247004311	0.299836236638876	0.693738402751293	-0.847340199710487	1.42942686263759	1.00003331719766	26166.2876196831	17607.8051056397
15	beta_d[2]	-0.492398763876783	-0.49304863026192	0.237977229639811	-0.8808433721422	-0.099661784879222	1.00010801372887	10587.3569936378	14518.7129687681
16	beta_d[3]	0.472028926150116	0.468047622741746	0.116425694730878	0.288552971748724	0.669225512267896	1.00057283093169	8104.44928827194	12115.924614489
17	beta_d[4]	-0.546740177264553	-0.546464180397344	0.077240849448364	-0.675204756162541	-0.420441571093792	1.00007822605293	9622.17662497933	15063.1985316244
18	beta_d[5]	0.137635145078007	0.138067526907983	0.107629759490133	-0.037449428860279	0.315361848581514	1.00056071036532	6743.66364673481	9701.51625819308
19	beta_d[6]	-0.235940856544833	-0.233965111808389	0.144555161277938	-0.478579577386923	-0.002524920568398	1.00040927582841	10120.6660577125	12616.5562388281
20	beta_d[7]	-0.371290330055698	-0.368833480928512	0.145802592456399	-0.613797577038755	-0.135631850669789	1.00040144456627	9261.90611371847	12693.2174456271
21	beta_d[8]	-0.279905031708639	-0.280107644793036	0.303325333085424	-0.77871160543572	0.220699657884412	1.00011098428041	11369.8606809119	15248.7508288452
22	beta_d[9]	0.092290468843905	0.090637451843849	0.15036049642171	-0.150254720362852	0.341221855973715	1.00032604817386	9968.55046487488	13847.0806201769
23	beta_d[10]	-0.100133388565067	-0.101851006123453	0.696807024755826	-1.2454247867868	1.04530850233796	1.00012875236616	26208.7705001906	17987.5349034127
24	beta_d[11]	-0.273949732011259	-0.27473727687946	0.266966304681749	-0.714974425198932	0.169596134453156	1.00019482265245	17716.3596453108	18628.5694417099
25	beta_d[12]	0.504987495892843	0.504554742630541	0.2047442316839	0.165915574811006	0.842058704952996	1.0001503456234	14359.5983807133	16156.3778195556
26	beta_d[13]	0.365230484052321	0.364614883446453	0.274006120556051	-0.08471936862554	0.816477155753066	1.00039294951385	15023.3294179731	17241.0227037026
27	beta_int[1]	-0.58035902171477	-0.576358703254038	0.113664376974766	-0.772057197592886	-0.400973094454136	1.00042635678904	5401.07611302868	8084.38295711524
28	beta_int[2]	-1.4379156714396	-1.44003864244628	0.11267201237537	-1.61882285751802	-1.24999464068971	1.00027596757334	5506.119115049	9132.28208023464
29	b[1,1]	0.146066192680056	0.149055600434761	0.337261488329622	-0.413581540841871	0.692617356144999	1.00013530846542	9834.83835181304	14491.2493179194
30	b[2,1]	-0.414602278006234	-0.409620940231276	0.264255451885888	-0.859789640228713	0.008412809284277	1.00027001134251	8401.75743841688	12550.9005743832
31	b[3,1]	-0.220939250420501	-0.213398885323585	0.343939217521696	-0.79982180968245	0.325656063950382	1.00039862446098	11528.9291929199	14976.0934520802
32	b[4,1]	0.402565245484124	0.397221842516962	0.265109568102296	-0.020759092860975	0.846665540235138	1.00014060790276	7462.42024678974	10498.0995807852
33	b[5,1]	0.374009032411257	0.370615816387331	0.228982782802136	0.007877816091249	0.755375489753228	1.00020090769889	8502.81727988164	12186.1470547955
34	b[6,1]	0.42358981511827	0.41564069418853	0.248625075796975	0.03118123516858	0.846160720462031	1.00016005266085	7199.15937259202	10813.7264134838
35	b[7,1]	0.600518095866308	0.594462427176409	0.291069177509246	0.134646298007859	1.09347121441361	1.0000574064674	10554.1213599636	14830.5692165115
36	b[8,1]	0.273159968103767	0.266878342710215	0.240541218502946	-0.109219437739574	0.678763305940871	1.00011013204372	7123.14677264653	11042.4977473115
37	b[9,1]	0.228966494315772	0.229676620735801	0.358069063586361	-0.356089371501514	0.81550882655453	1.000023722294	14769.0545787674	16237.5726718433
38	b[10,1]	0.837327931110314	0.829052265438595	0.261619883610354	0.421419098778836	1.27953216404538	1.00022887461407	8843.43673391048	13178.2737098476
39	b[11,1]	-1.146720541021	-1.12882013493461	0.35951526013759	-1.76487689755962	-0.587921209376847	1.00033835094588	10812.1293890542	14436.4435843122
40	b[12,1]	0.38229069395027	0.373058762913503	0.264553893601275	-0.035115825626667	0.830525509354844	1.00036204319362	6638.08383386201	9440.04446441414
41	b[13,1]	0.313567589923442	0.306941360069588	0.259327465585651	-0.09992608016536	0.747648837784742	1.00021762319858	6544.83070468039	8686.43823413394
42	b[14,1]	-0.893621870002363	-0.888339500379484	0.287682129503722	-1.38125542927124	-0.43032592911331	1.00039970456678	8976.2648014458	13252.2140101489
43	b[15,1]	-0.284964936117537	-0.281837883386523	0.259055133024454	-0.710723184570559	0.137112825386869	1.0000642909767	8063.49545957437	11344.8561117782
44	b[16,1]	0.754055661783963	0.74608300705418	0.26827286317665	0.329599745891127	1.21310671754067	1.00033067429847	7731.62050059035	11735.1630084685
45	b[17,1]	-1.01221471028815	-0.994125934097618	0.384065617946192	-1.66401100529664	-0.407536472294419	1.00051987971467	10347.2538003386	13987.6133861772
46	b[18,1]	0.087966594504663	0.081594224806021	0.311903740860915	-0.418656252759527	0.612202586068811	1.00006554793401	7451.19422527609	11913.7992410717
47	b[19,1]	0.231306533104961	0.225145474611368	0.266497851942018	-0.194098506368972	0.677950813961829	1.00041855435326	6863.78004970955	10066.7876444183
48	b[20,1]	0.205673617119076	0.20343493633024	0.26033870382045	-0.219055935956138	0.63689139327499	1.00022772620484	7348.53112393446	10978.5929504063
49	b[21,1]	-0.664490247168549	-0.652745126372385	0.320779579965945	-1.21131226910175	-0.156838905286096	1.00008843246214	9580.32684561502	12595.1383750538
50	b[22,1]	-0.662524423202882	-0.645878517398965	0.448447711116001	-1.42526932009024	0.040081544246989	1.00009189924584	15153.9534397546	16831.01146416
51	b[23,1]	0.178126240658438	0.172610683324735	0.298289061825191	-0.2992903935519	0.677264291734847	1.0002866305589	8770.27859964707	12640.2519680753
52	b[24,1]	0.094533591527239	0.095188075688089	0.300154069343577	-0.399682151994402	0.588373017269019	1.00005255940702	8291.14925930109	13332.7581936372
53	b[25,1]	0.274191366917845	0.270199584458056	0.286714297290479	-0.188953555582534	0.752277858362746	1.00030806193669	8424.81309167329	12075.0619828606
54	b[26,1]	-0.186648525997879	-0.182598694740762	0.30469092469176	-0.692074628805297	0.30882138075945	1.00022648378915	8151.97551865582	13039.969129224
55	b[27,1]	0.248404103920206	0.242769940909207	0.307690430059539	-0.251485599678475	0.760327930147011	1.00037773384228	8701.37002309	12803.4794042021
56	b[28,1]	-0.226300980899943	-0.220231741504284	0.404640227622279	-0.901064384359973	0.42269836898417	1.00020418185952	12610.8195547978	13877.5196132894
57	b[29,1]	-0.088290825719491	-0.08834437813449	0.2902717354417	-0.563804103868346	0.389779266192948	1.00017549326791	8051.61060746532	12163.7382136671
58	b[30,1]	0.096403758586454	0.094202044583438	0.291839525020303	-0.378372327204549	0.578862039457076	1.00022704554023	8209.70773204723	12530.7803623415
59	b[31,1]	-0.918178538181529	-0.899952312093929	0.387323736235461	-1.576717593796	-0.31400150322271	1.00023573378962	10646.0404404755	13732.8140832434
60	b[32,1]	0.241116904743087	0.241787679145919	0.295500613083862	-0.238383166718654	0.723226065307294	1.0003130904912	7673.96054335964	12058.341488944
61	b[33,1]	-0.073255797660677	-0.073928530669547	0.291210882045721	-0.55286201409999	0.400852343560873	1.0003179303421	8443.2318154767	12861.2335886871
62	b[34,1]	0.365081937492752	0.356547809642154	0.310077472733985	-0.128854267719351	0.889243991896491	1.00063842242024	8456.85281186082	11946.8554440302
63	b[1,2]	-0.269732517783618	-0.249922119648545	0.243411856791792	-0.696445450279211	0.090959061565308	1.00008819516563	14904.0618342319	14384.217232938
64	b[2,2]	0.023396018563655	0.020932982022478	0.161162903004921	-0.238718719511954	0.292377268310301	1.00004361166686	18024.6846665033	17325.887290529
65	b[3,2]	-0.034720407059135	-0.022346590643666	0.232809030761908	-0.429812161244987	0.32784591730754	1.00015652378237	19792.4559864803	14124.5907251736
66	b[4,2]	0.23644529021421	0.226340418858446	0.181439901881739	-0.043168228900208	0.547118693800111	1.00022155720133	13964.5292456158	13731.0751239412
67	b[5,2]	-0.017126897574748	-0.019054776517538	0.160805071901789	-0.279942234605188	0.252291647527035	1.00039791599329	17500.940491735	16274.8769746814
68	b[6,2]	0.02239796482165	0.020178584173991	0.174866744224891	-0.259562651925329	0.315557938624096	1.00025960130641	17235.2153061594	13821.8790506044
69	b[7,2]	-0.074763499364751	-0.060314885424773	0.239926642252469	-0.492342302934649	0.295813381584237	1.00017795055426	13873.3375266172	16307.4086467319
70	b[8,2]	0.276931535000324	0.266093243398271	0.176935018178908	0.006736731435617	0.584118961549844	1.00034759836495	9467.49621265216	13429.8987677561
71	b[9,2]	-0.067459496324481	-0.05800662530935	0.236576278095445	-0.467124942096392	0.301577142436008	1.00001753476899	25374.2246442333	15087.1700930067
72	b[10,2]	-0.186633538132503	-0.181407180493187	0.179987014382664	-0.491116862396382	0.099973304539036	1.00011971760704	16805.3005501913	17762.4113663991
73	b[11,2]	0.009788065731636	0.013897866335002	0.269075912982673	-0.432352959045205	0.442965267456622	1.00007160304438	16649.5175744104	14653.0690445701
74	b[12,2]	0.112879886294408	0.104208579477941	0.177393941881105	-0.164240698975831	0.413378544474715	1.00036445120518	14197.0658083817	13080.6899752453
75	b[13,2]	-0.009699104500768	-0.012373898876954	0.168006190688957	-0.281139233615074	0.271442991999925	1.00085502150566	17762.3451285561	14926.7255481151
76	b[14,2]	-0.009750665433296	-0.012086617977126	0.2163754304781	-0.361885111742329	0.351899737367099	1.00044065576864	25235.9136361817	18069.1699961485
77	b[15,2]	0.106777630593657	0.100732449974595	0.193293103356658	-0.19892665341473	0.435220826449597	0.999957894474225	24309.2809037269	17628.9422279707
78	b[16,2]	0.224631936727451	0.214784643703485	0.179986180371893	-0.054310433408341	0.534014020871962	1.00049933946911	9724.09267480813	14097.6652203199
79	b[17,2]	0.022208260605453	0.022869392018085	0.252667003583487	-0.395270514905916	0.430779073845802	1.00007767790165	19283.212270453	15534.9463648849
80	b[18,2]	0.002341036294246	0.005793626983709	0.192275432892663	-0.317882287820538	0.313864508453134	1.00012143685064	25496.864011458	18273.1497299753
81	b[19,2]	-0.305873888323731	-0.29908313162735	0.186345965333127	-0.621495592295183	-0.015843860927275	1.00036910915617	15465.5100766805	15719.700961525
82	b[20,2]	0.047673641594832	0.041602489462751	0.17039858658722	-0.22425783987327	0.337710356583083	1.0001598368776	14987.6361625286	15651.2730798328
83	b[21,2]	0.018900022886806	0.016491772708193	0.224414857333784	-0.346352406404057	0.392558935649129	1.00023801492131	26634.8674276461	17420.0749358983
84	b[22,2]	-0.107038857986386	-0.104707477620453	0.255049150014905	-0.532450624072223	0.31293925767129	1.00003578244207	19338.5419209473	17313.8721170118
85	b[23,2]	0.045637545744616	0.047899975028957	0.191876719771235	-0.273354565520056	0.360689102481423	1.00033501151246	24294.9295536662	16680.8084771369
86	b[24,2]	0.161651860442464	0.15340426934174	0.19339669399548	-0.143601587988283	0.492580162779757	1.00010159466248	20932.2308087814	18126.6376812712
87	b[25,2]	0.128654266898093	0.11726634510538	0.200813835316027	-0.179852283744063	0.474300594725714	1.00015229891964	13529.2582952565	14723.7941909387
88	b[26,2]	-0.03249164641063	-0.030682532171025	0.188464346378594	-0.344836702364643	0.275605233979991	1.00006230548552	23846.9310879578	16756.3839617009
89	b[27,2]	0.37534968652937	0.364492657036267	0.21583771264887	0.044693530744959	0.74734791125988	1.00038689682421	13260.7996127288	14919.3139789282
90	b[28,2]	-0.194368329988832	-0.179405943250238	0.245783289288684	-0.617376220869427	0.180606244608691	1.00007103035089	18621.486459189	13840.1953986952
91	b[29,2]	-0.173171330067789	-0.16405704765332	0.191898557331907	-0.502349343301689	0.124566055951816	0.999978537922755	21470.8329632366	17768.8517965325
92	b[30,2]	0.062647279178818	0.061559386461417	0.195709492324766	-0.251023164575537	0.389235811453453	0.999968724349837	22413.0440580436	17653.3342086172
93	b[31,2]	-0.110107259624803	-0.094308052017619	0.256089135853001	-0.551088776739585	0.283950065628347	1.00002364590125	14686.3909753671	13428.7220143301
94	b[32,2]	0.143096731697812	0.131488774351862	0.201856274466409	-0.168964185313507	0.487700618026477	1.00022978751463	16690.7364189351	15999.2995306557
95	b[33,2]	-0.319214835190554	-0.306200632676558	0.201273714428281	-0.665411099391786	-0.008893393686761	1.00008350793622	15660.7177759472	17026.5790121002
96	b[34,2]	-0.1284302325546	-0.122645060960808	0.195959906054498	-0.458325181228966	0.181442023665068	1.00000740588516	22623.5805275019	16814.3756347757
97	b[1,3]	0.121601210798746	0.117958151479032	0.319945758055046	-0.401095169330177	0.652964421143623	1.00049986335121	9466.67686059745	14520.2609938677
98	b[2,3]	0.382461162305583	0.379230398137504	0.275784308676404	-0.065677793998153	0.844939746660295	1.00002447986901	7795.6841639308	12368.7102005122
99	b[3,3]	0.04273078821751	0.038907890114527	0.328091561317623	-0.489800075432429	0.589968456068597	1.00042251403769	10311.3071021308	14926.0292333809
100	b[4,3]	-0.643506880218651	-0.635337533962849	0.254117891745676	-1.07283710347893	-0.235779685287917	1.00024405010365	7435.308448652	11982.9357004003
101	b[5,3]	-0.260082559342388	-0.258063315647194	0.225932546674336	-0.63390970700642	0.110047982461078	1.00018348911623	7573.19830005958	11688.9464429457
102	b[6,3]	-0.38172119731482	-0.376460793475067	0.238334496551718	-0.784401636660988	-0.001146568532406	1.00013114929485	7194.12265041202	11572.2371633238
103	b[7,3]	-1.05718910294049	-1.04922666168683	0.255693839654456	-1.48791464365563	-0.646840339348021	1.00020534226505	7596.83990191925	12779.8401430702
104	b[8,3]	-0.253183259796151	-0.248460146781454	0.235704023330767	-0.645331714948031	0.127573153555846	1.00016522513652	7655.96445827815	12663.4149161369
105	b[9,3]	-0.23574988251382	-0.232155438695889	0.33005377044518	-0.782250940330437	0.302912900673937	0.999988727225302	12620.2954519361	15575.1298917622
106	b[10,3]	-0.789658200894554	-0.78391220221759	0.237417084085154	-1.18950593250147	-0.409738587834441	1.00025309443602	7348.93801458166	10853.458609059
107	b[11,3]	1.03868839828323	1.02969794053224	0.314677497570857	0.541544022608915	1.56826827648531	1.00013006876355	9079.07686048186	13534.3484163424
108	b[12,3]	-0.35955109926343	-0.351973488836054	0.262924752440673	-0.804121835709941	0.059148176998118	1.00018234879582	6402.48101180682	10947.5377512507
109	b[13,3]	-0.179916461830412	-0.173945974884281	0.256597681814879	-0.607870373506461	0.235796277468771	1.00014716212681	6171.29328183064	10092.8173927423
110	b[14,3]	1.07000925835399	1.06381994861875	0.265428123476678	0.643796822215253	1.51061989266529	1.00021288370187	7622.51349912134	12290.5179140496
111	b[15,3]	0.035110441251406	0.037859317586685	0.255939281952793	-0.387073322436685	0.451621643303465	1.00008058668699	7127.25888833165	12833.3611953394
112	b[16,3]	-0.554234397792337	-0.549930712364645	0.257705302669875	-0.983424523778985	-0.136488066289249	1.00040494399581	6930.44659790605	11451.4734371307
113	b[17,3]	0.81880670636273	0.804909664822259	0.382937180528631	0.209730846191051	1.46624848445626	1.00068738047968	8907.33779774931	14369.1177700636
114	b[18,3]	0.064953715817366	0.063389040084827	0.324279970288476	-0.464425408617815	0.604974512062488	1.00017779303449	7174.32667184227	11587.8859467464
115	b[19,3]	-0.194724302641474	-0.189591758850312	0.265746080988528	-0.645637198765827	0.234013474642807	1.0002920368255	6657.36532578327	10852.249901847
116	b[20,3]	-0.296343811610106	-0.290577270776896	0.266502436994647	-0.742173754728681	0.136871816710073	1.00037409877875	6671.60163074325	11119.8128152258
117	b[21,3]	0.637958325027092	0.628463461379411	0.321889478175044	0.123448350593508	1.18320632257905	1.000065101863	7603.87755168153	11160.7736059905
118	b[22,3]	0.960221883000127	0.950737146687346	0.429529811715741	0.27118492680957	1.67743951996689	0.999901994749487	16288.4568834595	17309.7230842567
119	b[23,3]	-0.403435474515562	-0.39869952307107	0.29754962616831	-0.902672395904982	0.076183015547208	1.00011139122925	8074.88485516609	12387.8646226396
120	b[24,3]	-0.192248065240164	-0.193198820618898	0.301098908307417	-0.686486114930263	0.300055005771267	1.00023176888067	7579.61731166967	11468.6032828919
121	b[25,3]	-0.021993598881603	-0.022965730606381	0.292883934270757	-0.500757210798382	0.461404661897526	1.00021476272864	8400.05137014682	12491.1543721659
122	b[26,3]	0.179408431567131	0.177785658908679	0.31100810852262	-0.329518023626715	0.689330852100786	1.00013138145595	8193.05879274854	12451.6654458966
123	b[27,3]	-0.770066474197925	-0.764093120403205	0.313743650601649	-1.29845803391663	-0.265092915453884	1.00006028832464	8271.47793773304	13074.7233185502
124	b[28,3]	0.481873855475396	0.477081105819884	0.370532299165505	-0.119246147310267	1.09993464748527	1.00030049064772	11402.5237127489	15343.7920976369
125	b[29,3]	0.255807799998028	0.25848149190623	0.291004360860115	-0.219178112847256	0.73313147766376	1.00013221176063	7664.7371959032	12537.4267843304
126	b[30,3]	-0.170917709563348	-0.168500792906127	0.289231064721511	-0.646290121019416	0.300882757969181	1.00068590790192	7529.0639935486	11662.543956761
127	b[31,3]	1.00347876750613	0.988544842798403	0.370742237604266	0.418947940714134	1.63309298161411	1.00064476375985	10978.9598216645	15146.5078682219
128	b[32,3]	-0.460122261042128	-0.453399363165804	0.295767852387532	-0.954717371048599	0.013776878132786	1.00027593653944	7450.33161675174	12090.1168678959
129	b[33,3]	0.281358227311256	0.281753785253055	0.292928451757364	-0.199092263641781	0.761226519786873	1.00047775196796	7962.98647868576	12573.2165478227
130	b[34,3]	-0.184725759165404	-0.179320061831095	0.309050449551901	-0.702591431374868	0.314716423589267	1.00075919409878	7880.88112614581	12015.2523952969
131	b[1,4]	-0.176630869777606	-0.171695408423991	0.211882116193415	-0.529008640073984	0.165139658278339	0.999932802586619	21602.3108596079	17271.0322008681
132	b[2,4]	0.110016182458821	0.111250768248677	0.138070808911422	-0.12013709616286	0.335424271471426	1.00050444666392	15444.0969827666	17407.3650095878
133	b[3,4]	0.17784053855471	0.166403717768305	0.214381797593027	-0.154829829344025	0.546035076714306	1.00019861835747	20229.6947259387	15940.3823832974
134	b[4,4]	0.181875577844689	0.179580439384359	0.148604294546478	-0.056049838798571	0.429489874535751	0.99998920086821	15587.8139414633	17647.3507177334
135	b[5,4]	-0.19932076719997	-0.194283994389464	0.143629948543211	-0.440522758069813	0.027877743986136	1.00017735660185	12918.0258031839	14919.1794307416
136	b[6,4]	-0.106436788101899	-0.103804687606572	0.147722035221981	-0.353283051786905	0.130830896912825	1.0003656385337	15126.2374548156	15869.9433038857
137	b[7,4]	0.183786787973631	0.178609762404673	0.183002628505576	-0.110059442880609	0.493090059447536	1.00055928270917	17580.3995323118	16906.9515763033
138	b[8,4]	0.024694297704241	0.025156923964461	0.147765436142984	-0.219408490859743	0.26562466102631	1.00020326547223	14345.6863181023	15391.5494812815
139	b[9,4]	-0.032885945631953	-0.033073125083535	0.213516394519812	-0.379777318019997	0.320018427097833	1.00003660908391	20395.673910728	16752.3620989061
140	b[10,4]	-0.315842068866241	-0.310111295216411	0.152279540708092	-0.57300280081508	-0.072661964552246	1.00028169991627	12467.9554259658	16684.5437447285
141	b[11,4]	0.299667397848925	0.286919267632666	0.227223467804547	-0.046114120484296	0.697274349380091	0.999991681515629	14374.6679031113	13616.4649128942
142	b[12,4]	-0.121041280578793	-0.118155764615182	0.144646774444891	-0.361296357350819	0.110560761328149	1.00005280787325	14296.4283293342	15993.9277337606
143	b[13,4]	-0.08141597463327	-0.079163605125389	0.144058131086502	-0.321924819386042	0.152765881304917	1.00009591155454	15226.2922275657	16681.2550483031
144	b[14,4]	0.167303915693277	0.161737134938344	0.181020059189856	-0.121027232304994	0.474369265293841	1.00000798120024	16359.3602276206	16131.6553374383
145	b[15,4]	0.212803922779124	0.207836716096889	0.172274846382663	-0.061646929710962	0.50396812265908	1.00015191303284	20536.2155114601	18119.3247780289
146	b[16,4]	-0.197186256899149	-0.193948089242689	0.150882605928788	-0.451911192123142	0.045889459528945	1.00020883648914	11934.3350319724	14907.5366660307
147	b[17,4]	0.292085282325578	0.283545770722478	0.21866288663508	-0.051533071035696	0.661894332997595	1.00012458019955	16540.2991022153	17480.1878096394
148	b[18,4]	0.142937442464248	0.136488485009813	0.167665018391318	-0.122473087721324	0.425826496330902	0.999984455111354	18382.105945534	16668.0475760302
149	b[19,4]	-0.291089629248156	-0.284487179836145	0.161687179377781	-0.56498384141707	-0.035646192520558	1.00018514836996	13730.2172202583	15227.3326556273
150	b[20,4]	-0.238425202750397	-0.233009782532187	0.1620333027779	-0.513272741724615	0.017829928992333	1.00028111781466	12086.3310962445	14251.6233173378
151	b[21,4]	0.151968951975503	0.147628264591948	0.205386852375344	-0.175089757423238	0.494150593053168	0.999988778146531	20637.0779416622	17704.0642507986
152	b[22,4]	-0.108608634967202	-0.103727841588776	0.251203750145288	-0.525987410880145	0.291919187096448	1.00030984168528	17822.8391140559	16647.1154477084
153	b[23,4]	0.162681348161578	0.159030775498863	0.17339552360554	-0.112917842324732	0.455145177403282	1.00021228604034	19111.2624958044	17446.1013258373
154	b[24,4]	0.172877285107914	0.166960903583694	0.174547088366697	-0.103054571839485	0.472522889489295	1.00015725931131	17732.295184886	16882.2480776437
155	b[25,4]	-0.233595522588455	-0.22641304845244	0.178393703538752	-0.536556343292876	0.046031962502788	1.00011955848373	14492.0752710073	14385.1588208165
156	b[26,4]	0.013792197164009	0.013209190737417	0.166808244524407	-0.260166745714022	0.288266497531649	1.00004133005234	18059.3159956417	17286.9933648894
157	b[27,4]	0.320659198732674	0.316029485552299	0.193314958781275	0.012387532990402	0.649732640285743	1.00020430664228	20068.9182626015	17796.8914159051
158	b[28,4]	-0.137496686132618	-0.134888157764657	0.230168953927819	-0.517270997720279	0.233593621807724	1.00045481102846	19163.7720851465	16709.0937513355
159	b[29,4]	-0.10204836314636	-0.100620960171375	0.165364229164893	-0.374911201290224	0.165285397878288	1.00001754473347	17576.3718554363	17339.0697312041
160	b[30,4]	0.156110808937691	0.151743552940102	0.167413341419731	-0.109937621582551	0.437516127272994	1.00001453057873	16673.7008737588	16799.8522284619
161	b[31,4]	0.194365228831337	0.179315762543207	0.231523091140126	-0.158631793100756	0.597505424401765	1.00019546890284	14345.1823837655	15375.6334935764
162	b[32,4]	-0.132712837928562	-0.125279477912587	0.184222335402011	-0.446477106885395	0.154181360422415	0.999996054054813	15325.9617653748	16452.6708519123
163	b[33,4]	-0.257321715474708	-0.251074766003429	0.171143737108465	-0.549409987562379	0.011559771197969	1.00023096134221	18277.7546443355	16089.4023689871
164	b[34,4]	-0.18333635830824	-0.178832901439364	0.173801955055622	-0.477695890074058	0.093583470462514	1.00009187560081	17601.9135911628	15732.5782028065
165	Lcorr[1,1]	1	1	0	1	1	NA	NA	NA
166	Lcorr[2,1]	0.104458707919863	0.110108846526746	0.265470577101124	-0.341497930555654	0.532565498440011	1.00012621517375	9771.88296069103	14508.0121796549
167	Lcorr[3,1]	-0.815353230019351	-0.83372432929047	0.097668585167386	-0.937856903926148	-0.630555410053875	1.00018516851666	8484.65184337214	13813.8020398921
168	Lcorr[4,1]	-0.395666867944472	-0.415349731045837	0.218948731884631	-0.720112881769736	0.000755579431561	1.0002759187335	10331.7292856669	16276.8979949765
169	Lcorr[1,2]	0	0	0	0	0	NA	NA	NA
170	Lcorr[2,2]	0.956734463411055	0.979074586268204	0.057236269071959	0.838071399444625	0.999806530024762	0.999992794593945	13738.1484176161	14980.520818375
171	Lcorr[3,2]	-0.112218162169403	-0.116786575672694	0.175652510499912	-0.395002679742024	0.183229910198334	1.000277831106	12076.7095455556	16548.1178970939
172	Lcorr[4,2]	0.304983145375861	0.319367916120126	0.247965171008006	-0.124369796425034	0.690238185703564	1.00016525519129	6636.78083653386	10524.3281877496
173	Lcorr[1,3]	0	0	0	0	0	NA	NA	NA
174	Lcorr[2,3]	0	0	0	0	0	NA	NA	NA
175	Lcorr[3,3]	0.514263308293231	0.510146647435039	0.133225034148591	0.302614427035494	0.742170787818508	1.00030366174549	7343.11221694504	10714.5556560074
176	Lcorr[4,3]	-0.278020496397701	-0.298127013853836	0.2714033456318	-0.687623841026733	0.197536190789229	1.00027019577394	5797.7155726115	8575.51051703634
177	Lcorr[1,4]	0	0	0	0	0	NA	NA	NA
178	Lcorr[2,4]	0	0	0	0	0	NA	NA	NA
179	Lcorr[3,4]	0	0	0	0	0	NA	NA	NA
180	Lcorr[4,4]	0.678904165714177	0.696578222219167	0.17073529778271	0.369792830453723	0.929003030557457	1.00033364288673	3955.15387906406	3485.41910202234
181	tau_rand[1]	0.561972082719835	0.553516160184202	0.110404634918912	0.396882863722943	0.755937306540023	1.00034129563182	8862.45723576367	13864.3235300482
182	tau_rand[2]	0.264142637580904	0.25854429443587	0.07828182617125	0.147052991004077	0.400378323393925	1.00055548675162	4235.45106569605	5061.95751336333
183	tau_rand[3]	0.607851166900593	0.60046636584909	0.10405915559333	0.451317649379606	0.790821334448614	1.00009111661052	10973.7742384386	15663.6363374065
184	tau_rand[4]	0.267819715447712	0.262346458238169	0.065049041819381	0.171365851851628	0.383553371636998	1.00035600504112	7078.95665406033	11078.7070982152
185	gamma_int	0.686387139480339	0.716038201795762	1.21618496349862	-1.34815656825817	2.62693542978331	1.00006405150787	17801.0746386602	17092.0358614039
186	gamma[1]	0.066997348418263	0.076155897645057	0.677483668081656	-1.06007615803629	1.17069588338441	1.00002827789252	29876.2847397192	18562.7631228083
187	gamma[2]	0.421207845332749	0.417550677705009	0.60714292040893	-0.571368688443484	1.42542148296606	1.00009046734597	27722.8580910223	18699.3935108632
188	gamma[3]	0.91190535223286	0.909661412297081	0.30678811980337	0.41343313627645	1.42343603317768	1.00012873158838	28045.4983308099	18905.5911532659
189	gamma[4]	-0.243037516569543	-0.241141795612968	0.273457578989976	-0.699302147328635	0.203997431775349	1.00000474888499	28993.5011165331	19279.2623679147
190	gamma[5]	-0.3012890393664	-0.293408684743638	0.651199273805912	-1.37465313579129	0.761722948330975	1.00018775332734	34022.1161659978	19070.3734300931
191	gamma_repair[1]	-0.10650601800926	-0.104313532215783	0.724035242078235	-1.30267881562256	1.07402197159792	1.00007398689429	16024.2284688731	17624.7686864054
192	gamma_repair[2]	0.028171277265915	0.025826831664472	0.865302186160512	-1.39340734714896	1.45470125426283	0.999950196447409	35768.4718471941	18278.5360168936
193	gamma_repair[3]	0.052675863280839	0.050166446976465	0.793780129455847	-1.25532020513966	1.35947419001061	1.00015787417558	28725.0066662112	18979.70691793
194	gamma_repair[4]	-0.196106077590679	-0.195591578431508	0.951938242661001	-1.7628969602272	1.3778003795479	1.00003194235553	49059.0078353521	17389.7520152767
195	gamma_damage[1]	1.40557882069917	1.39713155418159	0.688645766720604	0.288937725704245	2.55607301176286	1.00019121884152	22802.0301476605	19346.6465545196
196	gamma_damage[2]	0.589514892448554	0.581555737117649	0.834042033557701	-0.772964528293007	1.97745506685947	1.00000502576737	35105.4541081834	20131.7884174375
197	gamma_damage[3]	0.149763817204118	0.136877867079962	0.767913035448671	-1.10117918788964	1.42630237690694	1.00018488539803	27131.0990177301	18279.7982885499
198	gamma_damage[4]	0.169690403292517	0.161480513607964	0.899317692694648	-1.30294324061433	1.65527651902909	1.00041529895056	43554.1107777813	19198.3028488257
199	spline_gamma[1]	0.048053317995071	0.033563100877651	0.046991325493875	0.002540462101505	0.143802979180732	0.99998687784274	31077.8360582615	13258.9288646809
200	spline_gamma[2]	0.048556906226894	0.034630579218456	0.046552869517997	0.002542123217949	0.143249857901966	1.00009564812595	34455.6496632336	14621.0469792313
201	spline_gamma[3]	0.050544191660187	0.036231187807548	0.048442559307329	0.002649182933521	0.146689984476088	1.00042936119715	30855.2266327865	13043.8075623565
202	spline_gamma[4]	0.077489791770886	0.063023421865115	0.061529551595113	0.006537934258308	0.197891095890269	1.00015997153011	29946.0583625491	13457.6651125443
203	spline_gamma[5]	0.065897324966518	0.050041638640621	0.058506287430766	0.003877705448768	0.182210289924398	1.00007618057838	30167.4486471587	12951.9821085309
204	spline_gamma[6]	0.047960783725797	0.034070939883031	0.04599969041538	0.002517903189598	0.140115052098233	1.00003977550407	29273.652194506	11779.5111943691
205	spline_gamma[7]	0.046851447243351	0.033339149016044	0.045827909694736	0.002243132807472	0.137915548274818	1.00032331678248	30339.4853870578	13053.5354729014
206	spline_gamma[8]	0.061516383742563	0.045800015288281	0.05582502081733	0.003597634432819	0.172352603890584	1.00000944185335	29427.20518608	12597.0779854839
207	spline_gamma[9]	0.077966479751944	0.063412396339125	0.062072784136682	0.006516184133934	0.198578065914916	0.999987914005924	28129.1150822819	12405.2904891692
208	spline_gamma[10]	0.055199621644292	0.039783131514385	0.052305457191634	0.00287954245938	0.159563770822539	0.999999663995185	34333.5398187641	14745.9654887256
209	spline_gamma[11]	0.051416752176848	0.036876515501993	0.048835644434209	0.002818547140948	0.15047378248791	1.00013647252671	31546.9485600131	12167.7602561284
210	spline_gamma[12]	0.050744385512065	0.036484095228945	0.048214999300118	0.002825141285784	0.148739289970107	1.00009612658852	30658.9395947387	13926.6326296432
211	spline_gamma[13]	0.050840211562875	0.036173260647524	0.049161905761809	0.002520578715679	0.150948040115754	1.00005459789342	31416.0406360585	12606.2996751608
212	spline_gamma[14]	0.049489933202597	0.034821939916557	0.047934994970632	0.002684525682418	0.146235462797797	1.00037431811313	32944.6291530737	13501.9475280788
213	spline_gamma[15]	0.052176680513972	0.037055293034681	0.049838391875713	0.002739981842807	0.152283843177432	1.00019320512048	34474.5360340619	13896.326119149
214	spline_gamma[16]	0.054726721336878	0.03967114807634	0.051851154926042	0.003093271568455	0.158666235830603	1.0005143947969	36929.3036599499	15631.1533419434
215	spline_gamma[17]	0.055251694967404	0.039990285227732	0.052081901329871	0.002947244360099	0.162540405841495	0.9999721235086	31368.1269613085	15807.3939885666
216	spline_gamma[18]	0.055317371999857	0.039683559379846	0.052408265998053	0.003001490023577	0.161760112655203	1.00004787575304	33518.723536184	15284.1601081615
217	spline_gamma_sex[1]	0.037528677639979	0.026335770376433	0.03686292138741	0.001942209522516	0.112205153744917	1.00005700801328	31668.0481141359	13713.1753604364
218	spline_gamma_sex[2]	0.054378384662476	0.042556764024032	0.046270116462668	0.003791669301483	0.146980261370733	1.00023101576351	28282.2418302376	12451.0798750335
219	spline_gamma_sex[3]	0.046907316779389	0.034706519718268	0.04294996019405	0.002560051873438	0.133972493099566	1.000009474183	27962.6430802628	11765.7011103734
220	spline_gamma_sex[4]	0.034849747994561	0.024726412677543	0.033818400827323	0.001733872031728	0.103698112756645	1.00017303147558	30377.4492552487	13459.414190571
221	spline_gamma_sex[5]	0.045906027564372	0.035032529771371	0.040351571693636	0.002868611267984	0.126443041417433	1.00007755123287	27781.593779313	12581.8190034613
222	spline_gamma_sex[6]	0.050334855696504	0.039439463689217	0.042501243363294	0.003750513217718	0.133901339827979	1.00019756956374	28270.8209836656	12582.6205671707
223	spline_gamma_sex[7]	0.043232737137716	0.030109967592991	0.042219250584673	0.002095985256641	0.128553478697227	1.00019185564214	27455.4982940942	12629.267996685
224	spline_gamma_sex[8]	0.09173269804629	0.082903876173857	0.056838866001	0.015334559747331	0.197355695345595	0.999934228303251	30021.3027665272	12149.814806553
225	spline_gamma_sex[9]	0.074048068461387	0.061003375524491	0.058681414623926	0.005768503601727	0.188163647504453	1.0001373593348	26159.0382569027	14090.7299943634
226	spline_gamma_sex[10]	0.065431018936896	0.05290342912917	0.052749763137273	0.004776091286257	0.169392443851839	1.00027003589669	25801.0780497982	12483.4396139123
227	spline_gamma_sex[11]	0.040684779292574	0.029169179655756	0.038652853535857	0.002142066161372	0.117115827285376	1.00007681932921	31830.9536322921	12932.4258586408
228	spline_gamma_sex[12]	0.054271859979169	0.0437100628608	0.044122069927399	0.004313179087251	0.141429901391354	1.00014380949373	32431.1657968049	12957.4407119825
229	spline_gamma_sex[13]	0.083066881687966	0.067359125183075	0.066134419772432	0.006147487732003	0.213482279717946	1.00013047175942	29806.99788264	14431.1963282581
230	spline_gamma_sex[14]	0.10456209272063	0.093326321286573	0.06970746225402	0.012405023865237	0.235207073016782	1.00014595349797	30614.6457948732	12997.5026133437
231	spline_gamma_sex[15]	0.041797066497461	0.029896103021686	0.039822332739238	0.002142308267053	0.122767684051284	1.00003623317299	31911.3229336701	13160.5796618527
232	spline_gamma_sex[16]	0.03796181476948	0.026870436612687	0.036662465894655	0.002006807007542	0.111246325227044	0.999994078234368	32415.4463734957	14384.7944006405
233	spline_gamma_sex[17]	0.042616386184686	0.030461902920581	0.04081421427316	0.002236761925804	0.124703082767351	1.00010941409354	34955.1866478542	16494.0534332444
234	spline_gamma_sex[18]	0.050689585948465	0.036482761972933	0.048222972185865	0.002821051424957	0.147088608890912	0.99995552923475	30559.1620196887	15719.641869242
