# Supplementary material for: Measurements of damage and repair of binary health attributes in aging mice and humans reveal that robustness and resilience decrease with age, operate over broad timescales, and are affected differently by interventions
Source: eLife. 2022 Nov 21;11:e77632. doi: 10.7554/eLife.77632 (PMC9725749; doi:10.7554/eLife.77632)
Supplement: Figure 2—figure supplement 1—source data 1. [file elife-77632-fig2-figsupp1-data1.zip › figure2_supplement1/human.csv]

	variable	mean	median	sd	mad	q5	q95	rhat	ess_bulk	ess_tail
1	beta_r[1]	-0.138011068042833	-0.1463395	0.671909430828652	0.6698661081	-1.23599	0.988014450000001	1.00033297927668	4453.66009542168	4300.29351208617
2	beta_r[2]	0.127053649816823	0.148005	0.654750095082743	0.641973213	-0.9784317	1.1867955	1.00057299818792	4042.39799253642	4297.26460134792
3	beta_r[3]	-0.294867160782333	-0.285898	0.659919154561807	0.6488287554	-1.386782	0.77118765	1.00064340861807	4907.03361227233	4246.91042504064
4	beta_r[4]	0.120540010244767	0.119411	0.0726418448404056	0.07244606292	0.004720548	0.2426872	1.00051158333443	2703.78288775877	3529.87417857482
5	beta_r[5]	-0.145577950508733	-0.146549	0.200160492149021	0.19605198165	-0.4735812	0.19482395	1.00104430368902	2366.97181983642	3198.89881281066
6	beta_r[6]	0.150153205518	0.148905	0.683101152821429	0.6827765889	-0.96305345	1.270571	1.00037722728768	4185.81348608874	4480.98276170263
7	beta_r[7]	-0.0151828157280183	0.006259435	0.658424022760981	0.645535804431	-1.138181	1.029375	0.999890220185973	3297.50034087653	4029.66693390005
8	beta_r[8]	-0.466015526731167	-0.476372	0.629217336831948	0.62018811099	-1.478367	0.5764027	1.00211046616988	2939.03710757344	3975.37849065391
9	beta_r[9]	0.24411611227185	0.235808	0.682040280819251	0.6864134067	-0.8676189	1.3622915	1.00135779026689	3780.13585167869	3928.57529711358
10	beta_r[10]	0.0906356826870333	0.09165605	0.645646729861006	0.6365809968	-0.96676945	1.146857	1.00012696531616	3948.1596849602	3771.70159039635
11	beta_r[11]	0.0614680290475167	0.06142595	0.685033823297481	0.68984051073	-1.0737475	1.1894755	1.00018929419236	5018.2781330574	4388.15918390955
12	beta_r[12]	-0.978828738928333	-0.9759015	0.31307474082147	0.310241463	-1.4920905	-0.46240655	1.0000406168905	3490.07098136563	4150.60438713907
13	beta_r[13]	0.0539269585668333	0.05393065	0.017868930412001	0.01806533274	0.02420333	0.08290193	1.00051146866868	4442.53457333092	4315.02406694441
14	beta_r[14]	1.15082535565	1.1471	0.301772289603003	0.3006230955	0.6463821	1.6438645	1.00026871571453	3663.30605310495	4199.18116416976
15	beta_r[15]	-0.132169046853533	-0.1320385	0.0776437280425412	0.07755221145	-0.26048325	-0.00373152499999993	1.00002715850825	4840.60374832694	4616.71951584123
16	beta_d[1]	0.0744446520321667	0.06109595	0.702451102443002	0.69089315673	-1.0618685	1.23293	1.00079948653463	3472.78672431629	4215.06575609616
17	beta_d[2]	-0.530655870331433	-0.540224	0.66739408581315	0.67246644024	-1.6151905	0.5701623	1.00004420151894	4408.42431099036	4449.04105330693
18	beta_d[3]	-0.00399482886333333	-0.00351558	0.677636839855273	0.6711974829	-1.0936865	1.1284315	1.00020552891003	5134.159635157	4761.95273286286
19	beta_d[4]	-0.2717562780935	-0.27247	0.0968832784452392	0.0967863519	-0.42997075	-0.1126694	1.00028670712499	1923.61306471009	3362.31004534297
20	beta_d[5]	0.0530428059048017	0.0566484	0.236206286047839	0.2383909605	-0.3394275	0.44203815	1.00138250923306	2260.08541698437	2938.49007732085
21	beta_d[6]	0.00732346702111667	0.0185116	0.735503095151423	0.7279032264	-1.228691	1.1897725	0.999797101993196	3832.62801111725	3978.22028183538
22	beta_d[7]	0.3737065572815	0.3747545	0.700903974377172	0.69492434613	-0.7724222	1.5172225	1.00087147591776	2836.6393967443	3985.59043864428
23	beta_d[8]	1.83237931578333	1.84673	0.62578398197947	0.614396853	0.8024276	2.8684445	1.00000132021753	3473.93980981333	3782.9598743717
24	beta_d[9]	-0.7761140095595	-0.779733	0.66001198029409	0.6501230652	-1.8753885	0.2995259	1.0001008054488	5096.83497823497	4751.06785578351
25	beta_d[10]	0.615325382391	0.610347	0.665509988084797	0.6754273407	-0.4768498	1.705803	1.0003212822879	3475.00942873561	4198.57049650873
26	beta_d[11]	-0.557889261445367	-0.558409	0.692025358321637	0.69509899641	-1.6995295	0.574533	1.00000877007826	5031.47411010071	4097.40959989178
27	beta_d[12]	-1.25720571913333	-1.25624	0.373462861372658	0.376498857	-1.874498	-0.6320627	1.00198128969139	3013.51671574419	4243.70480162284
28	beta_d[13]	-0.09849946545	-0.0985109	0.0217798452894998	0.02174366334	-0.13393615	-0.06277873	1.00074181889757	3241.49189100339	4596.01618648394
29	beta_d[14]	1.00224613509333	1.00945	0.362275995492044	0.3586535421	0.40104005	1.5910885	1.00176041601363	3173.23042254423	4320.37854101368
30	beta_d[15]	0.104741443835667	0.10498	0.0914071017126522	0.09103727388	-0.047722255	0.25522865	1.00010845932606	3441.11145745334	4166.91865765991
31	beta_int[1]	-1.44057333966667	-1.44267	0.20392381646981	0.198327402	-1.773688	-1.1049795	1.0004561163206	2103.87924373062	2768.03961298939
32	beta_int[2]	-4.40003081666667	-4.40403	0.272048449177929	0.267972536999999	-4.84342	-3.946548	1.00343212195122	1539.69272441996	2891.22613402952
33	tau_repair_we[1]	0.2420173382914	0.208089	0.176841764837541	0.16862395578	0.02253096	0.5779546	1.0014817200749	1578.40491237399	3341.11881817853
34	tau_repair_we[2]	0.106737468019	0.080275	0.0980308880068003	0.07835956128	0.006037478	0.3013029	1.00042161580823	3044.27921640823	3287.2189829799
35	tau_repair_we[3]	0.106831075493733	0.07831805	0.102486223901918	0.07611787008	0.00550859	0.30260695	0.999829478400444	2411.37801891201	2839.38607020575
36	tau_repair_we[4]	0.115667524581849	0.07991915	0.115465649804749	0.082373256	0.0056665665	0.3439147	1.00104508622595	2648.72419089661	3192.2284040153
37	tau_repair_ba[1]	0.31801004531045	0.2449865	0.271711193515284	0.2362693599	0.020958955	0.84624465	0.999974514657594	2567.52214324313	3818.16179121553
38	tau_repair_ba[2]	0.2283460429042	0.176793	0.197804599949943	0.16591220625	0.014614845	0.6130889	1.00039787896077	2916.59447109227	3069.49614550827
39	tau_repair_ba[3]	0.20684783174115	0.155078	0.187066980742182	0.14869232616	0.012801035	0.5821041	1.00056853487453	3129.24500274867	4447.40822701619
40	tau_repair_ba[4]	0.226271153569983	0.1789595	0.191950303682115	0.16706870838	0.01389544	0.59870105	1.00049131843391	3678.4349469552	3273.96338238146
41	tau_damage_we[1]	0.452009087866	0.416879	0.272289558709736	0.2510004735	0.07543409	0.95971425	1.00191459768144	914.225413045244	1695.04070319387
42	tau_damage_we[2]	0.140182190951333	0.104206	0.130318963080333	0.1029524853	0.0084814515	0.39277085	1.0003995491583	1826.1576751456	2914.88177841378
43	tau_damage_we[3]	0.171898183840167	0.1420725	0.133343137136886	0.12298433868	0.01520483	0.4277461	0.999900995045056	2352.01891723939	3301.35832384899
44	tau_damage_we[4]	0.130712502281983	0.09807525	0.118275977100044	0.09152289951	0.0088602075	0.366657	0.999797770375126	2363.17889102423	3303.50191848065
45	tau_damage_ba[1]	0.5314420969182	0.4459775	0.407908358651998	0.3964761507	0.04056284	1.317933	1.00191038496348	1389.06872279675	2753.07752565433
46	tau_damage_ba[2]	0.256073745634	0.1928695	0.228577133937849	0.1872864798	0.01573929	0.71628825	1.00050236980617	2722.29592506067	3390.40756166809
47	tau_damage_ba[3]	0.254944566460833	0.207855	0.204831172316862	0.18292355865	0.01890389	0.65385235	1.00033302230036	3689.61659631668	3588.94057219687
48	tau_damage_ba[4]	0.360658765878167	0.322417	0.25281303831019	0.2432924361	0.03608382	0.8342546	1.00080276242564	2348.2797474284	3064.8936404778
49	Lcorr[1,1]	1	1	0	0	1	1	NA	NA	NA
50	Lcorr[2,1]	-0.881447001666667	-0.882038	0.0133856715795138	0.0132240506999998	-0.90228765	-0.85866055	1.00476355329496	573.970349184777	654.054783822807
51	Lcorr[1,2]	0	0	0	0	0	0	NA	NA	NA
52	Lcorr[2,2]	0.4714333715	0.471178	0.0249542255323985	0.0248365152	0.43113465	0.5125451	1.00476368948456	573.969179760602	654.054783822807
53	tau_rand[1]	0.606168025833333	0.6064665	0.0220739512525997	0.0215725713	0.57026675	0.6423458	1.00291845500665	604.529881687426	1112.37084575343
54	tau_rand[2]	1.26485589833333	1.264645	0.0263240279497822	0.026138238	1.2206885	1.3083115	1.00085103770067	1970.1670687857	3590.78809409895
55	b[1,1]	-0.817131809666667	-0.8180205	0.199115080250699	0.1951702053	-1.144713	-0.4910786	1.00042684619129	3548.59018936152	3026.78084196013
56	b[2,1]	0.704563806288333	0.68894	0.451279768854343	0.4459186368	-0.0021418365	1.4745595	1.00001706016128	5398.77090431504	4532.72059517127
57	b[3,1]	0.165223748809462	0.1675575	0.284743241303382	0.2933835597	-0.3069473	0.62446395	1.0004392053341	7538.00027570023	4802.79260253245
58	b[4,1]	-0.05797173825305	-0.0592406	0.258033566285574	0.25458969984	-0.48358425	0.36549395	1.00132709735507	3666.0715942339	3741.8709766319
59	b[5,1]	0.590442531739	0.5695455	0.475453221767014	0.4680071529	-0.15996965	1.3972065	1.00107885169422	5389.16573849388	4519.11684414667
60	b[6,1]	0.763036844340667	0.7570665	0.403016093109731	0.4019899401	0.11286775	1.433741	1.00041562470835	5526.03477657979	4700.78578484046
61	b[7,1]	-0.19272340647377	-0.1922035	0.305545928773876	0.3002724606	-0.70844975	0.30691515	1.00068398682188	4944.73289948157	4286.40118124761
62	b[8,1]	0.341547361230417	0.332164	0.377406733721795	0.37817612238	-0.25954395	0.9701232	1.00018051805713	5591.91838907006	4235.59113034454
63	b[9,1]	0.513901112199633	0.506194	0.394634030972872	0.385335153	-0.1178821	1.188724	1.0003846080127	5836.85873627215	4508.81387447833
64	b[10,1]	0.172164535398133	0.1764815	0.261279891484152	0.2585817486	-0.25930425	0.5990141	1.00284192922927	5004.76356423276	3723.01904214224
65	b[11,1]	0.148338035162667	0.1531065	0.236249663687244	0.233211734616	-0.2403147	0.53724115	1.00066762182447	7048.99828739097	4201.81023437547
66	b[12,1]	-0.110349754721383	-0.106443	0.280905066999196	0.2843315454	-0.5806086	0.34596025	1.00080714490002	6674.25674945081	4059.3740018562
67	b[13,1]	-0.871344537833333	-0.8662815	0.212964387222777	0.214421025	-1.2305205	-0.52983245	1.00108421986345	5043.07531797471	3973.60374870745
68	b[14,1]	-0.112636216058983	-0.110447	0.22028638986992	0.21907297902	-0.4870696	0.2423044	1.00054288061058	5457.09756786754	3721.40261035434
69	b[15,1]	-0.128370619588567	-0.125851	0.250996610496027	0.252427476	-0.5386473	0.27889095	0.999962201602255	7847.05700467921	4700.74732747983
70	b[16,1]	0.190991792779717	0.1961845	0.296493663600343	0.299103193284	-0.30528075	0.6639909	1.00127896712166	8140.48723075525	4848.79767585832
71	b[17,1]	0.368321586161067	0.360017	0.506571530777494	0.49984480182	-0.4308014	1.2339535	1.00021469885166	4862.20867560809	4252.26859771403
72	b[18,1]	0.445502803526295	0.441031	0.349912869628628	0.3479840112	-0.1188934	1.0280235	1.00090152004655	7230.53412664736	3889.09679438989
73	b[19,1]	-0.305982380689867	-0.306523	0.188446521585317	0.1912857933	-0.615606	0.00363397050000005	1.00073787984133	3232.67475407931	3519.67387647097
74	b[20,1]	0.643816611625983	0.6271645	0.454668750760719	0.4492322478	-0.071020765	1.4088465	1.00005793578843	5223.42435139246	4019.43208272282
75	b[21,1]	-0.5372026119525	-0.538731	0.348345782063976	0.354504486	-1.115817	0.0363983800000001	1.00129027252226	3977.44923790776	4573.36425320252
76	b[22,1]	-0.543564447623	-0.5449545	0.264466942740977	0.2677998141	-0.9825633	-0.1115408	1.00011049486601	6304.89610435096	3686.7163792315
77	b[23,1]	-0.138687111435733	-0.1391145	0.36885753370391	0.3716759592	-0.7354091	0.48059235	1.00002986819081	5697.51137488561	4862.367874774
78	b[24,1]	-1.5938587915	-1.590605	0.208811821183736	0.209098491	-1.9462995	-1.2545285	1.00018870384083	4356.84379737983	3733.57691819143
79	b[25,1]	-0.6655694180315	-0.660172	0.23876037085554	0.235622205	-1.0620175	-0.28229195	1.00071161782418	7538.25548528146	3818.42046187979
80	b[26,1]	0.3474652472175	0.3506205	0.294842154850322	0.2953442982	-0.13508085	0.83424825	1.00093300312589	6108.81679425023	4827.75888355519
81	b[27,1]	0.412411302551333	0.413522	0.26636998137498	0.2688368928	-0.03249026	0.84679445	0.999876366509872	6851.68911292372	4344.8184934805
82	b[28,1]	-0.114302484486067	-0.1122895	0.279359132624313	0.277490829	-0.57205735	0.350124	1.00051405192146	5966.85803594448	4655.82322567669
83	b[29,1]	-0.00923853765766667	-0.007263175	0.272604407693397	0.270727467255	-0.46902875	0.4406827	1.00004625175073	6760.88546205904	4728.45902203895
84	b[30,1]	0.137125364080433	0.1329255	0.390447852697824	0.3820385919	-0.4977995	0.79032825	1.00049644262701	5906.59489198713	4420.66038156564
85	b[31,1]	-0.221982647519833	-0.2225635	0.3132655578185	0.30875456346	-0.7313644	0.290697	0.999975549922705	5073.94457149004	4806.08862562007
86	b[32,1]	0.04294743283205	0.0437999	0.313676115399704	0.3143905191	-0.4691515	0.5597327	0.999793313796416	7179.44086252206	5178.78397426947
87	b[33,1]	-0.206801809071333	-0.2031165	0.253489044613932	0.25070662218	-0.6295945	0.20605445	1.00013875767125	8510.17009282156	4610.08556079882
88	b[34,1]	0.0279635876528	0.0308674	0.255308370800948	0.25247729136	-0.4012049	0.44541365	1.00087361879433	7359.83858315927	4519.59383285564
89	b[35,1]	0.184489273743833	0.1813215	0.347371118137406	0.34591444986	-0.37444505	0.7617464	0.999901126249872	6886.88480356997	4946.58690709418
90	b[36,1]	0.46549128312725	0.45367	0.485364723949933	0.4737514866	-0.3111328	1.2840775	1.00045667475723	5631.26547481946	4099.58496585322
91	b[37,1]	-0.0770408855077833	-0.073849	0.22904810260764	0.22748688228	-0.4566521	0.2996469	1.00001187878614	3725.12950921706	3440.56520995632
92	b[38,1]	-0.203312090113967	-0.1965735	0.214324910829448	0.20784398901	-0.5576021	0.14245165	1.00069234286703	5760.00728198791	3876.72959322493
93	b[39,1]	0.725489349777	0.7023075	0.459101722425545	0.4515488103	0.006503059	1.512062	1.00043001213186	5152.37970588191	4055.02732642161
94	b[40,1]	-0.312705756905217	-0.31678	0.275667350305867	0.2801246679	-0.76587875	0.1456379	1.00060035698995	6033.32468614151	4022.95281804356
95	b[41,1]	-0.666632422376667	-0.6638455	0.227630586214849	0.2251898901	-1.0491305	-0.2997649	1.00015764201469	4188.86069551222	4618.29490553705
96	b[42,1]	0.0483294440437833	0.05041055	0.236847811702995	0.23291949933	-0.3442052	0.43740815	1.00032482944876	3617.72648434094	3699.54481369364
97	b[43,1]	-0.103079044494283	-0.100287	0.282107869233965	0.2819490072	-0.5704893	0.35454005	1.00048592492121	5386.37652689698	3572.4843093033
98	b[44,1]	0.674179352274667	0.665412	0.454735056192422	0.4569276831	-0.040590985	1.4501855	1.00026538769136	4829.40055973997	3761.94091818756
99	b[45,1]	0.351432113809357	0.3452475	0.348672799587215	0.3402248241	-0.2251706	0.92964245	0.999874969211515	6532.96382133501	4813.43394368891
100	b[46,1]	-0.526919438636667	-0.524346	0.232465874453659	0.2307770682	-0.9079424	-0.150119	1.00035569025029	5777.90444636703	4610.44465509102
101	b[47,1]	0.5489946839365	0.5364925	0.4724693027541	0.4716091296	-0.1958831	1.3480585	1.00036430570853	6014.29601386695	4565.05474597925
102	b[48,1]	-0.7658474314	-0.7633965	0.193475478871204	0.1901278827	-1.083967	-0.4527886	0.999885301972846	5088.1520213776	3718.33221465502
103	b[49,1]	0.135738224772633	0.1343345	0.243771069672967	0.23873470131	-0.26548165	0.5339677	1.00030382625088	4634.35549097873	3794.8847720392
104	b[50,1]	-0.279930081184205	-0.2721125	0.229834367526581	0.2342989845	-0.668499	0.0885921500000001	1.00083871632591	6884.2087470037	4684.5332143196
105	b[51,1]	0.1165234222187	0.116856	0.252480312981375	0.25354135338	-0.2985353	0.5307414	1.00152219688239	5312.66338704489	4025.86360709309
106	b[52,1]	-0.0728542495060333	-0.07089075	0.247316151624488	0.24718878303	-0.48058715	0.332233	1.0002789380168	6662.08368255036	4491.75151054295
107	b[53,1]	0.19681455766585	0.2020705	0.293221698011421	0.294970683	-0.2767883	0.6738836	1.00062369416348	7612.12730172506	4572.76990643218
108	b[54,1]	-0.372243716366017	-0.3640005	0.250529922342969	0.2499774795	-0.7884067	0.0273983900000002	0.9997540412848	8996.85975117317	4854.91661432956
109	b[55,1]	0.787436297268167	0.76907	0.44636056355349	0.452741562	0.091526105	1.549445	1.00004610466791	5533.51929612424	4536.12718108007
110	b[56,1]	0.195913126162483	0.196623	0.268672740606081	0.27540562623	-0.24385555	0.63204295	1.00072310299063	7287.4322468127	4105.01544512168
111	b[57,1]	-0.700302497591667	-0.697702	0.218336933481536	0.2168406282	-1.0647785	-0.34635725	1.00176215644217	2860.53912305585	3434.96798457163
112	b[58,1]	-0.336776990349667	-0.336169	0.27926502915617	0.2785827639	-0.7955549	0.12379005	0.999989494460641	6491.61617995983	4230.2102050803
113	b[59,1]	-0.0345788446302667	-0.0390242	0.295156626516047	0.2953902588	-0.51748545	0.45699875	1.00010847686556	6318.77256008159	4390.53718503948
114	b[60,1]	-0.406657713439167	-0.405394	0.230925419532873	0.2329750227	-0.7836196	-0.03494663	1.00008462240137	4058.54742499595	4392.11144258296
115	b[61,1]	-0.112013537852267	-0.1089075	0.230762277964899	0.2281454532	-0.50244	0.256771	1.00033344319141	5511.95768280114	4374.07018786667
116	b[62,1]	-0.336054687335083	-0.329196	0.245466358616404	0.2488180863	-0.7442926	0.0517641000000001	1.00017504986393	5561.16525041646	4058.59957385202
117	b[63,1]	0.416832458356333	0.41107	0.488594873894009	0.48687190356	-0.3627575	1.238062	1.00038583371027	6162.61701260209	4831.03411540027
118	b[64,1]	-0.0774471355461667	-0.0781608	0.296209625729189	0.3016964979	-0.55852765	0.41671685	1.00025510294166	7865.17462728217	4934.0395611672
119	b[65,1]	-0.493213996694833	-0.4878845	0.33281787196903	0.3265767498	-1.0489935	0.056059885	0.999851021599586	4444.56821499528	4676.68543985763
120	b[66,1]	0.351081583034167	0.3430025	0.33413819924662	0.3264929829	-0.19242565	0.91158145	1.00039089513106	7223.77799355673	4467.23530110046
121	b[67,1]	-0.4352473176955	-0.433601	0.24234027965489	0.2401493241	-0.83955485	-0.036358395	1.00087165930475	6391.57847588442	4733.66124077879
122	b[68,1]	-0.186137600390667	-0.18432	0.242267740481417	0.24067038387	-0.58702435	0.2135137	1.00037008341995	7458.33692055235	4607.51541486556
123	b[69,1]	-0.204481478807067	-0.2052505	0.325456458047882	0.3273121194	-0.7363691	0.3393391	0.999993728103681	7885.4384462693	4418.78849270501
124	b[70,1]	0.5549370770255	0.5438955	0.387193374616328	0.3796093518	-0.057688235	1.2180795	1.00095654648092	5159.42089970551	3828.9656379127
125	b[71,1]	0.5976854715475	0.5915735	0.463544686234922	0.4542263859	-0.1397718	1.389935	1.00009918477676	5759.17364800121	3880.05285493699
126	b[72,1]	-0.271870381444967	-0.2712765	0.263309946204887	0.26297632326	-0.7056551	0.16246475	1.00000624753886	10097.1519083386	4312.47973187534
127	b[73,1]	-0.05774230544	-0.05862835	0.268521783888194	0.26771063571	-0.5033322	0.37960265	1.00080822144859	4492.75942371762	4215.14906527316
128	b[74,1]	-0.649470260314833	-0.6475315	0.224996765857722	0.2267058486	-1.027315	-0.2853143	1.00113067115823	6928.96008891105	4868.9221443159
129	b[75,1]	0.950872544526667	0.9348555	0.427928507127527	0.415891539	0.2830771	1.681578	1.00035546713285	5415.34525076492	4565.72674277352
130	b[76,1]	-0.153814569554333	-0.153709	0.266968989193389	0.27053098569	-0.58681315	0.2828603	0.999923942494953	7393.32852196345	4625.9551187513
131	b[77,1]	-0.672146375151667	-0.6669105	0.198699565194945	0.1951835487	-1.0067845	-0.35238075	1.00128316681262	4985.65394640422	3781.01559212994
132	b[78,1]	-0.596308920203333	-0.597805	0.243532857945498	0.2354746863	-0.9995132	-0.1994608	1.000215228023	7168.79603767303	3946.96216745517
133	b[79,1]	0.7811716708655	0.77707	0.444942082106123	0.4393714752	0.064162625	1.533477	1.001134965541	5535.29563254722	4696.11222476763
134	b[80,1]	0.118202989607583	0.1148575	0.280444111201207	0.28195382565	-0.3377531	0.57764535	1.00028388779403	8074.26904822222	4618.26039697508
135	b[81,1]	0.267625301852667	0.2640455	0.402094966607279	0.400508859765	-0.3704028	0.9333232	1.00013105964108	6182.46128424083	4739.04723990873
136	b[82,1]	-0.0170761999273167	-0.01141095	0.291925828980363	0.28252121667	-0.50576905	0.4606311	1.0003187668214	7684.11565878614	4670.24537785964
137	b[83,1]	0.269325524237233	0.2649165	0.32253854236558	0.32381303514	-0.252642	0.80857395	1.0000528152276	6994.35433786911	5076.10279218843
138	b[84,1]	0.0148470621994333	0.0112835	0.341204902301354	0.3419735508	-0.54014265	0.57508445	1.00018820839922	5975.96139781905	4805.64632107509
139	b[85,1]	0.522220640656333	0.5242575	0.292638419627758	0.288914262	0.033562685	1.000876	1.00037361082514	3017.83267164672	4187.92854264642
140	b[86,1]	-0.640986592623333	-0.6408995	0.212934668578121	0.2091103518	-0.9979137	-0.29155805	1.00020040392311	7574.35786737305	4458.02226787188
141	b[87,1]	-0.14805600517415	-0.142681	0.292206353641032	0.2883649587	-0.63809845	0.3362073	1.00038422382617	8597.66873142243	4945.67516690815
142	b[88,1]	-0.422305754400167	-0.4202555	0.251004646844496	0.2505238176	-0.8436593	-0.00848706849999996	1.00065958935859	6048.26334634965	4307.27235757761
143	b[89,1]	0.243685639639833	0.2471475	0.274231370451251	0.27716977197	-0.21234825	0.68919765	0.999864410463553	5973.65706186261	4673.55212009392
144	b[90,1]	0.0690653193787833	0.0748789	0.237410677473792	0.24037957188	-0.33044725	0.4544666	1.00003925158953	5570.935105154	4069.85520296351
145	b[91,1]	0.126704480584115	0.1268435	0.247219337918703	0.24096616257	-0.2791306	0.5368984	1.00149224258647	8380.01277241191	4801.28100932217
146	b[92,1]	0.120688888398333	0.1162455	0.325750060033635	0.323896209	-0.41235845	0.66110935	0.999911346866485	6251.9584492203	4540.7436029402
147	b[93,1]	0.0575582166958333	0.0621684	0.227175179704587	0.22779200136	-0.32305025	0.42759945	1.00028257831044	7406.36442956423	4064.54468065481
148	b[94,1]	-0.125055265119817	-0.12818	0.332456620807385	0.3326331708	-0.66593825	0.42360315	0.999752545278371	5395.10210765964	4658.33295557764
149	b[95,1]	0.149164165890667	0.1489485	0.389970841438638	0.3876724719	-0.49513515	0.79157365	1.00087730432201	5789.90565844832	4023.38742701247
150	b[96,1]	0.716903243230333	0.7154155	0.299828901133198	0.2976363978	0.21944595	1.209204	1.00074259275163	7222.57173430914	4793.74315803869
151	b[97,1]	-1.19388545616667	-1.190145	0.23261959058903	0.2386986	-1.5785485	-0.81593645	1.00008356185369	5251.98407087353	4107.74184687691
152	b[98,1]	-0.00857338298626667	-0.00513108	0.306298206389438	0.303227163792	-0.50949615	0.4918884	1.00030140171691	7387.70619471468	4635.48188239091
153	b[99,1]	0.448916421757833	0.4425935	0.404055239621605	0.4046949438	-0.1970215	1.117291	1.00057698483576	5601.35822627726	4426.79595128752
154	b[100,1]	0.190787444998333	0.187839	0.390602813841778	0.3880690674	-0.4367744	0.83953805	0.999977972632814	6582.33871795032	4976.97342892774
155	b[101,1]	-0.707967425383333	-0.702653	0.225393947577981	0.2275427763	-1.084834	-0.34804585	0.9999301898101	4748.27777184384	3850.11927708147
156	b[102,1]	0.397161128748417	0.3910215	0.379428748354419	0.3744484212	-0.2137484	1.033381	0.999993720486025	7167.69252250672	3977.15102728386
157	b[103,1]	-0.1842244668265	-0.188555	0.295870441947878	0.29593022172	-0.6754853	0.30034405	1.00133887313965	5343.41932052832	4679.32564731573
158	b[104,1]	0.0417549977064	0.03544905	0.331695566849087	0.33105486897	-0.49265575	0.59765345	1.00131808316344	6445.58140562901	4613.31609850516
159	b[105,1]	0.3941151553135	0.387905	0.331403907583349	0.3236715951	-0.14202495	0.9390085	1.00168280120487	6760.08782261651	4669.99951927499
160	b[106,1]	-1.54041792	-1.534705	0.213686561968905	0.218550066	-1.899945	-1.1980815	1.00022447890911	3931.50400832785	3819.17571790461
161	b[107,1]	0.499588651306333	0.487787	0.470441464412526	0.4649967336	-0.24924325	1.3012025	1.00077807469874	6062.54312971701	4589.1618305678
162	b[108,1]	0.2084994733917	0.2080265	0.26601121134686	0.2654054151	-0.22200825	0.6471188	1.00056924992096	7884.09468669798	4746.78294388354
163	b[109,1]	-0.277502444348267	-0.2770815	0.253645222773196	0.2498937126	-0.7055224	0.1327303	1.0006897979187	8250.26996308375	4393.73747552282
164	b[110,1]	-0.039866993466	-0.0452696	0.387151430289186	0.38771161254	-0.65906565	0.60698395	0.999946246633065	5870.39687013538	4712.97839930955
165	b[111,1]	0.100437066586167	0.0979117	0.292499438675194	0.29779177428	-0.3809088	0.58226395	1.0010371942473	7571.79030524189	5066.60389818184
166	b[112,1]	0.815911793667167	0.80706	0.436091428851123	0.4339177311	0.12611635	1.552552	1.00038004314546	4248.80849258944	4185.1552134332
167	b[113,1]	-1.10797237683333	-1.10488	0.20143789133902	0.2004230571	-1.434908	-0.78886415	1.0003759464127	4512.36524800494	4187.4203779697
168	b[114,1]	0.829932395241667	0.8278725	0.346091838915004	0.3388978971	0.2618948	1.4084485	0.999953066758084	5320.27256735163	4053.59454727115
169	b[115,1]	0.403719662820833	0.3951445	0.490672111595459	0.48589583385	-0.36587995	1.2301815	0.999775211613311	5940.83769105366	4178.96341730588
170	b[116,1]	0.0270114736806333	0.02463955	0.369456920323263	0.37044695793	-0.5708244	0.63799715	1.00009921315066	4889.71432061435	3833.99480610688
171	b[117,1]	0.138489727720733	0.1195865	0.34172731114553	0.3408512226	-0.40457325	0.71609435	0.999939557491294	6185.33564798803	4521.40535264334
172	b[118,1]	-0.374534353373833	-0.37083	0.211649845060527	0.2101474305	-0.73241505	-0.029455405	1.00031164773836	7746.6794760201	4328.63946675099
173	b[119,1]	0.8505747538095	0.830741	0.43260874291589	0.42743358	0.1601236	1.588935	1.00003767530588	5803.8129744828	4508.59460868801
174	b[120,1]	0.384205424946	0.385851	0.274022972237614	0.2778073641	-0.064154015	0.83664965	1.00114320041598	7425.92120755564	4853.02069195015
175	b[121,1]	0.656264698572333	0.638416	0.452737543380844	0.4432254939	-0.06126437	1.425387	1.00142356761439	5701.43384144127	4944.53595121822
176	b[122,1]	-0.28992163736345	-0.287097	0.231687126803716	0.2293189311	-0.670112	0.0909931250000001	1.00043859874744	8296.69107963267	4676.55506909402
177	b[123,1]	-0.2317360876876	-0.229328	0.251571788760355	0.25078090044	-0.65215795	0.18175725	1.00049705293982	6602.89227565025	4453.17618193139
178	b[124,1]	-0.274247307892697	-0.2691005	0.263554389410044	0.26652789156	-0.71028605	0.16026305	1.00075071338734	8190.23363918271	4383.92163054313
179	b[125,1]	-0.349536764438233	-0.344462	0.282618114447423	0.2779808283	-0.81751765	0.102025550000001	1.00022083504472	5982.49119399907	4500.12924720943
180	b[126,1]	0.219280727263833	0.2236805	0.214781041597519	0.21239334711	-0.1338719	0.5666484	1.00022409666588	6963.99171764857	4367.52764203799
181	b[127,1]	0.7233290589925	0.707819	0.454844758893558	0.4441536015	-0.008655676	1.498616	1.00029847152937	5319.95207714743	4383.02719270367
182	b[128,1]	-0.489311996898	-0.4864175	0.219237694320006	0.2174314443	-0.85271715	-0.1379048	1.00049159525727	8872.82028926002	4160.89524252821
183	b[129,1]	-0.244159874707483	-0.2429925	0.268556706761076	0.2702520345	-0.6908377	0.1960379	1.00014146148358	8038.02778292502	4644.46885113725
184	b[130,1]	-0.432080164827217	-0.4277475	0.230802157146121	0.2261002065	-0.8165888	-0.05501026	1.00054015365236	3694.2059234759	4200.25122702605
185	b[131,1]	0.435273371682	0.421426	0.408651933754259	0.4182955749	-0.2141018	1.1239505	1.00189592157722	5795.94456442461	4450.85702828897
186	b[132,1]	0.325744020712167	0.3182745	0.368195384529478	0.36002465058	-0.28612695	0.9467518	1.00003891671508	6320.44142464469	4597.53087641842
187	b[133,1]	0.185811361045833	0.183791	0.28073456415837	0.282591084195	-0.27964885	0.64239505	1.00078604546481	6292.23516287924	4573.7667883139
188	b[134,1]	0.559093691060583	0.5449135	0.470728469137577	0.4733237565	-0.18343125	1.3522625	1.0001095303591	5475.2633750439	3985.20365288289
189	b[135,1]	-0.283669815026733	-0.28471	0.264787159430531	0.2654662017	-0.7208039	0.14702905	1.00016938867481	6806.82742594986	4417.82187488273
190	b[136,1]	0.183750978965833	0.1881935	0.262572437212111	0.26218276161	-0.2581269	0.6152576	0.999992798382213	7126.22281210191	4681.46955640243
191	b[137,1]	-0.391007336261483	-0.3876975	0.259787587828616	0.2617693386	-0.8179639	0.0323978000000001	1.00019413406771	6425.63667400753	4525.84766247278
192	b[138,1]	-0.776636161211667	-0.768245	0.277395798081361	0.2864546286	-1.2404305	-0.33142875	1.0004416470766	6284.46044983472	5139.96937593717
193	b[139,1]	0.608085060488333	0.60407	0.309478054163759	0.303836631	0.10075455	1.122779	1.00021099583477	6228.46438404098	4461.67029832738
194	b[140,1]	-0.75190464915	-0.747512	0.230241076301453	0.2271446982	-1.141836	-0.3768722	1.00046431142251	5646.89653016178	3954.64106376432
195	b[141,1]	0.471707372780833	0.4551775	0.404082900664635	0.4020707418	-0.16603245	1.154153	1.00044707128728	5469.8327043182	4440.00708840882
196	b[142,1]	-0.0535028510293333	-0.05254525	0.273186599691003	0.27342220395	-0.499145	0.3919853	1.00050757830111	4355.53321540807	3984.72302527492
197	b[143,1]	-0.168399311286483	-0.1680555	0.285851784171879	0.2852611356	-0.6332191	0.3072907	1.00055600066775	6965.94001258527	4336.18773904274
198	b[144,1]	-0.241567159666783	-0.2403645	0.266660049218514	0.2730170835	-0.6740072	0.1907829	1.00034936977869	8622.47272664472	4503.93396413954
199	b[145,1]	-0.0384947849368	-0.038244	0.24467920013671	0.2445519048	-0.45088545	0.3628102	1.00056430984134	7727.28172283075	4588.98225607367
200	b[146,1]	-0.665604919683333	-0.665502	0.200617603158556	0.1980486732	-1.002328	-0.33349175	1.00047979160313	5484.96653701095	3923.02977689244
201	b[147,1]	0.581050829873	0.5780375	0.358168203067816	0.3671013969	0.00445140599999999	1.176814	0.999925780101904	5913.43191806793	4332.01437421316
202	b[148,1]	-0.248160904392733	-0.252574	0.331358068193017	0.32320042482	-0.7873698	0.2977968	1.00068532983577	6979.5731665011	4476.25135012631
203	b[149,1]	-0.568720900096667	-0.566609	0.243737367498192	0.2355836574	-0.97638705	-0.16530765	0.999852791416653	7335.47849216671	4525.04653001061
204	b[150,1]	0.113342360292667	0.1067285	0.359912191067612	0.3589485795	-0.46112705	0.7085706	1.00020062420978	6879.73314869671	4370.94095055241
205	b[151,1]	0.722945033593933	0.709988	0.448296713821409	0.4550722092	0.0106001905	1.47785	1.00046260950307	4933.28360222525	4150.91043883748
206	b[152,1]	0.380575683327833	0.383958	0.240793158433145	0.240722349	-0.020769155	0.7647837	1.00015492841553	3626.28989965112	4041.67037709254
207	b[153,1]	0.693758632350167	0.6805605	0.447555110513377	0.4458452481	-0.024206265	1.4627995	1.00041799891898	5167.91113027112	4162.99695300538
208	b[154,1]	-0.316247028096833	-0.3144175	0.271618739733522	0.2703380253	-0.7631589	0.1287903	1.00057932981635	6651.26560827352	3916.75412427396
209	b[155,1]	0.313132778570833	0.310998	0.2722929003367	0.2692164384	-0.1423595	0.75898555	1.00021851440307	6173.5830470913	4199.64410613299
210	b[156,1]	0.7102786038267	0.6914535	0.454313392896504	0.4492559694	-0.00910816500000001	1.487271	1.00081647099899	5837.6793082587	4263.41584462318
211	b[157,1]	0.8769582648995	0.86586	0.386595836407067	0.3778369035	0.25836035	1.5374585	1.00021449903237	5564.08860886931	4593.36719487083
212	b[158,1]	0.469524620627333	0.4611625	0.406475252591078	0.4055022195	-0.18336245	1.1401895	1.00030917965403	6310.29505316961	4596.80953661185
213	b[159,1]	0.335818377815667	0.3414	0.262318819610742	0.2654321019	-0.095006245	0.7540248	1.00025947989413	5393.82277784733	4517.23623622109
214	b[160,1]	0.889111097913333	0.887302	0.355157597574804	0.3573621975	0.31252665	1.482251	1.00066226650684	4675.68764440016	4547.07230912145
215	b[161,1]	0.0039079580656	0.00818422	0.25158271472006	0.252565683972	-0.4191816	0.4082151	0.999904581152727	7680.88532051524	4623.56334252325
216	b[162,1]	-0.1028177101094	-0.107693	0.300339933715565	0.29440811043	-0.5937124	0.39130535	1.00021124808285	5709.88674079318	5022.06782972407
217	b[163,1]	0.149221761771045	0.1428565	0.334486133268037	0.32948153385	-0.3992896	0.70803595	1.00031273677994	5444.082794121	4484.97029480443
218	b[164,1]	-0.596553144581667	-0.592987	0.225038124132096	0.2235419802	-0.96556165	-0.22952375	0.999721876747821	5991.36873740253	4580.96349013188
219	b[165,1]	-0.133797115131217	-0.1292575	0.317077307210438	0.31828175106	-0.6508786	0.38327115	1.0005513221294	5930.97287604211	4601.91546086342
220	b[166,1]	0.972051590008833	0.960187	0.419841137990964	0.417322248	0.2909703	1.670694	1.00032145071906	6053.38165475353	4166.86399932427
221	b[167,1]	-0.30842127713795	-0.3039685	0.226736548533885	0.2239771233	-0.68832185	0.05947761	0.99995443342384	9308.29106171	4243.34048280417
222	b[168,1]	-0.249023829026583	-0.2438725	0.244691387709343	0.24120508356	-0.653468	0.1481794	1.00051768809379	5069.18160219601	3827.09106360076
223	b[169,1]	-0.0254815613979467	-0.02729155	0.343735701306548	0.34096916343	-0.5788252	0.5462561	1.0005850754485	4891.80981850096	4479.82350174771
224	b[170,1]	0.508610600400167	0.502756	0.326800771491381	0.3262883841	-0.018636035	1.0575625	1.00003069522181	6237.38244833964	4730.64401273988
225	b[171,1]	0.5318788893295	0.5054565	0.476592518344936	0.4787359878	-0.2212615	1.348916	1.00005849863946	5139.31134171542	3930.00221528281
226	b[172,1]	-1.055953552	-1.054645	0.198622629898265	0.198349641	-1.3875365	-0.74028205	1.00064525930686	4274.38483923417	3812.12959072408
227	b[173,1]	-0.412189886729167	-0.4114495	0.246557109985834	0.2465111607	-0.81995555	-0.00729797449999989	0.999948378540881	7849.33011171865	4808.10551712337
228	b[174,1]	-0.375103681840833	-0.376389	0.287682948804322	0.2949692004	-0.83786255	0.0906773800000003	0.99996221858376	7644.52283628746	4993.46468277825
229	b[175,1]	0.151075239967167	0.1481745	0.348714832893887	0.34866482112	-0.41345135	0.74444835	1.00062388275177	6922.54713907892	4544.06913110579
230	b[176,1]	-0.3469072679968	-0.3452055	0.264645146370888	0.2648346141	-0.782961	0.078657465	1.00031537774195	5829.5879049743	4576.7605229772
231	b[177,1]	-0.23377180140205	-0.233025	0.287513497318396	0.2869705734	-0.71084425	0.22700275	1.00022116250553	7708.68092429306	5014.15402632493
232	b[178,1]	0.19545091760565	0.194173	0.319025505527912	0.31807448358	-0.3222244	0.73029115	1.00003001296697	6166.15044385337	4461.29620040653
233	b[179,1]	0.898476015436667	0.8962645	0.356840169279097	0.3576505632	0.32374965	1.4886925	1.00015749677987	6218.93675301518	4524.82183449186
234	b[180,1]	0.944087723063333	0.929379	0.353933925079794	0.3478713336	0.36984895	1.5336295	0.99986648628214	5821.86064188474	4703.41315256765
235	b[181,1]	-0.3646244863794	-0.363158	0.226258350342426	0.2246932191	-0.74108325	1.38662700001092e-05	1.00035633475911	5000.52816506397	4150.27480865384
236	b[182,1]	0.0831558080325167	0.0847941	0.268154275603904	0.26306083146	-0.3594893	0.51553655	1.00046179444018	1627.72576431795	3397.92985976385
237	b[183,1]	-0.730355315071667	-0.7259935	0.286062534899825	0.2821662081	-1.2074175	-0.2555832	1.00077058942877	5872.18839726689	3971.21912158922
238	b[184,1]	-0.541832226893833	-0.541381	0.22134277035288	0.22142631	-0.90716645	-0.1793312	1.00140698956794	5954.30073462042	4389.25949994138
239	b[185,1]	0.274927556285833	0.2710445	0.361324969480965	0.35229259506	-0.3068834	0.891529	1.00106762977592	6700.34818546596	4453.37596297579
240	b[186,1]	0.574450069995167	0.5657605	0.461664041504259	0.4615934253	-0.169837	1.357494	0.999847111399267	4700.47005787225	3850.65438010587
241	b[187,1]	-1.25528152816667	-1.24946	0.221438216675379	0.223524189	-1.6236475	-0.89688775	1.00078178391549	4884.60361448765	4000.57222165024
242	b[188,1]	-0.0054367761867	-0.003103865	0.221215144841061	0.221312690949	-0.3724106	0.35833105	1.00049101085446	7635.40542331189	3927.67399810557
243	b[189,1]	0.0194432122415	0.01895975	0.323974063387668	0.32387508195	-0.5048762	0.55446795	1.00054799738542	6300.98334479318	4683.88317462059
244	b[190,1]	-0.276696605684583	-0.27477	0.285360448931116	0.2884161084	-0.74701555	0.19263055	1.00009200214606	8830.63904616125	4672.6446904575
245	b[191,1]	-0.224228741249	-0.215808	0.294705439351888	0.29528618028	-0.71015045	0.2651438	1.00029371374298	6965.97166576773	4169.62177006102
246	b[192,1]	0.0991295162685	0.0993521	0.278347692989448	0.27734293965	-0.3598165	0.54472205	1.00067709511226	7102.41137067336	4813.8202067225
247	b[193,1]	0.330888347512667	0.3263055	0.380686250817031	0.37712814657	-0.2919107	0.97536735	1.00038674719365	6803.12613045891	3989.65140578621
248	b[194,1]	0.64588753956655	0.6269285	0.460002672643634	0.4491247593	-0.09324258	1.4415635	1.00014228834933	6083.72975243465	4547.66660236493
249	b[195,1]	0.0571966470320333	0.06177125	0.265308028753321	0.2651177907	-0.38504675	0.4875979	1.00033173983524	6722.93068247679	4610.47335332991
250	b[196,1]	-0.3311118864025	-0.3322115	0.29143515054436	0.2895310236	-0.81714025	0.1553228	1.00028471184774	5421.60319041662	4306.08982123095
251	b[197,1]	-0.464569913953333	-0.4605625	0.281784839698382	0.2888571819	-0.92821655	-0.00535783899999999	1.00130889011055	6096.98712601144	4621.27044228671
252	b[198,1]	-0.655523268058333	-0.6518265	0.274843919524076	0.2751757491	-1.1067625	-0.21336685	0.999855583283468	6803.76825206139	4726.26546189913
253	b[199,1]	-0.0862465198117833	-0.08068515	0.243383067773074	0.24600055326	-0.49180715	0.30426025	1.00036941094476	6675.81667303686	4736.35172821839
254	b[200,1]	-0.157841778901717	-0.1629135	0.323630589992535	0.3288473517	-0.6830288	0.3721452	1.00122069881389	6904.32430129147	4182.62504364988
255	b[201,1]	-0.957684695666667	-0.9531875	0.274256750469299	0.2778651855	-1.413338	-0.51832205	1.00052930340802	4194.3977905067	3891.01935850453
256	b[202,1]	-0.436087114435483	-0.4348865	0.246585869667181	0.2458914339	-0.8394551	-0.03438085	1.00036864487509	6109.58964362995	3828.179466966
257	b[203,1]	0.112445090716317	0.1176755	0.357304135125405	0.3598210896	-0.47595845	0.70349925	1.00022626330666	4851.94118256368	4339.92128992889
258	b[204,1]	0.193386358143333	0.194475	0.268379142194818	0.2687449716	-0.244657	0.62837	1.00147409073034	7613.73573982965	4874.73810128586
259	b[205,1]	-0.3371775624	-0.3365885	0.284660988689728	0.286801557	-0.80376625	0.12417	1.00013350933702	7459.94599255181	3701.67240533989
260	b[206,1]	-0.82304157475	-0.8162455	0.222182503562458	0.2153609934	-1.201499	-0.4647209	1.00173529654254	5979.64935885995	4045.21680370992
261	b[207,1]	0.577089095608383	0.5702245	0.460408628827714	0.4645363863	-0.1582382	1.35001	0.999775075989026	5568.18671098504	4534.77819104111
262	b[208,1]	0.108773111413583	0.1113905	0.269542553727791	0.27048428379	-0.33547035	0.55132255	1.00019043896388	7911.25556045055	4162.33655522184
263	b[209,1]	0.438242394333333	0.443543	0.257112368154957	0.2573956686	0.007377299	0.8471417	0.999980541122789	6546.09509783783	4552.58874536949
264	b[210,1]	-0.214063193147167	-0.2090845	0.224581882609751	0.2220089718	-0.5888359	0.15214435	1.00056585369442	4989.50998927915	3724.16340127503
265	b[211,1]	-0.2894099749325	-0.283223	0.25082558882376	0.252205086	-0.70769465	0.11778665	1.00021101444197	7056.53169693342	4699.15780348594
266	b[212,1]	0.496402322436667	0.4789805	0.484331968220452	0.4712955597	-0.2817144	1.3223375	1.00016367853323	6214.53476963133	4185.64136275077
267	b[213,1]	-0.3874907049725	-0.3877065	0.244796242029396	0.2485682682	-0.78807735	0.010279025	1.000333814736	6035.63268838314	4018.38028531883
268	b[214,1]	0.668027607191833	0.6555065	0.447958064497	0.4533798213	-0.03152918	1.433485	1.00000105248683	6416.32958888914	4193.15563703817
269	b[215,1]	0.549362810140683	0.552359	0.290891259552171	0.2868942195	0.06289832	1.026329	1.00042290318834	2744.18509631476	3609.61260782783
270	b[216,1]	-1.25735425816667	-1.25299	0.224750444438264	0.22498455	-1.627576	-0.8920284	1.00049938257112	5599.3885185724	3893.8502962635
271	b[217,1]	-0.454633126537	-0.448784	0.252653967610076	0.2518136796	-0.87945605	-0.042559075	1.00020947158802	7804.11115558856	4569.95966982926
272	b[218,1]	0.463983400625167	0.4550465	0.348144867209894	0.3418883013	-0.087404315	1.0547095	0.999826213436858	6806.45139516666	4629.77003653253
273	b[219,1]	-0.194886289403023	-0.1948565	0.224193591256031	0.2276258019	-0.5573298	0.1712808	0.999908657132	6386.17212178336	4017.08253955604
274	b[220,1]	-0.879278579066667	-0.8774635	0.25265802402684	0.2567929917	-1.2980115	-0.4666613	0.99979539672448	7967.77940305178	5183.47500584113
275	b[221,1]	-0.388404244119	-0.388068	0.20480364718	0.2096685507	-0.7244075	-0.0547509849999998	1.00026402707482	3854.46429252541	3624.52725510041
276	b[222,1]	0.24214420702645	0.2332835	0.346353716475319	0.347952661623	-0.3225959	0.82178285	0.999947128585067	7056.07677996574	4704.38215269858
277	b[223,1]	-0.428087728932667	-0.42002	0.238343271563754	0.2392775553	-0.83250365	-0.041863255	1.00188923361809	7622.76852173322	4436.1902473003
278	b[224,1]	0.441635683495667	0.432498	0.367825701748178	0.3639538371	-0.16544305	1.0498035	1.00028442325292	6042.15877916122	4571.74325789661
279	b[225,1]	-0.765256324155	-0.7622725	0.236291434655095	0.2346258978	-1.15341	-0.380809	1.00051577585077	8305.32293810353	3842.43733058204
280	b[226,1]	0.183171574663	0.1801	0.342401862121933	0.33687918894	-0.3777314	0.7607682	0.999943063325992	6000.92997532099	4360.08529242297
281	b[227,1]	-0.75893263725	-0.756747	0.212190432105138	0.2133268662	-1.1184475	-0.4152949	1.00109244282681	2355.72415575228	3510.52090829169
282	b[228,1]	0.270638579193	0.2730035	0.266074045109484	0.26903289252	-0.16677355	0.71013965	1.00047094466013	6657.85294635997	4592.6890216721
283	b[229,1]	0.386118775796317	0.3693045	0.495458383995857	0.49490989359	-0.39854385	1.2417015	1.00070785072313	5329.27236611905	4450.55399024127
284	b[230,1]	0.920145741694067	0.9074205	0.436623943749997	0.4386798423	0.2299496	1.660325	1.00089777473433	4374.58951825122	4303.03728017831
285	b[231,1]	0.0220140878037833	0.01585545	0.32544064085624	0.32240182233	-0.5046204	0.55966355	1.0001793583183	4955.7247660452	4311.15473548052
286	b[232,1]	-0.890775008766667	-0.889252	0.237876450308664	0.2339350062	-1.283365	-0.50169645	1.0009768614024	7591.54302570644	4403.32376169841
287	b[233,1]	-0.573158206478333	-0.5730025	0.21277313306886	0.2118131316	-0.92486845	-0.2264889	1.00013841367505	2885.57265976781	3444.34500478833
288	b[234,1]	0.176678960671167	0.174184	0.352120219561593	0.35618716287	-0.40122985	0.7545457	1.00014208540729	6467.81180383881	4699.98921586428
289	b[235,1]	0.523705310383167	0.520076	0.476325898712721	0.4653681249	-0.23635025	1.3460345	1.00000308040301	5810.89640320575	4725.26975531556
290	b[236,1]	0.246981906089333	0.246889	0.284385694607456	0.2791639431	-0.22214035	0.72493225	1.00003374900006	9062.43383515885	4376.41572398682
291	b[237,1]	-0.584258031694	-0.5805835	0.237716926668661	0.2335302564	-0.9807378	-0.19680075	1.00059500311933	6402.699589129	3950.95826111139
292	b[238,1]	0.1719604628574	0.173138	0.309022949121575	0.31167580437	-0.33311475	0.6842252	0.999989505762716	7648.73491281567	5024.75172001449
293	b[239,1]	-0.134471005866433	-0.131953	0.264246229130325	0.2602615344	-0.56571535	0.2987665	1.00042581453211	8290.41806487862	4677.07482734585
294	b[240,1]	0.0550911983560217	0.05857125	0.282538524580442	0.2799756666	-0.39849155	0.5148647	1.00186441347674	7551.10038926489	4581.2186514884
295	b[241,1]	0.962608952973333	0.9538875	0.370973708859845	0.3656721705	0.3797868	1.5908695	1.00013058898946	6707.2373591063	4526.66096570422
296	b[242,1]	0.275272563122333	0.2678515	0.334656653952742	0.33489020691	-0.27234805	0.83360665	1.00053147527929	7023.28057625876	5079.38314543306
297	b[243,1]	0.153759225376417	0.1509385	0.411999499167041	0.4209360855	-0.5081859	0.84156825	1.00016969961807	5440.74039551894	4560.62320556829
298	b[244,1]	-0.0613005232126833	-0.06211265	0.293206382634633	0.2929454514	-0.5442059	0.4201605	0.999983376907375	8314.68721203426	4397.77870298712
299	b[245,1]	0.460910395535883	0.459003	0.27457082076499	0.2736916665	0.012318335	0.90661365	1.00052956530734	4760.8627630278	4513.60432176988
300	b[246,1]	-0.443447919136167	-0.442701	0.239642938683256	0.2386415199	-0.84588225	-0.0540966899999998	1.0004744002461	6705.98294373532	4514.38248300445
301	b[247,1]	0.563572799044183	0.5573525	0.375981361890525	0.3711296211	-0.045987565	1.1975745	1.0000521242349	6759.301210763	4528.1114439867
302	b[248,1]	0.277807864578978	0.275616	0.328959555434907	0.32274548901	-0.2493723	0.81973625	1.00076581478631	6143.33784500738	3780.72254093078
303	b[249,1]	0.569139179015667	0.56139	0.387277591286527	0.3874663905	-0.05718841	1.216482	1.00038185422458	5582.98984862728	4298.02011154383
304	b[250,1]	0.252637913547433	0.2584055	0.283977433421692	0.2870921466	-0.2099431	0.7111879	1.00024759657464	4118.01631311149	4114.82660596969
305	b[251,1]	0.477276484497333	0.4589755	0.467909364831835	0.4713607941	-0.27147565	1.2733555	0.999762191014831	5270.6487399754	4172.69266433232
306	b[252,1]	-0.202691692274833	-0.205653	0.307699420070082	0.3062165412915	-0.7057895	0.3057894	0.999941940687972	7754.65231080768	4693.27619769307
307	b[253,1]	-0.81248553155	-0.806806	0.226350599129688	0.222086067	-1.1965805	-0.4494764	1.00042448282238	6815.83227669336	4206.75110140974
308	b[254,1]	0.370687691310667	0.3688755	0.357097791654278	0.3507520254	-0.2134932	0.9718835	0.99970614647855	6599.96094754213	5249.82298179655
309	b[255,1]	0.450247125729207	0.4410825	0.393876649537245	0.3933196953	-0.17671045	1.110004	1.00050800740164	5934.33257850101	4937.57244191821
310	b[256,1]	-0.254060915188333	-0.255071	0.2783002020583	0.27960924201	-0.7040383	0.2013901	1.00016646594374	7171.27415424959	4325.8949544545
311	b[257,1]	0.34471567939805	0.3323255	0.350857936085337	0.34751662155	-0.21469945	0.93131005	1.00025286289512	6225.34627196542	4540.52634843854
312	b[258,1]	-0.252633960223033	-0.254939	0.222031227597121	0.2234700741	-0.6230991	0.10927235	1.0009105086066	3770.74528745821	3860.20104343951
313	b[259,1]	0.622116369907333	0.620284	0.293037825942231	0.2970767163	0.14639715	1.109271	0.999903797052387	7030.31948195188	4767.290809668
314	b[260,1]	0.659536736645167	0.650423	0.461774801553713	0.460013715	-0.07540615	1.437283	1.00012699891693	4896.64606615151	4334.38839719416
315	b[261,1]	0.5851621109995	0.5692785	0.466275229869234	0.4515695667	-0.1536051	1.376761	1.00038159942749	5612.21276882304	4374.38367382391
316	b[262,1]	0.273651496590983	0.2686115	0.341999267821991	0.3317361978	-0.2796564	0.83214065	1.0000889254758	5890.02445200646	4294.1541602588
317	b[263,1]	-0.426899282482783	-0.425386	0.270644918592833	0.2712980088	-0.8774347	0.0167592050000002	1.00040643213428	7858.09777926111	4314.11937328419
318	b[264,1]	-0.49275630397845	-0.490502	0.212146633193946	0.2113320279	-0.85021935	-0.14671615	1.00006442020372	4793.02537688245	4261.70765218926
319	b[265,1]	0.709602369858333	0.6910795	0.446204893972242	0.4342550226	0.022082015	1.477212	1.00023929453936	5704.39938004784	4019.49412060589
320	b[266,1]	-0.671417858512667	-0.6687085	0.230953961740676	0.2258807817	-1.064109	-0.30243255	1.00002801978225	7821.29825819635	4142.93420781777
321	b[267,1]	0.0890375154728333	0.08974165	0.230078915749884	0.23438193597	-0.2896029	0.46092985	1.00075008369967	2941.71921655027	3643.6140072717
322	b[268,1]	0.734244487219933	0.717777	0.44835209916731	0.4365953067	0.02294114	1.50796	1.0003527592172	5114.25962986197	4267.72829311433
323	b[269,1]	0.100973665125733	0.0987598	0.239282580889652	0.24295544112	-0.2883335	0.4899481	1.00114678128554	6073.5068545676	4411.56130490998
324	b[270,1]	0.548472395253383	0.550193	0.361532326456944	0.3686143902	-0.04629318	1.148083	1.00043126335906	5720.58275770141	4744.3686925163
325	b[271,1]	0.00562234317406667	0.00378938	0.301506067287907	0.304510294788	-0.4889447	0.49613155	1.00068057887341	7347.83844763004	4532.93052942225
326	b[272,1]	-0.143914001229667	-0.1407	0.250821602731667	0.2512495503	-0.56140735	0.25817575	0.99975772237187	6112.03227571595	3802.45109863016
327	b[273,1]	0.386229333039217	0.387316	0.310907851128932	0.3129664818	-0.12076225	0.89843615	1.00016891261781	6425.1702782844	5035.17614510886
328	b[274,1]	0.261223619137667	0.244603	0.431523075708378	0.42762616974	-0.4231528	0.9922784	1.00117803525927	5017.79687173331	4188.3418387385
329	b[275,1]	-0.363538289300183	-0.3591375	0.224863750252012	0.228416769	-0.7370538	-0.00281713949999986	1.00050117469879	4887.91592869178	4155.34583044617
330	b[276,1]	-0.28954920249825	-0.289879	0.292900565227989	0.28580369307	-0.7679196	0.19831185	0.999890660671625	6805.73742461129	4351.76988574023
331	b[277,1]	-0.260712546760767	-0.2640185	0.331389745810738	0.3256338162	-0.80101835	0.29591355	1.00016460653001	6856.41894932112	4660.81056491679
332	b[278,1]	-0.467100408885167	-0.468504	0.259470324659427	0.2612296722	-0.88634475	-0.0410593349999999	1.00008364467748	7738.77991627654	4658.55253850787
333	b[279,1]	0.140196708675867	0.137432	0.299148757099918	0.30066156897	-0.34780295	0.63640035	1.00000566597531	7477.96181540832	4783.20008230698
334	b[280,1]	0.459003180726733	0.461024	0.322043960298313	0.3143949669	-0.06986494	0.99327705	1.00000665238951	5262.0341324516	4621.86405026296
335	b[281,1]	-0.132288092178167	-0.1331	0.32963708484264	0.33001200813	-0.67908645	0.41077895	1.00041410892462	8325.05597706711	4772.16332690307
336	b[282,1]	-0.435517627401867	-0.4362215	0.290648020334232	0.2949677178	-0.906366	0.04802091	0.999865386347648	8591.83582349398	4318.60014971362
337	b[283,1]	-0.547123437861833	-0.542983	0.22288388555183	0.2174262552	-0.92208425	-0.19010565	1.00109229422403	8465.36512206201	4126.63821926395
338	b[284,1]	0.147006448889917	0.1387665	0.335195295318235	0.34164626685	-0.38819945	0.7060552	1.00034405160405	7790.38544830094	4677.91053599342
339	b[285,1]	-0.268938151452333	-0.266786	0.219787068705672	0.2175033504	-0.63941185	0.0883986300000002	1.00111246518786	7212.32453107783	4831.51358348742
340	b[286,1]	0.2154603145659	0.208508	0.359408300837522	0.3635572416	-0.3505995	0.818091	0.999853989548839	7654.93396144744	4329.04077497693
341	b[287,1]	0.053427221939	0.05676885	0.243494793738	0.23988816411	-0.3456186	0.44942925	1.00062451303942	7534.4618871023	4285.40845962078
342	b[288,1]	0.680862931146	0.670285	0.413591620559893	0.4095808521	0.01843316	1.3786765	1.0004612699745	6523.65820126463	5054.52166916434
343	b[289,1]	-0.28515338162345	-0.2838055	0.244174319668294	0.2452768962	-0.6804982	0.12141575	1.00015891607389	8701.78712820291	4518.58133160613
344	b[290,1]	0.112062942376267	0.1111065	0.32605784080856	0.3263691858	-0.4262825	0.6510421	0.999944451443015	6010.46526039885	4714.19584756458
345	b[291,1]	-0.17325714499115	-0.1749985	0.30647830708897	0.30395242206	-0.67231135	0.328924	1.0001478516411	6527.01802686668	4530.28015760509
346	b[292,1]	-0.286565731857533	-0.287405	0.353840197244424	0.34784360898	-0.872758	0.2999462	0.999853987723508	4830.87084441237	4708.2992988792
347	b[293,1]	0.686926133655333	0.681381	0.375363498026141	0.372888726	0.080070915	1.320213	1.00035641041184	7011.58870623387	4618.01100146272
348	b[294,1]	-0.261989399139017	-0.264314	0.289813816945237	0.29088174633	-0.73063335	0.21594145	1.00037904370143	6848.25195124821	4880.78607570087
349	b[295,1]	0.381807018866367	0.378475	0.32516980825605	0.3267583683	-0.14691755	0.92749845	1.00009156058837	6955.54061542333	4389.72280396542
350	b[296,1]	-0.287064362036117	-0.283805	0.204849101223329	0.2089420767	-0.6233439	0.0492320400000001	1.00084616973623	3920.68622274335	4013.84101247898
351	b[297,1]	-0.335386500558867	-0.337277	0.30160144530595	0.3043029087	-0.8269125	0.1555067	1.00069971597008	3965.71001101571	4425.1692304755
352	b[298,1]	-0.6131272255515	-0.613885	0.251956941416367	0.2502517605	-1.026053	-0.2029639	1.00039831447117	6112.91158600386	3973.24694110784
353	b[299,1]	0.75379433033	0.748202	0.343312909233359	0.3411862902	0.2058896	1.3347515	1.00060867577463	6941.78739624623	4807.37671989789
354	b[300,1]	-0.8544706055	-0.8531245	0.214785888139131	0.2155144425	-1.206697	-0.5053223	1.00096860672341	4825.57989895007	3744.10059546201
355	b[301,1]	0.0166104248843017	0.016891	0.29503863475401	0.2966949468	-0.47253175	0.49637765	0.999889243393545	5006.63141414288	4448.89695953674
356	b[302,1]	0.751882165908833	0.736576	0.437050828431286	0.4406346504	0.06936844	1.4940435	1.00018306047229	4991.16313158444	4802.40351097747
357	b[303,1]	0.133280852711867	0.13656	0.318098167373301	0.3188820558	-0.39202175	0.65631085	1.00042150131375	8095.4869593304	4797.27013962753
358	b[304,1]	-1.11451452766667	-1.11221	0.228593083799609	0.228075771	-1.497554	-0.73734605	1.00012945961332	5830.31929635964	4495.00820030471
359	b[305,1]	0.798574523381833	0.785678	0.433849408055705	0.4303646802	0.11591925	1.5351615	1.00083056134691	4700.13343218748	4854.39248996187
360	b[306,1]	0.00365052293983333	0.00702452	0.2272066247675	0.227705832648	-0.37164115	0.37402695	0.999925092993482	4817.79248443639	4439.73356277975
361	b[307,1]	0.00587410331935	0.009362295	0.216098736321697	0.2156271201	-0.3562318	0.3530184	1.00012895591031	4663.99736846144	3497.28389438244
362	b[308,1]	0.18127326790995	0.177846	0.290578198880414	0.29148961233	-0.29424795	0.6562711	1.00019627891399	8385.84307661924	5239.21207643808
363	b[309,1]	-0.316579113284333	-0.3120185	0.33093973215021	0.33015834075	-0.84957135	0.2250121	0.999916077672244	5647.69480680775	3860.72511067233
364	b[310,1]	-0.367900862240767	-0.3657645	0.259006331279507	0.2563281966	-0.7824726	0.0525415050000001	1.00100606420275	2815.51973844574	3545.32666114589
365	b[311,1]	0.820091731481	0.815023	0.36411945851816	0.3601954461	0.2312874	1.428448	1.00026273316892	6168.91677001698	4397.39529810025
366	b[312,1]	0.794086032968333	0.792899	0.320500021676025	0.3299756103	0.2738734	1.3161505	0.999744513041303	5501.42402179976	4272.52696516765
367	b[313,1]	0.7177480658035	0.7032685	0.455610961589881	0.4560055059	-0.011777125	1.4925485	1.0000251121491	6397.2490221608	4414.58802988019
368	b[314,1]	-0.414926870452363	-0.412956	0.203311725477008	0.2041658808	-0.7509271	-0.0821651199999999	1.00022670102033	4904.33855602839	4213.11410183964
369	b[315,1]	-0.108603961191183	-0.103415	0.320471830864875	0.3192215712	-0.64060045	0.41209425	1.00044404463654	6703.64776876772	4444.32368580044
370	b[316,1]	0.1419793161221	0.1378875	0.325627160850939	0.32291094717	-0.38076345	0.67725285	1.00015886856709	6854.61510608467	4360.49683155671
371	b[317,1]	0.2242229109669	0.2191015	0.341536875429315	0.34168777965	-0.3277519	0.8045156	1.00005380768543	7083.30226918506	4268.68709884679
372	b[318,1]	-0.9738657025	-0.9724575	0.225115682987297	0.2231127675	-1.342396	-0.6072077	1.00056947834838	3139.49275663308	4586.60443291112
373	b[319,1]	0.518663061184333	0.5110005	0.391450873485327	0.3933493473	-0.1218437	1.1889005	1.00095137256768	5522.03352085554	3939.2183018704
374	b[320,1]	0.513376078471167	0.501798	0.38823830147356	0.383822901	-0.1100431	1.179148	0.999965503110702	6664.37775556413	4130.72228096673
375	b[321,1]	-0.131342652533517	-0.127291	0.250704181685742	0.25309672164	-0.5451245	0.27739105	1.00045635886089	7717.62627390653	5134.58664715874
376	b[322,1]	-0.525894289663667	-0.520662	0.268559585593866	0.2745070965	-0.96936865	-0.09718903	1.00006848106666	6984.01975908053	4805.98728128504
377	b[323,1]	0.379756094610283	0.3770995	0.291329873715813	0.2936689602	-0.09237048	0.8553954	1.00006550001753	7987.33582923041	4926.78916927206
378	b[324,1]	0.14925647912075	0.149955	0.306823356514156	0.30663933804	-0.35068005	0.65980785	0.999838386535842	7743.69388394348	4833.75519541098
379	b[325,1]	-0.24496283927745	-0.24441	0.224961481948502	0.2228206953	-0.61442225	0.12122405	1.00025605638892	8089.84021066204	4187.31217413909
380	b[326,1]	-0.258704887876683	-0.2606205	0.289731211701091	0.29684906307	-0.73121005	0.21844425	1.00029336510669	5836.60158490741	4448.77396992232
381	b[327,1]	-0.3002303864648	-0.2939705	0.295928537069037	0.29299630458	-0.7939315	0.1784423	1.00083738184394	7679.52552077933	4437.05086246578
382	b[328,1]	0.0479909827602683	0.04525995	0.302188269014517	0.3114786927	-0.44415015	0.54054265	0.999991797935215	6434.64385002716	4249.36815399933
383	b[329,1]	-0.0301451095943667	-0.03025465	0.28046622524585	0.2795405235	-0.4977569	0.4357847	0.999909073165987	6095.92228064194	3574.40884268097
384	b[330,1]	-0.336136825065	-0.332854	0.270755162971283	0.2745167334	-0.78994325	0.09864962	0.999976359056135	8588.21951646764	4089.70536880243
385	b[331,1]	-0.0612188110217333	-0.0593609	0.264074334054473	0.2609531673	-0.49761455	0.3723369	0.999925219902084	7969.42118278348	4507.11599806886
386	b[332,1]	-0.178316095163767	-0.178153	0.303328220219625	0.30214639287	-0.6795871	0.3187744	1.00012138270936	8557.52609051169	5314.44036110042
387	b[333,1]	-0.269149757322833	-0.266165	0.22336456131563	0.2246309499	-0.64328065	0.0910162950000001	1.00014656177034	5411.33781820639	3609.92349125931
388	b[334,1]	0.378313023730033	0.378244	0.337796460333462	0.3430558488	-0.1771527	0.9257317	1.00059379447316	7459.05422884925	4732.11727535031
389	b[335,1]	0.401348025811333	0.392656	0.403070877757857	0.4016800767	-0.2533481	1.078675	0.999818981126021	6578.14485591618	4482.07598757166
390	b[336,1]	-0.173459256947333	-0.1702625	0.316368909398246	0.3152326359	-0.69873815	0.35078115	0.999890476040163	6296.61236949534	4946.9239387101
391	b[337,1]	-0.299926019933967	-0.2941765	0.271379208169959	0.2742535719	-0.75089405	0.1422728	0.999994132827503	6123.27677447645	5101.46846892362
392	b[338,1]	0.464281233366333	0.456052	0.333606943162557	0.3391380783	-0.078287065	1.015893	1.00008360885149	7936.21290360619	4429.81980446471
393	b[339,1]	0.797160793759333	0.7936435	0.376368663608903	0.3727515855	0.1920124	1.4170375	1.00174506267414	5576.50204365401	4815.27894665881
394	b[340,1]	0.150222587853333	0.1507355	0.278458818050822	0.2793062727	-0.29934115	0.6054617	1.00040932568132	6418.29461789949	4647.9528276544
395	b[341,1]	-0.4337762390685	-0.43058	0.227247284961432	0.2298526671	-0.80928475	-0.0658259999999999	1.0006562064519	4813.70362653534	3930.98517742442
396	b[342,1]	0.0441703751874917	0.04530145	0.307961446907209	0.30833046573	-0.46461545	0.55823335	0.999817307423024	8053.470456361	4971.4658487628
397	b[343,1]	-0.154580768394367	-0.1573105	0.308383372909275	0.31122776265	-0.653062	0.35422265	1.00044208826637	7643.30473740985	4301.87017535791
398	b[344,1]	0.694160183954833	0.6903635	0.377864390353249	0.3793461903	0.078018695	1.316399	1.0008070173384	5836.06142329637	4877.82100338802
399	b[345,1]	0.58528120484945	0.5640555	0.474891801967018	0.477871632	-0.16871075	1.384683	1.000098021653	5104.09028101131	4016.68028489165
400	b[346,1]	-0.8793655964	-0.8765855	0.247026050201063	0.2487269064	-1.299486	-0.47731965	1.00021471986885	3784.53242203333	4289.88610488731
401	b[347,1]	-0.928681058266667	-0.927776	0.213641252881749	0.2043845643	-1.28672	-0.57947365	1.00015828469255	6300.00575999136	4100.25749762086
402	b[348,1]	-0.0571827762068833	-0.0543238	0.273162064752047	0.26990629218	-0.50684985	0.38738565	0.999842183565745	7358.64600330774	4597.34411008082
403	b[349,1]	-0.891286085391667	-0.888748	0.285126281051489	0.2931152091	-1.358658	-0.42878775	1.00041494655984	7879.15853513061	4824.52856052693
404	b[350,1]	0.798896109134333	0.7965535	0.334862104133563	0.3328607499	0.26158845	1.365086	1.00018897867938	5923.16193549904	4771.3177914321
405	b[351,1]	0.159740087054167	0.1604655	0.306522663128618	0.30654096753	-0.3464136	0.6615135	1.00040145831203	7044.52271418588	4727.46055094548
406	b[352,1]	-0.137628250030747	-0.134694	0.297992076061226	0.3000144882	-0.62788035	0.3436395	0.999924291107398	6085.00574863803	4590.5275957383
407	b[353,1]	-0.514893805561667	-0.5123015	0.183700902448848	0.1835317953	-0.8203477	-0.21562655	1.00022567585018	5329.7668483707	4503.90777065028
408	b[354,1]	0.437015345081861	0.425171	0.469688127700982	0.4626586734	-0.31893885	1.2361025	0.999927242964707	5484.32712548807	4288.64078315645
409	b[355,1]	-1.20850290766667	-1.20868	0.277867146443352	0.273295071	-1.677273	-0.7493058	1.00028755705452	4861.4606617184	4517.9161783006
410	b[356,1]	0.464551198911667	0.4637315	0.349249075561645	0.348907671	-0.099662845	1.0489375	1.00047254783649	6525.77995762964	4426.72012947446
411	b[357,1]	0.0555576934243333	0.0578484	0.253681115690673	0.2505356784	-0.36472825	0.47105625	1.00040461014609	4157.78101786712	4211.54493690833
412	b[358,1]	0.649335659109167	0.62844	0.460147052709528	0.4565132964	-0.07009139	1.440487	0.999974192836654	5867.56696244225	3994.60343165875
413	b[359,1]	-0.0988559318658	-0.0949072	0.256560644644098	0.25450734141	-0.52001615	0.31779335	1.00029492750447	8017.74378248682	4503.97946170828
414	b[360,1]	-0.110464204716783	-0.1067435	0.280811458727011	0.28525046088	-0.5681513	0.34795815	0.999747671426873	9135.33831353219	5085.58682708906
415	b[361,1]	0.575509112139667	0.5696625	0.46777247527048	0.4590841248	-0.1701309	1.379628	1.00024376776406	5625.42667259836	4308.88615398042
416	b[362,1]	-0.308287983229733	-0.3028955	0.234298307320845	0.2336043864	-0.69986845	0.0711673650000001	1.00124827102	6367.20596602384	4481.87770723263
417	b[363,1]	0.0879299558443167	0.0865866	0.256977410938559	0.25206631464	-0.3367941	0.51870415	0.999795980701009	1889.63089494623	3138.08968738726
418	b[364,1]	0.6098819828205	0.603744	0.363880941905258	0.3673430607	0.015575405	1.2123615	1.00118503109461	7249.67698195019	4897.66160772877
419	b[365,1]	0.748434867662333	0.741695	0.447108038244306	0.4504123974	0.025973225	1.5152265	1.00014638995613	4755.00451968726	4561.6868483831
420	b[366,1]	-0.935095934833333	-0.93375	0.214539720507998	0.2095640274	-1.2976775	-0.5830812	1.00036678439602	7380.13900010387	4156.41856344557
421	b[367,1]	-0.389690444803167	-0.380285	0.262417949995576	0.2629079754	-0.8284418	0.03550955	0.999886194176691	7532.57466656773	4641.578411279
422	b[368,1]	-0.924182991666667	-0.921372	0.195150601842208	0.1981331814	-1.2483225	-0.60331955	1.00014772224523	4025.9581337902	3904.45154915099
423	b[369,1]	-0.878227121	-0.875929	0.22417319536566	0.2226842961	-1.2479235	-0.51523375	1.00006433869265	3976.62364898983	4480.91525696519
424	b[370,1]	0.0562736137710833	0.0505467	0.320604758608716	0.31052360178	-0.46760375	0.5891705	1.00016720960721	7076.47166099508	4877.97474368
425	b[371,1]	0.722898532403333	0.7202865	0.319721531648967	0.3242320179	0.20192125	1.246635	1.00132952541341	3771.33960928495	3990.18258515181
426	b[372,1]	-0.119287851262283	-0.1182335	0.258403892621034	0.25913890968	-0.55073845	0.29522225	1.00093775801511	9326.62850871054	4075.67913017157
427	b[373,1]	0.472977218676167	0.4558325	0.476491144819776	0.4690019775	-0.2752701	1.2823115	1.00066228709662	5228.36880439472	4347.32859889166
428	b[374,1]	-0.565593929855167	-0.5665495	0.315014566912565	0.3173268084	-1.0907475	-0.0390385649999998	1.00139622607215	6542.25614079988	4397.07486502804
429	b[375,1]	0.00105018447406667	0.004032175	0.255923060283369	0.261233119245	-0.4232586	0.4198949	1.00052003083166	4032.53490988491	4384.43526735031
430	b[376,1]	-0.488676078732167	-0.486637	0.198243105082911	0.1908069135	-0.82008085	-0.16272515	0.999854709173967	6193.56134488348	3568.96241116382
431	b[377,1]	-0.6755486596334	-0.6694255	0.263342244668286	0.2598968148	-1.12087	-0.2491933	1.00059906974704	3952.44459878226	4369.27084323119
432	b[378,1]	-0.19299587786355	-0.1875995	0.259996452866456	0.25935499863	-0.6316221	0.2232893	1.00021413369332	6922.44562887238	3502.62511212887
433	b[379,1]	1.00576379073633	0.9934645	0.420351066796984	0.4183363464	0.3388428	1.7187025	1.00015783958224	5824.31050014309	4538.11647336023
434	b[380,1]	-0.148881963581383	-0.144202	0.237623390939914	0.23764024599	-0.5403854	0.2301082	0.999820400177497	7440.82341088361	4285.5242466703
435	b[381,1]	-0.666615886411667	-0.6640315	0.239757833670685	0.2344850508	-1.06315	-0.2742451	1.00004464354629	3607.41800829191	3865.66846046448
436	b[382,1]	0.0719157943201333	0.0755271	0.242681018271414	0.2393546505	-0.33177865	0.4697874	1.00002989010044	7007.29997838891	4350.86485198201
437	b[383,1]	-0.805850287646667	-0.801383	0.252745141585222	0.2571265767	-1.223898	-0.40142415	1.00052073377828	5649.03833104396	4011.41916036689
438	b[384,1]	-0.0877922110031833	-0.091282	0.214564700567062	0.21780120474	-0.43948525	0.2676364	1.00010797547735	5441.22353404001	4239.09089812333
439	b[385,1]	0.596592819144833	0.5834185	0.462485817824112	0.4672584399	-0.14689045	1.3579145	0.999818380419445	5528.20349890159	3993.75874418168
440	b[386,1]	0.236229018463067	0.2342015	0.351556062525175	0.3538551072	-0.3286968	0.82393485	0.999795565266646	6315.70706018498	4538.61846481447
441	b[387,1]	-0.554369483295	-0.5530205	0.215497177586379	0.2165789493	-0.90580005	-0.2057862	1.00042631795736	3972.66593908785	3938.90772533104
442	b[388,1]	0.6397280664488	0.639885	0.357656077054017	0.3636083913	0.055016425	1.22423	1.00102599502312	6677.08597922362	4639.80267217997
443	b[389,1]	0.713786281005167	0.701047	0.456918612178805	0.4647558111	-0.017057375	1.489475	1.00024914844957	4774.62108948628	3820.27710388966
444	b[390,1]	0.321162841078833	0.323122	0.224693334158521	0.2300505942	-0.048269065	0.687156	1.00032717064965	3564.2240932943	3904.58564764329
445	b[391,1]	-0.167448368629333	-0.1671115	0.235627571652057	0.2364591327	-0.5588519	0.22293415	1.00009777765715	6725.99263697286	4899.98749608477
446	b[392,1]	-1.44682756966667	-1.4442	0.232656913704837	0.228194379	-1.8366495	-1.0726735	1.0012341526126	4911.42083522851	3881.48674215395
447	b[393,1]	0.5813471182522	0.572045	0.392653723592968	0.389249217	-0.05675659	1.237454	0.999907769354862	5649.90242160957	4171.80868530697
448	b[394,1]	-0.2872301390606	-0.2855415	0.252424299492528	0.2552429334	-0.715044	0.11973515	1.00074712737882	7551.48774258215	4137.53906574801
449	b[395,1]	1.08380292923667	1.077735	0.372801336000487	0.3734313576	0.4858578	1.7166425	0.999697890814966	5489.91457665248	4499.26977316909
450	b[396,1]	0.285433281634167	0.2678055	0.390902759006988	0.387395967	-0.3335282	0.9497628	0.999964662733677	6337.82902211273	4402.18193083376
451	b[397,1]	0.204074704153917	0.207244	0.223530447182228	0.22212743154	-0.173334	0.5687846	0.999873881675978	4403.18637337761	4227.17538953194
452	b[398,1]	-0.819153043683333	-0.8193015	0.235877358925579	0.2310350406	-1.2172855	-0.4372943	1.00002819150032	5178.73932891632	4011.25841836829
453	b[399,1]	0.715021890468333	0.705438	0.368883661033873	0.3642073617	0.1255556	1.3344995	1.00013079835078	6543.29745199286	4783.47835336825
454	b[400,1]	0.554917372455117	0.548796	0.384257092045186	0.3855605082	-0.04922861	1.2143145	1.0006695598866	5702.87485082452	4581.39608865204
455	b[401,1]	0.169902130120867	0.1740675	0.273780942136297	0.27946290939	-0.2776626	0.6045391	1.00037963953616	7013.88230938244	4251.27729824344
456	b[402,1]	-0.313311642620317	-0.314018	0.29194968881902	0.2894858043	-0.7897817	0.1679449	0.999882402458718	6773.28332162577	4199.35732132455
457	b[403,1]	0.00884755906645	0.004997875	0.271434662739959	0.2720363436	-0.43155645	0.4585476	1.00033524175498	8498.65792947667	4950.20942514729
458	b[404,1]	0.758796407495483	0.750828	0.445412888864597	0.4500691755	0.04937665	1.4977405	1.00090740555351	5552.24873199087	4108.12253255686
459	b[405,1]	-0.548504539851667	-0.5481615	0.182327033470264	0.1813197561	-0.8532792	-0.25210685	1.00007627254401	5460.91518114768	4063.41341692672
460	b[406,1]	0.0303802515073333	0.03463025	0.275837174788207	0.27654678345	-0.42842965	0.4857422	1.00033935370269	8968.64980578811	4480.45614064252
461	b[407,1]	-1.08270679383333	-1.076745	0.223066335058461	0.226266999	-1.4501975	-0.7194358	1.00039159857582	6204.52034732969	3679.06551409242
462	b[408,1]	0.5125238979	0.514154	0.301409228560744	0.2983836282	0.017870795	1.008487	0.999897348031894	6494.89070454882	4813.21940877874
463	b[409,1]	0.00137300796	-0.00212965	0.322832345150736	0.3252475989	-0.5127465	0.53950825	1.00028006820975	6313.02338735674	4310.75820826063
464	b[410,1]	1.03867294696817	1.02294	0.425365604935504	0.418871565	0.3625691	1.768988	1.0001711033599	5302.56206514966	4021.67430745422
465	b[411,1]	0.229738746804683	0.216196	0.412729453657116	0.3992130303	-0.42213855	0.93100415	1.00007924273788	5019.7289846518	4356.42056073708
466	b[412,1]	0.208298981374333	0.2073745	0.300966357490509	0.2989247772	-0.28579255	0.70491095	1.00005670370509	8030.99414960265	4546.46822381522
467	b[413,1]	-0.210482713732617	-0.2121575	0.280886862956469	0.28632089808	-0.6700761	0.25446085	0.99994766504664	7334.7024228028	3779.71103142383
468	b[414,1]	0.124354880083433	0.1221665	0.334655816436934	0.3374115906	-0.42511345	0.66717845	0.999989581442173	5866.65906339185	4729.69394949168
469	b[415,1]	-0.2589434910615	-0.25856	0.211200326155283	0.2102934666	-0.6094008	0.0875914750000001	1.00044043358374	7567.93789253923	4579.00211232014
470	b[416,1]	0.150275603845167	0.152623	0.296045089901627	0.30421980897	-0.33430735	0.6317696	1.00086365349541	8269.48611644433	5105.27456515594
471	b[417,1]	0.665930481934667	0.6662885	0.315741275680451	0.314882001	0.1456947	1.1825815	1.00023584952082	5954.05245990238	4789.02112883463
472	b[418,1]	-0.518973586994533	-0.5158195	0.209689160673304	0.2075951346	-0.87056565	-0.1772207	0.999898702568438	5869.79297969491	3723.11036057976
473	b[419,1]	0.492110600695483	0.487318	0.31218998002912	0.3104030664	-0.01873439	1.007021	0.999754242944986	8960.48742272897	5333.8350039997
474	b[420,1]	0.283859945965313	0.285366	0.226002090542666	0.2256539439	-0.08275427	0.6520877	0.999984169532691	3501.89566924933	3911.69437502359
475	b[421,1]	0.156745992384933	0.1550565	0.307404963105802	0.30483419841	-0.35949205	0.6671285	0.999934990001081	6633.50473038429	4976.79664810378
476	b[422,1]	0.0118008816838167	0.00833233	0.329221470485836	0.331077434142	-0.52350295	0.56008935	1.0014782987712	7222.82515424578	4980.46081183937
477	b[423,1]	-0.240601651034467	-0.2395345	0.287329421521295	0.28659799602	-0.7213046	0.22360065	1.00032370915301	7699.3690322886	4627.47039854936
478	b[424,1]	0.879080034068333	0.86469	0.43796350207059	0.4331578986	0.1828518	1.6198105	1.00010478003504	5130.52300708329	4114.89476749293
479	b[425,1]	-0.676367439133333	-0.672288	0.199507579904579	0.1968425781	-1.009061	-0.35344505	1.00002044413169	4047.90797069218	3545.79505205283
480	b[426,1]	-0.0823553748877833	-0.08242535	0.243246892773213	0.24607446087	-0.4804996	0.319493	1.00053101038853	6719.91505504382	4389.92349914252
481	b[427,1]	0.4234941149517	0.4263685	0.322487498913985	0.3280089414	-0.10140565	0.9499797	1.00055070699308	7289.35303381527	4797.32858703114
482	b[428,1]	0.140069831654483	0.1395665	0.245098766376852	0.24622902192	-0.2636086	0.5382033	1.00022074263161	4494.4553781786	4149.24250950931
483	b[429,1]	-0.0619161287066667	-0.0638653	0.351334254269006	0.3519329163	-0.6368241	0.5243922	1.00001382064752	6938.91080294981	3971.39742861898
484	b[430,1]	0.496076360331167	0.486014	0.470775524022843	0.4606527156	-0.2517866	1.2842515	0.99977209587154	5541.74682088969	5017.39505455548
485	b[431,1]	-0.189927529298117	-0.187541	0.21819716464067	0.2173536078	-0.56842145	0.156339	1.00069439957495	3653.71610906159	3632.0869487099
486	b[432,1]	-0.420343453353167	-0.4203915	0.233585193359066	0.2306488233	-0.8068396	-0.0419371849999997	1.00016258836392	7961.24596615151	4124.1326759197
487	b[433,1]	-0.0090611356685	-0.01165905	0.328707917366318	0.32551454103	-0.5476042	0.53514095	1.00002149315909	6206.21857749463	4574.11139139558
488	b[434,1]	-0.266138164350328	-0.266916	0.257263839619872	0.2611570248	-0.68353545	0.1557661	1.00103995403326	8466.90421300208	4470.41214138688
489	b[435,1]	0.217934723457	0.216044	0.323952423160044	0.322071832635	-0.31265915	0.76340625	1.00005829395571	5050.83595121005	4458.4239586696
490	b[436,1]	0.0438581025107667	0.0476801	0.23125637117544	0.23141369664	-0.33774485	0.4173309	1.00056884327466	5653.38464992381	4273.90705222966
491	b[437,1]	0.393638797109067	0.3828	0.351969417219518	0.3550893717	-0.1739515	0.98653955	0.999817391690908	6644.52076277717	4884.71792863635
492	b[438,1]	-1.36873258616667	-1.36387	0.208445692207742	0.208475799	-1.715842	-1.0337095	1.00044725274744	3744.88627534867	4274.46425571047
493	b[439,1]	0.179780754920148	0.179412	0.30548482847168	0.30153778557	-0.32304085	0.67823065	1.00016197948774	7351.81686862236	4835.19609419116
494	b[440,1]	0.6614475001065	0.6492245	0.373998791694736	0.3635357439	0.056622275	1.2910675	1.00050740095956	5811.04548047564	3991.31705567472
495	b[441,1]	0.997629425436667	0.98893	0.420968584096303	0.4157247465	0.3224957	1.6978305	1.00045137532834	5188.75690208278	3933.04125499034
496	b[442,1]	-0.201287701489133	-0.1997955	0.241711391395117	0.2446897866	-0.6068156	0.18909545	1.00026313169892	9037.90415883442	4329.600651744
497	b[443,1]	1.08850104231833	1.077645	0.414544539605961	0.410020443	0.4254123	1.786868	0.999946435618695	4583.1190611551	4342.80676447663
498	b[444,1]	-0.0483169426518333	-0.0494382	0.39401483712222	0.3964613247	-0.68443755	0.61447865	1.00006806821888	6421.72426696631	4991.6773704346
499	b[445,1]	-0.78522207645	-0.784067	0.201419350949297	0.2016803019	-1.1180795	-0.4638951	0.999927350462316	6236.46375590736	4371.07153801722
500	b[446,1]	-0.0977767978616667	-0.0951246	0.239182412758612	0.23389883076	-0.49070925	0.28703285	1.00093480220915	6318.44775432152	3882.67075267977
501	b[447,1]	-0.869204025666667	-0.8663935	0.223601445307443	0.2292863139	-1.2405225	-0.5111009	0.999908478164961	6919.58489090178	4193.33726797391
502	b[448,1]	0.8078970569	0.8077555	0.328687822666862	0.3284351889	0.2649439	1.352937	1.00093857157145	6437.43569483813	4427.29585288055
503	b[449,1]	0.3478081920765	0.338384	0.36297911991443	0.358025661	-0.23244205	0.9489564	1.00027904929389	5296.42294524155	3426.55940947523
504	b[450,1]	0.572016225548167	0.552612	0.47194975765898	0.4709041533	-0.17712215	1.376838	1.00018455360434	5953.44457366034	4520.6346829351
505	b[451,1]	0.278104047303667	0.282201	0.291648068517455	0.29499685089	-0.19892895	0.756723	1.00008691478944	6845.85006665034	5000.23406399335
506	b[452,1]	0.02673059976185	0.0269138	0.301820055529731	0.3079745676	-0.46817645	0.5227384	0.999995054629599	6580.3551800255	4875.47122909572
507	b[453,1]	0.359197206353967	0.3521615	0.401957872957427	0.41571155136	-0.2870298	1.031015	1.00064540525709	5470.32220585246	4382.1859054196
508	b[454,1]	0.4645093848195	0.450647	0.476385377285994	0.4771807404	-0.29828895	1.269367	1.00032232739167	5501.27075003217	4418.01903302397
509	b[455,1]	0.0694479336885667	0.07188625	0.26995054761134	0.26523380415	-0.37399355	0.51581655	1.00050985094311	5261.18804541023	4306.93191043819
510	b[456,1]	0.111815349134	0.104516	0.419676328139929	0.4136609673	-0.5555416	0.8158377	1.00025294653917	5245.89976524166	4496.84500752352
511	b[457,1]	0.0125576406761333	0.0150702	0.217748883158482	0.2213759016	-0.345881	0.3628613	1.00091323460249	4501.38785518968	4049.0721760127
512	b[458,1]	-1.16288765866667	-1.155305	0.20750420611408	0.207549174	-1.5196275	-0.8373699	1.00105026675119	4943.84346192345	4332.30461188154
513	b[459,1]	0.3544263587546	0.347091	0.403206230268135	0.4000610775	-0.30257085	1.015857	1.00086437033187	5970.51121716817	4537.21984647239
514	b[460,1]	-0.0173664059928333	-0.0159094	0.242510774996625	0.24575414514	-0.41527545	0.377122	0.999792539610846	6546.0044551043	4578.56213904194
515	b[461,1]	0.665265286459	0.6631075	0.357565789728671	0.3554585391	0.08751376	1.266923	1.00015652711396	7672.63509374431	5345.18817064097
516	b[462,1]	0.780655221921833	0.764946	0.447022902393429	0.4432314243	0.08202124	1.5425685	1.00003874617791	5494.58904611332	4430.9468635138
517	b[463,1]	0.1598739517315	0.164343	0.305419269052194	0.30063036024	-0.3430707	0.65709705	1.00109469855127	6701.41584273051	4028.35088626337
518	b[464,1]	-0.04433888870215	-0.04606575	0.316568877512236	0.3166433298	-0.56236305	0.4823518	1.00146379405567	7426.19667759916	4928.7103208186
519	b[465,1]	-0.467353069670167	-0.466677	0.255809327178082	0.2553986064	-0.88757175	-0.0393819249999999	1.00054355593901	5675.68357816591	4250.5974770928
520	b[466,1]	-0.125283691645583	-0.1280015	0.27311979786136	0.27374837595	-0.57351135	0.31300465	1.00080071688679	2745.48873415706	3919.83452940185
521	b[467,1]	-0.105272560793632	-0.1036195	0.227157899779752	0.2263144422	-0.4815647	0.2635577	1.0006227005644	6259.39480415821	4923.13133939366
522	b[468,1]	0.951000925096667	0.9412485	0.440854424353582	0.4436576718	0.2489069	1.681716	1.00025158754288	4679.50286916949	4175.30486792028
523	b[469,1]	0.16319988765695	0.1602125	0.361196081291708	0.3624541872	-0.42142435	0.76849445	1.00015132440464	5865.82759233774	4399.3199766187
524	b[470,1]	-0.0247071104875217	-0.02033985	0.260407874257225	0.25573463769	-0.45657415	0.40442505	1.00006304855334	7843.5145311056	4333.11276424073
525	b[471,1]	-0.0490605141537333	-0.04729925	0.233245282507282	0.23094645525	-0.4389984	0.3242901	1.00020271068978	5488.13590631935	4586.05929320651
526	b[472,1]	0.225591959579217	0.216334	0.357189081415489	0.35476831467	-0.3481474	0.82896915	1.00005842899784	6596.56245969206	4828.21407962208
527	b[473,1]	0.4670143006463	0.4540315	0.42324795037998	0.421933134	-0.22180655	1.174616	1.00030148918267	5797.90172091569	4376.99710862643
528	b[474,1]	0.0882945037193667	0.09124965	0.242508800886596	0.24014850867	-0.3245086	0.4843488	1.0007760273044	2516.60326101552	3060.734205919
529	b[475,1]	0.702619211944667	0.6847905	0.448565979942344	0.4486317948	-0.000216100050000012	1.463905	1.00034877233275	4808.71788981885	4224.82014541807
530	b[476,1]	0.0258951040377167	0.02661275	0.316369266979488	0.3246263895	-0.5049851	0.5407202	1.00015861483801	7254.44276433761	4277.56625425577
531	b[477,1]	0.732241939681667	0.7105645	0.443350468466592	0.4442129055	0.04773614	1.4988405	1.00081662202128	4574.76277305726	3934.77038663883
532	b[478,1]	-0.512829563882833	-0.5092675	0.254062317878904	0.2506876449	-0.9291822	-0.0994814399999999	1.00034765822134	7529.04452276771	4846.54068380148
533	b[479,1]	0.462989343430183	0.4476165	0.477383044047863	0.4799213265	-0.30342745	1.25457	1.00011076764969	5312.5543929669	4807.18168131569
534	b[480,1]	-0.0943515109255057	-0.0894003	0.258781653431415	0.25904202177	-0.528109	0.3288122	1.00017643218481	8659.00356692665	4621.62296550198
535	b[481,1]	-1.52680711516667	-1.52362	0.2419710908313	0.241952907	-1.926792	-1.129982	1.00056731688261	5040.13832901759	3968.70936086811
536	b[482,1]	-0.353716966134833	-0.356644	0.295303145245072	0.2933316687	-0.8463586	0.13374535	1.00014408418136	6538.08440216099	4799.30971962213
537	b[483,1]	0.870926712157167	0.849775	0.436684120647314	0.427122234	0.18110315	1.62683	1.00019273758332	5341.01867631924	3812.49952925723
538	b[484,1]	-0.148101409209333	-0.1464615	0.285913958258198	0.2861558847	-0.62141755	0.329611	1.00003076185119	7071.22079470694	3932.35087769698
539	b[485,1]	0.710294383683333	0.7103145	0.300081745799849	0.2984607234	0.2201753	1.2058695	1.00062507379776	6062.96696619856	4605.58878201069
540	b[486,1]	0.471509792848777	0.469591	0.280454900001487	0.2834227116	0.0059836445	0.9403969	1.00047804190763	6049.12874935355	4631.35570701299
541	b[487,1]	-0.499894614436667	-0.4941295	0.20032276829965	0.2019605133	-0.834483	-0.1804998	1.00072679901042	2368.30634941853	3729.09150361607
542	b[488,1]	0.730111317226667	0.7209625	0.446573793052178	0.4486102971	0.018284545	1.4889515	0.999892353517551	5999.72085775717	4595.7498758999
543	b[489,1]	0.4513181176171	0.4471445	0.321175786316149	0.31609032	-0.06380782	0.98762195	1.00045722214805	6266.04775840831	4312.16322669352
544	b[490,1]	-0.455113438847917	-0.4541995	0.269398648360614	0.2709547869	-0.8967672	-0.01538893	1.00012767057614	5777.85899433991	4055.50915381111
545	b[491,1]	-0.592974392623333	-0.5908635	0.218099088126346	0.2182320483	-0.95581415	-0.23862855	1.00011919005586	8035.98281119073	4204.65878779157
546	b[492,1]	0.318558805071333	0.3233355	0.353148420123277	0.3491841759	-0.2678556	0.90526755	1.00030536656964	6354.24677889488	4277.05247785245
547	b[493,1]	-0.4039292832465	-0.402995	0.237271802881994	0.233516913	-0.7977239	-0.02066034	1.00018861016115	7035.90592478206	4223.37201635729
548	b[494,1]	0.4177379811675	0.417208	0.333687468283068	0.3358667214	-0.115167	0.96992715	1.00006983950801	6840.89234430152	4894.92175231203
549	b[495,1]	0.437958489490167	0.4396885	0.384420670839225	0.3743401914	-0.2036176	1.079427	1.00059775871306	5413.76176692971	4183.49150470274
550	b[496,1]	-0.939067715333333	-0.936713	0.232241995468095	0.2304242094	-1.3305505	-0.56438645	1.00014745920274	6689.88269356698	4021.38339600146
551	b[497,1]	-1.0415942855	-1.04013	0.219429351704223	0.2229355968	-1.4017115	-0.6810689	0.999967783529488	5261.33087314446	3626.33503571415
552	b[498,1]	-0.315661371195	-0.317252	0.284348991928091	0.285370848	-0.7801766	0.14975535	1.0001897791299	6465.10484787773	4586.90652051576
553	b[499,1]	-0.2684399221635	-0.275293	0.324847997703206	0.3245945136	-0.7915862	0.27242515	1.00012983287205	6482.61473916588	4721.08268066901
554	b[500,1]	0.43088012752955	0.4240605	0.382951866793718	0.3849741399	-0.16895235	1.0832525	1.00003089902689	5306.43736420873	4261.16625728561
555	b[501,1]	0.457980187290333	0.4474845	0.390825875936508	0.3873210957	-0.1661659	1.1148905	1.00105677901798	6570.35564389639	4612.58749728688
556	b[502,1]	-0.130069695674667	-0.1374155	0.341448452267525	0.33667221798	-0.68321725	0.44789175	1.00001396412305	7612.11207750165	4757.06568155664
557	b[503,1]	0.212310856971667	0.214418	0.294573822368409	0.29775893469	-0.27467325	0.7059923	0.99995593774441	7553.90956586691	4495.42283252114
558	b[504,1]	-0.253404021844117	-0.2503005	0.250336624118252	0.2521769166	-0.67707035	0.1350538	1.00106093064561	7552.76998796892	4464.22053446374
559	b[505,1]	0.0735970324537567	0.07397295	0.317064246465733	0.312413472	-0.4454639	0.60425745	1.00032827909522	6744.88693586355	5123.00669657849
560	b[506,1]	0.499742890649	0.4978365	0.317013784846656	0.3188546277	-0.020379405	1.02227	1.00035331852099	6479.10837829924	4083.16053962099
561	b[507,1]	0.694192831732	0.680595	0.428084423155461	0.4370430519	0.018881695	1.426718	1.00062250231014	5718.31500087766	4498.5349060775
562	b[508,1]	-0.598391036961667	-0.5948585	0.228264003467501	0.2244589683	-0.9760049	-0.2265206	1.0002160286314	5589.4074221367	4155.12561462871
563	b[509,1]	0.780753054643	0.7685265	0.454977652945489	0.4501640619	0.0574767	1.554068	0.999752163141559	6948.37513816565	4570.26730527187
564	b[510,1]	-0.44275481318165	-0.4360565	0.303239962676974	0.3081569274	-0.9320949	0.0520157250000001	1.00014418559317	8466.46874296542	4897.78748009952
565	b[511,1]	-0.260610783492457	-0.2579635	0.227639999057017	0.2307422271	-0.63342795	0.11183805	1.00033451421547	4918.80705591828	3438.06797600515
566	b[512,1]	0.258149031597167	0.246938	0.375713854060879	0.370131060348	-0.3454874	0.8930977	1.00026489343901	6430.20583741121	3937.26133068074
567	b[513,1]	-0.960213772333333	-0.9578645	0.214975779642725	0.2178332289	-1.3239245	-0.6160062	1.00046647669487	5923.95803302166	4079.80140727786
568	b[514,1]	-0.672674982343333	-0.672182	0.217353313414334	0.2142045654	-1.03376	-0.31527795	1.00097740267036	4506.34064197759	4327.53149418091
569	b[515,1]	-0.0311646619105383	-0.0320918	0.249764293199382	0.25054042272	-0.4341299	0.37618985	1.0005333419789	6418.14340692362	4230.99965773708
570	b[516,1]	0.133090753037833	0.119509	0.395833027003742	0.3897399576	-0.50349595	0.7894433	1.00096863079344	5590.58838113429	4068.54132586251
571	b[517,1]	-0.727545517343333	-0.7244765	0.20569203690704	0.2066944551	-1.0725575	-0.3944172	0.999914564771308	6558.11506570553	5053.6480263242
572	b[518,1]	0.0686943435008617	0.0718892	0.281911620126871	0.28072704828	-0.3981577	0.52363305	1.00010923000832	6543.82826904743	4034.81397025724
573	b[519,1]	0.342421727976433	0.3399685	0.345207118662344	0.3483035115	-0.2142624	0.91087285	1.0002403270105	5265.73616602511	4613.09041827981
574	b[520,1]	0.616878644742667	0.6142995	0.388176286456369	0.3817709826	0.000661855799999999	1.268007	0.999799853266924	6232.93497430949	5238.90919303257
575	b[521,1]	-0.397384633620167	-0.390831	0.224587665668538	0.2262143667	-0.7748779	-0.036768045	1.0007792063859	5686.5402928958	4012.54095318121
576	b[522,1]	0.264493956691	0.2634355	0.313436474405924	0.3142711698	-0.2562385	0.7836983	1.00008548488087	7752.93986837559	4903.82535504138
577	b[523,1]	0.110574826037633	0.101074	0.406935347642745	0.3999884301	-0.54994095	0.80268795	1.00094610360425	5765.04297831982	4334.90456508122
578	b[524,1]	0.144652076510333	0.145639	0.266399232272218	0.2709733194	-0.29461285	0.57827065	1.0002014757699	8219.10924184078	4602.59359451695
579	b[525,1]	-1.03665843066667	-1.034115	0.224893235739236	0.224043099	-1.407961	-0.66737695	1.00081422292599	1836.26923165764	3556.79702639812
580	b[526,1]	0.214447622181072	0.214223	0.278286118137759	0.27936001695	-0.2481865	0.66546695	1.00096619572592	7179.05061714711	4605.68492093292
581	b[527,1]	0.02714440855164	0.02504385	0.354023075640659	0.35178962301	-0.5522158	0.62725565	1.00009798496729	7214.56600037671	4357.77961405956
582	b[528,1]	0.423144259987783	0.4045255	0.412926499922585	0.4144889994	-0.22811045	1.129823	1.00007678040673	5486.99376368047	4169.53670672104
583	b[529,1]	0.14810613945835	0.1516375	0.292594552420409	0.28959981624	-0.33710985	0.6280873	1.00100709740062	6834.73085977182	4428.78783079249
584	b[530,1]	0.176517739992083	0.169001	0.397627081448285	0.39525493308	-0.47086165	0.83737295	1.00039683277426	6034.74243902159	4890.34937255789
585	b[531,1]	0.136481366121467	0.128359	0.379443793535156	0.38718099	-0.46130485	0.76652365	1.00075670193987	5377.49376561412	4128.1706093582
586	b[532,1]	-0.498994653481667	-0.497285	0.224773628736915	0.2242217523	-0.87054805	-0.13797325	1.00032939979299	6380.05254412772	4623.91113477986
587	b[533,1]	0.7789033019875	0.763905	0.395024496283311	0.3974806122	0.15756655	1.440984	1.00051225518223	4651.60936710685	4289.77712823465
588	b[534,1]	-1.496785832	-1.494735	0.215404573380227	0.214561872	-1.850978	-1.1508905	1.00011754133624	2649.40215371824	3587.79353550496
589	b[535,1]	-0.100798589113183	-0.1072585	0.331937019082617	0.3308977875	-0.64364405	0.45396645	1.00086925356859	7650.17046091882	4295.04092584406
590	b[536,1]	0.0104499919355833	0.006882865	0.351152862966944	0.344864820951	-0.56104165	0.58859065	1.00023661235318	6334.81048263928	4313.35286831888
591	b[537,1]	-0.905712964016667	-0.902163	0.23399286141121	0.234940209	-1.2906855	-0.5276954	1.00059181716863	6247.62442460434	4380.28989480577
592	b[538,1]	-0.205372335294	-0.2040615	0.255702363676399	0.25581165876	-0.6309364	0.2100757	0.999934718631257	8363.95890129639	4570.0788062908
593	b[539,1]	-0.296287352598167	-0.2928135	0.228807061261153	0.2240794227	-0.68340325	0.076659195	0.999775311949376	7451.77162733377	4658.63192481893
594	b[540,1]	-1.01975034325	-1.016355	0.262928984925292	0.2597374353	-1.4578005	-0.59100405	1.00083635926761	2942.16655981449	4020.17020291813
595	b[541,1]	0.170024664159333	0.1749075	0.273061075632969	0.27463422945	-0.28010575	0.6105636	1.00000114594102	7017.42512718877	4360.76579589063
596	b[542,1]	0.0830546796825167	0.08095335	0.322431734820648	0.32015286639	-0.4461209	0.6181787	1.00133483426113	7427.92924706061	4787.91567705189
597	b[543,1]	0.7227888883745	0.716145	0.370652766123774	0.3606298479	0.1333462	1.343839	1.0000416052821	6129.83470289142	4707.5199681617
598	b[544,1]	0.770653724467	0.7533045	0.452366981992196	0.4538616663	0.059036235	1.539159	1.00056147571447	5675.88783405761	4168.34944324548
599	b[545,1]	-0.216862091442667	-0.216775	0.255478030025401	0.25502395338	-0.6455171	0.1990139	1.00043334398817	6817.10553361482	4522.77630330636
600	b[546,1]	-0.674950159761667	-0.669814	0.222459006130172	0.2189696418	-1.0504665	-0.3216591	1.00089591439656	2481.17888606716	3268.47487979077
601	b[547,1]	0.504702003637128	0.5046395	0.33068439748536	0.3302506326	-0.03077997	1.0456685	1.00117878566342	6109.50144563981	4392.64807801103
602	b[548,1]	0.623836109434833	0.6057705	0.459763255364075	0.4582242168	-0.1107758	1.3972255	0.999744915365497	4778.66399744431	3623.55916485184
603	b[549,1]	-0.747260706133333	-0.7434755	0.215339929466978	0.218483349	-1.0984615	-0.40243585	1.00007812841238	6214.17486447929	4564.45814214958
604	b[550,1]	0.744454307347	0.736434	0.447261088234449	0.4515243474	0.044041595	1.496587	1.00052650356241	5613.27644362215	4357.72787702162
605	b[551,1]	0.0684702645386667	0.0730364	0.300617293874424	0.3033651642	-0.42561315	0.55420785	1.0004366192748	7755.63043331479	4898.99014988534
606	b[552,1]	0.548817462018167	0.544178	0.431054362882851	0.4323550707	-0.1518402	1.266734	0.999881554199774	5362.58559074165	4672.12672292457
607	b[553,1]	0.0724575534630833	0.0629575	0.373924014292254	0.3738235053	-0.52815825	0.7019393	0.999884068149571	6025.17587324821	4399.71485744135
608	b[554,1]	0.169117431371767	0.1718405	0.324507549481733	0.3236011716	-0.37044955	0.7026565	0.999727749445716	7543.92850035525	4422.7141155338
609	b[555,1]	0.252832649137333	0.254529	0.299091151691822	0.30423589518	-0.2324819	0.74113205	1.00024635297896	6995.31602882429	4930.49804002976
610	b[556,1]	-0.1498137297694	-0.154082	0.288878639986136	0.28403361693	-0.6204952	0.32399675	1.00025625369794	7018.31093156225	4059.90333104955
611	b[557,1]	-0.846634604333333	-0.839475	0.204332522315557	0.2045276352	-1.185121	-0.5214366	1.0001438629058	3304.19122554658	4036.91617150399
612	b[558,1]	-0.0402804897081167	-0.04057485	0.290580855614258	0.2868623436	-0.5210425	0.4418043	0.999906293952659	8724.29743409633	4683.26395136599
613	b[559,1]	0.4027005209455	0.4033955	0.222383177979496	0.2294834997	0.0359717	0.76496825	1.00054763723066	3922.06402909516	4293.49484115671
614	b[560,1]	-0.0696431898644833	-0.06813235	0.323530133278843	0.3322150776	-0.6051043	0.46876975	0.999859134560947	4973.32061300676	3958.48863032668
615	b[561,1]	0.785285367199767	0.7746655	0.439530613234021	0.432963678	0.08424158	1.540572	0.999992842284357	5097.99299757215	3748.64546850492
616	b[562,1]	-0.787838656666667	-0.7861645	0.19948905917133	0.196822563	-1.124671	-0.46259175	1.00048303168228	4091.49153846921	4273.8479520172
617	b[563,1]	-0.26788476582745	-0.263352	0.245661026914766	0.2418617271	-0.68433735	0.1268229	1.00032039259453	9144.10989797166	4569.82304536086
618	b[564,1]	0.296666187207283	0.29711	0.267479882405665	0.2681148666	-0.14636855	0.73581425	1.00012182203014	8530.52192336879	4849.46134069943
619	b[565,1]	-0.460287003188667	-0.4589335	0.258772477973467	0.2624290956	-0.89011125	-0.036954545	1.00031112042744	5758.3323059617	4609.48303504633
620	b[566,1]	-0.759088291338333	-0.7541015	0.222225883044949	0.2253685434	-1.135665	-0.4004062	0.99978870071175	6044.52366551009	4560.20617653816
621	b[567,1]	-0.0069052551979	-0.0110147	0.307953266551031	0.30632991942	-0.508844	0.50428995	0.999972364405508	6711.34101923038	4404.50767923258
622	b[568,1]	0.112054553644783	0.1155045	0.306776197683847	0.30641227785	-0.3996375	0.61490255	1.00079177489067	6355.81843221349	4670.98705996575
623	b[569,1]	0.4738171928103	0.468937	0.375218231241743	0.3633096474	-0.13085065	1.116423	0.999850957102848	5889.99442696649	4310.17267294177
624	b[570,1]	-1.41669326083333	-1.41302	0.209621079236676	0.206333442	-1.777557	-1.084341	0.999759068433375	4607.78356007919	3516.54313321586
625	b[571,1]	-0.10288119255065	-0.106905	0.351558795023985	0.3470418189	-0.67146375	0.48938725	0.99989845018829	5342.19932720094	4667.92986655558
626	b[572,1]	0.460196370536	0.4640225	0.316185392063943	0.3188005128	-0.053408355	0.97994775	1.00030267788409	5294.81737409134	4915.18608223865
627	b[573,1]	0.08084123013315	0.08865025	0.231133024631024	0.22539256152	-0.3109966	0.4520283	0.999808271110052	4244.30444132733	4015.06596288022
628	b[574,1]	0.718333155867	0.713833	0.450611387014984	0.4525258437	-0.00905608700000001	1.4823955	1.00012783791148	4748.05888775977	4446.24959294941
629	b[575,1]	-1.43379930333333	-1.43202	0.207168995265884	0.209380185	-1.7792105	-1.099147	1.00044197125254	3549.53840330462	4575.90187231536
630	b[576,1]	0.657223424985167	0.660073	0.28515859555057	0.2828556171	0.1919152	1.122858	1.00044912721501	7499.48104396719	4433.90222014828
631	b[577,1]	0.0258489892887667	0.02579855	0.275202306496709	0.27863028123	-0.43028845	0.47188075	1.00014141894507	7148.65526812753	4812.25320200731
632	b[578,1]	-0.813381103858333	-0.8119805	0.215779790680957	0.2200156161	-1.1648145	-0.46746125	1.0010023902928	2732.406833375	3776.03350544826
633	b[579,1]	0.0734726615430583	0.0716008	0.345931996730381	0.34489916538	-0.4857467	0.65110005	1.00069530898843	5948.43736637413	4293.04717916183
634	b[580,1]	0.218878329380333	0.223928	0.371933521782746	0.37955338365	-0.37348585	0.8253748	1.00028596944786	5331.43533107798	3817.78632810842
635	b[581,1]	-0.117192814362667	-0.118314	0.228749998284835	0.22610917623	-0.49427095	0.26477925	1.0002649921542	8986.60465524578	4491.49933328045
636	b[582,1]	-0.290472517951833	-0.291688	0.293747139644933	0.29108071125	-0.7775044	0.1947636	1.00028443746945	5459.71359669757	4194.27590255196
637	b[583,1]	0.360895436170367	0.3585225	0.332080652866054	0.3324634131	-0.17417325	0.90846465	1.00028524069869	6922.0116633597	5055.58552158055
638	b[584,1]	0.688483875394483	0.6763395	0.44451470582342	0.447040965	-0.00737084750000001	1.4479885	1.0005156655137	5022.76450556474	4343.85953740677
639	b[585,1]	-0.0301840210513333	-0.02635965	0.229680274577689	0.2261506149	-0.4160567	0.34716615	1.00037706391446	6472.40248476311	4480.26063310334
640	b[586,1]	-0.0518512757703333	-0.0514064	0.256351642084231	0.254236248	-0.47300115	0.3703904	1.00060440567906	5880.21568688685	3933.62723296566
641	b[587,1]	-0.226419870126867	-0.2272445	0.28682501276652	0.2880565779	-0.7016113	0.2439438	1.00017145710097	6987.34764078453	4796.18797365973
642	b[588,1]	-0.159386296437183	-0.154518	0.236669691510129	0.233199110277	-0.5607254	0.2252485	0.9999180525787	7111.97957348241	3708.04180686565
643	b[589,1]	-0.736958403985	-0.736858	0.241463100097309	0.2410833621	-1.137842	-0.3462059	0.999944048716232	6728.02975710662	4331.02017225893
644	b[590,1]	-0.611433199094333	-0.607746	0.237440900866866	0.2334479721	-1.014769	-0.22319805	0.999994365487237	6875.76555702448	4331.00418515466
645	b[591,1]	-0.971222831666667	-0.9708385	0.199817359485394	0.1979604585	-1.3067395	-0.6495153	1.0000636803098	5897.78885432974	4125.31099764209
646	b[592,1]	0.5691411910295	0.563658	0.368503609950044	0.3611428275	-0.037495175	1.178542	1.00040995451708	6735.43309216707	4832.8313023751
647	b[593,1]	-0.18994024005255	-0.192024	0.304652283521705	0.299390713902	-0.6963899	0.3127279	0.999875160315952	5296.88416880905	4049.28660429648
648	b[594,1]	0.493840104373167	0.4852355	0.387345838745935	0.3963501297	-0.1327575	1.150006	0.999839739696041	6127.82677658874	4320.02789756322
649	b[595,1]	-0.693407824216667	-0.691801	0.208072353677219	0.2056603416	-1.0353145	-0.35938055	1.00020956620903	5867.78976529565	3658.51819969859
650	b[596,1]	-0.741504591266667	-0.7364455	0.221676270615563	0.2209318629	-1.1175155	-0.3850562	1.00067540649434	5882.96236368588	3878.49355276668
651	b[597,1]	-0.426111917655517	-0.420222	0.213980143561574	0.2124239628	-0.7820996	-0.07510531	1.00007733102255	5830.93555219398	4214.30596531701
652	b[598,1]	-0.25877240017135	-0.26068	0.363750187992633	0.3711488949	-0.8529532	0.3356848	1.00010845576462	5967.95762858791	4396.38555319819
653	b[599,1]	0.196861583809333	0.198407	0.284986964174105	0.282586547439	-0.26813815	0.6677971	1.00063734865251	5876.34285095694	4203.71511992219
654	b[600,1]	0.814579467212533	0.811435	0.359710570559254	0.348121893	0.22947195	1.404216	1.0004931109672	5274.84265835341	4558.39947935728
655	b[601,1]	0.343295803323012	0.3444665	0.286703495761712	0.2939358282	-0.12861295	0.8033021	1.00123989857021	2799.59352818202	3564.1115868775
656	b[602,1]	-1.60318156066667	-1.59978	0.217190018421226	0.214836153	-1.9665405	-1.254585	1.00001272859836	2729.65214417961	3751.28868472703
657	b[603,1]	-0.1072010373945	-0.1050925	0.210761877850078	0.20922873741	-0.4565782	0.24225725	1.00004178337069	3671.814870345	3863.72537440832
658	b[604,1]	0.722212736774667	0.7092795	0.445621876577618	0.4423463121	0.003489989	1.478191	1.00019905468735	5389.62913636919	4129.9184119614
659	b[605,1]	0.0987649638607217	0.09695115	0.307930082818014	0.3064586091	-0.41172995	0.61367495	1.00064722299014	10161.812713178	4859.01332313247
660	b[606,1]	-0.169460941321625	-0.1720525	0.270422820699838	0.27360397071	-0.61493845	0.2727487	1.00017453865423	7847.95731194594	4879.10996790677
661	b[607,1]	0.514022856472833	0.5141415	0.324138439340967	0.3182801202	-0.01725551	1.0453895	0.999935680352701	4707.54262752931	4068.48840125036
662	b[608,1]	-0.494025976236667	-0.4915145	0.199182071390474	0.1977061926	-0.82377555	-0.1737216	0.999909490407188	5362.357513051	3948.97725061028
663	b[609,1]	0.267157725199467	0.2677475	0.295480566945869	0.29383160142	-0.20651625	0.76104785	1.00102297319506	6261.9632773972	4348.96596648243
664	b[610,1]	0.166866460529033	0.1708175	0.269983462805306	0.2701564068	-0.27423555	0.60719275	0.999860556809463	5110.54576466006	3709.37699753043
665	b[611,1]	0.435886485238	0.4215245	0.480704105279242	0.4769160963	-0.3284844	1.2509075	0.999923912394765	5168.63385048372	3734.94764465899
666	b[612,1]	0.67668989355155	0.6736215	0.332746820450191	0.3399038412	0.1316063	1.233228	1.00041900569452	6382.11517721859	4472.90680703642
667	b[613,1]	0.8322535488	0.825216	0.389405534967745	0.3899593824	0.202583	1.470766	1.00009838337677	5309.01503977095	4103.47262363309
668	b[614,1]	-0.00269354280243333	-0.004650815	0.317059171904698	0.3093986049	-0.5238273	0.52507215	1.00029137792021	6393.04910135714	4771.66873280316
669	b[615,1]	0.186149172861	0.180712	0.319595192420513	0.32436426582	-0.3318339	0.7093275	1.0001861417313	6668.4880552688	4791.9882020791
670	b[616,1]	0.161542191130833	0.158679	0.340353613314247	0.3443976018	-0.3931461	0.72752155	1.0002580741738	5529.31636617683	4430.99885066758
671	b[617,1]	-1.02007713416667	-1.014435	0.194006579327156	0.1935282258	-1.344523	-0.71183795	1.00076320332999	4589.06387172478	4051.12288766105
672	b[618,1]	0.178357386617155	0.179043	0.257303838626651	0.253520167026	-0.24339145	0.60179705	1.00034071652451	5627.98281925244	4984.41710193436
673	b[619,1]	-0.11423663022935	-0.1140245	0.315961003502767	0.3179517243	-0.63417835	0.4091146	1.0002566895628	4786.51427196802	5067.20233542442
674	b[620,1]	0.0920983338232667	0.0910293	0.275198196281843	0.28158013632	-0.36024975	0.5417741	0.999838286527781	5563.16534453647	4456.69038984854
675	b[621,1]	-0.306340675843533	-0.310421	0.338925852875394	0.34044491607	-0.86198145	0.23924635	1.00019911996734	7294.15645482302	5026.22865112262
676	b[622,1]	-0.0734543124420333	-0.07156395	0.250587615469715	0.25395314553	-0.4778107	0.3317661	1.000319471434	7399.11168614752	4435.48335479741
677	b[623,1]	0.683000543554333	0.6727685	0.441431715548644	0.4472670615	-0.022055505	1.4102825	1.00018955209486	5383.08993385101	4848.82705086721
678	b[624,1]	-0.478382090570583	-0.475795	0.243633355835886	0.2396170707	-0.88017015	-0.078528775	0.999956528559857	4921.9442934843	4452.52717411169
679	b[625,1]	0.828873735106667	0.824731	0.384758687695663	0.3898452222	0.1970915	1.458663	0.999944662114279	5899.39966165556	4138.0217537273
680	b[626,1]	0.7684252569185	0.7508625	0.434725114300203	0.4253097555	0.08293319	1.5120575	1.00065774511333	6766.24637066942	4530.14930869672
681	b[627,1]	-0.830450542433333	-0.8281285	0.221116320520293	0.2157768627	-1.198493	-0.4686576	1.00051860897685	5813.22686482343	3643.35769824049
682	b[628,1]	-1.35607385266667	-1.355925	0.235982889762327	0.232931286	-1.751995	-0.9698288	1.00060546731825	3660.13614323513	4495.65031332573
683	b[629,1]	0.463182520440217	0.4499705	0.420118239917175	0.4094207313	-0.2117656	1.1889395	0.999898016196293	5845.09948082687	3982.56690410064
684	b[630,1]	-0.20193379074375	-0.1982085	0.320105395426245	0.320678967	-0.72822005	0.3210702	1.00012173706169	5057.21450377814	4143.0791428125
685	b[631,1]	0.0417621847982833	0.0438271	0.224381630067489	0.22301506416	-0.33195415	0.3998253	1.00037270548428	7619.95173056057	4424.85708561458
686	b[632,1]	0.081797133330845	0.08146445	0.293895480197296	0.28930796643	-0.39685	0.56617155	0.999879214958473	6902.27413623425	4284.062151496
687	b[633,1]	0.501736142796833	0.4981045	0.307411962726835	0.3059278383	-0.00935422600000001	1.0104115	1.00003685582032	6580.34545691059	4793.331087829
688	b[634,1]	0.248350228137683	0.2457895	0.339320277388545	0.34266103242	-0.2988408	0.8016738	1.00058101752039	7025.1680134307	4621.31351267987
689	b[635,1]	0.327252575812667	0.3290315	0.34546830301108	0.34515602583	-0.2398205	0.898759	1.00015530919858	5306.9279033802	4359.86306995481
690	b[636,1]	-0.365150170498067	-0.3643315	0.218572212754321	0.2177064666	-0.7284797	-0.00638139599999982	1.00099777476676	4990.75386028179	4192.12064437773
691	b[637,1]	0.0615713386039833	0.05639175	0.353830589655526	0.3488424366	-0.50251205	0.650089	1.00054101281416	6239.76678056143	4545.14597469391
692	b[638,1]	0.369560798148	0.3576545	0.398935491463077	0.40236459312	-0.2710144	1.0328225	1.00077366431254	6158.66031749379	4786.98955349233
693	b[639,1]	-0.215857994969333	-0.217011	0.331615505191625	0.332351825211	-0.7593478	0.33480795	1.00040161801583	6182.19179533902	4477.85677816461
694	b[640,1]	-0.463116826341667	-0.4636945	0.184967790511756	0.1888491402	-0.7739753	-0.164844	1.00061121663477	5573.3079411161	4215.52151684167
695	b[641,1]	1.037445825689	1.02882	0.420476548118621	0.4147247328	0.37318045	1.7609635	0.999980747807632	4528.79018746854	4137.63856582948
696	b[642,1]	-0.93376205035	-0.925949	0.22748607943983	0.2321321646	-1.3106675	-0.5729434	1.00064631837813	3701.44305916635	3622.11922968242
697	b[643,1]	0.246177795598633	0.248662	0.289247237936885	0.2891574084	-0.2266849	0.72013025	1.0009303263016	6945.64616031978	4562.06874407491
698	b[644,1]	0.1791951287731	0.1721105	0.373861694524219	0.36846249783	-0.4222465	0.81092065	1.00010359844815	6106.08064914128	4312.48624383131
699	b[645,1]	-0.223041360264383	-0.2256365	0.301369166032326	0.29323744947	-0.71650905	0.2764012	1.00059911985626	7136.25995663065	4493.39237593436
700	b[646,1]	0.623043489939167	0.6045845	0.470105911767873	0.4658240244	-0.1137405	1.4233695	1.0002832098277	5604.91125844131	4238.33338364858
701	b[647,1]	0.128210735360333	0.1261195	0.390942734504967	0.3921862476	-0.51063425	0.77353055	1.00014446331517	5850.53360302126	3814.33097294064
702	b[648,1]	-0.845013108865	-0.847428	0.313689380041325	0.308580951	-1.361737	-0.32933765	1.00025559847805	6102.67566999207	4670.87424046386
703	b[649,1]	-0.702074698783333	-0.6970175	0.218758925983037	0.2220475194	-1.0685415	-0.34456015	1.00008851182676	3507.07165914945	3684.27377452601
704	b[650,1]	0.0322245590038167	0.03392185	0.203295296754393	0.2043601014	-0.30866535	0.3654672	1.0000927718061	3516.53288669164	3510.58519764063
705	b[651,1]	0.0971330800318167	0.09988345	0.270574956955514	0.26725510686	-0.35662315	0.54049235	1.00018398739273	4295.78568200771	3946.15378209774
706	b[652,1]	-0.580557229786	-0.5752485	0.229353568380917	0.22861692	-0.96670965	-0.213309	1.00097969093111	6483.66761793744	4211.2617544689
707	b[653,1]	-0.3969370388375	-0.3952975	0.274104329184392	0.2684595711	-0.85624355	0.0620845950000001	1.00063907699058	7781.58960358653	4877.16884956169
708	b[654,1]	-0.0857921534236667	-0.0848414	0.248387142825334	0.24606734439	-0.4895382	0.3181548	0.999851318211783	7205.00301490992	4687.19122555179
709	b[655,1]	0.4917260884815	0.485802	0.379101429446943	0.3810919518	-0.1246992	1.119152	1.00013093549507	5671.16798063821	4893.62317997608
710	b[656,1]	-0.149603280166233	-0.1472775	0.23848732017824	0.2375881326	-0.54310875	0.2448912	1.00023845520933	7013.90156230017	4489.63950649395
711	b[657,1]	-0.168155067043	-0.1674705	0.241467605827443	0.238487803932	-0.5702941	0.2340204	1.00002688045665	6223.99677839869	4273.541538367
712	b[658,1]	0.401548924014333	0.402283	0.265920811022243	0.2613682953	-0.041538975	0.83151905	1.00086737742111	5898.39467471103	4075.47804505054
713	b[659,1]	0.4198876910155	0.41909	0.277048893913253	0.275037126	-0.0288536	0.8754013	1.00088547133036	3840.0196222836	4254.30892769176
714	b[660,1]	-0.0199118914938333	-0.01460765	0.269424762831667	0.2683817346	-0.4728285	0.42239115	0.999985120845047	7810.09617784796	4779.48410291123
715	b[661,1]	-0.19911387885225	-0.1929785	0.258139115160295	0.2562436884	-0.63451045	0.22558605	1.00065413115238	8051.9704511557	4574.42533162054
716	b[662,1]	0.00130351512758333	-0.0044567	0.417419215241534	0.41046492648	-0.67389675	0.6923853	1.00075146699768	5516.94697198001	4839.14565613829
717	b[663,1]	0.497523778971333	0.478176	0.484276291091805	0.4816344708	-0.2562774	1.3183365	1.00092243689866	4837.51852695618	3975.43414964774
718	b[664,1]	-0.6311743438915	-0.6311895	0.254865379834655	0.253561665	-1.0469135	-0.21812205	1.00092827997209	5935.40629041268	4771.44072529349
719	b[665,1]	-0.957633893333333	-0.9509205	0.246299178039937	0.2473021278	-1.3670625	-0.5619708	1.00021023716808	6596.54628580647	4238.21185832756
720	b[666,1]	-0.0246362193589167	-0.0218968	0.202885798993148	0.2066232903	-0.36251775	0.30398635	1.00031952526374	4401.60261352892	4594.53509266759
721	b[667,1]	-0.33287228166301	-0.3286725	0.317500413031976	0.3142993392	-0.8579998	0.17898155	0.999991972034516	5092.05350634351	4444.85712409179
722	b[668,1]	-0.198789927282933	-0.1941355	0.316348350362237	0.3202060176	-0.72052685	0.3071096	1.00004060030118	7396.82240797547	4576.34714444018
723	b[669,1]	0.560319639841	0.561196	0.28406158564051	0.2835702303	0.091912705	1.0277245	1.00071480499987	5506.04644396914	4886.65180605079
724	b[670,1]	-0.298441366397633	-0.2961605	0.216143248298842	0.2195256168	-0.65717795	0.05120125	1.00143908621121	6862.68283398698	4153.86519217128
725	b[671,1]	-0.616360138265	-0.6129235	0.210483501285944	0.2127197415	-0.96465295	-0.27364755	0.999862440945538	6758.19257511932	3860.75688071798
726	b[672,1]	-0.113790389567615	-0.119927	0.345673644505501	0.3451329714	-0.6654223	0.46129765	1.00029837670713	4694.60599809055	4452.2141169514
727	b[673,1]	0.478595607777983	0.460099	0.483691523144798	0.4896501477	-0.28221215	1.281377	0.999999365104348	6325.46878601115	4837.19338955567
728	b[674,1]	-1.16662551333333	-1.162305	0.208060137948768	0.209165208	-1.50824	-0.8371891	1.00207807428477	3000.45910077301	3455.13259758874
729	b[675,1]	-0.0709650821383333	-0.0702409	0.228490333927391	0.22868452656	-0.4469321	0.30723185	1.00012650338726	7525.68253745141	4533.32611625114
730	b[676,1]	-0.462422905629667	-0.458524	0.316337152101026	0.321005139	-0.9808336	0.0525790100000001	1.00070161836474	4159.85773302936	4170.41421440724
731	b[677,1]	0.444100726614667	0.4268015	0.476212085560164	0.4772897115	-0.31084905	1.247659	1.0018500783641	5475.96827572965	4150.81209119217
732	b[678,1]	-0.101056826261883	-0.1046345	0.296097582423304	0.29701407645	-0.5911831	0.3951116	1.00004675395169	6338.18833238595	4644.40836050654
733	b[679,1]	0.60716384328	0.600657	0.369140194188962	0.3640761516	0.017133445	1.237851	1.00007024727168	6574.36375454861	4678.54659278839
734	b[680,1]	-0.3092377761625	-0.305158	0.252237867561421	0.256282236	-0.738887	0.0950255400000002	1.001460537946	6915.14317457648	4505.05694417188
735	b[681,1]	0.443653420261833	0.447317	0.269121375704661	0.2730089292	-0.003050428	0.88178065	1.00078262303272	7107.65444014098	4784.86467115591
736	b[682,1]	-0.143284750935133	-0.136894	0.274666577870292	0.27330426312	-0.5995409	0.298181	1.00130758916336	8250.92710383153	3971.01429476749
737	b[683,1]	0.453984053816517	0.448342	0.399297829258899	0.3957511593	-0.18367345	1.127239	0.999904607301878	6513.39820111702	4814.17804613336
738	b[684,1]	-1.0585817095	-1.053	0.228913554122116	0.2312344503	-1.441384	-0.6925137	1.00042721433201	6295.0510425547	4049.56981915479
739	b[685,1]	-0.506017031306333	-0.504937	0.20558040278629	0.2035787712	-0.84853815	-0.16683855	1.00053076634086	4047.70131908161	3687.5585477819
740	b[686,1]	-0.0896637120783333	-0.0873947	0.228864070143183	0.22885828728	-0.46349965	0.2849573	1.00001749872193	7675.55658281573	4631.75618688495
741	b[687,1]	-0.013753562753235	-0.0119306	0.238033169438854	0.23928926784	-0.41248765	0.37393095	1.00080314986971	5520.69142143681	4379.57109112315
742	b[688,1]	0.398731575373707	0.3936835	0.326781899098694	0.3194995587	-0.1309097	0.94680375	0.99990853573081	6683.77055186919	4501.00167710533
743	b[689,1]	-0.867553139666667	-0.8615375	0.235373012825411	0.2347615557	-1.260108	-0.494484	1.00053225074848	4149.49385286531	3799.20735390851
744	b[690,1]	-0.2924795669001	-0.288289	0.243634017881065	0.25033701	-0.692477	0.106306	0.999997043316637	5522.10014763653	4559.10988132735
745	b[691,1]	0.4152348847132	0.407568	0.415146290293337	0.4137499233	-0.2421227	1.1104985	0.999918258676647	5626.10591020211	4519.46713486584
746	b[692,1]	0.299316093502333	0.2980895	0.267727204434396	0.2651719056	-0.1441558	0.744152	1.00005913545892	8035.09808896608	4400.86341457102
747	b[693,1]	0.581677944762267	0.5819065	0.462923720461375	0.4602828069	-0.1689462	1.3490345	1.00094948025333	5375.34783646513	4343.96904674994
748	b[694,1]	-0.270590625393167	-0.266103	0.261234799401565	0.26186615238	-0.70251345	0.15139335	1.00034686953218	2714.58857555123	3202.00937899436
749	b[695,1]	0.501835197240333	0.504426	0.289025869321877	0.2956667637	0.01521642	0.957947	1.00014634632923	5098.08646998586	4351.63247181604
750	b[696,1]	-0.247607558029333	-0.250571	0.334015854574865	0.3271675659	-0.7961919	0.30576075	1.00108396233041	5917.65805434297	4685.0087122416
751	b[697,1]	0.212352873385317	0.2122505	0.279613242851171	0.28268711961	-0.2488263	0.6726101	1.0001425010746	8804.95723668058	4567.7856420438
752	b[698,1]	0.4388457518778	0.43186	0.353743353348125	0.3495837366	-0.12522405	1.0343065	1.00046685515428	5942.27246885798	4718.08271547079
753	b[699,1]	0.013974813472085	0.01918735	0.306064444038143	0.2971063683	-0.4992409	0.52183205	0.999989445126046	5969.89698466089	4281.7315785413
754	b[700,1]	-0.371894640614667	-0.3676915	0.220505347469107	0.2235041739	-0.74316355	-0.017436075	1.00029271366903	6604.08132520806	3651.83226574483
755	b[701,1]	0.02011079349065	0.01955735	0.245114210016325	0.2457817215	-0.39251535	0.41887325	1.00103443777894	7271.2136068341	3938.47492215904
756	b[702,1]	0.143110386342083	0.142016	0.351768239279221	0.3498728436	-0.42847175	0.72710525	1.00138359990901	5632.87456335291	4201.43240841191
757	b[703,1]	0.615744514415667	0.5981335	0.469210331167387	0.4637305932	-0.1279196	1.405695	0.999921781191975	4386.39786209749	4179.78603838987
758	b[704,1]	0.1361037735603	0.133217	0.272544432177424	0.26464721346	-0.3122879	0.58883065	0.999982812246603	7414.45802627293	4647.53241845899
759	b[705,1]	0.395232469461333	0.3826695	0.348712719962815	0.3487431024	-0.1599346	0.9813788	1.00107379680792	6068.32226858992	3816.28044714327
760	b[706,1]	0.4383017563585	0.425616	0.36108433070086	0.3568759047	-0.15009745	1.0413855	1.0002130795504	5967.28231981903	4237.12253075852
761	b[707,1]	0.363134503599	0.3632575	0.364958986999603	0.366543198	-0.2255338	0.97283095	1.00023625413913	6315.9840717743	4349.98868597555
762	b[708,1]	0.128654103362127	0.12167	0.367130333628128	0.3571664943	-0.46630915	0.7408075	1.00091749943003	6637.64452789647	4407.34812033413
763	b[709,1]	0.05466595798925	0.0516834	0.372458474082477	0.36997304484	-0.5592719	0.6744762	0.999907955082231	6499.10897889554	4639.7774840815
764	b[710,1]	-0.106175772034583	-0.118474	0.358941954066923	0.3540537756	-0.68192985	0.48557405	1.00023756786575	6092.2676247634	4388.96352648442
765	b[711,1]	0.180078025777843	0.177278	0.268003515200241	0.267188501055	-0.25468555	0.628163	1.00046296525237	6467.73572440862	4675.28947279405
766	b[712,1]	0.255286673746167	0.258647	0.260809396773997	0.26262946899	-0.1760526	0.68788695	1.00012303575094	7305.76684785155	4443.89960574397
767	b[713,1]	-0.144802558054333	-0.14906	0.303626588192454	0.30064118322	-0.6458508	0.3654078	1.0004373989732	5036.80186122579	4538.1214976425
768	b[714,1]	0.308964690258983	0.3032315	0.330960221606289	0.33827090556	-0.2327923	0.8565239	1.00137660327824	6276.72583085609	4680.21849837233
769	b[715,1]	0.459147104420175	0.4419285	0.480763376559935	0.4905011601	-0.30362605	1.280392	1.0001250119338	5035.31236423187	4502.64424039744
770	b[716,1]	-0.15874206227695	-0.1578185	0.211517824878803	0.21492251445	-0.50940535	0.189865	0.999972087091995	4004.18433235188	4110.44354974771
771	b[717,1]	0.293760435864733	0.2984995	0.301903459494164	0.30232171032	-0.2050028	0.79241485	1.00009200142481	8048.93315302853	4941.31493263254
772	b[718,1]	0.790023228116	0.775858	0.433624388262849	0.4268353509	0.09184887	1.5343495	0.999838800391562	5852.10460998008	4821.05722997309
773	b[719,1]	-0.08805735526335	-0.0831709	0.319083299164268	0.31872030414	-0.62097685	0.4384312	0.999995788534317	6537.06094188598	4702.89611374976
774	b[720,1]	-0.9450602665	-0.943276	0.206817439215043	0.2044416444	-1.287024	-0.6006815	1.00049416790952	5381.22701067396	4322.70959625553
775	b[721,1]	-0.449385256570233	-0.443085	0.211914161973909	0.2085136053	-0.8002842	-0.11191105	1.00015898008632	3817.1390113919	3570.90567044821
776	b[722,1]	-0.705619089173333	-0.699768	0.261781999744556	0.2627345112	-1.146477	-0.2781442	1.00074621405635	8063.0941817264	4381.13422005638
777	b[723,1]	-0.22833648628569	-0.226634	0.276839944144279	0.2789645334	-0.67752695	0.22859255	1.00041200908094	7854.57402273712	4829.11926108342
778	b[724,1]	0.2441141926259	0.2447555	0.250229562459014	0.25609698513	-0.16465635	0.64887675	1.00035354633666	7981.2591561901	3888.86519503252
779	b[725,1]	0.0726943224456667	0.0789204	0.292240995405066	0.2879542785	-0.41257555	0.55541255	0.99995506242251	4451.81366653451	4188.90867320816
780	b[726,1]	0.377661358686693	0.375172	0.386621964071851	0.3823580922	-0.2508711	1.0279375	1.00018988117721	5634.06328825291	4746.5030656713
781	b[727,1]	0.451048995824467	0.4541835	0.276214952188172	0.2814612318	-0.006125257	0.8979351	0.999900626043091	4845.61782547759	4377.06338058172
782	b[728,1]	-0.971256126133333	-0.972203	0.265274421416735	0.2648331315	-1.4160725	-0.53425795	1.00101634044738	6380.14847025513	4431.78084854165
783	b[729,1]	-0.415020904994833	-0.4122075	0.232856438106939	0.2309809257	-0.80230425	-0.0425226749999999	1.00003613787855	8183.43286730017	4420.46643026226
784	b[730,1]	0.482260808704017	0.4832685	0.355024558729863	0.3537609621	-0.1019044	1.061021	1.00014075487894	6329.85469222601	4179.08195004499
785	b[731,1]	-0.0703935907695	-0.07087955	0.253492880293965	0.25001224647	-0.4886873	0.3404827	1.00040994005689	5514.08832579433	4538.18200714118
786	b[732,1]	-0.6361316671	-0.63184	0.216495900409009	0.2157071805	-0.98603545	-0.28341435	1.00174912922661	6071.52415575033	3916.02567596894
787	b[733,1]	-0.105354296569117	-0.1061145	0.249924744170101	0.2456490288	-0.5234093	0.30097605	1.001003528694	7618.05556168504	4232.14377951439
788	b[734,1]	0.00809115852541667	0.01222105	0.254882721707413	0.25400948433	-0.41622195	0.42251935	0.999986712500363	5548.64468474436	4115.88724204149
789	b[735,1]	-0.0202270803797667	-0.0192815	0.300981350026524	0.3026090382	-0.5178962	0.46505575	1.00001467094714	5859.24134158967	4414.51060533398
790	b[736,1]	0.279766446583667	0.2815795	0.262829873144143	0.26078934	-0.162763	0.7046396	1.00072140756257	6591.77259996172	4844.95634770874
791	b[737,1]	-0.0775853829511667	-0.07897645	0.234743030043646	0.23254054677	-0.4642918	0.30831125	1.00104743753996	8900.9618647801	4768.83784240374
792	b[738,1]	0.529302563105667	0.5283725	0.331432246549411	0.3243083718	-0.015688765	1.0805535	1.00050852097155	3624.05225918021	4778.04592044636
793	b[739,1]	0.1799300817433	0.178541	0.251228095329904	0.2536795317	-0.23972825	0.5852027	1.00078932263736	6227.85711610919	4323.54916557961
794	b[740,1]	-0.073087045901815	-0.06848245	0.204425164136817	0.20407195809	-0.4073135	0.2616614	1.00079614598426	4279.58610398339	3846.49778649408
795	b[741,1]	0.684435997159333	0.6674915	0.452731184445474	0.4508497644	-0.038763515	1.4524485	1.00041501898037	5514.07764185162	4211.03190671623
796	b[742,1]	0.358434851149833	0.346443	0.414208513222856	0.40972903797	-0.3065942	1.066485	0.999939691673029	5151.58764090538	3996.60934212291
797	b[743,1]	0.538957475785217	0.5180505	0.474627371590789	0.4756833144	-0.20586985	1.3676945	1.00092554666963	5431.43275998917	4497.39975788085
798	b[744,1]	0.583672558924333	0.5808845	0.364144116778057	0.3583948284	0.00456577349999999	1.191322	1.00039244120893	6688.61557852911	4790.369926278
799	b[745,1]	-0.305332320782433	-0.3042925	0.265348408995521	0.2694054699	-0.7398419	0.1218948	1.00068577826834	7317.69623834036	4703.80110826901
800	b[746,1]	0.559224627671917	0.555566	0.354699066625834	0.3556942725	-0.0052311955	1.1513655	0.99991561672151	6472.54808021976	4291.16517592726
801	b[747,1]	-0.114655206666117	-0.1138455	0.26185582430336	0.26479250826	-0.5429649	0.3142978	1.00013683015228	6552.14756706376	5167.05921893729
802	b[748,1]	-1.18356294783333	-1.181825	0.20713312195983	0.208720428	-1.5270275	-0.8466725	1.00024714003511	5026.26601943075	3871.33122133866
803	b[749,1]	0.7270874208855	0.72783	0.287442188936196	0.2834256768	0.2476007	1.20551	1.00127265993894	6055.54162195483	3996.38945904595
804	b[750,1]	-0.0279928260572333	-0.03974745	0.404785850874794	0.4049588466	-0.68209565	0.64147605	1.00019157254646	5337.39073183031	4670.80062080559
805	b[751,1]	0.08063105366235	0.0867371	0.236446802756489	0.23401106358	-0.3188844	0.457278	1.0008144402768	3149.85691451791	4281.90239857226
806	b[752,1]	-0.110077135426667	-0.110397	0.339018923082173	0.340427199	-0.65337765	0.4467653	0.999884534615236	5382.23832770464	3975.48923168503
807	b[753,1]	0.4847053734372	0.4664265	0.482856811722422	0.479168907	-0.2780413	1.3062435	1.00050627336375	4784.54551230803	4271.80495533007
808	b[754,1]	0.390306470410333	0.3863145	0.366613839360644	0.3659931534	-0.1971675	1.0013275	1.00042697637661	6695.5659936965	4322.13523149776
809	b[755,1]	-1.21360911133333	-1.213275	0.22498523416404	0.226437498	-1.5915705	-0.85014155	1.00015978279981	5843.75746956416	4232.45593547677
810	b[756,1]	-0.976984205333333	-0.974901	0.226375205839003	0.2270883594	-1.358832	-0.60776	1.00083048894179	5566.50328693955	3836.32219671594
811	b[757,1]	0.882936048936667	0.8678345	0.429830337376368	0.4298709744	0.1985332	1.6034595	0.999923211088066	5200.91442577235	4286.14800940127
812	b[758,1]	-0.58445814468	-0.5802365	0.204541207987608	0.2045432025	-0.92729335	-0.25445905	0.999918356819488	6936.85270843913	4144.0353816475
813	b[759,1]	-0.676336029066667	-0.6741655	0.183417639813094	0.17954286	-0.9800542	-0.378462	1.00129701883344	3032.70311014842	3421.24422407518
814	b[760,1]	0.0906280297887167	0.0924653	0.282988862460779	0.27928803672	-0.3757601	0.54262915	1.000412065824	7465.6596085145	4835.93389802522
815	b[761,1]	-0.145279812098683	-0.1433425	0.256740647256008	0.2533518771	-0.5814124	0.2737977	0.999908323258107	7121.58189901842	4276.31157862972
816	b[762,1]	-0.40813695419605	-0.4062995	0.266260148088011	0.2613905343	-0.8431765	0.0275570750000002	1.00102043057252	7431.29642264438	4818.56561157458
817	b[763,1]	0.03166544812345	0.033104	0.255032923820206	0.2506743015	-0.39320185	0.45227575	1.00041353162911	5747.79523621472	4490.19805252887
818	b[764,1]	0.0993858586398333	0.0941455	0.423877380386136	0.4144467453	-0.58471675	0.8164515	1.00003761065799	5381.64955930794	4239.34741896102
819	b[765,1]	-0.618511863665	-0.615213	0.233953224034206	0.2319727851	-1.0100575	-0.2394914	0.999713794338849	8876.92707167189	4497.03967730575
820	b[766,1]	-0.390894895350283	-0.3873685	0.282066759201758	0.28451094	-0.85395345	0.06600873	0.99998768891726	4795.23078925145	4115.2568884227
821	b[767,1]	-0.102497132375217	-0.1009415	0.293850936238845	0.2933272209	-0.5887335	0.378552	1.00079790481543	7284.20924156951	4961.55519681129
822	b[768,1]	0.598319494343	0.584332	0.467038365757197	0.4681517064	-0.1390453	1.3985725	0.999880287626728	5502.75596082659	4477.43742474307
823	b[769,1]	-0.734795338915	-0.730203	0.240842287338249	0.2398483563	-1.1450335	-0.3459046	1.00050005053842	7897.22095930867	4403.28053330816
824	b[770,1]	-0.4711754634355	-0.465922	0.236879292140412	0.2365666212	-0.85932705	-0.0837994949999999	1.00101226302549	5452.66102730089	4158.12480577869
825	b[771,1]	0.19780866943866	0.2001505	0.238811838363331	0.24001203534	-0.1955171	0.57795295	1.00000449570835	3843.48384155589	3879.27541727794
826	b[772,1]	0.0253156576878833	0.02811565	0.224983065022899	0.22501546221	-0.34858455	0.3853111	1.00038121948558	6405.47965541738	3762.52896150831
827	b[773,1]	0.209634901364667	0.2038585	0.37395872823193	0.3738576051	-0.3949567	0.83381625	1.0001505468643	5330.70176528101	3974.06904733434
828	b[774,1]	-0.294418748779167	-0.29162	0.253753278191369	0.2558241126	-0.712996	0.1198537	1.00028424685331	8086.78837077159	3818.34518260472
829	b[775,1]	0.3361285537829	0.3362885	0.270742743039597	0.2695337148	-0.1141419	0.7801152	1.0006138395373	4396.28034047179	4969.76084386993
830	b[776,1]	-0.581120968993333	-0.5799285	0.21286638368743	0.2110636773	-0.93503225	-0.23371765	1.00021141498677	6810.34955929602	3589.18578589875
831	b[777,1]	0.186742307698833	0.1859505	0.341609671586268	0.34573386918	-0.37013555	0.76314335	1.00025548087934	5933.38174711863	4670.21018566983
832	b[778,1]	-0.348191741319167	-0.3461545	0.237337277596299	0.2363012358	-0.7462916	0.03612752	1.00002334273203	5416.04114786964	4128.23735196467
833	b[779,1]	0.981606580130667	0.970412	0.430218572891346	0.4276329897	0.29085745	1.707463	0.999890561154651	5561.65436642369	4337.13830212126
834	b[780,1]	-0.544965995576333	-0.542345	0.232323500292225	0.2320758258	-0.93189955	-0.1678853	1.00010197440491	5963.59759692947	4458.96385290579
835	b[781,1]	0.201880316101817	0.2007105	0.290144726299429	0.291436305447	-0.2738285	0.68301035	1.00029064850389	4160.54499490794	4127.62607470109
836	b[782,1]	0.294972029675833	0.297224	0.264496612223552	0.2664854892	-0.1363494	0.7236842	1.00042360951505	7072.43757569644	4680.8805409631
837	b[783,1]	0.436633490865333	0.436535	0.316559737523888	0.3219710529	-0.0785187	0.9567482	0.999823342675026	6133.88189566488	4965.44404040426
838	b[784,1]	0.7057728680225	0.6900395	0.448610778627887	0.4446050532	-0.00330273450000001	1.488005	1.00077526114698	4910.94651547114	3985.06102269175
839	b[785,1]	0.2796867959713	0.2760465	0.373573928500831	0.36423812565	-0.32633095	0.90203725	1.0010868906775	5493.36879455596	4485.62564692795
840	b[786,1]	-0.2672543809435	-0.2655	0.245383060569008	0.2434644177	-0.6744408	0.1285336	1.00052025447457	7088.12429055243	4280.7387675794
841	b[787,1]	-0.436862445332833	-0.435602	0.249848477631759	0.2492658315	-0.8572093	-0.0311550149999998	0.999809838923543	3618.60499654909	3277.23432278455
842	b[788,1]	-0.6065990857366	-0.604093	0.250679462096263	0.2510531058	-1.025721	-0.19214475	1.00099624356918	5680.99194458204	4045.98852762577
843	b[789,1]	-0.0526327273976833	-0.05003145	0.30973765472034	0.31354699383	-0.56665795	0.449853	1.00010624484468	8455.24434314268	4916.70045124397
844	b[790,1]	-0.186634486160833	-0.183649	0.203542418937689	0.2049939129	-0.5211183	0.14600345	1.00090511870465	2856.92693627888	3187.89172525162
845	b[791,1]	0.416204474978933	0.407919	0.485528839062027	0.49923352584	-0.35469885	1.225184	0.999877953852473	6064.93549905991	4458.78271580638
846	b[792,1]	-0.735915770716667	-0.7338605	0.222819973765503	0.2258311146	-1.099662	-0.37564485	1.00053569510147	5538.56952265277	4112.49873083223
847	b[793,1]	-0.633250427916667	-0.6317165	0.222920663426461	0.2203788531	-1.0104405	-0.27013135	0.999907753207702	8082.89354868079	4360.26654241083
848	b[794,1]	0.719628371535167	0.7108575	0.443935751317801	0.4469112375	0.023801215	1.4693005	1.00014736876178	5330.74205768696	4424.3286175127
849	b[795,1]	-0.799999837383333	-0.7994655	0.196426072114649	0.1971353916	-1.1208945	-0.48260415	1.00094284944374	3527.06079247217	3412.22848491708
850	b[796,1]	0.5088843984845	0.496191	0.478899439903664	0.4703748651	-0.2536265	1.3165165	1.0000429094118	4822.7195815031	4143.18810258125
851	b[797,1]	0.125108166872033	0.112445	0.421884045574749	0.4104415014	-0.55564505	0.83650735	1.00009200523841	5763.79904768137	4497.80893803508
852	b[798,1]	0.536580025531	0.5211765	0.469139622442628	0.465321423	-0.20583375	1.3338035	1.00011189440792	5796.86901083555	3936.052764275
853	b[799,1]	0.211073083302517	0.212341	0.229553654675091	0.2258874534	-0.16898805	0.58215515	1.00002394672957	3295.72777857461	3135.27987118292
854	b[800,1]	-1.377301969	-1.37285	0.198894693921149	0.199150245	-1.709715	-1.0618385	0.999897031027823	4148.40643734733	3679.4053583895
855	b[801,1]	-0.1696599368782	-0.170662	0.278468735623575	0.27574862574	-0.6287879	0.2886597	1.00035537770689	8205.79832596648	4320.31279354709
856	b[802,1]	0.779186602973333	0.7777865	0.264892075600248	0.2675840958	0.3448629	1.209619	1.00013295254388	5061.9692786523	4247.72024935024
857	b[803,1]	0.487395644798333	0.491144	0.260358094362605	0.2603023059	0.053407445	0.90739885	0.999923765458139	7064.60741094325	3853.59938532948
858	b[804,1]	0.216631857638333	0.215519	0.257751143169304	0.25516294713	-0.2029798	0.63442515	1.0002344533286	6151.44045794114	4180.24759816303
859	b[805,1]	0.631287186515667	0.619805	0.38583256701918	0.3795722868	0.01544972	1.285204	1.00002710465592	6177.0643407893	4250.21220001685
860	b[806,1]	-0.792663608783333	-0.7917115	0.234185736427245	0.2355073035	-1.1867935	-0.4107135	1.00069494425289	5699.41391073757	4188.85197305409
861	b[807,1]	0.171586318080167	0.1740445	0.251314160326748	0.2535579585	-0.2504055	0.581112	1.00061605950123	7452.4109228774	4709.16821190758
862	b[808,1]	-0.23982559048815	-0.2422545	0.371876438713157	0.363206673417	-0.85680075	0.3905885	1.00034578532346	4692.12123989285	3671.65307690075
863	b[809,1]	0.173501317557167	0.168998	0.296682503995923	0.2966052495	-0.30330275	0.6658557	1.00067847525913	6979.40522009179	4338.61199620772
864	b[810,1]	0.203185703731573	0.199664	0.307037305661581	0.304232462961	-0.30021745	0.7128712	1.00004104292735	6892.07566841197	4823.09888006457
865	b[811,1]	0.693797093901667	0.6817785	0.446174275491034	0.444098004	-0.021651355	1.4457505	1.0007844295108	5750.64577913584	4295.60029275332
866	b[812,1]	0.12478852445295	0.119483	0.361735906740271	0.3660724725	-0.45554205	0.71858075	0.999842269386406	6382.46261347518	4454.50152922791
867	b[813,1]	-0.67783816847	-0.677475	0.272968084848514	0.2715930462	-1.1307535	-0.23246	0.999882611048809	2505.10637048434	3435.73403360531
868	b[814,1]	0.9015496102425	0.8932565	0.436430717662046	0.4368391944	0.2109873	1.6286705	1.00066372175236	5036.95759953078	3852.94677252402
869	b[815,1]	0.155718980769867	0.153614	0.33379275605331	0.3381981099	-0.3772198	0.71781385	1.0000842728652	6756.6906429866	4724.07127294202
870	b[816,1]	-0.368468978444733	-0.366689	0.2031167128208	0.2058768012	-0.70697755	-0.042122975	1.00141537399523	5795.2315233189	4539.14427219628
871	b[817,1]	-0.90824417395	-0.9087785	0.248063678521822	0.2444162469	-1.3153125	-0.50020745	1.00063198544998	4203.0056725231	3491.78219049218
872	b[818,1]	-0.551678244413333	-0.548819	0.213659241416739	0.2142690585	-0.90419315	-0.2038737	1.00037429434486	5164.33761394634	4646.41967901025
873	b[819,1]	-0.798784568116667	-0.793771	0.233367585425543	0.2369209626	-1.1929095	-0.41433445	1.00055310122933	2892.83551723815	3734.0652125842
874	b[820,1]	0.58747179458805	0.573506	0.45107519351768	0.4451462022	-0.1262822	1.366874	0.999839850985044	6212.09341191322	4776.92239223036
875	b[821,1]	0.174668333575817	0.173345	0.288472449745986	0.28421234436	-0.3005234	0.6513348	1.00109934590198	7801.39120556682	4935.2659868399
876	b[822,1]	-0.28844171693205	-0.2884895	0.190584376285261	0.1944311292	-0.5950289	0.02494252	1.00019001173704	4844.81021858493	3656.32514611417
877	b[823,1]	0.697686071229667	0.6847655	0.412086096877147	0.4038179859	0.042223985	1.398799	1.00019686098611	6350.51974188546	4450.38832827816
878	b[824,1]	0.3741460777835	0.3621995	0.4096559070633	0.40960190502	-0.2790118	1.071441	1.00008477761742	5548.11173693597	4008.08433044792
879	b[825,1]	-0.20515163978345	-0.199446	0.268195805965547	0.26678467788	-0.64801485	0.23185455	1.00102362165389	7228.29880530744	5087.03381481767
880	b[826,1]	0.600136596079667	0.585056	0.472375622888967	0.467671344	-0.1428719	1.415577	1.00011168021192	5700.59080405853	3521.25624864443
881	b[827,1]	-0.27144585382825	-0.2696035	0.277280817762992	0.28254449349	-0.7318065	0.18564845	1.00007339284785	4865.55879140963	4345.51018457932
882	b[828,1]	0.128944741972283	0.1338025	0.256365462627251	0.257149557	-0.29896305	0.54484985	0.999949923552226	3364.98790140569	4024.71975552344
883	b[829,1]	-0.0788334143811333	-0.0755634	0.262209136902136	0.26056976694	-0.51654295	0.3500063	1.00000302022196	7791.84097263203	4288.88211235479
884	b[830,1]	0.504184849069833	0.5028715	0.366236797497642	0.3666669951	-0.09255122	1.1197705	1.00003893243235	6933.64435929644	4531.02096022116
885	b[831,1]	-0.0715754707493667	-0.06856315	0.209852348673372	0.20791730358	-0.42384755	0.2716642	1.00045783339206	5461.25027888219	4429.73252278982
886	b[832,1]	-0.268804476659333	-0.270942	0.282700781399807	0.28081266843	-0.7368367	0.19969125	1.00069454530527	8186.74640704636	4550.49419404727
887	b[833,1]	-1.01901145566667	-1.017395	0.205877902251434	0.2113765059	-1.3611025	-0.68083695	1.00093869558801	2264.02191452126	3879.35178261842
888	b[834,1]	0.0733762772261	0.065282	0.353769973859197	0.3474969771	-0.49728265	0.6645154	1.00008852143885	5765.05525431077	4609.2440866608
889	b[835,1]	-0.3251001547792	-0.324508	0.209971682013944	0.2099324535	-0.6698896	0.017277555	1.0008740194349	5525.19783001012	3880.79733795601
890	b[836,1]	0.426213396134167	0.4258845	0.3491016887256	0.3494510439	-0.1523445	0.99631425	0.999754761321915	6209.50399138792	4880.94920041123
891	b[837,1]	-0.10263023018425	-0.100069	0.28724544898045	0.2845072335	-0.5731603	0.3715152	1.00006976305221	6846.51237445525	4446.41117685227
892	b[838,1]	-1.02007027133333	-1.016495	0.224222413522233	0.218446284	-1.3956805	-0.66160495	1.0003631109033	4121.4682190499	4059.03273320844
893	b[839,1]	0.53613656953	0.523808	0.477698482958534	0.4806574374	-0.2200538	1.3421335	1.00031555006278	5253.39458698509	4200.48820243896
894	b[840,1]	-0.528113507578	-0.5257615	0.227072364099817	0.2285249988	-0.9039083	-0.1630329	1.00048218396413	6134.98812884252	3294.43896341285
895	b[841,1]	0.289186735677233	0.282597	0.322480570703406	0.32315364879	-0.2244852	0.8291928	1.00015992127778	6212.79546057955	5081.399212417
896	b[842,1]	-0.0662014740119667	-0.0603194	0.243278777273106	0.2378587071	-0.46803755	0.32927385	1.00062544854473	4895.2308852842	4261.03121734163
897	b[843,1]	0.846480154697333	0.8402075	0.338397519100695	0.3259088385	0.2841471	1.402827	1.00101433393572	5890.91325752644	4370.51371986163
898	b[844,1]	0.173382813167883	0.1602295	0.433433052361282	0.427077756	-0.5145759	0.91887365	1.00024388315333	5199.75484897961	4195.43591775185
899	b[845,1]	0.284295803765653	0.285385	0.301864733948802	0.30518171985	-0.2119428	0.7817577	1.00063173924239	6818.02877733417	4189.982879062
900	b[846,1]	-0.517036718215	-0.514512	0.215614394497135	0.2110836924	-0.88084195	-0.16666385	1.0006211612328	8203.6902559421	4307.04082770749
901	b[847,1]	-0.9063970245	-0.9041315	0.202514544293076	0.205206666	-1.244372	-0.5820657	1.00043684992839	4265.48022031544	4012.82884082166
902	b[848,1]	0.0472954835316667	0.0462611	0.281393086379276	0.2828600649	-0.41948945	0.5164124	1.00004842423893	7717.17827603436	4668.63162184117
903	b[849,1]	0.689593559930167	0.6813635	0.376869984709789	0.374971779	0.08375231	1.3135415	1.00024288427292	5836.84132563947	4363.4332047025
904	b[850,1]	0.297151097221817	0.2850585	0.421374269937749	0.420182524398	-0.37657065	1.017207	0.999974043298049	6042.40038622528	4154.44679369599
905	b[851,1]	-0.477924963071167	-0.4772715	0.264470772103771	0.2681771358	-0.9158781	-0.036247145	1.00031939543275	8975.28114900961	4656.09806459223
906	b[852,1]	0.04007094020685	0.04243145	0.283936853472777	0.2878623573	-0.4245431	0.50303295	1.00118863040648	2860.6914302971	4032.18445928785
907	b[853,1]	0.938937323442833	0.930249	0.425321893834882	0.4142688333	0.26252955	1.6625545	0.999910357587084	4913.81792856608	4417.05403915548
908	b[854,1]	-0.131107000793333	-0.1299595	0.23803861442553	0.23411521623	-0.52960945	0.24925035	1.00152916605419	5976.46839256749	4294.20511536165
909	b[855,1]	-0.151849409632667	-0.1532475	0.287415357337665	0.27969071088	-0.6220979	0.32427805	1.00227301485339	7911.54320042137	4803.3544227376
910	b[856,1]	-0.590840992316833	-0.5919565	0.251843794650414	0.2490708696	-1.00882	-0.1733846	0.999741705222196	5172.51006247387	4575.28790042235
911	b[857,1]	0.394134452003602	0.3890275	0.355506850908772	0.3497549769	-0.18603825	0.98321555	1.00062643750327	6281.40790400852	3910.15010997166
912	b[858,1]	-0.231589078329833	-0.229933	0.27766106496921	0.27600066774	-0.69372615	0.22407265	0.999937928881994	6600.09180033945	4751.33404202981
913	b[859,1]	-0.465983118948667	-0.462362	0.240314550150163	0.2443888188	-0.8627474	-0.081263415	0.999835904980874	7932.51942876442	4377.77508801502
914	b[860,1]	-0.133695140543	-0.1352635	0.340026199156073	0.3366992013	-0.69003915	0.4310421	1.00026730768844	6323.56456930374	4941.66472776754
915	b[861,1]	-0.05408342921195	-0.0502834	0.277483032273073	0.27709482654	-0.5051186	0.4088592	1.00046511335038	7612.21883705384	4935.89142336038
916	b[862,1]	0.215139333107617	0.2141835	0.27171947007389	0.2699955447	-0.2381578	0.66909425	1.00102944652812	7515.71789595593	4849.43544259912
917	b[863,1]	-1.41945622466667	-1.41675	0.197658605470451	0.19874253	-1.7511805	-1.099364	1.00100390870496	3824.68094415263	3832.1731281664
918	b[864,1]	0.530880305987833	0.5166785	0.47576099745159	0.4798938984	-0.22208245	1.3442575	1.00011863211929	5675.19865493949	3924.31398741371
919	b[865,1]	0.22060087997455	0.224856	0.270812554057275	0.2703973293	-0.23220365	0.6590357	0.999848964901694	7119.71035440556	4311.36831383213
920	b[866,1]	0.520021298508667	0.522656	0.330687041785333	0.3212482854	-0.023946865	1.0576995	1.00085242257024	5438.04648326922	4380.90768899151
921	b[867,1]	0.158382978929617	0.1594205	0.325696236843114	0.32500126491	-0.38026135	0.695062	1.00015661103022	6879.98183214576	5084.42390259527
922	b[868,1]	-0.61554180888	-0.6143775	0.254544446799576	0.257401599	-1.036181	-0.20294955	1.00022646990486	3465.71998743975	3918.48082057628
923	b[869,1]	0.249423927676667	0.2492835	0.295893141784985	0.29779459122	-0.2364005	0.7366878	1.0005450483679	9174.7622256596	5060.10268992437
924	b[870,1]	-0.468615690421667	-0.465607	0.211446427809672	0.2136041124	-0.8233767	-0.12618415	1.00091938738168	8219.38617364128	4588.83967100647
925	b[871,1]	0.1026973200433	0.105591	0.300830531227867	0.30057809859	-0.39756965	0.59987835	1.00072327329297	7591.97531559989	4944.31728820565
926	b[872,1]	-0.04797711760715	-0.0499556	0.352730569986324	0.3489936618	-0.6159174	0.53395185	1.00016570030361	5391.25242063049	4490.79949038575
927	b[873,1]	-1.013238964	-1.011145	0.198331868461167	0.1976053758	-1.34337	-0.6876516	1.00118967560743	3604.39050932478	4007.21773008236
928	b[874,1]	0.603540799411483	0.6002585	0.327893503672258	0.3189094839	0.05909443	1.1449	0.999880656263655	6509.48980257089	4461.92523704488
929	b[875,1]	-0.4780526994745	-0.476178	0.221131819961452	0.2227836303	-0.8408034	-0.11742695	0.999961004284101	6927.44249812129	4365.97701092073
930	b[876,1]	0.43268712075265	0.432613	0.316346879662617	0.3163653423	-0.094448605	0.952985	1.00027888867682	5525.3529073311	4585.7950673195
931	b[877,1]	-0.3684846884945	-0.365304	0.284936889770502	0.2855791533	-0.83814865	0.09945323	1.00009628443125	6476.59984709912	3983.90554826713
932	b[878,1]	0.0240278846675167	0.02684025	0.257432930317003	0.2591792364	-0.4052736	0.44453805	1.00029866998886	8473.58071580785	4500.94212710281
933	b[879,1]	-0.486672938895783	-0.4885755	0.310073989858287	0.3043451628	-1.0016	0.0314874750000002	1.00012236674778	4707.25805732219	4337.8181861334
934	b[880,1]	-0.56389773516	-0.5581425	0.209411642185095	0.2129406489	-0.91702515	-0.22188565	1.00104877012729	7145.11157389317	4575.62859123695
935	b[881,1]	-0.0345892887522	-0.03640915	0.318440712913085	0.3157470981	-0.55917535	0.4955951	1.00045352011888	6857.00464031974	4154.42550446774
936	b[882,1]	-0.275871623293685	-0.272075	0.262638328518358	0.26347002906	-0.71288965	0.14609985	1.00033284369978	6153.17811139142	3909.44544871895
937	b[883,1]	-0.764372212516667	-0.7588465	0.2098395526456	0.2145574242	-1.112192	-0.42556545	1.00048845123099	6066.77369575213	3821.49877647529
938	b[884,1]	-0.145983486307383	-0.1518365	0.287958552237529	0.28568782788	-0.6148458	0.33541235	1.00014609568115	6273.41938565191	4730.56724570261
939	b[885,1]	-0.432939507544033	-0.4304225	0.261642997739686	0.2609724411	-0.86102345	-0.00727515499999989	1.00021937617196	2502.22651760454	3921.45948877741
940	b[886,1]	0.392573399652333	0.391251	0.342425125958683	0.3376777173	-0.1659958	0.9634338	1.00047082897212	6883.24118861156	4674.68021059613
941	b[887,1]	-0.167699869042467	-0.163629	0.305137441046589	0.31061174235	-0.6571481	0.3242143	1.00014664590647	6481.43130182919	4691.31537457142
942	b[888,1]	0.20066217949345	0.1979625	0.351102013430361	0.34854280314	-0.3698028	0.77961605	1.00010010060654	6372.52321536976	4854.44382655637
943	b[889,1]	-0.046311173187	-0.0522831	0.353430056993409	0.3552094623	-0.6229711	0.5373387	0.999941133537302	6969.60961412141	4477.083550146
944	b[890,1]	0.907738755627667	0.8927265	0.435076539119919	0.4359548235	0.20599695	1.627393	1.00019688120298	5934.30171679425	4465.04922685644
945	b[891,1]	-0.1032639148357	-0.103838	0.267514804258308	0.26815675005	-0.53537185	0.3364398	0.999873117257404	7507.3578376549	4722.4214246565
946	b[892,1]	-0.0629231456117833	-0.0615437	0.246034162599681	0.2480226714	-0.4627918	0.34101535	1.00034550070232	8188.27151019649	4345.98235544142
947	b[893,1]	0.693035617113333	0.690822	0.351170509048626	0.349382103	0.1334541	1.289502	1.00123874919018	6337.45555506867	4667.33671210552
948	b[894,1]	0.19266310928085	0.1913785	0.34575238601048	0.34788415809	-0.37437985	0.76343775	1.00017022061044	6858.83512240338	4610.0919496366
949	b[895,1]	0.289518034134133	0.285716	0.340093750559165	0.3452879031	-0.2659247	0.8558965	1.00031275012962	6061.12856089557	4750.38554628439
950	b[896,1]	-0.343103162116833	-0.3418835	0.198563678835608	0.1994942082	-0.67620815	-0.02152215	1.00132804011681	4099.84654733082	3447.03216482084
951	b[897,1]	-0.412972544405667	-0.4062355	0.200221908741926	0.1982021223	-0.7506512	-0.0913603899999999	1.00052246993636	4826.48670947609	4005.23844255458
952	b[898,1]	0.114504588774833	0.1140005	0.330139039791715	0.329604219	-0.43482435	0.6561289	1.00042489418504	7339.44257538601	5120.0435326844
953	b[899,1]	-0.422205764592567	-0.4201045	0.281279045695974	0.2810779797	-0.8754023	0.039148595	1.00195225276346	6691.96221873577	4417.55927380509
954	b[900,1]	-0.1246117046095	-0.1169585	0.366084804412655	0.3622703448	-0.7202322	0.484609	1.00046562697177	4397.18483943952	4260.75946071209
955	b[901,1]	-0.594756170945267	-0.5946105	0.25077337343098	0.2511932115	-1.0121035	-0.1868225	1.0000716805478	6039.894628722	4451.71313189077
956	b[902,1]	-0.334837226029773	-0.335636	0.345051333906835	0.3384760974	-0.8985903	0.23308005	1.00005040588535	5720.8008575946	4208.71435674568
957	b[903,1]	-0.557438198994667	-0.555026	0.226595496938082	0.2283381912	-0.9346551	-0.1900683	1.00062870389904	4748.41546193369	4180.82883533341
958	b[904,1]	0.225450392266467	0.2232035	0.343681739507714	0.345094490517	-0.34358125	0.7755912	1.00066403095387	6957.53113973826	4379.14909389852
959	b[905,1]	0.228814472499897	0.225269	0.24031510233961	0.24923039736	-0.1641106	0.6167835	0.99988069298101	5901.0213425718	4373.17424015026
960	b[906,1]	-0.9831233075	-0.976839	0.187660256221336	0.1850692515	-1.300927	-0.68664605	1.00057845856006	4460.99570189737	4227.82600196757
961	b[907,1]	0.486090327409667	0.487121	0.266071842129206	0.2603645751	0.038151135	0.9244446	0.999798190443973	5716.66133774309	4773.66793959949
962	b[908,1]	-1.15082956933333	-1.15005	0.22588424962891	0.221448549	-1.5294375	-0.7890509	1.00094846053559	4617.65273137101	3903.03553321491
963	b[909,1]	-0.5551649601145	-0.552987	0.201483659626083	0.2017099539	-0.88927295	-0.23106415	1.00084689553702	3157.43064949033	3339.66231712307
964	b[910,1]	0.218713408180167	0.2191345	0.225868572082526	0.22577470167	-0.15822315	0.5897331	1.00089340030446	6243.75367448724	4462.84108937215
965	b[911,1]	0.371232385031	0.3733375	0.278374721877498	0.2812684938	-0.093098135	0.82974455	1.0013962295998	4827.88769691588	4217.45422920474
966	b[912,1]	0.539250466906667	0.535387	0.34776512213632	0.3421225521	-0.02568746	1.116864	1.000071633525	5337.32800272069	4700.10656464892
967	b[913,1]	-0.652488361513333	-0.6499795	0.196870318034057	0.2003192751	-0.97137555	-0.33643545	1.00085110525445	2968.69699541664	3978.0810883549
968	b[914,1]	-0.365038614530333	-0.3627905	0.223036591450349	0.2187405801	-0.7396213	-0.000196643449999939	1.00013214343282	7498.58543133339	3766.34864600503
969	b[915,1]	0.7481405595255	0.726551	0.439322647751009	0.4306960413	0.052257915	1.500494	1.0000234920322	5643.73187646065	3892.34834957886
970	b[916,1]	0.167885386222333	0.1553635	0.427451001772353	0.4267426884	-0.5114252	0.8947199	1.00009214816237	5151.30059846887	3956.50701044617
971	b[917,1]	-0.32160979406205	-0.32153	0.254016605402388	0.2564208591	-0.73932265	0.0941910450000001	0.999953354293272	6820.37577381432	4762.91055940128
972	b[918,1]	-0.230920599429167	-0.228206	0.237031987872941	0.23411914512	-0.6233364	0.15456325	1.00115670563213	7198.1446505164	4113.30637484685
973	b[919,1]	0.1320752490256	0.1319415	0.351895842984182	0.3445769964	-0.4409769	0.71552055	1.00020413491872	6441.38506065267	4747.61729777446
974	b[920,1]	0.28892421047555	0.291508	0.273250025170616	0.2818452252	-0.167228	0.73806665	1.00021459764069	7502.52855261538	5004.45644232453
975	b[921,1]	-0.4302902617193	-0.430859	0.263713851118676	0.2655573816	-0.86721905	0.00228829200000015	1.00007257353172	9021.13946820491	5012.94305355994
976	b[922,1]	-0.1027175368699	-0.1002495	0.252624278475086	0.24703207221	-0.5224167	0.3120237	1.00049740708574	4745.22386393262	4103.4287504296
977	b[923,1]	0.1371945682355	0.1384825	0.325919727378131	0.3290400897	-0.3868622	0.6777252	1.00028558309845	1939.69407943219	3769.71772146196
978	b[924,1]	0.24960769306825	0.245313	0.322487398092148	0.32377256016	-0.27032705	0.77879375	1.00030075394496	8318.98591236329	4548.54342276827
979	b[925,1]	-0.369853674649833	-0.3679645	0.281401061370747	0.2803314906	-0.82727155	0.091049975	1.00086495468684	4285.38521302833	4314.07268957847
980	b[926,1]	0.462231142650667	0.448046	0.439401651608443	0.43521723	-0.2408741	1.1993205	1.00002584397258	6641.27037600084	4800.96191478912
981	b[927,1]	0.422788159115333	0.4158825	0.407236204533833	0.4094585376	-0.2156831	1.11287	0.99993290676875	5396.02970282716	4775.36816111998
982	b[928,1]	0.0971299070589833	0.097554	0.287895419677006	0.2876407086	-0.370163	0.5677391	1.00060123357693	8007.98453697829	4265.93093638381
983	b[929,1]	-0.717442324123333	-0.7165805	0.238152511103391	0.2418654336	-1.1037015	-0.3323409	1.00048155970887	7236.4844448667	4776.44330611178
984	b[930,1]	0.566197377192067	0.554775	0.46434347141103	0.4548631626	-0.1851727	1.3648835	0.999842862384267	6181.75417383692	4376.4952514367
985	b[931,1]	-0.213557183829167	-0.211435	0.234729199829275	0.2317496538	-0.6054788	0.17852365	1.00084098215206	6736.20297071143	4204.57080519973
986	b[932,1]	0.508353704549667	0.5039055	0.476990087122634	0.4818235023	-0.26130815	1.2982485	1.0003991177611	6188.26151627364	4019.11959136816
987	b[933,1]	0.269948166188817	0.2724105	0.29351757790834	0.29906962722	-0.2164376	0.7508864	1.00070396680888	8162.10883048721	4855.98857547065
988	b[934,1]	0.226720005889017	0.2190535	0.347731263899228	0.3544548189	-0.33270665	0.8068743	1.00075384545874	6786.51005326573	4189.69375902436
989	b[935,1]	-1.2053209795	-1.20505	0.192647797903821	0.193375518	-1.5253435	-0.88944595	1.00030103155437	4755.28318296552	4318.94495330845
990	b[936,1]	-1.00863882866667	-1.007205	0.208847457729933	0.2093468265	-1.351239	-0.66087025	1.00005019862956	5766.80117171114	3873.23958323971
991	b[937,1]	0.346652837218167	0.342962	0.334616058419717	0.3365375979	-0.203536	0.9050027	1.00080489059019	6856.22946270349	4755.71408380252
992	b[938,1]	0.5290334185385	0.5079285	0.475599423054438	0.4800295563	-0.2275247	1.336826	1.00029537223869	5941.44207314775	4615.24583629302
993	b[939,1]	0.442584339506833	0.427823	0.405670222257625	0.414898197	-0.198201	1.128681	1.00038894438587	5911.68677675803	4564.99820490595
994	b[940,1]	-0.1586036598972	-0.155615	0.240349746403507	0.236513670141	-0.55661335	0.23271425	1.00201673486825	5847.32185369072	3509.64197133119
995	b[941,1]	-0.173290399556367	-0.171303	0.22979761064004	0.23344174518	-0.5507314	0.20338025	1.00008132349906	7433.20484729843	4000.3891771593
996	b[942,1]	0.0964680254411667	0.096516	0.264286949471364	0.26014196271	-0.34193445	0.53408335	1.00081669064184	9098.64993413317	4467.31560076523
997	b[943,1]	-1.1132358555	-1.109775	0.21513908799057	0.2154973926	-1.4658275	-0.76595305	1.00114363649856	5237.829970639	3524.19703543118
998	b[944,1]	-0.0687635673484333	-0.06616315	0.276702940038167	0.2738354787	-0.52691145	0.38133815	1.00091503331494	7103.66447697083	4447.5169448958
999	b[945,1]	0.327140172236167	0.325927	0.342534079617104	0.34372205511	-0.23471945	0.8997997	1.00137851327711	6213.318418927	4860.46761359005
1000	b[946,1]	0.566961328836833	0.541078	0.470952857532999	0.4782000279	-0.17634815	1.363734	1.0003778813459	5517.83147728686	4833.9406957962
1001	b[947,1]	-0.14957081222751	-0.143201	0.246149062911177	0.2421953121	-0.5614284	0.2460538	1.00020789933962	7378.69966618056	4448.12467979824
1002	b[948,1]	0.366835130279833	0.3677845	0.244292544229728	0.2440144623	-0.038306325	0.76667765	1.00042335002245	4940.69782695044	4212.03666968245
1003	b[949,1]	0.186443915687567	0.186309	0.256789900022836	0.25775534736	-0.23493265	0.61200055	1.00064271828338	4492.80997107408	4222.04313552515
1004	b[950,1]	-0.275615608466667	-0.272545	0.258584616637449	0.2546091219	-0.70338615	0.1501051	1.00001219908402	6799.32873516669	4429.8746365277
1005	b[951,1]	0.473125950157667	0.472881	0.309376151740941	0.3045905331	-0.034415185	0.9928229	1.00185480526876	2499.27211700752	3306.04922983938
1006	b[952,1]	-0.1477822313615	-0.153868	0.334170707973487	0.3336821103	-0.6979154	0.40274565	0.999906070570398	6722.6736022257	4155.11376250355
1007	b[953,1]	-0.189158114889517	-0.1828045	0.22665779259453	0.2226739179	-0.5711538	0.17232175	1.00027222309278	7407.11393328852	4530.64264209585
1008	b[954,1]	-0.79822320595	-0.795023	0.206422228923882	0.2117493798	-1.140541	-0.4679246	1.00107707153515	3767.66887405415	3956.17491494868
1009	b[955,1]	0.43634989714	0.4267565	0.410418677720955	0.4125171414	-0.2339509	1.117812	1.00004631321915	6206.10977723675	4763.32752204388
1010	b[956,1]	0.714297096531	0.7014565	0.452923521852386	0.4504717014	-0.004415043	1.489067	0.999808571963701	5239.21092822458	4302.00777803633
1011	b[957,1]	0.156047989026833	0.1565235	0.331649231102203	0.34049413839	-0.3870953	0.70202555	1.00031770356255	7587.70221255751	4710.17743868032
1012	b[958,1]	0.256841691145833	0.2567145	0.271857590411703	0.26740825944	-0.1967681	0.704422	1.0002479543639	6737.67725103716	4749.81398044856
1013	b[959,1]	0.571096777345333	0.56646	0.31042803210878	0.3179176245	0.069389355	1.0800655	1.00066490537339	6575.29843143102	4731.04159355981
1014	b[960,1]	-0.744584179566667	-0.7414465	0.246630158975266	0.2463050793	-1.15948	-0.34431115	1.00003922384202	6603.45927427899	4246.79696302292
1015	b[961,1]	0.1607553788899	0.160666	0.261301744258234	0.26431592649	-0.2755963	0.5918946	1.00181673178892	5016.08920440533	3778.82229033362
1016	b[962,1]	1.00298800363383	0.9880505	0.429030385375069	0.4244565192	0.3239138	1.7254805	0.999979771103027	6058.34411742451	4688.82671245981
1017	b[963,1]	0.469195567357833	0.4662905	0.343951632726487	0.3423271509	-0.08624636	1.0455035	1.00031725856382	6747.36936484219	4406.96503005356
1018	b[964,1]	-0.118927545470067	-0.1158865	0.269306924447195	0.27482971026	-0.5696577	0.3229765	1.00134127535441	5338.74773347401	4291.16279153397
1019	b[965,1]	-0.318958410056517	-0.313211	0.239881301588941	0.2367823395	-0.72681705	0.0616458950000001	1.00084661560907	6344.69750026007	4231.3757337342
1020	b[966,1]	-0.204050842475333	-0.200882	0.193090796311381	0.19578592908	-0.5199681	0.1101401	1.00093205518088	4266.50770548749	3976.97010751771
1021	b[967,1]	-0.61391891147	-0.610868	0.209842541578427	0.2112460371	-0.95783605	-0.2788661	1.00015921967496	5085.32144266682	4382.61752108523
1022	b[968,1]	-0.193777702445433	-0.187211	0.207482933826981	0.20615938476	-0.54438675	0.1404299	1.00058143121294	5107.3271694201	3930.98762679675
1023	b[969,1]	0.526568495540833	0.515444	0.467425200589368	0.4732711242	-0.20743365	1.3220305	1.00051619811464	5965.23802679514	4352.91682463862
1024	b[970,1]	0.138661397677733	0.134192	0.327368380355224	0.33210506868	-0.3917625	0.6748978	1.00016852709359	6603.34179076976	4800.53871995743
1025	b[971,1]	0.44347229413765	0.4344025	0.388179914331969	0.3838911006	-0.1773504	1.092092	1.00017687163301	4963.29002845374	4354.70442353939
1026	b[972,1]	-0.587262229336667	-0.5825215	0.213466507788101	0.2118057186	-0.9423485	-0.23918925	1.00045916348509	6673.36690922593	4537.65610208018
1027	b[973,1]	0.673968759148333	0.659052	0.452402453978091	0.4479171816	-0.04246268	1.439111	1.00015765068565	4771.95498854874	4293.36954322011
1028	b[974,1]	0.532089684814917	0.524224	0.349945234768717	0.35078316	-0.03082883	1.115386	1.00018264185846	5681.8411154932	4610.22339928408
1029	b[975,1]	0.556744136474167	0.5580855	0.317906075058928	0.3156336792	0.034520045	1.090153	0.999936738112226	5464.70681717543	4652.57152763696
1030	b[976,1]	0.7271799565435	0.7096205	0.446543444021309	0.4427666292	0.020917435	1.4999545	0.999998662343773	4894.10254664567	4740.72067031421
1031	b[977,1]	-0.0361014354408167	-0.03239325	0.236639715545708	0.2412249504	-0.4232892	0.350059	1.00029482110203	4122.1456972406	4335.18005288922
1032	b[978,1]	0.336686006905833	0.3322005	0.400323710669222	0.39657125949	-0.30543635	1.0221555	1.00029771981492	5599.17089054211	4299.14438638362
1033	b[979,1]	0.0117497418531	0.01742495	0.350810888191052	0.35884398207	-0.5548917	0.59139275	1.00053098797233	6705.39789555321	5053.26483081455
1034	b[980,1]	0.514207607440667	0.49863	0.407866156237521	0.3987941958	-0.1331342	1.2081545	1.00004947904362	4446.78515146745	3703.68077427773
1035	b[981,1]	0.584267376813333	0.5805055	0.38966552777739	0.3841609338	-0.057315005	1.238215	1.00005697777201	4759.14839155977	4156.68099271523
1036	b[982,1]	0.0520766988848333	0.04747375	0.309184503092009	0.30967622175	-0.44350425	0.5676287	1.000177422016	6287.4571638024	3897.58882576829
1037	b[983,1]	0.0718924165540167	0.07530945	0.317932676036118	0.31766639793	-0.44997245	0.59197605	1.00013924295433	8011.53722022542	4583.67320288761
1038	b[984,1]	-0.262210580682667	-0.258912	0.239517788358268	0.24047468067	-0.66142975	0.123725	1.00047298634145	6703.95994611248	3970.04644188819
1039	b[985,1]	-0.491169013965467	-0.494624	0.345091108513833	0.3515125992	-1.0623075	0.0740857600000003	1.00010415006238	7497.18281244149	4462.49634061433
1040	b[986,1]	-0.10358442644085	-0.104937	0.307958106095879	0.3076054002	-0.60269025	0.40455505	0.999769955383143	5087.42648189874	4199.87397460638
1041	b[987,1]	-0.335540823019783	-0.333362	0.241768192203647	0.2417964927	-0.7360753	0.0582758050000002	0.999879348373584	8289.65746680698	4572.98026740291
1042	b[988,1]	-0.131720504736367	-0.1306455	0.326021107431256	0.32472505653	-0.67658195	0.40212905	0.999958519596308	6083.0066911017	4830.90278958427
1043	b[989,1]	0.67738297510415	0.669019	0.452726303616206	0.4427162208	-0.029632885	1.4452205	1.00005507397021	6017.75342523466	3909.65458553347
1044	b[990,1]	-0.226874096755833	-0.225289	0.259264274232227	0.260589189	-0.66128135	0.18757035	0.999932594714832	7474.75005417289	4429.68553882163
1045	b[991,1]	-0.0973436007668167	-0.1001445	0.311138679494439	0.3129486906	-0.6055058	0.41834455	1.00047142270164	6119.50240987554	4757.87504269764
1046	b[992,1]	0.169847409503717	0.1708505	0.333661282417763	0.3289607706	-0.3749554	0.72045295	1.0003709275559	6447.33586821041	4456.56900764351
1047	b[993,1]	0.483294809884183	0.4753625	0.392791487281527	0.3961848198	-0.1320973	1.147596	1.00022653900335	5861.33225639037	4631.15236227672
1048	b[994,1]	0.169599844087333	0.1702355	0.25938659062045	0.2632623168	-0.2536138	0.59884395	1.00020772878868	8190.0516025132	4657.74707765168
1049	b[995,1]	-0.451758987112717	-0.4472425	0.200363723535277	0.1988351925	-0.7873544	-0.1207443	1.00054387232375	4593.60252154427	3503.92210815506
1050	b[996,1]	0.0929418790645	0.09406525	0.274624324583512	0.27659400426	-0.359805	0.53739525	0.999799889030387	9273.91412407222	5001.56370088509
1051	b[997,1]	-0.765928729058333	-0.7627135	0.267610614073157	0.2654313606	-1.2167115	-0.3259616	1.0003484993965	4310.17495299745	3432.46617248999
1052	b[998,1]	0.456981544248917	0.457423	0.353629844540347	0.3530893443	-0.12353935	1.0440645	1.0026404761533	5968.36754445152	4665.63245011285
1053	b[999,1]	0.360692910449433	0.361682	0.280616012000877	0.2817414432	-0.1027853	0.81672025	1.0002147204486	6227.76811132019	5346.66942465131
1054	b[1000,1]	0.309705219537717	0.3092625	0.329216510586702	0.33140683821	-0.2276732	0.85180805	0.999736234455943	7421.19076802147	4719.50029882628
1055	b[1001,1]	-0.5193652474245	-0.5188505	0.259707240209128	0.2568018873	-0.9545643	-0.09717029	1.00066646237576	7667.19300230856	4631.75276521132
1056	b[1002,1]	-0.860571820616667	-0.859989	0.215520499998364	0.2165352126	-1.215795	-0.5081868	1.0017345618152	5814.28278001377	4222.23179122757
1057	b[1003,1]	-0.39779394872265	-0.397075	0.270501183160219	0.2754982146	-0.8434196	0.0452756100000002	1.00015943077943	8263.59068054387	4887.78478372108
1058	b[1004,1]	-0.246928608325217	-0.2428905	0.238899328056745	0.23496897144	-0.6461553	0.1395581	1.00065595210826	6739.49255879334	4670.27266677846
1059	b[1005,1]	0.70479666236515	0.6927295	0.452674160444919	0.4461224943	-0.014317105	1.488413	1.0003697696813	5166.61384403046	3834.24890814185
1060	b[1006,1]	0.00121697175648333	-0.0004864265	0.317446646282424	0.3131065875	-0.5281636	0.527969	1.00000628314685	6596.1073140932	5035.34624531604
1061	b[1007,1]	0.414876130293683	0.4133845	0.346770753473815	0.3455992491	-0.1518743	0.98484155	1.00016185375794	7380.67890603515	4517.9620253323
1062	b[1008,1]	0.7230866915868	0.706548	0.457723312211282	0.449835666	-0.00441306800000001	1.5110605	1.00036044299828	5036.89688141566	4316.81431174547
1063	b[1009,1]	0.113682828839	0.1162825	0.294276790136901	0.29211556605	-0.3710854	0.5849548	0.999814922761406	5737.13612546876	4194.91335771744
1064	b[1010,1]	-0.445919449843333	-0.4466305	0.250097252048667	0.2505038025	-0.86116515	-0.0406541299999999	1.00100588881689	5396.09105076187	4553.48871891929
1065	b[1011,1]	-0.963468257166667	-0.9592035	0.225895998246501	0.2274879201	-1.339686	-0.59785175	1.000779018187	7607.29828929071	4268.70178922181
1066	b[1012,1]	0.3479862555845	0.3511495	0.315955899398781	0.3230785551	-0.16627035	0.8651183	1.00053828126359	6026.49906349564	4433.43447756064
1067	b[1013,1]	0.422115816561017	0.40107	0.481579333463571	0.47668658982	-0.3359808	1.243449	1.00091539660364	4911.93603729211	4199.34658221956
1068	b[1014,1]	-1.009395146	-1.01117	0.250196728049857	0.2511946941	-1.421711	-0.60097985	1.0002801446708	6975.7451739392	4430.50326870465
1069	b[1015,1]	0.317551521304667	0.308776	0.319329745432953	0.310271115	-0.2101001	0.8432625	1.00017699097008	7397.94927997912	4879.28749792389
1070	b[1016,1]	-0.425179732723333	-0.422786	0.258389456481624	0.2556247029	-0.8573609	-0.00904127649999975	1.00065751860691	3063.70814983016	3789.42683428731
1071	b[1017,1]	-0.281752031958	-0.2769815	0.200152160012246	0.2025839466	-0.612912	0.04150803	1.00017298936626	3858.74646027841	3793.63149160157
1072	b[1018,1]	0.562434640255833	0.5576815	0.33491544453885	0.3393041295	0.01803354	1.1145145	1.00022853136158	6906.08624809079	4620.67251122832
1073	b[1019,1]	-0.8692787885	-0.8657005	0.246801228273297	0.2478773766	-1.2753505	-0.4621014	0.999965330584311	7165.63523253671	4567.76061555129
1074	b[1020,1]	0.0116741324026833	0.01175285	0.204051653107973	0.2048011749	-0.32514375	0.3427835	1.00145657457085	4312.02069155671	3528.12406314922
1075	b[1021,1]	-0.148584402164167	-0.1462985	0.24983174729158	0.24822022785	-0.5555331	0.26074215	1.00032841121234	7454.78959587229	4513.45735340501
1076	b[1022,1]	-0.313085118549333	-0.3140865	0.293072957770888	0.2953331787	-0.80123815	0.16501805	1.0003328390821	6744.67352318	5322.00802365466
1077	b[1023,1]	-0.725822476366667	-0.7247575	0.218866698163198	0.2156842002	-1.0960185	-0.3679025	1.00044050893417	5755.73174527774	4162.14556598014
1078	b[1024,1]	0.680784748373833	0.671868	0.453757198188613	0.4507148478	-0.037190705	1.4481875	1.0005226492366	6077.034533151	4210.98247258275
1079	b[1025,1]	-0.189171442341717	-0.1877135	0.271767399651235	0.2718243318	-0.62906805	0.2575902	1.000575391873	5506.48245478058	4836.78992621913
1080	b[1026,1]	-0.661882011785	-0.660271	0.217214469030933	0.2182780089	-1.026304	-0.30859745	1.00055868674873	1886.08000541095	3101.23106673459
1081	b[1027,1]	-0.4202731843335	-0.4177665	0.239033334458024	0.2365814472	-0.8142546	-0.0285937849999999	1.00075168720733	6234.69490911335	4586.05771237451
1082	b[1028,1]	-0.457072497851333	-0.454188	0.253480450017599	0.248231718	-0.8817373	-0.042865145	0.999998671749807	4343.90632196283	4264.84322889098
1083	b[1029,1]	-0.523834444773683	-0.5247655	0.26945932410786	0.2678442921	-0.9730755	-0.0867220099999999	0.999848044647628	5806.09791000668	4091.86242138234
1084	b[1030,1]	0.3866818538455	0.37828	0.352176116300616	0.3506163675	-0.1851882	0.97151545	1.00037282544192	6609.15615772728	4831.60697990244
1085	b[1031,1]	-0.6941662944	-0.69085	0.202777277314199	0.2014949769	-1.0200995	-0.3680497	1.00015206519514	6606.48046912091	4324.87516900367
1086	b[1032,1]	0.654103180763833	0.6378305	0.456726268037563	0.4492618998	-0.06966355	1.4347505	1.00052585616744	4876.26826852117	3982.60119464517
1087	b[1033,1]	0.163579909013517	0.1648005	0.360303649310887	0.354941853	-0.4187571	0.7601115	0.999963536686947	5949.74451698638	4376.68535241207
1088	b[1034,1]	-0.7082160544	-0.706299	0.215592281747887	0.216370644	-1.0699075	-0.36323295	0.999984702684173	4864.42945104278	4033.60179718533
1089	b[1035,1]	-0.139533548047167	-0.136845	0.341746234225866	0.33969672198	-0.70011195	0.4186342	1.00020079409391	6639.2620237472	4291.09247216497
1090	b[1036,1]	-0.14039975790055	-0.1379265	0.268379832468257	0.27649318746	-0.5785721	0.2933173	0.999835073793368	6952.07834866598	4297.66262519948
1091	b[1037,1]	0.169432458343	0.167097	0.258860243039712	0.256185867	-0.25645155	0.59821915	0.999975371957384	7536.16309174429	4724.44039137492
1092	b[1038,1]	0.7200064497	0.7245615	0.26618307915264	0.2662831143	0.28194175	1.149017	1.00069950069444	4558.08893009662	4684.24914075722
1093	b[1039,1]	0.925100573002333	0.9153275	0.422745905755793	0.4202311092	0.23839905	1.628283	1.00057185872861	4827.65196950039	3933.78820027416
1094	b[1040,1]	0.691175986376538	0.681439	0.450683538566973	0.4402187811	-0.01900513	1.455658	0.999747988638814	5201.01645839461	4664.59762273796
1095	b[1041,1]	0.0395752038208333	0.0395844	0.265468591201739	0.2634609852	-0.39244495	0.4754537	1.00035408950239	7014.85108228055	4285.43771970749
1096	b[1042,1]	0.720293560933512	0.7154235	0.444849129791772	0.4436702739	0.008971359	1.4613535	0.999840164654786	5507.57263478481	4332.12299504952
1097	b[1043,1]	-0.0422090668083333	-0.0397776	0.216870621246144	0.21770038794	-0.4043666	0.30460815	1.00026601736898	4518.46356092797	3895.4997129389
1098	b[1044,1]	-1.27692934033333	-1.271095	0.204416537565175	0.204383823	-1.620975	-0.9480457	1.00173350275485	4546.43318495468	4196.03533798735
1099	b[1045,1]	0.441510228646	0.446394	0.293027195491326	0.2855739642	-0.04117961	0.91800015	1.00091717508189	7196.45421612055	4065.10875786576
1100	b[1046,1]	-0.0877989660012667	-0.0912269	0.247139391721892	0.25061959356	-0.492832	0.31577575	1.00023156499518	7338.37079810225	4871.57497192172
1101	b[1047,1]	-0.128595933981483	-0.125663	0.216354964317687	0.21510591207	-0.4947312	0.218321	1.00011023102092	4501.37665499658	4158.73478543986
1102	b[1048,1]	0.182611555489567	0.1796465	0.313440159235176	0.31098365256	-0.3282845	0.70324815	1.00027344208354	6011.36897833571	4229.63625229373
1103	b[1049,1]	-1.25128500833333	-1.24983	0.202940226639393	0.203308938	-1.589569	-0.91888205	1.00096082842373	5461.37991729382	3964.08339498146
1104	b[1050,1]	-0.0610979423861667	-0.0602113	0.281195326913225	0.2786895111	-0.5325088	0.3939271	1.00081665815825	7142.41431407871	4692.59058617411
1105	b[1051,1]	0.381049897272167	0.3731735	0.405905689468924	0.40732151796	-0.2706528	1.0603345	1.00009971713872	5292.12571222876	4171.90057802246
1106	b[1052,1]	-0.00541233749678333	-0.00223887	0.257604752210326	0.2548396662	-0.43330275	0.41850095	1.00030553384535	6351.72059979631	4151.54705039611
1107	b[1053,1]	0.368635147584167	0.362123	0.343259678198232	0.3342884937	-0.17702095	0.95349275	1.00003561433654	6614.89734081138	4744.70419789108
1108	b[1054,1]	0.167989115236667	0.1592805	0.370101943132056	0.36847332081	-0.43853625	0.77498025	1.00028666912356	5716.43186027093	4579.05827624304
1109	b[1055,1]	0.185648202657017	0.1816295	0.315009725791731	0.31717869666	-0.33630135	0.69764365	1.00010400015826	7058.24075519788	4605.74848249433
1110	b[1056,1]	-0.634802259851667	-0.631338	0.206639518466414	0.2091511233	-0.98522695	-0.2972144	1.00055709065173	6645.3538292972	4051.40817227817
1111	b[1057,1]	0.09583428149585	0.09491405	0.217449924576509	0.22189599768	-0.26690175	0.44929835	1.00006993785255	5161.08959743772	3739.45759146469
1112	b[1058,1]	1.08050342577	1.066165	0.416025713506467	0.4092954516	0.42041625	1.7861235	1.00018088744617	4538.07270652927	3459.09748488916
1113	b[1059,1]	-0.729178198893333	-0.724138	0.229568913949342	0.227304819	-1.1124845	-0.35708985	1.00018127150125	5182.65717762412	4273.99910945539
1114	b[1060,1]	-0.464090906236333	-0.4625445	0.26112572968655	0.2624075979	-0.8997013	-0.0324418149999999	1.00067554529743	7472.54223090441	4785.50673665945
1115	b[1061,1]	0.862489197132833	0.852673	0.395344620529039	0.3942611463	0.22281335	1.5151765	1.00069160841437	5462.23962753254	4824.57930864428
1116	b[1062,1]	-0.7952114586	-0.7939945	0.228661430639423	0.226756257	-1.172855	-0.42261895	1.00025935773247	5727.82322339528	4314.78916664244
1117	b[1063,1]	0.9112735606675	0.8989405	0.428920916845014	0.4329666432	0.2289631	1.628322	1.0002513143333	5364.65351129181	4475.9386553165
1118	b[1064,1]	0.0720203702888667	0.07084455	0.314356879570168	0.31513322757	-0.4414131	0.5912272	1.00012014522364	4162.16040789898	3968.45528849983
1119	b[1065,1]	0.860592171438333	0.852658	0.39641651098033	0.3937185147	0.22415715	1.532279	0.999942956035789	5915.76316292975	4340.00517450253
1120	b[1066,1]	0.0114251041622167	0.009783675	0.261860099793468	0.252921441255	-0.41482705	0.4332593	1.00060625205417	3095.01710391907	3275.99375700097
1121	b[1067,1]	-0.07194781475675	-0.07033335	0.248728682165904	0.24723526254	-0.4815236	0.3354793	0.999976504044586	6053.62546207771	4481.35203667284
1122	b[1068,1]	0.173004447369967	0.171877	0.288906402632738	0.29354390289	-0.30113545	0.6452403	1.00055831238878	7848.23832600248	4700.34993357437
1123	b[1069,1]	0.4196282130415	0.415529	0.341516392607451	0.3484169304	-0.1266346	0.9889358	0.999887710709564	6684.1606827049	4990.77770123709
1124	b[1070,1]	0.148486067067867	0.152005	0.286795559998055	0.28473444195	-0.3199214	0.6174075	1.00038341944444	8475.50633758101	4562.47551812314
1125	b[1071,1]	-0.256953161365133	-0.255528	0.228030513389772	0.2260527633	-0.6328971	0.1108532	0.999838747619875	8147.39184951943	5000.88503203955
1126	b[1072,1]	1.02529108960833	1.013565	0.418791549907956	0.415595019	0.35323255	1.734713	1.00006899552084	5991.178705018	4500.11179415211
1127	b[1073,1]	-0.691795211786667	-0.690173	0.236192500038196	0.2376466953	-1.083275	-0.30342305	1.00140521712496	6261.99996685966	3829.34372775149
1128	b[1074,1]	0.498799601799833	0.493361	0.373388132880565	0.3725788626	-0.10785015	1.111457	1.0005866753171	7153.12176549373	4713.74621732735
1129	b[1075,1]	1.059526194407	1.044475	0.428195459824245	0.4290229272	0.3719435	1.79114	1.00011472658418	5107.65443032456	4346.53416370882
1130	b[1076,1]	-0.165131475322333	-0.173282	0.325803891376783	0.32125488297	-0.6911547	0.3809521	1.00002383227315	7755.5343654087	4640.61657594705
1131	b[1077,1]	0.583859222677333	0.5635435	0.462415562229665	0.4579781052	-0.1330568	1.379133	1.000360817882	6025.98419596232	4497.4064066836
1132	b[1078,1]	-0.907211718666667	-0.904038	0.199273822565707	0.1970494008	-1.240427	-0.5776533	1.00114044239776	3327.28228606646	3118.2919172121
1133	b[1079,1]	-0.273172669745667	-0.2768935	0.27749109173964	0.27178044684	-0.73128735	0.1924548	0.999995243233764	7033.89578973508	4729.53249339756
1134	b[1080,1]	-0.0330925084625833	-0.03341705	0.256630219223281	0.2552792571	-0.45054965	0.39344445	1.00062335818575	6835.84123364032	4876.08998538107
1135	b[1081,1]	-0.36879016795245	-0.368629	0.240619133716804	0.2470760313	-0.7595463	0.02605763	1.00052419073812	8108.9420342987	4279.91023829707
1136	b[1082,1]	-0.305820529317	-0.3046865	0.298593979788427	0.2966934642	-0.7908813	0.18779355	1.00087769031702	7442.22351521528	4121.18227863747
1137	b[1083,1]	0.0083976744893	0.0158711	0.269521682918876	0.26443594296	-0.44352285	0.4494777	1.00135680060189	4496.31029324057	4351.04344505878
1138	b[1084,1]	0.216650925144833	0.210101	0.32312771632653	0.321796758444	-0.3019837	0.750028	0.999843521330279	7572.06065475183	4658.34245745643
1139	b[1085,1]	-0.645054677933333	-0.6394425	0.216459280050509	0.2140807683	-1.009622	-0.30077655	1.0005774066374	6538.86848453531	4241.09287221621
1140	b[1086,1]	-0.4135922750115	-0.408612	0.240527707753069	0.2396385684	-0.8076995	-0.00892368849999991	0.999958821808741	6701.62316163479	4479.56554549212
1141	b[1087,1]	0.751610852032333	0.746127	0.382737458748923	0.3724609959	0.13155675	1.4067835	1.00049669098635	6180.09226067081	4477.12969076079
1142	b[1088,1]	0.169365270896967	0.171268	0.264673035193606	0.2677975902	-0.26055235	0.6018057	1.00033296266095	3974.66435764993	4002.63252589253
1143	b[1089,1]	-0.503739158351167	-0.503269	0.25998812477264	0.2502443475	-0.9346613	-0.08603592	0.999996572564783	8739.08994486554	4119.2191290361
1144	b[1090,1]	0.5083557915025	0.4989635	0.473338665932238	0.467263629	-0.24576265	1.3183195	1.00005399099422	5890.64272618681	4240.79898328291
1145	b[1091,1]	0.129306627380117	0.127854	0.286660925680141	0.28636648803	-0.35755255	0.6003837	1.00098152110236	7415.52816695144	4371.98323652905
1146	b[1092,1]	0.7287579590485	0.7083785	0.433255505282826	0.4308487491	0.058916555	1.4825765	1.00075495469197	5270.64082970761	4471.20347956244
1147	b[1093,1]	0.090348044404	0.09057955	0.253205174262231	0.25682168001	-0.33075225	0.51080875	1.00025502320891	4752.54240490665	3940.85885356217
1148	b[1094,1]	-0.459578047803985	-0.457845	0.324784748480928	0.3248131971	-0.97792355	0.0765812800000001	0.999835655930677	5774.61932461461	4034.10369395395
1149	b[1095,1]	1.08969676631667	1.079185	0.414782221591626	0.4112317272	0.423683	1.808413	1.00024535824873	5408.91327063217	4636.46575349902
1150	b[1096,1]	0.111626572818267	0.1042345	0.404859970179178	0.4045444599	-0.54672795	0.77945985	1.00011678612185	5514.42042840134	4768.96260339941
1151	b[1097,1]	0.693904864936	0.6726335	0.448126645866938	0.4324232703	-0.01123998	1.4697635	1.00006004268867	5626.92186750563	4312.17193604106
1152	b[1098,1]	0.438265473855	0.418055	0.479038544846411	0.47316719394	-0.3227576	1.2486115	1.00006928251426	5668.8895031516	4264.48858137573
1153	b[1099,1]	-0.0946586915629	-0.0918298	0.241875810241831	0.23828058093	-0.4896091	0.30312465	1.00001972228853	8138.53572866231	4479.36381551387
1154	b[1100,1]	0.17116075272055	0.16503	0.360324218414427	0.3617662608	-0.4115814	0.78356485	1.00044392300277	6272.47300037188	4996.42075343424
1155	b[1101,1]	0.448579646599833	0.429663	0.481680380394316	0.4678625994	-0.32738805	1.270392	0.999802691907199	6050.23268337744	4176.94990448955
1156	b[1102,1]	-0.0392582656101667	-0.03567345	0.214466195765605	0.2154981339	-0.3904298	0.31034245	1.0005450679656	4050.3988586268	3740.62594299712
1157	b[1103,1]	-1.00910020666667	-1.008005	0.217622863597907	0.2190860259	-1.374637	-0.65189705	1.00096833043307	5135.57713085334	4002.30708126666
1158	b[1104,1]	0.22762042715616	0.228765	0.273458702427787	0.27526092447	-0.22293335	0.67498655	1.00049120319002	3782.90274449621	4040.94298452841
1159	b[1105,1]	0.506487887206583	0.496468	0.359111727809862	0.3523169097	-0.05634991	1.1080245	1.0000753799765	5783.46413299984	4039.86143595776
1160	b[1106,1]	-0.26960093834005	-0.264886	0.208965957877915	0.2066114295	-0.6131518	0.0670613350000001	1.00013931366145	5098.78776286453	4239.68034480326
1161	b[1107,1]	0.0410691076913333	0.0418204	0.230014761286966	0.22960818636	-0.33365905	0.42052255	1.00100902908835	2849.02362639334	4067.90971681889
1162	b[1108,1]	0.75695158113	0.75013	0.368607412524994	0.365987223	0.1613581	1.3773135	1.0003719149928	5899.62196365547	4286.28387714539
1163	b[1109,1]	0.139865595872667	0.148861	0.333194902318972	0.33896861712	-0.4076063	0.68215395	0.999950113257917	8393.90420740328	4847.92911071844
1164	b[1110,1]	-0.133482812671167	-0.1308065	0.244822736332406	0.2376793125	-0.54353235	0.27041875	1.00092804916532	7456.93938438641	4552.78907210233
1165	b[1111,1]	0.00518125059358333	0.00832665	0.281202173583178	0.2822381142	-0.44838765	0.4657805	1.00008027854715	3579.83645655965	3542.23339879287
1166	b[1112,1]	-0.393702706630017	-0.3941135	0.313874938617268	0.3191355804	-0.9103787	0.12649135	1.00016100241238	6521.19916475595	4592.66074572442
1167	b[1113,1]	0.571716021508333	0.5634805	0.46513366294046	0.4681643085	-0.17442435	1.348289	1.00101893199847	6011.11716024684	3790.10270094873
1168	b[1114,1]	-0.205194857136817	-0.200687	0.20702060029304	0.20883377277	-0.5522347	0.13272565	1.00063965473251	3381.66803941654	3633.17140224119
1169	b[1115,1]	0.590636191710667	0.5759485	0.403208965494425	0.4021678521	-0.051077015	1.2931895	1.00070713347426	4981.71992511776	4000.04275066163
1170	b[1116,1]	0.979361658788333	0.9754625	0.378346932770116	0.3788257977	0.3696311	1.6067965	1.00013908018029	5393.56525081403	3478.22824930262
1171	b[1117,1]	-0.124457368599367	-0.123389	0.270990899455013	0.2687042001	-0.5745213	0.32611295	1.00057701615673	7692.29068323137	4681.80553873923
1172	b[1118,1]	-0.404534275420167	-0.3960745	0.271377420284932	0.26723865	-0.8594717	0.036342395	1.00137727578272	7742.50456522378	4852.90496710294
1173	b[1119,1]	0.628430699549167	0.625568	0.334119827774551	0.330590148	0.09022219	1.183975	0.999903797174902	5890.85472222042	4760.62526982333
1174	b[1120,1]	0.0240897960838833	0.0230814	0.227670713080407	0.2339950515	-0.3499403	0.3990356	1.00053368052473	4737.4461256726	3717.2459779506
1175	b[1121,1]	0.616674852526667	0.5933665	0.466574843731585	0.4623317601	-0.11373805	1.4119055	0.999890656544788	5701.41988671852	4453.30238253136
1176	b[1122,1]	-0.00987014411371667	-0.00808352	0.321070771565601	0.3205358961	-0.54666965	0.5183702	0.999998987808006	6639.86950296808	4373.87718352485
1177	b[1123,1]	0.902042680661333	0.893464	0.427402982551643	0.4346516181	0.2217507	1.6154705	1.00016048154928	4820.71131945769	4227.01051874995
1178	b[1124,1]	-0.69269733255	-0.690827	0.192310959760963	0.1944756072	-1.0140525	-0.3771339	1.00009309227172	3553.76172529559	3516.45879185412
1179	b[1125,1]	0.263748230796167	0.2646195	0.24013728645397	0.2434762785	-0.13498165	0.65452285	1.00005380974218	2043.83446602546	3536.25533476385
1180	b[1126,1]	-0.572858209842167	-0.5685695	0.236529656670965	0.2416474914	-0.96240555	-0.19585145	1.00009521772992	9133.39916873349	4238.44898067329
1181	b[1127,1]	0.157709840732	0.155024	0.270858975990804	0.26892844335	-0.2912224	0.60444955	1.00149056623326	8316.73078582745	4750.54420360749
1182	b[1128,1]	0.492159858263	0.492243	0.302214115433343	0.3000070752	-0.007872179	0.99113075	1.00008943759327	6687.79488891529	5066.12172567978
1183	b[1129,1]	-0.485124403232167	-0.4824235	0.284874352900447	0.2832084759	-0.96565975	-0.0273547299999998	1.0003229589266	8190.70191572834	4683.26395136599
1184	b[1130,1]	-0.9448081203	-0.9454035	0.26046278486822	0.2701400982	-1.373089	-0.52615905	0.999922246900531	4889.28241034507	4400.52423355582
1185	b[1131,1]	0.654244648489667	0.6518585	0.348993633664669	0.3440499321	0.082681705	1.23857	1.0003548689617	7070.73374404591	4725.97964384571
1186	b[1132,1]	0.189622406060667	0.183726	0.328544428317719	0.3260667354	-0.3346223	0.73661695	1.0011755617484	8010.48911655596	4428.53983528944
1187	b[1133,1]	0.227557196143217	0.229231	0.319492023793308	0.315690018	-0.29738775	0.75575195	1.00062638902721	7563.40453712871	3896.4977604568
1188	b[1134,1]	0.18691137330655	0.178994	0.320134262449881	0.31289479809	-0.3247908	0.72566155	1.00008554618659	7413.57349471486	4312.86116315034
1189	b[1135,1]	-0.240791182252683	-0.2378985	0.256117425915715	0.25748025093	-0.65824855	0.18376955	1.00043351024203	6814.95260346058	4783.66159876654
1190	b[1136,1]	0.594005496034667	0.5778225	0.464525890085964	0.4694682552	-0.14246715	1.3783455	0.999928583147178	5157.30732162705	4148.30800740156
1191	b[1137,1]	0.389964229558833	0.385525	0.345074648086231	0.3469595346	-0.164572	0.97833555	1.00004797733176	7681.88442946087	5280.50167681064
1192	b[1138,1]	0.249885406726167	0.244028	0.344070957293273	0.34235917506	-0.3098466	0.82154235	1.00094797559395	6495.86151774374	4802.42489236978
1193	b[1139,1]	0.896536096463833	0.884263	0.438388978779	0.4399526544	0.20541615	1.6359105	1.00090252873609	5563.72625200886	4099.25449934362
1194	b[1140,1]	0.412822722790517	0.4040445	0.421844980782158	0.422629956	-0.2661017	1.122086	1.00018475169947	4855.8774514705	3875.43048628744
1195	b[1141,1]	0.706608552498333	0.6970915	0.444744159668094	0.4379407662	-0.013961845	1.4598255	1.00057554022511	6399.91763634907	4544.35375234406
1196	b[1142,1]	-0.2591369440305	-0.2531035	0.215859320288257	0.21786807	-0.62024005	0.089555605	1.00022798165305	8827.20100180244	4244.23924764966
1197	b[1143,1]	0.564751372149883	0.5670825	0.277127775130814	0.2826124707	0.100019015	1.01953	0.999954546278158	5646.63665495659	4380.9433652827
1198	b[1144,1]	0.2891240570677	0.285852	0.369972064900941	0.36631094871	-0.31284375	0.9047825	1.00020381679811	6558.58033295719	4430.13999018105
1199	b[1145,1]	-0.489887664843333	-0.4899965	0.201363615096476	0.2043949425	-0.8292211	-0.16352315	1.00002350890523	4177.3726494546	3649.56271585844
1200	b[1146,1]	0.538816357496	0.5239365	0.44483562370137	0.4508697795	-0.15815245	1.2856805	1.00074412891598	5026.64790246408	4139.03093773281
1201	b[1147,1]	0.4422392299705	0.4296205	0.498654038888556	0.48964162275	-0.3434798	1.278803	0.999990543000581	4689.4498633566	3858.49377097172
1202	b[1148,1]	0.2662414925818	0.2700135	0.27923195226457	0.27465958191	-0.1980899	0.728069	0.999824576837024	5724.25806234855	4324.66111013703
1203	b[1149,1]	-0.838304186	-0.836487	0.194256287127952	0.1894132695	-1.1676455	-0.52311375	1.00056068522674	5182.40563382329	4322.65655344389
1204	b[1150,1]	-0.0364507399135	-0.03731665	0.328723497551145	0.32338374831	-0.5713908	0.5030559	0.999859412707835	6886.25715027993	4653.02704674365
1205	b[1151,1]	0.0261117959673333	0.021403	0.332998378792337	0.3335049396	-0.51503685	0.5746669	0.999810709179087	7166.04154811082	4679.33164325233
1206	b[1152,1]	0.980322498883333	0.9651435	0.422793596126802	0.4211859036	0.30546315	1.68535	1.00033238502917	5853.81468172105	4172.47000101397
1207	b[1153,1]	-0.5363623600657	-0.5317075	0.258075021772326	0.2532466125	-0.9717102	-0.11611445	0.999938260696786	8010.39972796607	4319.26957422862
1208	b[1154,1]	-0.231537263779333	-0.23174	0.20283133655985	0.205718163	-0.5696651	0.09293072	1.00039998163874	5072.33952489388	3979.41659147206
1209	b[1155,1]	0.0806215181814833	0.08362215	0.313538209367701	0.31727098851	-0.43287785	0.59900945	1.00066201261289	7054.05118685665	4794.82119021288
1210	b[1156,1]	0.143244602025867	0.1469475	0.260279467125448	0.25701938472	-0.29187735	0.569764	0.999786559450049	8115.92528014278	4141.74327533561
1211	b[1157,1]	0.167753025193417	0.159499	0.368587071151443	0.3667959813	-0.44411055	0.780228	1.0003299470063	5526.1644631314	4423.20536614403
1212	b[1158,1]	0.0840678020111333	0.0886156	0.320205983994994	0.3186604071	-0.4477376	0.6057934	1.00075826803901	6472.5832371822	4778.95403200044
1213	b[1159,1]	-0.710845630208333	-0.709904	0.245415806773759	0.2462057451	-1.1225755	-0.30562205	0.99985160495628	4817.88182364279	4122.11218211391
1214	b[1160,1]	-0.218322159213169	-0.220833	0.267014436186105	0.26502053214	-0.6546384	0.23084735	1.00050827254393	6394.91079149069	4455.75020825379
1215	b[1161,1]	0.9510078176	0.9437215	0.424052447799674	0.4176165441	0.267639	1.6603465	1.00047146129241	4956.45227073889	4192.71113693997
1216	b[1162,1]	0.123722641905083	0.127001	0.254563680184618	0.2497610199	-0.3005626	0.54130655	1.00009378662531	7382.45633694844	4149.81479883399
1217	b[1163,1]	0.561263409535333	0.560009	0.395755591093305	0.3914301216	-0.0771858	1.217791	0.999905964945424	5190.01789358912	4382.0441022383
1218	b[1164,1]	-0.3501223365042	-0.34763	0.28894202335461	0.2903323689	-0.83100315	0.12817525	1.00023175259328	8621.39528049619	4910.13905212999
1219	b[1165,1]	-0.55672336482745	-0.5591705	0.276690580590851	0.2766783642	-1.0105555	-0.10640405	1.00095607983597	4189.28427278975	4132.51275531073
1220	b[1166,1]	-0.04196335370505	-0.0416925	0.269717807902524	0.2718013515	-0.4876889	0.4006487	0.999970218797565	7342.74223822972	4917.60681234335
1221	b[1167,1]	-0.00227654084773333	-0.00154384	0.28784679932921	0.284397017016	-0.4772552	0.4594526	1.00050805708818	6506.37812771015	4402.40738013093
1222	b[1168,1]	0.311470036353567	0.3059165	0.31695032587298	0.31832563602	-0.2063379	0.8411996	1.00036242887615	6612.51207680879	4694.09070721063
1223	b[1169,1]	0.130814057409667	0.124257	0.287069382778622	0.28544631234	-0.3373083	0.6087649	1.00084540441725	6433.9188698084	4890.72938666838
1224	b[1170,1]	0.0357457973865	0.0341122	0.287923229567136	0.2825116539	-0.4391419	0.50344985	1.00038742822126	7995.07095262293	3949.90874723942
1225	b[1171,1]	0.0463633006778333	0.0491089	0.224092829785447	0.22193795526	-0.33337695	0.4112936	0.999905620518698	5923.86660804387	4626.07135647421
1226	b[1172,1]	0.0803814591953667	0.08187545	0.287731980499882	0.28647531087	-0.38780025	0.558704	0.999940106759207	7560.4569935437	4778.41855360231
1227	b[1173,1]	-0.569246539755217	-0.569009	0.289956939514198	0.296987019	-1.0451255	-0.09392115	1.00002044985522	7376.12753316588	4352.88128537197
1228	b[1174,1]	1.062564450305	1.057725	0.37672452985485	0.3782890965	0.4542998	1.689591	1.00145549659462	5870.69909735044	4247.61243672863
1229	b[1175,1]	0.534534863055083	0.538167	0.297621294883189	0.2979966696	0.043167695	1.021165	1.00002567284779	5146.84503134469	4548.77335127614
1230	b[1176,1]	0.268980102460433	0.272597	0.268435128379544	0.27204182922	-0.18104445	0.6924291	1.00088643046244	4502.63429020141	4160.7895953808
1231	b[1177,1]	0.00446878579588333	0.009288965	0.346093740268453	0.3493754313	-0.568908	0.5691056	1.00025111668126	7274.93862131048	4777.34055743293
1232	b[1178,1]	-0.572361331905	-0.572699	0.306631024806477	0.3060064161	-1.070706	-0.0638031249999999	1.00014372751774	5138.07206869389	4570.69731823828
1233	b[1179,1]	-0.502304202472833	-0.501267	0.270057404316519	0.2684402973	-0.9443707	-0.06298409	0.999964157248196	7829.82162265703	4703.88960160194
1234	b[1180,1]	-0.712604264883333	-0.708193	0.24140278500941	0.2392805205	-1.111963	-0.328931	1.00037050302157	5812.40470312748	3688.09684588869
1235	b[1181,1]	0.673667338621833	0.662782	0.452890396638868	0.4474353366	-0.04845377	1.436086	1.00051182455465	5944.53922229188	4589.88647300783
1236	b[1182,1]	0.556302754205767	0.53863	0.469244244395262	0.4659722844	-0.18043505	1.3625055	1.00097392834415	4792.29374576657	3543.75001484578
1237	b[1183,1]	0.33861637354965	0.3410295	0.284854560388079	0.2884465017	-0.1249201	0.80271585	0.99985798795044	6993.22979899154	5026.62172298775
1238	b[1184,1]	0.3459950494906	0.3469015	0.28931206338216	0.2866332819	-0.12710495	0.8273807	1.00055276724107	4052.76674948495	4295.72988896896
1239	b[1185,1]	0.608285800792783	0.5935	0.463594686791857	0.45278604	-0.1234093	1.400508	1.00042601937455	4430.31266910997	3151.35189699373
1240	b[1186,1]	0.553414571057933	0.5374915	0.474932031185517	0.4654074138	-0.2002288	1.3641265	1.00004935603883	5446.497043728	4677.97300369087
1241	b[1187,1]	0.489113133434833	0.479929	0.394913307743143	0.3926139777	-0.1479137	1.151911	0.999847840652794	6201.1233394146	4722.71454763293
1242	b[1188,1]	0.7227554429195	0.71609	0.332752273077352	0.3328614912	0.18648885	1.2688405	1.00139050830896	5716.837469077	4613.3801945716
1243	b[1189,1]	-0.267942551780833	-0.269006	0.209604913867254	0.2116544934	-0.6164251	0.07186461	1.00027410971895	4845.98711577393	4031.73235558621
1244	b[1190,1]	0.48756524315955	0.4823	0.359070530902485	0.353918859	-0.09584565	1.0860065	1.00034140331865	6435.27953608646	4464.68215246413
1245	b[1191,1]	-0.959945797	-0.9549235	0.216211905756129	0.2138976672	-1.3176405	-0.609602	0.999912880791519	3180.64428793934	3754.23717138458
1246	b[1192,1]	0.5565664408786	0.532237	0.469053271421679	0.4629781737	-0.1953218	1.3569645	1.00055335249098	5176.74294641773	4476.64230729923
1247	b[1193,1]	0.7877592111015	0.7717625	0.433872328970321	0.4191984783	0.090389875	1.5180345	1.00007783817806	4829.37395336758	3815.51706337963
1248	b[1194,1]	0.761188602391	0.749991	0.373405221915711	0.3694943133	0.1558382	1.385782	1.00042009105737	5705.61602726295	4471.78746481984
1249	b[1195,1]	0.0517125244719	0.05077945	0.257419162650186	0.2621199735	-0.3752677	0.47227435	1.00065086317333	5806.08919779565	4051.72634927229
1250	b[1196,1]	-0.0800982564199667	-0.0781785	0.227772478156192	0.22646136786	-0.45754145	0.2992021	1.00030881792285	4837.50763142747	4119.94668674513
1251	b[1197,1]	0.775574443491	0.7613535	0.436995375278015	0.4359592713	0.08324094	1.531172	1.00026446864483	5340.07639879531	4539.43071176339
1252	b[1198,1]	0.199721817160373	0.200664	0.335235624928967	0.3355012605	-0.3612947	0.75270755	1.00047371050948	5408.06069264381	4718.31413841544
1253	b[1199,1]	-0.331254080420667	-0.3334685	0.344734041036847	0.34643795592	-0.8922547	0.2285422	0.999685585687739	5393.93886182954	4841.17983853509
1254	b[1200,1]	-0.495284037295833	-0.4941645	0.275921254485145	0.2676849126	-0.96544165	-0.0555455749999998	1.00199262314368	1754.69348652912	3372.18736431658
1255	b[1201,1]	-0.00845476836061667	-0.0118733	0.325099374699939	0.3279474135	-0.54417085	0.5305053	1.00027279951268	6499.93043495476	4241.79617909693
1256	b[1202,1]	-0.408206700184833	-0.4021545	0.256740318221429	0.2536261581	-0.8371772	0.00801911800000006	1.00105264116377	8102.48718592853	4097.02031347215
1257	b[1203,1]	-0.0718490149181667	-0.07131725	0.291891708052366	0.29871980775	-0.55294035	0.4084879	1.00069667150987	7500.00131221518	4420.70312716221
1258	b[1204,1]	-0.0514473403905	-0.04738745	0.256174800954344	0.25756550043	-0.4802645	0.36295395	1.00061376764751	6708.47396977144	4718.3245337943
1259	b[1205,1]	0.1610057158705	0.1569635	0.420954573491496	0.4198589766	-0.51384105	0.8704224	0.999821765590934	5696.69771195045	4368.13728289909
1260	b[1206,1]	0.180134675189167	0.180711	0.238112793619015	0.2382627156	-0.21235365	0.56723795	1.00008141267748	5814.97320759967	4802.66600898771
1261	b[1207,1]	0.5514872509745	0.543372	0.38652635940644	0.3833351256	-0.06840224	1.200139	1.00002899870401	6021.9168347472	4124.79668784835
1262	b[1208,1]	1.00672025143	0.9973755	0.42172970550497	0.4129426476	0.3310135	1.715969	1.00022496724991	5350.81152362981	4189.93244720015
1263	b[1209,1]	-0.0336409497073333	-0.0342208	0.212147186902717	0.2162201601	-0.386794	0.31267795	1.00103090080801	4479.68468817309	3831.70092473389
1264	b[1210,1]	0.0547749220349417	0.0594175	0.252395814871145	0.2531895324	-0.35995025	0.46122665	1.00023654733645	7051.79721724608	4795.34635016379
1265	b[1211,1]	0.3936717729203	0.3957435	0.269051135107075	0.2642756739	-0.055675705	0.838228	0.99982482344427	5625.27194732634	4448.85981263265
1266	b[1212,1]	0.444070602907167	0.436013	0.486888461616599	0.4934070561	-0.32468245	1.2599535	1.0002752161686	5100.94283583079	4158.68286480793
1267	b[1213,1]	-1.50878386433333	-1.5057	0.21689873825429	0.217393638	-1.8801095	-1.156442	1.00056606167272	4053.83293861878	3750.71183757932
1268	b[1214,1]	0.612305893094	0.609678	0.311894871877803	0.3148441947	0.095767595	1.13402	1.00014790070424	6054.06490294283	4588.26735759629
1269	b[1215,1]	0.0891314834840167	0.0899008	0.256401825913311	0.25512617865	-0.331119	0.5101635	1.00091926291472	8698.07000872658	4195.71737021148
1270	b[1216,1]	0.486310696671233	0.482419	0.347704784540922	0.3497394096	-0.070507365	1.059046	1.000239848163	6243.46820907013	4372.18882139884
1271	b[1217,1]	-0.0298430183573833	-0.03096105	0.291652290268215	0.2888490276	-0.51135035	0.4541611	1.00076737775726	7406.39723029082	4658.43745016212
1272	b[1218,1]	0.563485651203	0.5535705	0.463766417261742	0.472845618	-0.17017945	1.350045	0.999850186933014	5407.81905935841	4415.93465027658
1273	b[1219,1]	-1.01309140483333	-1.01203	0.204925479318638	0.2064498261	-1.348305	-0.6770557	1.0006460995975	2960.14616315499	3042.18720044623
1274	b[1220,1]	0.1251954270224	0.1234385	0.333069463158089	0.3317917953	-0.4200166	0.6791647	1.00019376229196	5783.40601210916	4493.31614508303
1275	b[1221,1]	0.698634005061583	0.683651	0.448928680906787	0.4494020055	-0.00745436600000001	1.461058	1.00014891990033	5398.18743247963	4577.86744830264
1276	b[1222,1]	0.616216901445833	0.595929	0.45631540877077	0.449553972	-0.11340675	1.3878935	1.00009562743669	5353.17562746838	3729.82121800709
1277	b[1223,1]	0.224659627287833	0.225326	0.227417785880437	0.222590151	-0.15501665	0.5985644	0.999865358608493	4481.86656243089	4474.87675109897
1278	b[1224,1]	-0.533881521192333	-0.5339405	0.250398101104568	0.2396281902	-0.9533904	-0.12380605	1.00011994761069	7849.10505282524	3905.83220990389
1279	b[1225,1]	-0.154515322804121	-0.153519	0.229742105957742	0.230645013018	-0.53742545	0.2167055	0.999937083686701	7092.46273990923	4169.02249324083
1280	b[1226,1]	-0.111624212332167	-0.1110755	0.232869529768288	0.22864975959	-0.49668075	0.270493	1.00085406300692	3898.13027611913	3850.51848654209
1281	b[1227,1]	0.48404863997225	0.4698785	0.475698180599953	0.4676631897	-0.27602745	1.3075155	0.999965952198791	5131.45425224375	3866.01828282152
1282	b[1228,1]	0.8107254612795	0.8003495	0.376973255575267	0.3701800158	0.21175515	1.4409215	1.0003384856437	5943.77417380702	4232.57797159127
1283	b[1229,1]	0.118249076546833	0.112514	0.387760209174753	0.3850275135	-0.50766505	0.75867295	1.00155721624648	6441.78653912564	4724.93749102912
1284	b[1230,1]	-1.07336709766667	-1.070505	0.205314951775895	0.2071814892	-1.4146495	-0.74025495	1.00001174177253	5507.55078106671	4050.97932040714
1285	b[1231,1]	0.892779443843833	0.8836805	0.388701574383738	0.390931968	0.27686145	1.5511545	1.00049926587919	5744.12907256689	4188.84701357962
1286	b[1232,1]	0.554616268385	0.529963	0.469907021742881	0.4682740209	-0.178352	1.3377005	1.00055940566527	5925.92371538849	4347.63511006235
1287	b[1233,1]	-0.0448182913304217	-0.04332075	0.239827148532613	0.2428854624	-0.44396065	0.3536377	1.00043868339945	4093.51389028438	3658.72180889576
1288	b[1234,1]	-0.0173859012741667	-0.0205407	0.347519219413784	0.3480270066	-0.58704015	0.54651155	0.999947145681607	5502.96558650869	4829.5908753437
1289	b[1235,1]	-0.9128938275	-0.9121605	0.200773865016527	0.2018033577	-1.2440015	-0.58841045	1.00008930277888	5803.89170901672	4470.90568820464
1290	b[1236,1]	-0.1279763496788	-0.1215625	0.257001753382497	0.24517897047	-0.55327215	0.2974146	1.00021070607861	5676.57462247014	4558.14964067698
1291	b[1237,1]	0.0112759467308117	0.0184498	0.290335259094394	0.29523725448	-0.47788735	0.4744393	1.0004635853418	7736.09729773928	4711.42510506883
1292	b[1238,1]	-0.03143396807729	-0.02899665	0.317913084882029	0.31760012571	-0.5571509	0.48552125	1.00053145852719	8098.4900231865	5024.32976012439
1293	b[1239,1]	-0.285937020096167	-0.2846735	0.296306694030972	0.28935429768	-0.7708158	0.1877052	0.999917595008478	6945.85941865994	4346.24335264498
1294	b[1240,1]	0.796463726905	0.791444	0.340210392865001	0.3414961536	0.25341005	1.368132	1.00071234220712	6201.57152974782	5259.18382792133
1295	b[1241,1]	-0.405051124045167	-0.4024125	0.262687077428047	0.2654876994	-0.84417345	0.0268818750000002	1.00026647301673	5317.2306221139	4328.0120928513
1296	b[1242,1]	0.5351094809105	0.5326875	0.309293800992467	0.3110235345	0.030433615	1.048864	1.00073334395419	6048.84773658167	5094.03139449731
1297	b[1243,1]	0.126893981849667	0.1310745	0.285003005826634	0.28636367109	-0.3390559	0.5955563	1.00016544728107	8618.47457693911	5343.58533084139
1298	b[1244,1]	-0.132696033971317	-0.1276735	0.230184794558199	0.2271617481	-0.51932255	0.2362351	1.0012379717512	5519.6166430931	4239.20514284405
1299	b[1245,1]	0.132533932952667	0.1370025	0.29858755477304	0.29904390411	-0.36157545	0.61596985	0.999949429254236	7402.60562305483	4336.34114014604
1300	b[1246,1]	0.344221865343	0.3402005	0.288468336939349	0.2874872595	-0.13342885	0.8202253	1.00024575128465	6956.75593980633	4506.60389480462
1301	b[1247,1]	-0.70511822805	-0.700157	0.213429254482683	0.2144447466	-1.058043	-0.3566474	1.00141740172826	5587.7484429911	4254.87134888572
1302	b[1248,1]	-0.216194731546833	-0.218898	0.255438041390839	0.25555405701	-0.63488045	0.20117895	1.00039140075356	6833.40950101613	4498.97030986597
1303	b[1249,1]	0.00953832840098333	0.00808121	0.341283180904169	0.33380739	-0.55497725	0.583182	1.00170966620437	7649.93618340404	5060.91417105516
1304	b[1250,1]	0.5089043961475	0.5096035	0.281603588757827	0.2815361031	0.034404425	0.97468275	1.00017144491629	6014.78969615043	4404.21749618265
1305	b[1251,1]	-0.0414482902794	-0.04032145	0.241041838259152	0.24025006677	-0.4412479	0.3566717	1.0005406109229	6848.44405611962	4587.47631396595
1306	b[1252,1]	0.0221852227089167	0.02301085	0.209730045804308	0.21221884509	-0.32682625	0.3685978	1.0010854747648	3144.73090198597	3884.51198439639
1307	b[1253,1]	0.145923476576227	0.145277	0.248357797488057	0.243732027	-0.25632215	0.55433745	1.00018060012099	7498.56793510572	4567.43142869816
1308	b[1254,1]	-0.72481819495	-0.724664	0.224411996476651	0.2239726755	-1.103509	-0.36216095	1.00006236592673	4718.02448451164	4541.23954555141
1309	b[1255,1]	0.089685401493	0.089517	0.258016731935265	0.25955144313	-0.33706205	0.5156418	1.0000756259492	8061.17790576893	4578.91861950792
1310	b[1256,1]	0.1277851082842	0.1133575	0.419143956712431	0.4176232158	-0.53573895	0.83139685	1.00081795737199	5785.09045948546	4769.10181748403
1311	b[1257,1]	0.8071747923825	0.800409	0.438709217709951	0.4396665126	0.09311172	1.546242	1.00032967621737	5231.35344677996	4420.46621734825
1312	b[1258,1]	0.724229743026333	0.7140305	0.391424096516072	0.396343458	0.1024728	1.380559	1.00011008053893	5653.78434342543	3894.2462198161
1313	b[1259,1]	0.233422186078167	0.2345135	0.335724771442287	0.33353259009	-0.31557175	0.7979088	1.00002212873695	7333.7189906087	4260.84525920283
1314	b[1260,1]	-1.01477713966667	-1.011825	0.227133916166711	0.2312507589	-1.3904965	-0.6496983	1.00122044631047	3632.24615463724	3953.23660480613
1315	b[1261,1]	-0.0725270419429167	-0.0683292	0.290361506114174	0.2937905334	-0.55076775	0.40514035	1.00001699283468	7542.96666847788	4499.11170949852
1316	b[1262,1]	0.39098859406325	0.384519	0.317312070890704	0.3141748008	-0.1339266	0.92616095	0.99989782020643	3797.32647055042	4364.79897732571
1317	b[1263,1]	0.794740446485	0.7738635	0.441433948419185	0.4392625041	0.1088999	1.54059	0.999904723745166	5151.56483119922	4384.34951924106
1318	b[1264,1]	0.673534732955667	0.667235	0.397370653158723	0.3996392778	0.037093895	1.3371895	0.999839696283857	4883.04488123448	4972.4338378217
1319	b[1265,1]	-0.645744360751667	-0.6473285	0.283898590898259	0.2864449917	-1.1118265	-0.18610355	1.00015637902245	4990.06997105596	3789.51335511871
1320	b[1266,1]	-0.831957216666667	-0.830856	0.201906946337717	0.2033037489	-1.1642115	-0.5054843	1.00027201724908	4755.83513088112	3411.47170002753
1321	b[1267,1]	-0.548274147793667	-0.5410465	0.236756591777646	0.2363864853	-0.94307595	-0.16797775	1.00034345224519	6480.52771058078	4294.25620313787
1322	b[1268,1]	0.777407069007833	0.760627	0.448448686846244	0.4433611518	0.056100925	1.5490665	1.00031205176553	5967.14023308482	4293.78019351537
1323	b[1269,1]	0.0066150218334	-0.001298515	0.320992229673464	0.3189398772	-0.5134335	0.53051605	0.999716195645347	7640.80481716114	3875.50520811609
1324	b[1270,1]	0.234654813130333	0.237647	0.342313750525724	0.3470944512	-0.338715	0.79823315	0.999828405669281	6671.68517249732	4645.35069261929
1325	b[1271,1]	-0.641902181423333	-0.643517	0.250432137703301	0.2510953599	-1.054532	-0.2333379	1.00022830800574	6355.58028906171	4039.63007955663
1326	b[1272,1]	-0.331681404315817	-0.3306815	0.303296355026954	0.3008247291	-0.83457475	0.16011155	1.00013981222683	6861.57249058469	4680.17326062429
1327	b[1273,1]	-0.144358600264383	-0.139611	0.26244268238469	0.2603282514	-0.57846905	0.2806087	1.00043661194436	7372.50079126056	4372.34325388155
1328	b[1274,1]	-0.106192714759	-0.106961	0.23503004328272	0.23981151369	-0.4891393	0.27709195	0.999944851939764	6849.30987180452	4576.78338174899
1329	b[1275,1]	0.0810530335379333	0.0818457	0.284788622840328	0.27769572432	-0.3873267	0.5551817	1.00033032359229	8170.41869678892	4737.91017049337
1330	b[1276,1]	-0.698903753683333	-0.694455	0.216683818214915	0.2191764645	-1.0646085	-0.34618135	1.00061809548559	6640.57792985385	4320.02841963135
1331	b[1277,1]	-0.350047905309383	-0.3470425	0.29811459433566	0.2944673403	-0.84017585	0.13324575	0.999981155072533	4606.65369936182	4511.99100567176
1332	b[1278,1]	0.1889369551019	0.192188	0.201277659517921	0.19816587273	-0.15456155	0.52020725	1.00024902618173	4745.11226827102	4074.83831577043
1333	b[1279,1]	0.132975053269283	0.13052	0.399505983881422	0.397870536	-0.51789865	0.79965235	1.00030590293302	6195.93681928762	4480.95364435407
1334	b[1280,1]	0.3384849367185	0.3399325	0.300762577551006	0.3040397472	-0.1559743	0.83070155	1.00063771049033	7254.5975411817	4571.98077561857
1335	b[1281,1]	-0.586293389381667	-0.5798815	0.217061392950589	0.2206249647	-0.9495847	-0.2391889	1.00044103759773	3384.10940504301	4025.53812878445
1336	b[1282,1]	0.1482632844515	0.1327365	0.440677639787222	0.4367509797	-0.55034875	0.8866351	1.00000806258502	5103.5087350418	4144.48393230189
1337	b[1283,1]	0.12083260584845	0.1251815	0.264582281235208	0.264080712	-0.31159605	0.5501871	0.999839396074082	6147.72250537971	4340.46603987097
1338	b[1284,1]	0.254489758412	0.251643	0.332594833374901	0.3249162378	-0.29582185	0.79860735	1.00114502981894	6408.65040463095	3965.03548802645
1339	b[1285,1]	0.147869000651983	0.1435665	0.33299256552804	0.3230125794	-0.40315855	0.70254475	0.999938858453641	5650.90973746231	4640.88672279376
1340	b[1286,1]	-0.22368022236967	-0.223572	0.300415139663026	0.29858681853	-0.7125562	0.28418355	1.00018993562892	8456.8471656967	4545.19520097745
1341	b[1287,1]	-0.842227283283333	-0.83883	0.229064353793638	0.2299534839	-1.2265865	-0.4690092	1.00040382198952	2966.23161152081	3573.74571488565
1342	b[1288,1]	-0.620561111941333	-0.6181175	0.207075064462959	0.2078946198	-0.9688288	-0.28875045	1.00028531055774	5283.3499326919	3334.52931964464
1343	b[1289,1]	-0.650242204484467	-0.647871	0.264581553616206	0.2680577865	-1.092886	-0.2310317	0.999839306800708	5885.47986385596	4400.9483767424
1344	b[1290,1]	-0.556336930493167	-0.5520505	0.227138434045676	0.2317400169	-0.9444613	-0.194417	1.00009761632857	4658.85303563272	4875.66332953353
1345	b[1291,1]	0.288969686471667	0.28816	0.343147537639718	0.33951517761	-0.2741792	0.8617519	1.00027493513191	6964.82980775255	5123.4055365707
1346	b[1292,1]	-0.0404466255941167	-0.0382215	0.28153149378995	0.2841262053	-0.5087239	0.4248119	1.00077693613271	5969.24838771248	4501.18691943425
1347	b[1293,1]	0.171289025734533	0.1745735	0.320349265416993	0.3239362392	-0.35119825	0.69958345	1.00041957595428	8063.16323631934	4535.47360841581
1348	b[1294,1]	0.419878731639333	0.4178665	0.381773102510968	0.3820170942	-0.1961819	1.0392245	1.00093560597779	6775.90617896861	4362.06079725502
1349	b[1295,1]	-0.984632100166667	-0.982011	0.20605028125429	0.2072244846	-1.3288	-0.65425455	1.00089364602069	5096.28904279427	4002.61127070134
1350	b[1296,1]	-0.8851607915	-0.882957	0.20359473507613	0.2024905428	-1.2235205	-0.54938315	0.999951621773443	6050.95290796972	4206.29116259675
1351	b[1297,1]	0.321282535693932	0.319209	0.286357900950741	0.2824115784	-0.1500776	0.7898809	1.00009097511475	5063.69236366349	4096.88656947251
1352	b[1298,1]	0.541119102357333	0.5236635	0.480167321898607	0.4749227406	-0.2234789	1.360618	1.00091769380847	4933.95253596157	3902.54101986842
1353	b[1299,1]	-0.0535864158647667	-0.05360325	0.251012224438731	0.24825210375	-0.4669055	0.35350345	1.00041023263461	5696.81888708808	4343.56671768805
1354	b[1300,1]	-0.762958470016667	-0.7583285	0.236604128670953	0.232538397	-1.154303	-0.37614655	1.00035862458434	6922.64838842456	4412.08218579881
1355	b[1301,1]	-0.136441296588233	-0.1353255	0.194234369498287	0.195088632648	-0.45622435	0.1739415	1.00027867356033	3901.50741205524	3873.39033431058
1356	b[1302,1]	0.209680243365867	0.2109795	0.266384759514897	0.26869322886	-0.22870405	0.6392407	1.00047454098951	3570.4023275284	3556.96638428023
1357	b[1303,1]	0.895552468713333	0.8860425	0.422326360716548	0.42543207	0.2309049	1.6235945	1.00019072536855	4582.19054060072	4068.09442558009
1358	b[1304,1]	-0.684706747641667	-0.681024	0.233239972909781	0.2360647611	-1.0689395	-0.29970835	1.00049845570527	4580.95211599555	4178.85108795834
1359	b[1305,1]	0.0975348658445667	0.09674595	0.337119464138787	0.33302687523	-0.45178315	0.6562528	0.99996250765384	5335.63135777714	4499.37112116323
1360	b[1306,1]	0.558282338980483	0.5447095	0.459130793277477	0.4474946406	-0.16683985	1.356206	1.00017473237936	5508.16758423264	4387.76544538436
1361	b[1307,1]	0.19689923955382	0.195061	0.268307354807847	0.27350863953	-0.24513635	0.62870625	1.00041367415081	8003.39892568996	4707.76401529779
1362	b[1308,1]	0.716074773946333	0.701024	0.45258642066087	0.4469683176	-0.002849344	1.475696	1.00095812459584	5371.87461290383	4331.62892399276
1363	b[1309,1]	0.498035465229083	0.485444	0.472877408610238	0.4770443412	-0.2585071	1.2931075	1.00008067992371	6199.6093164812	4609.83286337941
1364	b[1310,1]	-0.1691214176993	-0.17153	0.245875613692009	0.243094249545	-0.5772884	0.23591855	1.00007485994018	8833.88620985978	4321.12814520978
1365	b[1311,1]	0.768518652801833	0.7602675	0.366701425770938	0.3647284956	0.1691319	1.3774445	0.999987246007654	4847.20953753186	4457.4236320363
1366	b[1312,1]	-0.144849771516	-0.136108	0.266584385532514	0.2625432558	-0.58708	0.2868878	1.00050943873892	3924.26817179627	4146.98920018616
1367	b[1313,1]	0.181115906879	0.1800185	0.293097475444885	0.2955985641	-0.29548195	0.6705783	1.00074367174586	6581.20289054864	4312.23255811778
1368	b[1314,1]	0.192860094664533	0.194851	0.25677634937132	0.26118986439	-0.2277438	0.6092778	1.00014702909626	8582.25877266854	4974.21788858698
1369	b[1315,1]	-1.173849547	-1.171255	0.214699353578486	0.216808011	-1.526597	-0.82984345	1.00086727889747	5348.1377840218	4067.73195490515
1370	b[1316,1]	0.135236056044448	0.1342655	0.268622213993051	0.27099207429	-0.30519775	0.575772	1.0001132325565	7785.70325065095	4263.09788861442
1371	b[1317,1]	0.385548715716	0.3673255	0.41307076495711	0.42103682817	-0.2598104	1.0864885	1.00006382042042	5297.16265777398	4083.0184232525
1372	b[1318,1]	0.472747470826167	0.4724015	0.352808352425346	0.3496823295	-0.1053416	1.0549815	1.00000680503098	5141.46215807108	4635.32554681229
1373	b[1319,1]	0.515301735750367	0.5124765	0.365456407148366	0.3597187902	-0.08776849	1.136032	0.999885832358357	8180.61602776545	4796.15027231133
1374	b[1320,1]	-0.387026193825783	-0.384527	0.223782847025133	0.2201594283	-0.76194025	-0.0152544399999999	1.00103586765048	6431.75446180879	4320.02623888354
1375	b[1321,1]	0.4330023989145	0.410144	0.481888734422791	0.49089990537	-0.32492475	1.2502815	0.999892798679882	5710.81038867741	4546.89706125588
1376	b[1322,1]	-0.143617655104917	-0.1424405	0.227629109587908	0.2273463318	-0.512538	0.23244475	0.999790973235527	5243.97312401067	4356.81723894606
1377	b[1323,1]	-0.661039284995	-0.6590115	0.214674179477381	0.2135299824	-1.0221405	-0.3153404	1.0001016138266	3491.18745003289	3664.50316482988
1378	b[1324,1]	-0.133085335375517	-0.1331615	0.242740481179087	0.23723594097	-0.5408974	0.27197435	1.00033466882012	5977.0451640516	4477.48962091603
1379	b[1325,1]	0.306931377381217	0.3022465	0.337336879336275	0.33831026859	-0.2413083	0.8744173	1.00064901805645	7598.43575177197	4946.8588845212
1380	b[1326,1]	0.6343722020655	0.622625	0.375095461979057	0.377751654	0.041734825	1.272375	1.0007712201646	6009.89642335414	4227.56044789398
1381	b[1327,1]	0.000793245940333333	8.122045e-05	0.236934565240778	0.2363182857	-0.39033805	0.38926945	1.00010554953685	7578.92739298844	4105.3095599404
1382	b[1328,1]	-1.5666306515	-1.55974	0.223648886802433	0.220069731	-1.943231	-1.2029445	1.00052133406454	2696.26623358247	3644.54707942334
1383	b[1329,1]	-0.111141741052233	-0.112023	0.31143134830508	0.30228449706	-0.63384275	0.3954254	1.00039524450935	6666.75987601596	4546.77633427362
1384	b[1330,1]	0.721581786391667	0.7035125	0.449339548105076	0.4377406152	0.01578273	1.5049055	0.999831526410702	6030.51918726238	4384.84480553803
1385	b[1331,1]	0.0127655752281667	0.01305755	0.267377140941313	0.2710748775	-0.4304534	0.4462064	0.999758611690396	7221.6741419584	4878.49043494958
1386	b[1332,1]	0.4419338535595	0.44095	0.364415444369653	0.3611858229	-0.1483258	1.0589545	0.999884808828247	5921.00112575169	4217.83927900327
1387	b[1333,1]	0.00964487187793333	0.00419204	0.331661078843674	0.328813192596	-0.5305807	0.5692761	1.00011886576511	6500.9974460013	4597.44411710249
1388	b[1334,1]	0.97805226249	0.960373	0.430909819177759	0.4379941398	0.2882909	1.711012	1.00023271252713	5289.23618188229	3931.224064122
1389	b[1335,1]	0.793885844238667	0.7795245	0.424302319422496	0.4187314593	0.1141526	1.520625	0.999895216503051	5357.43372701569	4138.55392158039
1390	b[1336,1]	0.00118518695603333	0.00200189	0.268156888999675	0.2700400227	-0.4477745	0.44074135	1.000183892238	8611.26034128651	4141.15264275855
1391	b[1337,1]	-0.389029830960683	-0.3862615	0.287066561117732	0.2846554935	-0.8636279	0.0907403400000001	1.00082179681362	6782.81378051886	4639.75442476308
1392	b[1338,1]	-0.942100243666667	-0.942078	0.203870873309526	0.1979990061	-1.2818535	-0.60993125	1.00067971288172	4351.69467281401	4097.90617602306
1393	b[1339,1]	0.147141149015067	0.1525175	0.258039978759092	0.25304134653	-0.2865961	0.5684925	1.00118053011568	3506.95975148508	3703.30132254366
1394	b[1340,1]	0.326908221545917	0.3265855	0.347380625105446	0.33811856841	-0.2387488	0.90968435	1.00037498663478	7005.43947894122	3793.14755000831
1395	b[1341,1]	0.593891361278333	0.5792385	0.458800858155733	0.4480913871	-0.1260792	1.3671725	0.999883360345927	5203.90697917712	4452.87869559663
1396	b[1342,1]	-0.432702134653333	-0.434024	0.197991024749334	0.1933325226	-0.75938625	-0.1088821	1.00084162460096	4436.97358291714	3577.91149756766
1397	b[1343,1]	0.698204147533833	0.6899355	0.423684373664848	0.4264128099	0.01777025	1.4018955	0.999911795391006	5894.78706486544	4934.26350695282
1398	b[1344,1]	1.02515918130183	1.01345	0.418821641495529	0.4197640902	0.3543282	1.734181	1.000283994607	4567.8179887894	3628.04692125573
1399	b[1345,1]	-0.405162465605	-0.4032315	0.264152215671794	0.266171178	-0.84313	0.024124095	1.00040251233811	6657.29869427993	4341.62961611017
1400	b[1346,1]	-0.887194222	-0.8868225	0.198855281976786	0.1997247525	-1.223047	-0.5638044	1.00079178157193	6579.30937783514	4150.09064036749
1401	b[1347,1]	-0.598470611285833	-0.5985645	0.226239608768094	0.2201572044	-0.9754776	-0.23032645	1.0000325973087	4824.26366704792	4275.70957640495
1402	b[1348,1]	-0.490021921490833	-0.4890235	0.313586106366875	0.313688508	-1.0068655	0.02781955	1.00050579327398	4702.86374975654	4526.97183511562
1403	b[1349,1]	0.031213093456515	0.03285265	0.326850111451305	0.32105606631	-0.50171825	0.56110945	1.00043640724907	6370.64944573677	4484.29179042912
1404	b[1350,1]	-0.042858373124665	-0.0457378	0.347586892850326	0.3443212479	-0.61613175	0.53438005	1.0005820050364	6601.18607634854	4603.53474496306
1405	b[1351,1]	-0.339027407864283	-0.3370595	0.223650221040451	0.2227688043	-0.7116186	0.0305819950000002	1.00003556688637	6758.2161650807	4603.13910894175
1406	b[1352,1]	-0.039327806725	-0.03896885	0.24670426475702	0.2479915368	-0.45193425	0.3660844	1.000398240135	6351.77513546268	4681.78146748748
1407	b[1353,1]	-0.893904533	-0.890922	0.211341986642436	0.2109991842	-1.24648	-0.5509326	1.00013091285117	4203.46687714832	3805.13295903215
1408	b[1354,1]	0.246960260033383	0.248023	0.292591124877895	0.29176300377	-0.2302101	0.7338082	1.00039781395592	8023.9231446218	4926.54094627483
1409	b[1355,1]	-0.398541079388833	-0.396922	0.357951244877091	0.3602873673	-0.99517735	0.17888145	1.00121877507243	3594.07081891474	4160.18921021909
1410	b[1356,1]	0.339358214389883	0.3331035	0.418552298582226	0.41639866233	-0.3229232	1.0340125	0.999984560200742	6692.40843177164	4356.10490157673
1411	b[1357,1]	0.29707668159645	0.295168	0.308277500368828	0.30075408321	-0.20847215	0.815876	0.999842455605677	6133.52214646498	4237.90183209716
1412	b[1358,1]	-1.0279384335	-1.025995	0.190451730320152	0.1889469918	-1.34537	-0.71866655	1.00065447238363	4730.38839215801	3590.75966177202
1413	b[1359,1]	0.414127647470867	0.4101005	0.348291398642177	0.3441314751	-0.1492615	0.9841228	0.999798840599928	5724.76751144841	4164.9118619972
1414	b[1360,1]	-0.0257467815109	-0.0208909	0.244883972082787	0.248165001	-0.4307656	0.3722335	1.00029058040823	6957.04697032774	4525.50704471162
1415	b[1361,1]	-0.393616534917584	-0.395844	0.229152394945419	0.2299334688	-0.75902985	-0.014390205	1.00026462454794	4382.10886590467	4233.45129537132
1416	b[1362,1]	-0.0924623246890667	-0.09181715	0.283650075498389	0.2884109193	-0.55429735	0.37074025	0.999896228657459	8894.97175732955	4615.30361250549
1417	b[1363,1]	0.907575581275	0.8898305	0.426766814050167	0.4320214857	0.2456975	1.6202885	1.00168046945042	4669.16102226237	4989.28712969641
1418	b[1364,1]	-0.485791226052333	-0.4870445	0.207319184345317	0.2108116353	-0.8238091	-0.14295495	1.00054539955467	2164.08208034429	3610.34943784918
1419	b[1365,1]	-0.0432387007242333	-0.05474515	0.406610949264203	0.3980684631	-0.6823169	0.6444458	1.00016089628635	5416.64455979744	3941.09742731596
1420	b[1366,1]	-0.460627911107	-0.458121	0.244538692238855	0.2467869243	-0.8612869	-0.05742038	1.00082110523862	7186.64055404191	4290.90483909822
1421	b[1367,1]	-0.1756055909263	-0.168813	0.283307341499625	0.28358438913	-0.6439667	0.2867753	1.00057634613191	7315.896422802	4619.72825828543
1422	b[1368,1]	0.36136318267126	0.3599645	0.361916683090322	0.3582361902	-0.23348675	0.9525465	1.00045524496657	6607.28909719284	4721.02240628557
1423	b[1369,1]	0.0021177900571	0.004954085	0.257152213544117	0.2533919073	-0.42721445	0.4184092	1.0001460126087	3331.19415406086	3318.15838795182
1424	b[1370,1]	0.405186178300467	0.394106	0.356535523287237	0.3486385791	-0.17028935	1.005738	1.00059031063846	7622.3464991755	4957.63903139824
1425	b[1371,1]	0.369719469449	0.3641125	0.410264425311304	0.40993956717	-0.2875494	1.054519	1.00008017562434	5662.6544933685	4165.11965642201
1426	b[1372,1]	-0.487137763570033	-0.4823185	0.271025701076355	0.2720971302	-0.9332288	-0.0484497599999999	1.00072370763036	6455.00797069202	4506.1669199809
1427	b[1373,1]	-0.707710639936667	-0.705257	0.204418851621801	0.1997662653	-1.0523655	-0.3774313	1.00026998435888	4698.25316195847	3657.00196629691
1428	b[1374,1]	0.817739808046667	0.8148365	0.346529774367805	0.3389112405	0.24920755	1.394445	1.00064618271655	5541.01509358019	4016.57930953115
1429	b[1375,1]	0.654878610780167	0.645718	0.458285168749014	0.4577386653	-0.076821385	1.4462595	0.999917809303379	5800.39593993309	4006.80354932877
1430	b[1376,1]	0.240609226013333	0.240807	0.384478017190972	0.3860401293	-0.3858076	0.86984915	1.00035001208899	5487.42413849475	4364.55938949786
1431	b[1377,1]	0.214387618234667	0.2094955	0.342385928480774	0.33880264005	-0.3481891	0.7835174	0.999882324872562	6633.83646343817	4666.41511542872
1432	b[1378,1]	-0.375117429799667	-0.3764015	0.231912861173461	0.227215863	-0.76089395	0.0100460300000001	1.00026293194961	5534.7382228657	3435.39811455842
1433	b[1379,1]	-0.283271913611167	-0.281204	0.203758687105564	0.2050302366	-0.6174346	0.0472093750000001	1.00008249962365	4568.96278496761	3922.30680064674
1434	b[1380,1]	0.096539332275805	0.09690385	0.285326784390557	0.28641252276	-0.3795041	0.5585176	1.00024223895087	4456.76623484942	4108.83169831947
1435	b[1381,1]	-0.0609696968526317	-0.05405225	0.255806518932671	0.2535853866	-0.4880874	0.3498291	1.00058945906033	2918.44524304481	3761.10411925877
1436	b[1382,1]	-0.0847081984673333	-0.08185815	0.286488544208787	0.28376645241	-0.5537815	0.3768127	0.999934709458646	7249.1588072824	4474.66184874191
1437	b[1383,1]	0.0815943000251667	0.07931965	0.326246189433349	0.33008332119	-0.44349825	0.62231745	0.999967658255426	7419.77696451031	5087.37247928018
1438	b[1384,1]	-0.236370801732367	-0.236189	0.240003037892596	0.24171279993	-0.6295526	0.1535888	0.999787014056006	6877.40034924858	4152.8392189324
1439	b[1385,1]	0.200007701332847	0.201791	0.287964072192949	0.293268628548	-0.27346675	0.6673748	0.999853443362348	7703.24881132051	4955.98950745146
1440	b[1386,1]	-0.694130839278167	-0.6950935	0.296459775730391	0.2949239811	-1.1779	-0.20355625	1.00005091535148	4076.01188121031	4713.72212843781
1441	b[1387,1]	-0.53485483088135	-0.53616	0.297825698495471	0.2956986396	-1.035659	-0.04957271	1.00030542064845	7276.24026103915	5051.57891444862
1442	b[1388,1]	0.489031279824167	0.4781665	0.357816726383516	0.3475481268	-0.0793625	1.09459	0.999799944691815	5639.74530481966	4331.19803167716
1443	b[1389,1]	-0.1846895766258	-0.1833405	0.261205739559462	0.258038116245	-0.6165453	0.24146445	1.00080759316311	7498.14031113403	4606.17441190759
1444	b[1390,1]	-0.109633770899483	-0.1112655	0.234347767667202	0.23630093928	-0.49099055	0.2782793	0.999892932232953	6056.95260447401	3919.96764713207
1445	b[1391,1]	0.540703343774	0.532183	0.467113925319298	0.4656357342	-0.20209105	1.3302995	1.00026099930168	5223.84790476657	3741.12500730034
1446	b[1392,1]	0.0300397744729283	0.0160216	0.403666217982549	0.4093577208	-0.6213061	0.71119795	1.00051251994132	5570.58980545955	4388.92317757751
1447	b[1393,1]	-0.253049144585	-0.249594	0.219647715525162	0.2174714745	-0.6264813	0.0990686700000001	1.00061984224251	2385.9908245256	3462.4416214724
1448	b[1394,1]	0.0493496085211167	0.04381995	0.387919619032304	0.3935539461	-0.5725019	0.7075321	0.999975228661937	5949.33104631739	4125.81423985915
1449	b[1395,1]	0.000458289279866666	0.00170903	0.229630880937403	0.228543575778	-0.3795025	0.37202715	1.00020960742036	4566.74321709977	3762.26977219937
1450	b[1396,1]	0.200789104692367	0.194929	0.3588022367805	0.34802048316	-0.39148815	0.80243095	1.00026608004932	6041.94639762063	4557.73725064595
1451	b[1397,1]	0.655140385463333	0.6346205	0.462408325757757	0.4485391323	-0.066532185	1.4714525	1.00047259622783	5088.52459773743	3796.18526913331
1452	b[1398,1]	-1.1322917445	-1.12965	0.22177071961838	0.2242573347	-1.4991055	-0.77423875	1.00021177266844	4680.01678858844	4059.11033604164
1453	b[1399,1]	-0.153973633100017	-0.1526935	0.228662830733817	0.22959854946	-0.5293856	0.22755805	1.00043565699221	6064.97114250854	3844.90545345603
1454	b[1400,1]	0.928518461793333	0.9160625	0.428221330645967	0.4208152536	0.25064295	1.6649605	1.00043180792086	5773.66893723576	4230.00568391051
1455	b[1401,1]	-0.0516649779865	-0.0491797	0.218834626295833	0.21543037908	-0.41810085	0.30348565	1.00042524162892	3362.45188171248	3786.7558126921
1456	b[1402,1]	0.827638266102667	0.8133815	0.394894505520117	0.3935613591	0.1973546	1.48789	1.00085224853283	4935.83634553736	4305.12476434421
1457	b[1403,1]	-0.247922307417667	-0.242535	0.254627815612296	0.25213199382	-0.6736657	0.16164115	0.999988960539394	7542.3115035308	4259.1939769845
1458	b[1404,1]	-0.0684072540795167	-0.06629345	0.210009254686157	0.21503837964	-0.4113118	0.2739157	1.00055301967468	3577.1519942557	3584.02675270643
1459	b[1405,1]	-0.0498088069024333	-0.04725305	0.264498813517836	0.2641785636	-0.49188585	0.3838325	0.999937201569304	9394.19413982892	4759.18761497626
1460	b[1406,1]	-0.567252841854333	-0.5604005	0.271698470320316	0.2706627147	-1.024387	-0.13156205	1.00045425027397	6384.01234273133	4361.23707309305
1461	b[1407,1]	-0.248302448609033	-0.244631	0.235796244238071	0.23336220369	-0.6408025	0.1322534	0.999971397078713	3822.00452678912	3709.34722427784
1462	b[1408,1]	-1.86209276333333	-1.853055	0.212459353945511	0.211655976	-2.2192385	-1.528898	1.00102956746941	3174.75803848728	3730.39199743224
1463	b[1409,1]	-0.118630142585377	-0.1172105	0.301322777825129	0.3019270422	-0.6058965	0.36772965	0.999819517216943	7827.80272351092	4503.01790911613
1464	b[1410,1]	-0.643155254151667	-0.637348	0.209291006264495	0.2073015798	-0.9990802	-0.30436115	1.00093456907039	5620.2993084442	4122.93892487528
1465	b[1411,1]	-0.00368814152766667	-0.003074815	0.29651555706766	0.293610123219	-0.4842431	0.4815472	1.00005201939912	7238.4202023104	5009.52902616099
1466	b[1412,1]	-0.577630187083833	-0.576639	0.209819958955754	0.2129176686	-0.91979845	-0.2416695	0.999850256593795	4419.60648102079	3818.05947633618
1467	b[1413,1]	0.727641585583467	0.7194645	0.450692961840144	0.4387865895	0.01447266	1.486919	1.00023091502628	5565.16250824055	4051.00809315044
1468	b[1414,1]	0.766349835362833	0.752971	0.445210991699592	0.4444745844	0.056309865	1.522944	1.00032728773324	5352.06814389023	4408.84386381522
1469	b[1415,1]	-0.382256312182	-0.382692	0.22588385679042	0.2263544724	-0.7513988	-0.015678185	1.00032307789104	4642.99952994405	4417.50936766634
1470	b[1416,1]	-0.470452148045417	-0.467461	0.244765254220712	0.2461731279	-0.87492255	-0.0759087249999998	1.00013757559219	8052.0814969128	4674.19858437846
1471	b[1417,1]	0.524823486500833	0.5184455	0.360647606863709	0.3602280633	-0.06790904	1.120057	1.00003206054704	5937.34782203854	4450.52790863674
1472	b[1418,1]	-0.0485122718064167	-0.04608885	0.227506439323956	0.2303893683	-0.42141275	0.32526635	1.00004859794049	4808.59031071485	4303.54503517332
1473	b[1419,1]	0.0536455641837833	0.0609631	0.244659562650598	0.24465286986	-0.3510303	0.45068265	0.999903816661886	4025.56714796587	3510.0384071927
1474	b[1420,1]	0.213864312858833	0.205781	0.356669213346121	0.36164750454	-0.36543975	0.7986934	1.00117732357767	6236.24560542065	4081.30807738467
1475	b[1421,1]	-0.77374635025	-0.7727265	0.200233317713767	0.2021502861	-1.111212	-0.44991315	1.00101243846516	4248.36853465243	3949.65502866874
1476	b[1422,1]	-0.198294154056833	-0.201121	0.272572655271849	0.27044321577	-0.65317705	0.25058115	0.999749663111524	2006.12420519289	3364.48250126295
1477	b[1423,1]	-0.523516552241	-0.5214145	0.254015300177811	0.2589620355	-0.941399	-0.1141074	1.00058946021364	5814.20385461657	4616.57576433222
1478	b[1424,1]	0.5939516938935	0.5942575	0.336233153591511	0.3284322237	0.041840725	1.144683	1.00065240805918	6559.72130849522	4430.02771412397
1479	b[1425,1]	-1.04547633183333	-1.04654	0.196347466106081	0.194190948	-1.374791	-0.7245328	1.00194892390626	4296.09329684677	4155.68206704326
1480	b[1426,1]	0.552636477153733	0.536201	0.475026643685084	0.4747426047	-0.18852325	1.3615515	1.00020130400051	6104.52671519009	4225.72689501197
1481	b[1427,1]	-0.00122111376445	-0.002619805	0.273673686034326	0.2766524187	-0.4576375	0.44547185	1.00046901262484	6885.00970111393	4459.87831326782
1482	b[1428,1]	0.0375788615885167	0.03786535	0.272611647427454	0.2786146398	-0.40896505	0.4809789	1.00075964555325	7719.98694485874	4778.55462493152
1483	b[1429,1]	0.672023866502667	0.6538785	0.445132399553766	0.4475057601	-0.041571775	1.426814	1.00011415280099	6708.89537592246	4670.15778399293
1484	b[1430,1]	0.1011963230069	0.102445	0.311623154787676	0.3110368779	-0.41546145	0.6063554	1.00007014601445	5519.67657813898	4760.42906777757
1485	b[1431,1]	0.0537816539259733	0.05362765	0.262814963617546	0.2660837046	-0.37937395	0.48834125	1.00067232273059	5627.81091611759	4780.65477534888
1486	b[1432,1]	0.472043293639183	0.462009	0.362725891814427	0.3651992211	-0.098245665	1.0786295	1.00055209333935	6376.18353736483	4404.75551009779
1487	b[1433,1]	0.572649974847667	0.560896	0.468120357537872	0.4692458652	-0.1587033	1.369832	1.00023180876086	5478.69805379461	3987.81985984706
1488	b[1434,1]	0.707305050818167	0.690517	0.450251489193996	0.4487659701	-0.003342908	1.4877845	1.00008918201207	4699.02587243408	3765.12330169055
1489	b[1435,1]	0.524461430752667	0.523434	0.346682885673789	0.3453583266	-0.033220685	1.097025	1.00045777188042	6940.66094766813	4500.77823600658
1490	b[1436,1]	-0.4489664349815	-0.4444295	0.231846795957325	0.2313145107	-0.843008	-0.0731376099999999	1.00005914387492	7641.03139255631	4262.36372486069
1491	b[1437,1]	0.5149277902165	0.494797	0.472087983413981	0.4606816263	-0.23467435	1.3189275	0.999994111420385	5323.17637169195	3980.83573598214
1492	b[1438,1]	-0.616230972666333	-0.615988	0.252388398309329	0.2510872056	-1.03465	-0.20615585	0.999765515065083	7916.13346941673	4624.16749688649
1493	b[1439,1]	0.198251579172217	0.1944315	0.335643377105703	0.3295071087	-0.3528351	0.75870085	1.00093549013398	7211.64940959259	5279.82844570561
1494	b[1440,1]	-0.0541519321244167	-0.0503222	0.28781539965054	0.2867852484	-0.5293	0.42025575	1.00016978492922	6801.38825451008	4580.90749982991
1495	b[1441,1]	-0.526247440873667	-0.524313	0.24092936832239	0.2380966644	-0.9333665	-0.134366	1.00077798749669	7886.05810962836	4592.15258001264
1496	b[1442,1]	-1.00434961083333	-1.002545	0.239118029841755	0.2374598877	-1.4038205	-0.61675585	1.00047352114367	4073.76708517511	3403.1827967721
1497	b[1443,1]	-0.208446577784867	-0.2047625	0.289752077955079	0.293001412137	-0.6905981	0.2627189	1.00137932261991	2916.56128325787	3907.65499708164
1498	b[1444,1]	-0.876644418766667	-0.8715585	0.241430646213174	0.2399906859	-1.283943	-0.489972	1.00036823781222	5612.23256482726	3796.28851816016
1499	b[1445,1]	-0.187220001044	-0.1893185	0.290012540716389	0.291562467294	-0.67427085	0.29052995	1.00004278635267	7102.17962300231	4793.5846055154
1500	b[1446,1]	0.0999114599236	0.0849165	0.459517843875405	0.4551537522	-0.63790815	0.86725225	0.999984121920076	5284.86186364372	3813.66737987904
1501	b[1447,1]	-0.789000306233333	-0.7865545	0.25197272562197	0.2552362617	-1.200878	-0.3752272	0.99973974487228	5568.8403487604	4323.42609667667
1502	b[1448,1]	-0.0452480214497333	-0.0461258	0.350882594561465	0.35879468562	-0.62441445	0.53712005	1.00043104906658	5331.07096764576	4752.48283816703
1503	b[1449,1]	0.329412320628533	0.3192365	0.433915845858118	0.4287738504	-0.3593564	1.058902	1.00006344077796	5201.67380134006	3717.46177803561
1504	b[1450,1]	0.283187902880717	0.282859	0.325672744051072	0.31673065494	-0.2527739	0.8238093	1.00013461524891	6119.42614755832	4361.22416475026
1505	b[1451,1]	0.432239848273167	0.4313715	0.280242276911105	0.2775071376	-0.028321305	0.8905022	1.0002411448307	6471.002767869	4580.41888207713
1506	b[1452,1]	-0.758752658485	-0.7564415	0.215128284431771	0.22068501	-1.110352	-0.4078915	1.0008095212259	6422.81823239514	4132.03380948886
1507	b[1453,1]	-0.87000411855	-0.8715655	0.266769744249942	0.2656329942	-1.318534	-0.43157195	1.00064981552158	6504.33907342964	4396.75028148656
1508	b[1454,1]	-0.849279416316667	-0.8443665	0.222115782200431	0.2184596274	-1.2205385	-0.49034865	1.00136090611044	4134.74271568252	3756.45099686699
1509	b[1455,1]	-0.5122862019035	-0.5089475	0.236607750485929	0.2384843643	-0.90842785	-0.1321468	1.00001942385401	8025.12391511259	4859.72669784966
1510	b[1456,1]	0.9237797820845	0.9157885	0.430823242624722	0.4283505681	0.2284917	1.6511015	0.999976469329388	4742.73620057207	4483.29898640687
1511	b[1457,1]	-0.18355128018275	-0.179177	0.239506244699491	0.23125112955	-0.58436535	0.2107306	1.00050280028079	8314.36329468476	4260.51414939448
1512	b[1458,1]	-0.439270747674667	-0.440628	0.188624618970088	0.1885133313	-0.7488183	-0.13152795	1.00016934530686	3318.31584897354	4117.20145096386
1513	b[1459,1]	0.46575945135365	0.4589295	0.364748456112885	0.3587054331	-0.11870225	1.0734815	0.999896010355434	5698.94014594829	4500.14159843899
1514	b[1460,1]	0.0191313886583833	0.01911905	0.289991880433009	0.28583349333	-0.4685237	0.4842527	1.00020538532358	7451.1849537272	4257.8816266264
1515	b[1461,1]	0.886770565393	0.8894645	0.377168289811	0.3729191193	0.2831934	1.511095	1.00014807071261	5859.80843062695	4607.25804632499
1516	b[1462,1]	-0.284058430365317	-0.2858305	0.299671086033058	0.2956511964	-0.78009055	0.2122383	1.00043214400605	7272.4399921976	5001.89480192124
1517	b[1463,1]	0.370672411206167	0.3697845	0.33422911354124	0.3343351956	-0.17112005	0.92650605	1.00002991996284	7596.26746163566	4617.82402850049
1518	b[1464,1]	0.942691510766667	0.9367805	0.378825911127771	0.3815656425	0.3323661	1.57841	0.999908724140799	5762.88185779793	4419.10956223466
1519	b[1465,1]	0.167735554297533	0.1710595	0.249653013328573	0.2504949069	-0.23987195	0.5810271	1.00041979653922	7853.7695303887	4233.57345140564
1520	b[1466,1]	0.368313062140377	0.363973	0.37125183157464	0.3688664322	-0.23541725	0.9897275	0.999895230350257	6042.41130885595	4939.03478176521
1521	b[1467,1]	-1.53971635183333	-1.537785	0.207905630106982	0.206118465	-1.889572	-1.2085385	1.00005733395302	3810.56238922614	4042.27935813493
1522	b[1468,1]	-0.06149337256625	-0.0677568	0.374864468883749	0.3738605703	-0.66987975	0.5502273	1.00030460255192	5014.99753373165	4392.25807400939
1523	b[1469,1]	0.08231163360125	0.077159	0.329575234585981	0.3265708194	-0.45825605	0.63225025	1.00086439529217	6358.82911155426	4530.67321532511
1524	b[1470,1]	-1.6296967145	-1.626615	0.213029444631948	0.214050375	-1.982742	-1.289532	1.00009950263773	3690.78675401421	3848.27906694616
1525	b[1471,1]	0.1124774109158	0.116417	0.286672285561758	0.28299839148	-0.35757835	0.58626075	1.00108668875894	2792.33481315004	3660.38840836609
1526	b[1472,1]	-0.005323832105865	-0.00784979	0.241192781833112	0.2406341343	-0.40331425	0.3967077	1.00128987762291	7568.56538648174	4461.88379148336
1527	b[1473,1]	0.0374003511786667	0.0387115	0.26477149406033	0.2627678697	-0.4011135	0.47053985	1.00003409847984	2126.87024804649	3294.05418939895
1528	b[1474,1]	-0.325510526844	-0.327019	0.289809933289387	0.2878060185	-0.8058463	0.16272915	1.00040005015765	8580.41799473616	4515.32563130942
1529	b[1475,1]	0.4379588859765	0.432433	0.35845413439937	0.3546253179	-0.1377335	1.043424	1.0006631168851	6250.02192575859	4357.59573257989
1530	b[1476,1]	-0.206970213895483	-0.207678	0.221781898272187	0.22100814267	-0.5783518	0.15689945	1.0004199978713	5742.44090832611	4479.18076162923
1531	b[1477,1]	-0.634153799116667	-0.632475	0.261440896608877	0.2712542721	-1.071091	-0.21545415	1.00044786011435	8316.80142163382	4155.74117181372
1532	b[1478,1]	-1.01874584916667	-1.015665	0.208285733864787	0.206948721	-1.368366	-0.6776645	1.00012045472745	6511.03019451672	4566.36820159996
1533	b[1479,1]	0.3397204310199	0.335304	0.385377539385634	0.38390170119	-0.2877858	0.9783565	1.00026413779991	5813.36077523374	4303.90971602632
1534	b[1480,1]	0.0886472935763333	0.0825127	0.430451479797596	0.4277738367	-0.6012961	0.8164054	1.00014319935026	5662.41640787139	4958.76298577671
1535	b[1481,1]	0.142661520475833	0.144276	0.303763676314094	0.30944019183	-0.3562888	0.6387012	1.00090596272392	6979.30228083544	4537.2705689545
1536	b[1482,1]	0.358278819892333	0.361552	0.287372705820884	0.288647394	-0.1179445	0.83324055	1.00134390285192	7131.22842476055	4229.580082599
1537	b[1483,1]	-0.114567678535333	-0.1141995	0.266967486010056	0.2623290201	-0.55996435	0.31829785	1.00021698422017	7442.44946777261	4971.39813604293
1538	b[1484,1]	-0.3163993878787	-0.316454	0.26958084629054	0.2668835673	-0.76876365	0.13127365	1.00033047060986	10394.3601963845	3998.25671543782
1539	b[1485,1]	-0.494346821178963	-0.4911035	0.220983850578629	0.2255071665	-0.8669336	-0.13257045	1.00023363677846	4434.52584819736	3670.65804610224
1540	b[1486,1]	0.654491423296333	0.6472485	0.452658631209009	0.4493219451	-0.059450565	1.436473	1.00043292188272	5448.22300516972	4660.60900911088
1541	b[1487,1]	0.0218689846573667	0.02544125	0.269911766296321	0.27200261445	-0.42760425	0.4541788	1.00019417064807	7485.49770917087	4410.44443781123
1542	b[1488,1]	0.0440076141386667	0.04415775	0.29533159137969	0.2921448474	-0.43757845	0.52391385	1.00054438945214	7867.07222343925	4514.73378599797
1543	b[1489,1]	0.156119324050367	0.154603	0.363031284154738	0.35986364022	-0.43705495	0.7668878	0.999970710764989	6748.61746543825	4474.24575821697
1544	b[1490,1]	-0.609789174743333	-0.6072525	0.198514358036353	0.1978618656	-0.9398958	-0.2874686	1.00101581589652	5646.30443000843	4458.80787428399
1545	b[1491,1]	0.0521060303019667	0.057612	0.219620777353431	0.218542653	-0.3187681	0.4113323	1.00004941686361	4783.90369580387	4260.38141883295
1546	b[1492,1]	-0.304223339252167	-0.3012705	0.274815514591483	0.2751868686	-0.7580023	0.14615665	1.00082137287627	8232.45251390233	4943.13545242343
1547	b[1493,1]	0.093042316726	0.08754665	0.359375242555193	0.36172823211	-0.4932818	0.6871101	1.00037788301861	6368.32246771487	4396.16254300436
1548	b[1494,1]	0.317914131738	0.31979	0.288188682240323	0.2873582733	-0.1637133	0.7767833	1.00042852435036	6114.5659294748	4744.0294167337
1549	b[1495,1]	-0.01980404480785	-0.01772625	0.255477470093991	0.25493269935	-0.43487695	0.3928793	1.00033720526744	8322.24410861667	4453.96968917104
1550	b[1496,1]	0.618105248678667	0.6115215	0.393944309185414	0.3856561359	-0.02031157	1.2961335	1.0006766332188	5505.37600335794	4095.48119458191
1551	b[1497,1]	-0.307252027562833	-0.302883	0.217466355406351	0.2151645489	-0.66831725	0.04553116	1.00030069512706	6886.89707869297	3937.44386288475
1552	b[1498,1]	-0.71484716768	-0.71204	0.25020445220399	0.2532918318	-1.1241905	-0.3081763	1.00043078448285	4111.84212184233	3623.05699959795
1553	b[1499,1]	0.279211281313833	0.272079	0.325577579724606	0.33325267521	-0.2498808	0.8170628	0.999976498757616	6028.02382613992	4289.3875522078
1554	b[1500,1]	-1.349549017	-1.348275	0.19849965863117	0.199461591	-1.679003	-1.0249875	1.00084493030754	5139.37925647073	4174.76596536445
1555	b[1501,1]	0.0867791079611667	0.08669805	0.294991946287449	0.29367941253	-0.3950057	0.57071545	1.00023571590834	4658.70070462251	4192.20892832691
1556	b[1502,1]	-1.109797061	-1.10517	0.207627573945534	0.2045928696	-1.4622285	-0.77866395	1.00010369392557	4841.89728790967	4189.07902268608
1557	b[1503,1]	-0.723988485233333	-0.721798	0.196952863529378	0.2015831916	-1.049985	-0.40407525	1.00076878303482	1718.1613129507	2766.45421996412
1558	b[1504,1]	0.142504603141775	0.1433835	0.233350487402152	0.23160072663	-0.2446951	0.52190365	1.00018809592985	6109.48235402593	4697.87639144531
1559	b[1505,1]	-0.325407322583	-0.323492	0.226165092298579	0.2278474506	-0.69945135	0.038427185	1.00045286450072	2440.9091644438	3710.75828275058
1560	b[1506,1]	-0.150799380608	-0.1492775	0.230837398806803	0.22509693108	-0.53804315	0.2290862	1.00071945336311	5153.9967647904	3208.81284595232
1561	b[1507,1]	0.421271743642167	0.412664	0.495830459608921	0.49276775898	-0.3655926	1.25554	1.00071294693724	5087.10807776643	5138.73771125166
1562	b[1508,1]	-0.111454808408367	-0.1133685	0.240128460628864	0.2373909468	-0.5090138	0.28212565	1.00036363644377	4114.55520027825	4554.25099269183
1563	b[1509,1]	0.608142295780167	0.5947015	0.470929654697023	0.4715564973	-0.14503065	1.39462	1.00064255891403	5378.8104765553	3773.331751089
1564	b[1510,1]	0.8095703832965	0.7928295	0.437195864953024	0.4332327699	0.11905685	1.5476925	1.00037977265893	5386.47464902855	3669.91002597353
1565	b[1511,1]	-0.2860697883265	-0.2869165	0.307596671329526	0.30535496166	-0.7971305	0.21412905	1.00018896898765	6109.6103372091	4385.99932410452
1566	b[1512,1]	0.783053253238333	0.769995	0.440944048324077	0.4452277452	0.088343955	1.522641	1.00118570734452	5600.77559622027	4751.75436259253
1567	b[1513,1]	-0.152676929495533	-0.152344	0.24840958403571	0.2462487405	-0.5678015	0.24984605	1.00046767370444	6911.06868780752	3662.02313083186
1568	b[1514,1]	-0.252288740215933	-0.2554975	0.261862196491558	0.27188156016	-0.68175195	0.17071555	1.00110726580283	8811.66230623218	4751.32581569232
1569	b[1515,1]	0.3828859514075	0.371399	0.408105811104184	0.41470019577	-0.25891225	1.053553	0.999845185156874	5491.69094866633	4340.90306199798
1570	b[1516,1]	-0.182238037709	-0.1829565	0.252061822065701	0.2485371336	-0.5996758	0.23395975	1.00164479440482	8502.55573007941	3925.66494237333
1571	b[1517,1]	0.27238286421105	0.2779475	0.263645184298887	0.26479695606	-0.1655123	0.70647505	1.00078777690725	3069.38652949242	3808.68149581315
1572	b[1518,1]	-0.26227531084545	-0.261635	0.243844458101372	0.24200368605	-0.6679273	0.13387205	1.00009155699606	6230.92929842077	4171.88828261022
1573	b[1519,1]	0.58628959732145	0.5698765	0.464235893884027	0.4567253082	-0.14694045	1.37592	1.00034397198256	5417.99332682671	4216.77109407171
1574	b[1520,1]	-0.246954738767733	-0.248085	0.224435226292337	0.22297481157	-0.61727755	0.1182609	1.00060988119332	3313.23806586832	3619.50409641425
1575	b[1521,1]	0.161258109171	0.1586855	0.304820019930011	0.30206596182	-0.33310675	0.6686316	1.00009500649308	5641.79302172376	4311.01594700852
1576	b[1522,1]	-0.560760833674167	-0.5574955	0.228148294040561	0.2292062535	-0.9403777	-0.1913631	1.00043921890945	5386.17972716762	4348.41467384924
1577	b[1523,1]	0.566536646903167	0.543166	0.468230539424433	0.4652939949	-0.15739245	1.367192	1.00085329225935	4686.74275290491	4470.04269930305
1578	b[1524,1]	0.5845642506124	0.5687325	0.464454295542824	0.4583613573	-0.151797	1.372349	0.999864193735764	6070.52870544609	4799.86225633736
1579	b[1525,1]	-0.374814643419833	-0.3747345	0.212049572568674	0.2118731769	-0.72027525	-0.0289069649999999	1.00251427594334	5467.90982947171	3719.84953809619
1580	b[1526,1]	0.53326013422725	0.5338875	0.344634024896591	0.3378534054	-0.03534574	1.1130045	1.00088756991775	7183.81676402618	4416.4212062533
1581	b[1527,1]	-0.582676099769167	-0.5786315	0.231118423681395	0.2245204962	-0.9703857	-0.2036709	1.00006720321678	7695.52923239406	4460.47898578901
1582	b[1528,1]	-0.000751676040166666	-0.00485693	0.34722921604342	0.347652012582	-0.55699535	0.58387005	1.00001617003115	6009.08556831737	4394.0867737713
1583	b[1529,1]	0.374885180680058	0.377307	0.281997623940204	0.2818637577	-0.08908884	0.8352293	1.00013427733875	6582.15452363065	4568.88244179067
1584	b[1530,1]	-0.5231855642585	-0.5233635	0.231981370751771	0.2370922029	-0.90606185	-0.14507925	1.00095126167183	8541.14267872275	4109.93287068668
1585	b[1531,1]	0.560533893307667	0.5617935	0.261548740936777	0.2595039258	0.14043955	0.9878539	1.00168009187138	5202.92495019043	4746.16958891619
1586	b[1532,1]	0.05698422467706	0.06166605	0.224129152176845	0.22728087501	-0.3190579	0.4210514	0.999915426084769	4514.64746714064	4300.65748437157
1587	b[1533,1]	-0.8101049831	-0.807143	0.220824338691316	0.2232506493	-1.173836	-0.45167695	0.999992009665387	6519.74423967578	4426.28290784763
1588	b[1534,1]	0.546041676252667	0.544067	0.313178192087024	0.3109916586	0.03514076	1.0729305	1.00018211881751	5636.23514953229	4806.93262932489
1589	b[1535,1]	-0.26673282916045	-0.2663625	0.225774583150133	0.2275820652	-0.646754	0.1009451	1.00089654585383	6640.65056334799	4494.84578465084
1590	b[1536,1]	-0.268482500182967	-0.2674785	0.25707023470564	0.25187735727	-0.69674005	0.14612925	1.00010906410094	8166.82457595038	4431.32107162461
1591	b[1537,1]	0.651569736661667	0.6521075	0.316277053768702	0.3122985705	0.13137985	1.1792345	1.00001033251108	6655.85961879866	4763.30020347081
1592	b[1538,1]	0.774695250788333	0.764613	0.382024049040839	0.3805233747	0.16121145	1.4188055	1.00012221937977	4359.54325505018	4486.718463798
1593	b[1539,1]	-0.0559223858241667	-0.0548985	0.220866049554845	0.22343567778	-0.41526265	0.2993387	1.00015484092926	7163.0766823826	4572.54312297503
1594	b[1540,1]	-0.517222405863833	-0.5162645	0.211324228929593	0.2108813175	-0.8696689	-0.17472785	1.00042001952169	3700.38880399384	3370.26359666304
1595	b[1541,1]	-0.0645278722822167	-0.05900265	0.229430838424904	0.22259808291	-0.45559395	0.30577365	1.00024218223011	7285.15570559122	4054.76439805031
1596	b[1542,1]	-0.228852601479883	-0.223816	0.266810216648599	0.26980458582	-0.68166025	0.2051601	0.99989675153779	8274.0068219728	4548.95028718336
1597	b[1543,1]	0.311303850080333	0.30279	0.366248290206183	0.36514451316	-0.2708502	0.92514075	1.00094169329402	6569.86602885688	4462.76393205772
1598	b[1544,1]	0.358959128970333	0.358769	0.290909583439179	0.289299738	-0.12610955	0.8353091	1.00008259463273	4923.80430962847	4307.89719466023
1599	b[1545,1]	0.6190162855895	0.6135365	0.36160296062454	0.3604541598	0.04501721	1.21261	1.0003486896932	4686.8742443175	4323.44058036713
1600	b[1546,1]	-0.292026448222467	-0.289192	0.222746581458178	0.2208288222	-0.6589963	0.06486006	0.999890246497787	4789.66716701344	3606.64332354649
1601	b[1547,1]	0.0327085006615833	0.03293115	0.310951602761077	0.3131881305	-0.482959	0.54279765	1.00030462639219	6927.78670616367	4723.77859440954
1602	b[1548,1]	-0.304173013672833	-0.300123	0.261252909466091	0.2585446836	-0.7403624	0.11851705	1.00124604593638	7165.55157478064	4076.41503136593
1603	b[1549,1]	-0.29055829312905	-0.2867265	0.287467812297938	0.28047196695	-0.76709755	0.1864429	1.00080171573595	6901.3752696301	4817.32143094038
1604	b[1550,1]	-0.0559404288117833	-0.0524222	0.287969746973757	0.28510575912	-0.5401187	0.4073065	1.00074341894098	8350.35654265947	4752.43778740265
1605	b[1551,1]	-0.398790667809933	-0.394271	0.21213680420886	0.2094483846	-0.75833945	-0.050362905	1.00075743595567	4338.96372307281	3904.54495721834
1606	b[1552,1]	0.193622254834783	0.186484	0.327584145278572	0.3223328073	-0.3427849	0.7388508	1.00085268405008	6427.82266805939	4674.09064826717
1607	b[1553,1]	0.658546477481667	0.6440715	0.456746620887967	0.4371838989	-0.07499055	1.449722	1.00013084368524	5490.44764016433	4372.01732436414
1608	b[1554,1]	-0.252383137593667	-0.2494215	0.239590955621348	0.24099055134	-0.6407541	0.13723415	1.0005722404685	7919.57330840894	4670.21871787983
1609	b[1555,1]	-0.138923121824667	-0.140938	0.311619822299476	0.3177070953	-0.6493059	0.3693871	0.99995074619864	7615.63535297413	4619.49467251483
1610	b[1556,1]	-0.337188542964667	-0.3356535	0.233048983811378	0.2365391931	-0.7284157	0.035885295	0.999860098604041	4655.55811933987	3776.41561734805
1611	b[1557,1]	0.90683782054	0.893688	0.430931819351611	0.4343817849	0.23207905	1.643309	1.00030159820627	5172.70121645599	4255.15165933449
1612	b[1558,1]	-0.727653580706667	-0.7231565	0.265383504641659	0.2663001642	-1.1630055	-0.30151155	0.999977495800565	5354.53596703675	4086.5368502486
1613	b[1559,1]	-0.0227579373251667	-0.0203465	0.310170701246265	0.3136099302	-0.53354	0.49303725	1.00017603605207	7284.12072310514	4195.38449679997
1614	b[1560,1]	-0.222193570723667	-0.221802	0.208779675434915	0.20782212066	-0.5680234	0.11364755	0.999753892639236	3541.48925794786	3840.59446444374
1615	b[1561,1]	0.628357301058	0.6100585	0.455092652889869	0.4570307238	-0.0890994	1.3970735	0.999936746598971	5265.81121424938	3655.44811616311
1616	b[1562,1]	0.164055353930367	0.1653895	0.29069360979935	0.29177427153	-0.31206085	0.6368357	0.999866687279205	6497.59087293753	4175.42838336349
1617	b[1563,1]	-0.0410288302062333	-0.045371	0.335804963017118	0.3312113574	-0.59035035	0.5135341	1.0002417873269	6477.67778934522	4693.8721223867
1618	b[1564,1]	0.813175705491667	0.8037975	0.385473048075489	0.3772438635	0.19203145	1.453772	1.00021793584619	5572.91133284383	4190.25567520654
1619	b[1565,1]	-0.468923982015367	-0.4618465	0.240375855292722	0.2381307642	-0.8734626	-0.07889079	0.999802064432018	6997.55300003478	4389.39347564205
1620	b[1566,1]	-0.2564180390365	-0.254065	0.222907977076801	0.2258941251	-0.62511645	0.1036194	1.00275014176416	2335.22008962544	3942.4566927506
1621	b[1567,1]	0.6228064025426	0.6091005	0.45477060563309	0.4518312456	-0.098328865	1.391579	1.00011519755782	4966.60373725404	3968.49211970597
1622	b[1568,1]	-0.19012029770775	-0.1914705	0.299154693925078	0.292787272806	-0.670247	0.3059884	0.999976585295995	6799.69928848595	4598.97841209799
1623	b[1569,1]	0.383731799703167	0.3810975	0.402770069159494	0.4056148971	-0.2616963	1.0679575	1.00047517086311	5378.2048156171	4315.20922790377
1624	b[1570,1]	-0.324018068536167	-0.319288	0.225795674280871	0.2257117653	-0.69944835	0.041527395	1.0006809924011	6366.08437850415	4375.07416849598
1625	b[1571,1]	-0.868444484266667	-0.8692125	0.252130571677557	0.2489233509	-1.2800055	-0.4551068	0.999927040160222	7514.13159350646	3994.253363091
1626	b[1572,1]	-0.349413707427485	-0.3446195	0.230290138726025	0.2335487889	-0.7289485	0.029611505	0.99990745019922	7810.82076061775	4759.82386298853
1627	b[1573,1]	0.324881797936167	0.3184265	0.318104452091534	0.310641765	-0.1939567	0.8565977	1.00160984226611	6189.95531924905	4553.27969823795
1628	b[1574,1]	0.371185339643783	0.372351	0.251250201054555	0.254666202	-0.04713493	0.78220495	1.00013196607177	6880.86569604178	4721.00844391037
1629	b[1575,1]	0.0731046721752833	0.0770168	0.263588855274471	0.2674780899	-0.37448605	0.50197145	1.00116265703423	5345.78699728048	4345.41194251635
1630	b[1576,1]	-0.494141401230333	-0.4974765	0.290521823028135	0.2933820771	-0.96846915	-0.0201213399999998	1.00018647932977	4427.94278051771	4258.09203414568
1631	b[1577,1]	-0.20368267259145	-0.2004745	0.210375051222891	0.21039621078	-0.55680075	0.1380566	1.00065069854785	3893.70591650272	4465.62411878757
1632	b[1578,1]	-0.847216096586667	-0.847205	0.311420300240036	0.3104223402	-1.365532	-0.33446575	1.00074690957804	5255.95377656787	4057.53303061175
1633	b[1579,1]	-0.328750749970783	-0.3255705	0.269808556753801	0.2713758453	-0.77965585	0.1105506	1.00044661218752	5609.12663134421	4262.14647341791
1634	b[1580,1]	-0.178781360114333	-0.1873465	0.368932842453027	0.36371254395	-0.78004115	0.4365458	0.999799856721941	6387.82233594784	4375.88440220458
1635	b[1581,1]	-0.769773363815515	-0.7718985	0.320035049912792	0.3244395819	-1.29221	-0.24176455	1.00002557630048	2485.77403590249	3497.17266939585
1636	b[1582,1]	0.0412996426561167	0.04063225	0.351881718058507	0.35694669885	-0.53290395	0.62450415	1.00005748562773	6034.17212402281	4758.56138475346
1637	b[1583,1]	0.585313401597667	0.5762665	0.460680470127551	0.4591856829	-0.1417507	1.356739	1.00027029390515	6191.61826618925	4197.27662073922
1638	b[1584,1]	-0.163225852025133	-0.163226	0.289347941323937	0.28789067496	-0.6369841	0.311782	1.00024521325894	7583.08263423616	4419.23538515664
1639	b[1585,1]	-0.37706596568875	-0.374549	0.242422953746623	0.2440270644	-0.78150315	0.018976775	1.00027798950781	7034.78172347487	4503.88204323779
1640	b[1586,1]	-0.07489808229	-0.07498955	0.245870970558242	0.2474259249	-0.47878425	0.32456455	1.00070702898838	8498.21584319743	4240.6107617026
1641	b[1587,1]	0.185026090499783	0.1793215	0.349190779060098	0.3492731319	-0.3902234	0.76243935	1.00242872179171	5994.48741299429	4577.81128553799
1642	b[1588,1]	-1.1022697585	-1.09719	0.22657230393995	0.2219422548	-1.484901	-0.7341932	1.00110151043974	5516.37495331726	4153.19798025506
1643	b[1589,1]	0.901233515993333	0.8857745	0.433191877215392	0.4369029462	0.20678765	1.6426335	1.0008862759727	5937.90352979093	4316.5800437644
1644	b[1590,1]	-0.25347034166875	-0.250132	0.219275867727352	0.2126129943	-0.62190095	0.10286135	0.999964668873713	7572.21470592094	4339.6014355946
1645	b[1591,1]	-0.359836633007967	-0.360261	0.270591335126685	0.2754129651	-0.8047286	0.0786269950000001	1.00033584703848	5982.94174990075	4543.6432301584
1646	b[1592,1]	0.0501091342823833	0.05404395	0.251257501988598	0.25343127033	-0.3611515	0.45835505	0.999857322922007	7623.44669912419	4781.13563795546
1647	b[1593,1]	0.607453075240667	0.5944085	0.387381530114758	0.3873396282	-0.012122945	1.247825	0.999991627344289	5264.11131425891	4295.7037752287
1648	b[1594,1]	-1.14907328733333	-1.149725	0.230121706534677	0.22965474	-1.534268	-0.7717098	1.00061116044889	4542.11806983367	4276.51836873764
1649	b[1595,1]	-0.0768625804258333	-0.07533795	0.244848890556151	0.24133599714	-0.48464835	0.32399735	1.00183678304562	8767.33310510864	4405.05414361878
1650	b[1596,1]	0.694032517512833	0.696555	0.305697988277704	0.3103548819	0.18288075	1.195662	0.999947703877517	4700.95559504833	3844.83705499123
1651	b[1597,1]	-0.444446396496833	-0.4452075	0.240773589566743	0.2519767656	-0.83883405	-0.053096235	0.999987310222073	8139.77753739448	4545.01088894832
1652	b[1598,1]	0.121968979799067	0.1184	0.328805442804652	0.3244314276	-0.41345995	0.66885135	1.00082909323551	7103.64482808412	4473.07215148765
1653	b[1599,1]	-0.1364240359825	-0.136245	0.263951120219955	0.26817298452	-0.56577105	0.2943888	1.00033694601575	7484.06803279963	3697.978286452
1654	b[1600,1]	0.29707355804835	0.3027945	0.243927688921868	0.2432879883	-0.1091012	0.6886018	1.00010716349668	6597.15131983371	4385.54047096441
1655	b[1601,1]	-0.0272236919551667	-0.030674	0.360995564239134	0.3606654303	-0.62212745	0.57065185	1.00013508771244	5447.27455889868	4297.88325002271
1656	b[1602,1]	-0.365994946474067	-0.364134	0.2575496195184	0.2564490285	-0.79321395	0.059721365	1.00088028916931	5309.52564616672	3953.29200097647
1657	b[1603,1]	-0.145731052495067	-0.1440605	0.224809334261621	0.225051600585	-0.514246	0.21998855	1.00008891093344	6753.43857444223	3932.61281495154
1658	b[1604,1]	-0.8227099253	-0.8222035	0.213203763301247	0.2111037075	-1.1737945	-0.4743122	1.00063485708641	7000.57089760335	4219.43940070662
1659	b[1605,1]	-0.372193882002333	-0.3686465	0.278460244482257	0.2760564135	-0.82690945	0.08216181	1.00008377820988	5419.20198940473	4454.69065472288
1660	b[1606,1]	-0.5454323360005	-0.5399785	0.241597031202788	0.243235356	-0.9495114	-0.15552465	0.999922425731352	7751.5462085461	4120.04873734463
1661	b[1607,1]	0.4787806652815	0.4736295	0.317470541761584	0.3126410511	-0.03788399	1.015813	1.00011533433873	4877.60127817864	4212.4373646733
1662	b[1608,1]	-0.222990927226983	-0.2194025	0.307953768033204	0.3106395411	-0.72144505	0.28889925	0.999924912114473	5196.71833662453	4531.67713284807
1663	b[1609,1]	-0.887007854666667	-0.8861415	0.194103564641493	0.190699425	-1.2132625	-0.5785314	1.00097626802501	3800.67316159574	3804.37243276401
1664	b[1610,1]	-1.97753804166667	-1.975395	0.236852645943908	0.235755639	-2.3692115	-1.5873295	1.00009914338346	2397.56553665194	3658.17506715678
1665	b[1611,1]	-0.0109318291847333	-0.0106076	0.273695819376542	0.2738569764	-0.4615884	0.4379368	1.00042242453817	8704.0014404737	4420.03422945603
1666	b[1612,1]	0.1698614735014	0.1658735	0.356353375914449	0.35304516282	-0.41527135	0.7644975	1.0006204771487	5699.99035205913	4486.43477334601
1667	b[1613,1]	0.544986468089333	0.5336495	0.468041562321161	0.4534962054	-0.20532165	1.3354815	1.00073713420618	6038.04129678776	4156.07601963312
1668	b[1614,1]	-0.0834090623886167	-0.07806895	0.249324481857866	0.25224393012	-0.49844705	0.32382145	0.999785040567668	8422.38590272907	4736.80400363642
1669	b[1615,1]	0.575973808926167	0.5612755	0.466772801417106	0.4506607329	-0.1674487	1.3683155	1.00068794060164	6227.43540276954	4484.27002323096
1670	b[1616,1]	-0.181591292100317	-0.1827825	0.258780764318996	0.256900079898	-0.6069009	0.2464396	1.0003710482782	5945.31353198869	4106.36867221043
1671	b[1617,1]	-1.18487769133333	-1.1822	0.211481023836576	0.212641905	-1.531097	-0.8419206	0.999920833149748	5060.04319144184	4043.60143045934
1672	b[1618,1]	0.279867474986217	0.2869135	0.274459664078812	0.274570107	-0.17386795	0.72931955	0.999688619897577	5861.06341293725	5027.96479721702
1673	b[1619,1]	0.550437648605667	0.5514665	0.330871968914346	0.3321446541	0.00166062999999999	1.103342	0.999906172505729	6955.14865083745	4836.88689946346
1674	b[1620,1]	-0.422456955794	-0.419119	0.232728296909412	0.2302492626	-0.8078985	-0.04075807	1.0008060587568	6459.71584102279	3658.82909152646
1675	b[1621,1]	0.249279023743283	0.2500215	0.237107766497613	0.2410003365	-0.14049835	0.640375	1.00025547514937	5814.51538929348	4375.5665824548
1676	b[1622,1]	0.0154354000348	0.0180538	0.273506164694397	0.27043632168	-0.44229365	0.4598356	1.00115664161135	7568.58553054284	4425.92586098962
1677	b[1623,1]	0.454404330305833	0.452483	0.40275274460845	0.3984665412	-0.18874905	1.135512	1.00014864790747	4430.20342194971	4059.52256939917
1678	b[1624,1]	0.548153934317833	0.538328	0.340232207609368	0.3378341316	-0.000451549250000022	1.114043	1.00033195905364	7262.19792873783	5018.57976463396
1679	b[1625,1]	-1.3203038985	-1.319465	0.238556152602278	0.238068495	-1.7147015	-0.9269119	1.00005518437654	3245.20587909707	3194.27909423717
1680	b[1626,1]	0.23030573221595	0.2324365	0.275022785643922	0.2763558987	-0.22258815	0.67421675	0.999979978002375	7192.24038194276	4514.1686299031
1681	b[1627,1]	0.191349341069117	0.1922295	0.258220215814739	0.2563667442	-0.2355438	0.61263145	1.00030581925581	7932.88206658593	4705.75192168739
1682	b[1628,1]	0.3053338141915	0.302134	0.329585671220519	0.32122041252	-0.23747295	0.8436515	1.00041403450603	6600.57731615855	4580.58021217375
1683	b[1629,1]	0.111137930856667	0.1051765	0.371188094676532	0.3676054809	-0.49175095	0.7369583	1.00031748784724	5485.51426698724	4366.46932506056
1684	b[1630,1]	0.204598196722833	0.210086	0.28122093044287	0.27357758043	-0.26119705	0.6756238	0.999987490451599	6763.42279986075	4695.37109044825
1685	b[1631,1]	-0.365753900142633	-0.3649025	0.267008055783699	0.2653298025	-0.80592905	0.0684688050000002	1.00006362048857	5197.24381781958	4294.19090998602
1686	b[1632,1]	0.157949113298733	0.150689	0.351558029050568	0.3409883631	-0.41138395	0.7618463	0.999900883146599	6533.85855017584	4543.67643132181
1687	b[1633,1]	0.0426522531441167	0.0388425	0.309505774049518	0.3147174324	-0.4626312	0.5612061	1.00046381489819	6324.15011513037	4847.87557539852
1688	b[1634,1]	-0.349731976553	-0.349369	0.213911208307905	0.2203914552	-0.70397235	-0.00417895849999988	1.00047422336743	5001.62425592767	3803.86102377254
1689	b[1635,1]	0.15584575842635	0.148913	0.31126982919212	0.31526999742	-0.33846225	0.67298635	1.00021124774432	7405.02606638517	4919.14423447908
1690	b[1636,1]	0.776108620041667	0.7709045	0.392550029493164	0.3966333063	0.14600095	1.4405715	0.999916037689959	5825.65264763326	4473.02817102279
1691	b[1637,1]	0.2532810526645	0.245858	0.348407197368854	0.34796458914	-0.31693455	0.8380349	1.00053245870574	8035.58359843241	5112.22238123458
1692	b[1638,1]	-0.23939863631	-0.239124	0.228799158052572	0.22787843694	-0.6149318	0.1391518	1.00044893206098	7103.53611493159	4492.46741890497
1693	b[1639,1]	-0.406096102308333	-0.4022835	0.2256236093965	0.2234433873	-0.78219195	-0.0338920199999999	1.00183163138619	2485.08074922152	3293.79849260738
1694	b[1640,1]	-0.692885889583333	-0.6880225	0.191792014629698	0.1917290907	-1.016511	-0.3866918	1.00026935090577	4588.72025233869	4259.82459641395
1695	b[1641,1]	0.679808454771667	0.6686765	0.452399353653964	0.4508549535	-0.047523985	1.454235	0.9998997209768	5390.82252243177	4942.58553206769
1696	b[1642,1]	-0.0292194907243167	-0.0273624	0.228476859496298	0.22692438384	-0.4046861	0.3401586	1.0024729568547	8390.54340484022	3731.58771016374
1697	b[1643,1]	0.7285492001	0.714727	0.441116534964906	0.4404322755	0.02283169	1.472348	1.00018671180265	5861.29792578984	3994.10567092425
1698	b[1644,1]	0.690001959241833	0.666882	0.452204160026501	0.4547882913	-0.01397797	1.467004	1.00025877397809	5518.55860497202	4406.5900854013
1699	b[1645,1]	-1.394593446	-1.392865	0.207719341721821	0.206741157	-1.7427605	-1.0569625	1.00051812934175	4449.26002506209	4008.8103787345
1700	b[1646,1]	0.108186395520199	0.107214	0.326399409919796	0.3270771273	-0.41777145	0.65221145	1.00099217399303	6736.99437150763	5001.73405134736
1701	b[1647,1]	0.304522906989833	0.3065275	0.299108185255724	0.3027424722	-0.18161595	0.79693	0.999841135650524	7280.05026879316	4830.54713083938
1702	b[1648,1]	0.203328680364667	0.204255	0.255544337601058	0.25737498633	-0.2200349	0.61735685	1.00028718080845	5795.04077561176	4390.11231715698
1703	b[1649,1]	-0.0905843202111333	-0.09460575	0.31738807350426	0.31872823605	-0.60510165	0.43921695	1.00038354719325	7789.6908952234	4801.01364939456
1704	b[1650,1]	-0.489747376244333	-0.487221	0.202566941674213	0.2010064602	-0.82562235	-0.1575349	1.00035368424706	6093.13343259504	3916.98252278714
1705	b[1651,1]	0.362712284323333	0.3525825	0.363629116769274	0.358855917	-0.21945705	0.97690085	1.00010369462693	6054.37820749432	4700.14020063737
1706	b[1652,1]	0.304378580617333	0.30034	0.353873623705863	0.3615520251	-0.26437325	0.88533865	1.00034935821835	6350.25837182403	4416.34497912383
1707	b[1653,1]	0.55197814201035	0.5494245	0.338972518135922	0.3360513051	-0.0031337085	1.1069455	0.999794200668406	6972.23185213319	5059.60962519362
1708	b[1654,1]	-0.8925763975	-0.8914715	0.220110287730813	0.2246087109	-1.2690535	-0.54240035	1.00005331783543	5318.43958059732	4686.35569211086
1709	b[1655,1]	0.7254888954515	0.7097885	0.453268865423817	0.4498527159	-0.01301174	1.4905385	0.999926576994328	5590.20321458719	3921.9854477005
1710	b[1656,1]	-0.12234886841645	-0.1162235	0.255591123330299	0.25285490958	-0.5487854	0.29477075	0.99992501977282	4993.68574818128	4583.18147108472
1711	b[1657,1]	0.915322426871833	0.8990825	0.430187031054709	0.4237085475	0.24435975	1.6497605	1.00037821129921	4583.55294171074	4428.36161725706
1712	b[1658,1]	0.466265894712667	0.4450795	0.489240015604309	0.4724490225	-0.3088461	1.2963865	0.999873514300334	6319.54951305523	4482.80326416712
1713	b[1659,1]	0.750745522981833	0.7434175	0.453056372960619	0.4489201605	0.030174155	1.519255	0.999898725285284	6379.18371390685	4356.05206528255
1714	b[1660,1]	-0.364323219296967	-0.359646	0.204837091068324	0.2071177374	-0.70931005	-0.03452543	1.00036805343734	4159.80058513532	3324.32278654989
1715	b[1661,1]	-0.4877559344709	-0.4858735	0.230603605275503	0.2316940563	-0.87752875	-0.11625535	1.00057034320912	7630.36925916094	4169.15364075953
1716	b[1662,1]	0.752474681955667	0.7296395	0.442099159622621	0.4461966243	0.058223805	1.507949	1.00011489464757	5066.3289377594	4061.66724402066
1717	b[1663,1]	0.233911757788167	0.2376575	0.318892396949269	0.32368086135	-0.29353495	0.75677105	1.0000790387505	3312.37339104767	3929.2366838997
1718	b[1664,1]	0.0905766921138167	0.08534935	0.330515231965824	0.32794392939	-0.4685452	0.64367155	1.00009683999245	6541.58648358891	4679.41873657849
1719	b[1665,1]	0.3211819548362	0.319879	0.362115121939239	0.35538099912	-0.27248465	0.9186467	1.00088717469219	7769.4882051036	5000.76174966709
1720	b[1666,1]	0.0903400843960667	0.08962135	0.28124721008935	0.2807977683	-0.37291135	0.5543685	1.00054575043193	7903.35244078362	4659.21944612937
1721	b[1667,1]	-0.490418192665	-0.4845515	0.224339742501171	0.2270742747	-0.8668906	-0.13037005	1.00050762816779	5455.86628039598	3832.54601414664
1722	b[1668,1]	0.463640765710327	0.4592075	0.361779903473132	0.3667648467	-0.1124839	1.0717935	0.999775763210255	6800.46795817931	4977.256963306
1723	b[1669,1]	0.741752431428467	0.7320905	0.441680200139774	0.4319621817	0.035626095	1.502544	1.00004891484641	5253.29362584522	4110.5065681041
1724	b[1670,1]	-0.100019913854067	-0.0988252	0.240018894904503	0.24130827252	-0.496369	0.2820176	1.0000686026235	5313.06454023728	3827.20332936207
1725	b[1671,1]	-0.598209111472167	-0.595344	0.27238260965991	0.2758859145	-1.0514435	-0.16060465	1.00023614012522	7892.82638068286	4934.57117581954
1726	b[1672,1]	-0.123998542836667	-0.119625	0.270108943356376	0.26901287742	-0.5705581	0.3212678	1.00080057945378	7673.46772790272	4853.98418303904
1727	b[1673,1]	0.00503133500698333	0.00808917	0.255639119539266	0.255108268842	-0.4217933	0.4200583	1.00026485786914	7649.3118264503	5046.73647801463
1728	b[1674,1]	0.503097953972667	0.501983	0.328340806580873	0.3291609216	-0.035627925	1.038338	1.00026772990494	6124.89837718615	4814.47627048217
1729	b[1675,1]	0.663566597404233	0.660895	0.412076601992635	0.4092368889	0.008051283	1.36682	1.0002114369532	5753.63128585097	3946.5139672123
1730	b[1676,1]	0.385254713435667	0.3792295	0.412837819522457	0.4119278079	-0.2892286	1.073985	0.999952674813654	5723.3377325576	4800.73086860362
1731	b[1677,1]	0.0212946208545833	0.0233662	0.263652957402664	0.262650003	-0.4192792	0.4520572	1.00050713875245	5674.36440305605	4739.34636837277
1732	b[1678,1]	0.192265891579996	0.1882625	0.353427560296463	0.34514275656	-0.37979485	0.77460775	1.00069558037429	6371.43927763394	4429.14766621939
1733	b[1679,1]	0.432571887818667	0.4346935	0.302141462344736	0.3062132388	-0.063149615	0.927138	1.00010876055201	6645.1911177438	4243.99743279534
1734	b[1680,1]	-0.893842847398333	-0.8894205	0.245262381596045	0.2420329674	-1.3070995	-0.4961295	1.00055965585232	5494.03006552828	3918.3900717591
1735	b[1681,1]	0.12325996326785	0.128065	0.28082564944547	0.27841159773	-0.34115915	0.5794759	1.00069546339897	8316.09384119952	4588.34220109722
1736	b[1682,1]	-1.63172403166667	-1.637	0.215910390437457	0.216941445	-1.984245	-1.2840885	1.00089873319529	3788.00169392246	3932.29458545528
1737	b[1683,1]	-1.06066086383333	-1.05783	0.218956266363444	0.2211216357	-1.4208495	-0.70649195	1.00033213635277	7362.94193586629	4355.7433936549
1738	b[1684,1]	0.115181242639333	0.104967	0.446837463267966	0.4519661622	-0.5822867	0.8601734	0.999765814248867	5123.19074518382	4473.17835211489
1739	b[1685,1]	0.285298594704767	0.2840275	0.273191786890092	0.2768466393	-0.16442115	0.7370627	1.00077527411306	3750.7619607197	4217.71076040468
1740	b[1686,1]	0.46599200555	0.4473105	0.474757141318354	0.4730887644	-0.2828095	1.2870895	0.999963642147651	5129.36229323838	4256.18775471626
1741	b[1687,1]	0.457672140534717	0.458684	0.279122943197186	0.2751735252	-0.00163864900000002	0.9155268	1.00042125021394	6909.7879890742	4209.86368605205
1742	b[1688,1]	0.6050057655515	0.595069	0.452399908574656	0.4541448429	-0.1100903	1.374669	1.00069896531177	5093.54042791944	4558.1844811443
1743	b[1689,1]	0.734769508556	0.73002	0.445547029132968	0.4539988068	0.02111752	1.4837855	1.0002369029532	6184.16944748724	4359.12567455949
1744	b[1690,1]	-0.512503677958833	-0.511051	0.269850109589005	0.268039254	-0.95586845	-0.0771560099999999	1.00041740275892	6278.513384887	4753.4775053088
1745	b[1691,1]	0.420939997611833	0.414998	0.385403968496673	0.3787316526	-0.19877005	1.078161	1.00033829605279	6327.63462302207	4571.9869771816
1746	b[1692,1]	-0.301085119848617	-0.296167	0.254624121867038	0.2486794632	-0.72701215	0.11260195	0.999948987144046	7832.92252250179	4913.23193057262
1747	b[1693,1]	0.143122969744167	0.1437685	0.313015086599389	0.31392691008	-0.3744142	0.6616133	0.99994299429061	7128.39947191492	5151.2751670051
1748	b[1694,1]	0.285308290060667	0.2789845	0.323527035270199	0.3204728856	-0.23975015	0.83401795	1.00108600416267	7006.63812545153	4512.79989616483
1749	b[1695,1]	0.33053971549185	0.3309765	0.254660910562068	0.2548181685	-0.08796229	0.7536856	1.00019536234587	7967.50210388816	4844.98611328958
1750	b[1696,1]	0.412891538493833	0.4089445	0.312425240255072	0.314229657	-0.093184845	0.93090215	1.00023015703297	6609.96677102509	4914.28954541038
1751	b[1697,1]	0.604200606508667	0.600065	0.37874216538605	0.3781193388	-0.010787725	1.227627	1.00023071134426	5895.03538911434	4617.85832938107
1752	b[1698,1]	0.225200354168167	0.2284735	0.289908787775959	0.2948535576	-0.25376075	0.6982147	1.00006566949002	7820.89345138823	4512.7798348082
1753	b[1699,1]	-0.30853180414	-0.3032125	0.206374454623316	0.2108398047	-0.65184395	0.024534525	1.00127817617014	4020.98591709214	3572.89376975144
1754	b[1700,1]	0.589143702265167	0.585794	0.348917124295615	0.3490900308	0.01430922	1.1598015	0.999753157970747	7674.39561008989	4678.96050777227
1755	b[1701,1]	0.8206722496125	0.805139	0.442881709841956	0.4439356593	0.1098951	1.5704255	1.0003374297841	5512.10012181495	4132.44598420968
1756	b[1702,1]	-0.435373869605233	-0.432505	0.248186396429917	0.245703885	-0.8437719	-0.0357467599999999	1.00165654766486	7875.40578441074	4307.02129755717
1757	b[1703,1]	1.09327006168167	1.080645	0.419577450653873	0.4143118287	0.42356615	1.8057775	1.00000404381419	4936.49375876623	4310.73647328639
1758	b[1704,1]	0.839238584040833	0.8261285	0.4384359859335	0.4394248488	0.14120015	1.5829745	0.999799127526088	6227.21935142145	4500.83709952451
1759	b[1705,1]	-0.132726613141623	-0.1309825	0.249667568989071	0.25291539966	-0.53870015	0.2805102	1.0003666741459	7900.48399243973	3761.84718376224
1760	b[1706,1]	0.579317632232033	0.577556	0.331237383308551	0.3202801476	0.033756335	1.12596	1.00045961211441	6512.32117796095	4678.42727286641
1761	b[1707,1]	0.646173555098833	0.6310135	0.408416144780297	0.4139330244	0.0080497915	1.3438955	1.00002641158411	6426.80225862748	4550.32639335022
1762	b[1708,1]	-0.720817191441667	-0.720772	0.228768067948128	0.2317088823	-1.0938565	-0.3501597	1.00210663320151	5367.66354680121	3419.56001114571
1763	b[1709,1]	-0.228955691576183	-0.2262375	0.248453299985925	0.24851748915	-0.63753135	0.18118455	0.999880099324072	6750.36805610768	4515.43625173381
1764	b[1710,1]	0.5818861208425	0.58153	0.346139157770388	0.3445658769	0.01906529	1.1611815	0.999898289398123	6867.44239194485	4666.03264594184
1765	b[1711,1]	0.04646077009655	0.0545303	0.319157148449118	0.32143687212	-0.4802345	0.55573515	1.00107317931824	6231.98937316709	4816.4103723162
1766	b[1712,1]	-0.252586012758	-0.2515285	0.20221217649047	0.2021829033	-0.5901089	0.075057985	1.00006895718859	2993.07974070729	3565.61803166428
1767	b[1713,1]	-0.500759725613167	-0.498407	0.18755679011699	0.186481428	-0.8130844	-0.19510055	1.00047974565347	3270.29210124814	3707.6103636112
1768	b[1714,1]	-0.335851668866415	-0.3323385	0.282416410882351	0.2806546974	-0.8051574	0.12931675	1.00044266604779	8479.20831296219	5036.49209899973
1769	b[1715,1]	0.750729802438833	0.747996	0.341680040431265	0.3408215706	0.2019364	1.3153245	0.99998558797648	5934.77798217604	4797.45102913339
1770	b[1716,1]	-0.20283879726855	-0.201694	0.258152281168738	0.25267010349	-0.63307305	0.2135717	1.00011876278344	6560.63245446871	4609.47348941324
1771	b[1717,1]	0.524640748631	0.5152085	0.442561767545087	0.4391594634	-0.19092375	1.2672415	0.999930553701615	6721.36218510546	4552.94633471128
1772	b[1718,1]	-0.436814435853333	-0.4353815	0.19316969256256	0.1914095904	-0.75880815	-0.12046135	1.00050642104128	3450.80575566057	3939.86072056796
1773	b[1719,1]	-0.281928008447078	-0.277397	0.210226744073009	0.2057455911	-0.6380633	0.0608156250000001	1.00009475988078	5366.60051804659	4595.25396489335
1774	b[1720,1]	-0.613271310616833	-0.608451	0.264674455867594	0.2606610951	-1.053009	-0.17167925	0.999810845751412	7187.70432804029	4640.4818220731
1775	b[1721,1]	0.506110695480167	0.496644	0.335532163277603	0.3323848353	-0.03052927	1.0815165	0.999991199803549	6206.57258571519	4372.06070351479
1776	b[1722,1]	-0.455917305761933	-0.453742	0.218310771963278	0.2177991291	-0.81963955	-0.10623005	1.00107949614424	5047.69462065444	4153.75723582577
1777	b[1723,1]	0.425601011596667	0.426018	0.266864727353798	0.2629405926	-0.017456145	0.86672535	1.00002809669172	6088.14605260851	4681.01024629013
1778	b[1724,1]	0.7055169739635	0.697096	0.458516615988379	0.4638877488	-0.02201528	1.490128	1.00018479718118	5216.99209971567	4336.12401401204
1779	b[1725,1]	-0.440474105253333	-0.4381355	0.270662819663411	0.2716012005	-0.8894061	0.006656097	1.00047395977342	8065.91166940818	4281.0065333528
1780	b[1726,1]	0.263158546033482	0.26643	0.264588994985801	0.26243784294	-0.18161325	0.6960511	1.00023729942976	6077.19664409509	4007.25423222974
1781	b[1727,1]	-0.4718550971825	-0.4719805	0.25135839014997	0.2486735328	-0.89091165	-0.0528097949999997	1.00033624042083	6367.96302774869	3855.17483624638
1782	b[1728,1]	-0.434519482542333	-0.431606	0.205602691226468	0.2096848593	-0.7712693	-0.0972985199999999	1.00095941008921	4447.10718608543	4246.90959575389
1783	b[1729,1]	0.797840463203167	0.7831885	0.43958897522373	0.44211132	0.09693839	1.5358485	0.999951742422037	6227.25935935903	4448.68598561239
1784	b[1730,1]	0.758063037322333	0.7538935	0.440076775992757	0.4453456119	0.05690546	1.4954855	1.00020451016636	5891.94979036277	3955.99118981887
1785	b[1731,1]	0.895861279811667	0.8773905	0.434722679914751	0.417136923	0.2156985	1.6449565	0.999793742581673	4757.33032480068	4336.31292180121
1786	b[1732,1]	0.655206925903167	0.642236	0.452845600367854	0.4505169207	-0.07338748	1.4302535	0.999952625641125	4752.2375928626	3973.78603948924
1787	b[1733,1]	0.3237067147805	0.3135865	0.423890773127547	0.4233742212	-0.35169805	1.040391	1.00012849139046	7172.77817581451	4728.21324372026
1788	b[1734,1]	-0.8292962405	-0.828325	0.214911224005886	0.211440999	-1.184454	-0.4784997	1.00095054944449	3850.97534215162	3752.54781661839
1789	b[1735,1]	-0.480492069319367	-0.4785655	0.251389874339743	0.2491042281	-0.8921305	-0.073048105	0.99994112077849	7326.68340796326	4871.04385502476
1790	b[1736,1]	-0.321833298753483	-0.316073	0.244774285062188	0.2479181481	-0.7337447	0.07844328	0.999754458092898	7721.02710313101	5078.17211789662
1791	b[1737,1]	-0.884759943533333	-0.8817015	0.20433858986807	0.2069405667	-1.224091	-0.5512376	1.00154753907467	4648.7894948269	3930.35099336814
1792	b[1738,1]	0.249634719082717	0.2483225	0.277457164240693	0.27289906854	-0.21073625	0.71112605	1.00007768112734	6574.48542171255	4334.58914935711
1793	b[1739,1]	-0.112480175761208	-0.1112255	0.277827050705686	0.27435008916	-0.57904705	0.3375768	0.999946561701764	7067.60922087586	4883.10183967954
1794	b[1740,1]	0.235066616885267	0.2342305	0.323637061532607	0.32102381976	-0.3046748	0.76493065	1.00054849598484	8241.46210578019	4118.65613683981
1795	b[1741,1]	0.0749417553752833	0.0716789	0.360415598026043	0.35888319684	-0.5047948	0.6819306	0.999707101495255	6110.37310296574	4338.37113163457
1796	b[1742,1]	-0.593904516161667	-0.590102	0.222648627026336	0.2211861288	-0.9686929	-0.2303933	1.00054571268514	5736.44774848401	4067.45836435896
1797	b[1743,1]	0.0210965669156667	0.0264598	0.241986389637756	0.23960698902	-0.380204	0.4182545	1.0002026055422	6959.41181011082	4544.89825341213
1798	b[1744,1]	-0.0764875591628967	-0.0730311	0.225739008495046	0.22851773406	-0.4534208	0.2900694	1.00066555606087	5433.07954285561	4367.04066674053
1799	b[1745,1]	0.284855605659667	0.2895135	0.285856893861378	0.28111185711	-0.18518025	0.75634335	1.00045873401366	5585.90027068737	3320.44715333643
1800	b[1746,1]	0.130956843592583	0.130214	0.263623767432325	0.26477034339	-0.30842875	0.563931	1.00275639457881	3463.48917289022	4370.19911481907
1801	b[1747,1]	-0.907382232333333	-0.9019835	0.198512257590463	0.197600928	-1.239943	-0.5914254	1.00033783121423	3213.69763475749	3722.24092104622
1802	b[1748,1]	0.132746492858496	0.131212	0.302157137403365	0.3099834906	-0.361183	0.62950845	1.00014889566	7065.43042329028	4853.18166768298
1803	b[1749,1]	0.1858302755816	0.1871555	0.28321008985815	0.2859253404	-0.28342985	0.64470425	1.00022129084919	2636.90321049779	3939.9915250293
1804	b[1750,1]	0.0450489320929333	0.0437756	0.281392401120654	0.28315450926	-0.41984255	0.5004406	1.00017476434978	7127.42596272259	4515.33615885096
1805	b[1751,1]	0.5478621403635	0.5348795	0.467316942841654	0.4694445336	-0.203918	1.3271555	0.999948037295853	5371.01017703751	4620.2056229843
1806	b[1752,1]	0.215576021829833	0.2144655	0.320763878353205	0.321013626885	-0.3068337	0.7462688	1.00086448853705	6960.27296477054	4450.30195120381
1807	b[1753,1]	0.49726154563275	0.4900805	0.488160490448383	0.4868168991	-0.2732029	1.337888	1.0001352119513	4576.95581573119	3955.06222086685
1808	b[1754,1]	-0.291259459011783	-0.2880385	0.254523517746101	0.2515127118	-0.71257935	0.12858125	1.00009889766321	8379.95045954656	4188.67769894733
1809	b[1755,1]	0.165547095401083	0.167863	0.294946803068358	0.29487394335	-0.31728105	0.65895995	0.999802106561301	4945.0729635715	3977.87072484323
1810	b[1756,1]	0.481037071517233	0.4602935	0.488078726509516	0.4798664703	-0.28638415	1.3224695	1.00018538767198	4450.02321342911	3882.67186224735
1811	b[1757,1]	0.428114160826667	0.427662	0.305673984552487	0.3081243102	-0.067020355	0.9444801	1.00021917763361	6597.91192255098	4016.65151832057
1812	b[1758,1]	0.112442751336067	0.105103	0.348621930687616	0.353577861	-0.45094495	0.6869554	0.99998848186953	7133.79162265566	4181.09493596448
1813	b[1759,1]	-0.801220044094167	-0.79508	0.205211942789066	0.2085402921	-1.1393665	-0.46999325	1.00127504854133	4236.71085333339	4287.90567466648
1814	b[1760,1]	-0.635359005783333	-0.633489	0.193032157603157	0.1924236888	-0.9500526	-0.3217934	1.0014185039114	3054.67249416852	4006.12831722237
1815	b[1761,1]	-0.241991568220217	-0.2448835	0.270186761854605	0.2723469483	-0.67515535	0.21356255	1.00057821222423	3800.44162982203	4104.28145223611
1816	b[1762,1]	-0.0635826046898167	-0.06314225	0.264853662763385	0.26321598555	-0.48984305	0.3656568	1.00015760019206	6461.99022230978	4732.45400996877
1817	b[1763,1]	0.1663860459519	0.1581295	0.372156430439552	0.3655817319	-0.42610385	0.79012455	1.00053472618449	5899.96845852921	4391.97572568664
1818	b[1764,1]	-0.135129684409533	-0.1329965	0.267831489399286	0.26542676454	-0.58033545	0.30684505	1.00050200286364	7889.49544303437	4400.16723868532
1819	b[1765,1]	0.714504180242167	0.7073955	0.34397741033794	0.3441648336	0.1626084	1.2952095	1.00073589719003	5966.14105283851	4378.35780238343
1820	b[1766,1]	0.445209333938	0.422181	0.483436654426997	0.4756447668	-0.3276832	1.269908	1.00034959998258	5189.00106025248	4360.02624547242
1821	b[1767,1]	0.642658152762333	0.6417355	0.311733037547497	0.3124868607	0.13124285	1.1622535	1.00093707084035	6097.01650079395	4534.7962062346
1822	b[1768,1]	0.357783573530683	0.3456745	0.38510161516718	0.38107097301	-0.25886795	1.0095845	1.00001605591173	5806.09921559455	3930.64632885222
1823	b[1769,1]	-1.05816420516667	-1.05502	0.228149089324158	0.2338445676	-1.4401865	-0.6910897	1.00057247599811	5073.01328700228	4387.33615672357
1824	b[1770,1]	0.792770104186	0.781883	0.433978262464757	0.4268323857	0.10740445	1.518223	1.00025499704143	5382.71765968433	4011.56645578687
1825	b[1771,1]	0.16581310960645	0.1650575	0.289179416765434	0.28805153706	-0.3054815	0.6435433	1.00040302539014	6568.06205534935	4730.01924799281
1826	b[1772,1]	0.24077361070885	0.2348135	0.330111714890299	0.3323833527	-0.2885827	0.78421265	1.00022405692122	7729.83288060538	4679.7533105351
1827	b[1773,1]	-0.466832138345	-0.4650315	0.243340990771733	0.2365028694	-0.87623925	-0.07096348	0.999995127336993	8736.44027594994	4024.64843258559
1828	b[1774,1]	0.417241190143	0.397443	0.489572089953497	0.488449983	-0.35512135	1.240521	1.00021474618638	4764.24229797037	4419.37142840335
1829	b[1775,1]	-0.335436416043067	-0.335588	0.237785328864239	0.2400462834	-0.72128235	0.0508373650000001	1.00025009053787	7291.96027404646	4485.98006438075
1830	b[1776,1]	-0.4968737494786	-0.4952135	0.265672699204158	0.2687931561	-0.93280955	-0.063023875	0.999824132713495	4206.19526811979	3971.61335697776
1831	b[1777,1]	0.590216730578833	0.593863	0.323489262056697	0.320523294	0.056347355	1.1279735	1.00059467350157	6047.01996377503	4494.77382700199
1832	b[1778,1]	-0.431004336383333	-0.4293405	0.239503095926155	0.2352026292	-0.8347227	-0.0426669149999999	1.00006037057945	7300.13269480597	4384.09005757351
1833	b[1779,1]	0.523968726314333	0.5062885	0.406342135259017	0.398574771	-0.1197921	1.2146205	1.00056700787547	5926.67877667121	4296.23911320276
1834	b[1780,1]	0.357266608004717	0.3562085	0.343651249130893	0.3471708051	-0.2101641	0.9284242	0.999972128137232	5149.29255836401	4534.99963079261
1835	b[1781,1]	0.63887833085245	0.6332375	0.350222864046636	0.3559841208	0.071126525	1.2124885	0.999976483813437	6549.61108863179	4946.01954334835
1836	b[1782,1]	-0.27196809049185	-0.2694825	0.247776078104742	0.25233192243	-0.682997	0.1213475	1.00035039773665	6528.05567051489	3779.24811925253
1837	b[1783,1]	-0.124679921411548	-0.12664	0.241381715218685	0.2426437986	-0.5137946	0.26514365	1.00056154354233	7330.97412030869	4617.79024599825
1838	b[1784,1]	-0.530491036053	-0.5270975	0.218709146275742	0.2185041054	-0.90224265	-0.18162465	1.00003746181731	8257.23535113935	3952.86915756639
1839	b[1785,1]	-0.3185393643845	-0.3175835	0.210701163736941	0.2114417403	-0.6714122	0.024943935	1.00019402003264	7506.76447915203	4218.26987899648
1840	b[1786,1]	-0.675276195268333	-0.6721365	0.211700231579531	0.2161868016	-1.02431	-0.33266895	1.00025587391731	4123.48567376511	3802.58229399014
1841	b[1787,1]	0.191571929400333	0.187852	0.322372086547251	0.31900815093	-0.33495615	0.72956815	1.00019549903704	6885.04909731369	5014.12726627091
1842	b[1788,1]	-0.525524649088167	-0.526336	0.264818762526475	0.2603556795	-0.9656834	-0.091563285	1.00029660184014	4902.19622876287	4621.62888108797
1843	b[1789,1]	-0.12369827390165	-0.1184825	0.269326668634793	0.2636381559	-0.56447465	0.3195161	1.00095598660222	6362.23611559739	4362.25032936588
1844	b[1790,1]	-0.191238433977667	-0.187058	0.215299033000665	0.21267741327	-0.5544739	0.16573245	1.00091983204017	5492.49323543629	4255.90914714493
1845	b[1791,1]	-0.0970231521079	-0.09287335	0.252057975053707	0.25052329869	-0.5101989	0.30829865	1.00099455023131	7492.8340364163	4366.97193939943
1846	b[1792,1]	-0.154355159034167	-0.1580955	0.398112087792646	0.3939520242	-0.79495945	0.50861165	0.999820991635911	3337.87301945945	3821.3802513235
1847	b[1793,1]	0.8969504756025	0.890193	0.407994955996165	0.4106038461	0.24545545	1.580842	1.00019965088064	5223.94765391611	4427.41081729956
1848	b[1794,1]	-0.277050680350117	-0.270428	0.277228036566644	0.2785998138	-0.74304955	0.1743499	1.00124831844221	7112.56458124272	4656.91180443993
1849	b[1795,1]	-0.234397154682917	-0.2320705	0.327176328648407	0.31901875152	-0.7717095	0.31662855	1.00026373674586	5532.78452318231	4798.58689340413
1850	b[1796,1]	0.8268149052595	0.8118545	0.441080203065385	0.43343811	0.13311475	1.587648	1.00021501494863	5597.91636846069	3951.90830367684
1851	b[1797,1]	-0.185568677266383	-0.18376	0.20602183850273	0.2042029458	-0.5264398	0.1530023	1.00006628928972	5948.66406856174	4597.85931307126
1852	b[1798,1]	-0.4185987728565	-0.414364	0.239810586129131	0.2374724898	-0.81630675	-0.027319935	1.00123845050505	2982.92779262019	3089.60291405148
1853	b[1799,1]	0.907327587537833	0.892164	0.423355307543895	0.4131353856	0.23774735	1.6214715	1.00021106946966	4893.40592154233	3997.55631386884
1854	b[1800,1]	-0.360979656035067	-0.3619915	0.259131761724615	0.2672334609	-0.78829435	0.057230285	1.00010724392466	8123.41791963786	4297.83557688242
1855	b[1801,1]	0.0010985873425	0.00601914	0.26756502075233	0.261477058836	-0.44665955	0.43737625	1.00001056213763	7512.95763117244	4901.5448037052
1856	b[1802,1]	-0.703696740066667	-0.6985685	0.208830493399827	0.2117197278	-1.0534975	-0.36571425	1.00025467458424	5731.33511050362	3559.2562881187
1857	b[1803,1]	-1.02590930384667	-1.02441	0.29135033202169	0.2914487667	-1.5088025	-0.5533712	1.00037875827751	5645.11909944253	4295.50510585229
1858	b[1804,1]	0.34939742742685	0.3502905	0.324942739944546	0.3211585881	-0.18188465	0.8837063	1.00001014647131	8503.02870723191	4926.42673653247
1859	b[1805,1]	-0.4273462585315	-0.4217475	0.238647562550922	0.2359898898	-0.8371573	-0.0403715399999998	1.0007007265937	7586.27729638082	4173.94275061
1860	b[1806,1]	0.50759588226395	0.487547	0.479342434542192	0.4730539233	-0.2541418	1.3211275	1.00075323756226	5758.40138767999	4150.18627396569
1861	b[1807,1]	-0.580938935613458	-0.578598	0.213681433841763	0.2095899729	-0.94093935	-0.22416745	1.000387372805	8398.04173631492	4277.01539354048
1862	b[1808,1]	0.7616636310075	0.7507995	0.442289997743431	0.4489068171	0.05018304	1.510898	1.00002849220996	5852.62198331667	4830.80176508864
1863	b[1809,1]	-1.16266972633333	-1.158235	0.203733955962412	0.207697434	-1.5019105	-0.8348823	1.00063070609401	4653.6375339094	3477.04312795987
1864	b[1810,1]	0.42912433479815	0.42802	0.260990711255122	0.256326714	-0.00398179800000001	0.8645667	1.00017757179895	7360.0229584071	4242.0446149105
1865	b[1811,1]	-0.582169551479	-0.581144	0.273487070454787	0.2730971439	-1.036746	-0.13384675	1.00088743053815	7430.40663902069	4424.93523003129
1866	b[1812,1]	-0.438049341796667	-0.437025	0.248618613145487	0.2514941793	-0.8538035	-0.0307778049999999	1.00040536050551	4566.78064467804	3984.04741686622
1867	b[1813,1]	0.0481028187125333	0.0505185	0.225723462269326	0.21641823546	-0.3317823	0.411809	1.00006829790932	6693.73796099551	3976.15600029188
1868	b[1814,1]	0.766453637666833	0.75311	0.442495267590246	0.4395627306	0.067154005	1.5309455	1.00003513711785	6350.54674287882	4622.2886484798
1869	b[1815,1]	0.298606756193717	0.289476	0.411507582765384	0.41015587851	-0.36909935	0.9944674	1.00068179577076	6215.87669852815	4324.11241609301
1870	b[1816,1]	-0.265471494678148	-0.2603595	0.232054894612819	0.2330343267	-0.649751	0.1043613	0.999975567651687	2950.49522595856	3611.01112133031
1871	b[1817,1]	-1.33575358566667	-1.336995	0.216269703559544	0.212523297	-1.695604	-0.97905785	1.00050294928559	3021.8237490861	3845.63056423297
1872	b[1818,1]	-0.1296117896655	-0.126144	0.271771186328137	0.26947581927	-0.5782315	0.31796405	0.99986013004619	7449.84227793453	4628.60972896701
1873	b[1819,1]	-0.487814208645	-0.486505	0.21975536208482	0.2203521663	-0.8528291	-0.12349885	1.00096367020336	7005.02166065164	4220.99805837987
1874	b[1820,1]	0.0797409535223333	0.0803354	0.302314736130026	0.3058344345	-0.42432755	0.57239135	1.00065061984855	7117.75732057043	4687.14247849089
1875	b[1821,1]	0.46118353042055	0.4556665	0.395619439528743	0.3973316109	-0.1701861	1.1423865	1.00025159504988	6048.78750103804	4072.20941696783
1876	b[1822,1]	-0.4810117076545	-0.477262	0.202938304929153	0.2006157951	-0.81832445	-0.15607535	1.00015862897197	4578.77253862461	3936.59373450611
1877	b[1823,1]	-0.40731879944955	-0.407505	0.257503235732806	0.2584149561	-0.82841175	0.0163491550000001	1.00035059107227	8678.9232902338	4034.94389647607
1878	b[1824,1]	-0.573771177266667	-0.56728	0.210291341652494	0.2098375671	-0.9239082	-0.23774315	1.00044266886765	3522.04992519585	3996.04697589147
1879	b[1825,1]	-0.986774752666667	-0.981758	0.199762193875376	0.1968062544	-1.330215	-0.6690026	1.00083302397029	4544.26972405177	3839.21899685627
1880	b[1826,1]	-0.79874481685	-0.7955805	0.216585162593765	0.2115685026	-1.1605655	-0.44726455	1.00125506528232	1803.63543546109	2837.19550677364
1881	b[1827,1]	-0.237810383245698	-0.241617	0.424934549742396	0.4197396273	-0.93456795	0.4668038	0.999948103692767	2495.62111281878	3810.08652718991
1882	b[1828,1]	0.166371914842567	0.168049	0.285254599897466	0.28613675916	-0.29882735	0.63285835	1.00015807128395	7045.4752262939	4682.79019969083
1883	b[1829,1]	-1.08485402716667	-1.077315	0.196331891440367	0.1953495999	-1.419953	-0.7721387	1.00018132592601	5723.28075261866	4320.71431681467
1884	b[1830,1]	-0.196128177545567	-0.1981195	0.302831700382688	0.302951326062	-0.69809385	0.29967605	1.00019162731937	6170.64017090059	4540.29225284523
1885	b[1831,1]	0.164031276924333	0.157882	0.338384711419822	0.33765169767	-0.3858754	0.7355817	0.999818182295421	6027.18971472799	4662.22388642435
1886	b[1832,1]	-0.169723467985717	-0.1695515	0.268259738415369	0.2708087508	-0.6154911	0.2636335	0.99987604494548	7215.60884380974	4935.64558738728
1887	b[1833,1]	0.552634356380167	0.541578	0.403558128759388	0.3912025425	-0.090988165	1.245918	1.0002205121679	5692.80720831134	4051.44079213065
1888	b[1834,1]	0.0455194897908833	0.04949275	0.287546195438306	0.2907126558	-0.4368171	0.51711135	1.00056413125857	3649.78855092899	4184.15070972538
1889	b[1835,1]	0.689878217916167	0.6864845	0.377102239445698	0.3809066268	0.08048268	1.3166765	1.00039778909962	5428.24594365794	4718.27540840575
1890	b[1836,1]	0.697463417279333	0.688828	0.406521063174634	0.40230351	0.054246415	1.3788245	0.999883935703068	5848.8020309465	4311.37800827291
1891	b[1837,1]	-0.0701968912522167	-0.0670117	0.228790685809482	0.23081695014	-0.44477635	0.3014808	1.00115858058521	4253.59718212831	4191.54147140499
1892	b[1838,1]	-0.392057652659426	-0.391637	0.344019737466533	0.3371914245	-0.9551042	0.1675411	1.00072026617033	6122.91720872755	4735.17879510459
1893	b[1839,1]	0.692914592719167	0.6841325	0.331666639557039	0.3350512914	0.16149815	1.2501545	1.00084797391844	3146.23803984649	4025.93014432768
1894	b[1840,1]	0.217130209725875	0.206235	0.363057332681469	0.36414724227	-0.36567465	0.8230084	1.00103636729854	6610.8348102276	4878.46171580526
1895	b[1841,1]	-0.228505680902715	-0.231054	0.288698073059808	0.2868334329	-0.70368355	0.24917015	0.999890476251497	7484.59820846944	4239.53131412217
1896	b[1842,1]	0.4521099967775	0.4496415	0.249676880041876	0.2489122314	0.045608665	0.86047705	1.00206459885952	3739.63292490449	3723.80802829987
1897	b[1843,1]	0.432621731163667	0.4268285	0.30478407205571	0.3059367339	-0.06235668	0.94052385	1.0001016568603	7518.22635875604	4586.02769131341
1898	b[1844,1]	0.00769087031873333	0.00501631	0.319642562347437	0.3211326426	-0.5172948	0.53238485	1.00013728502532	6930.35277228755	4517.57863972141
1899	b[1845,1]	0.815973140863333	0.803706	0.43526902151131	0.4377539586	0.12232775	1.568705	0.999977975645185	5215.28433197651	4323.12525612275
1900	b[1846,1]	0.426419692693667	0.418386	0.386236447130718	0.3794581266	-0.1928124	1.093266	1.00004490125988	6600.93557619315	4765.54309161999
1901	b[1847,1]	0.0890953642880833	0.08010115	0.387892391347683	0.3839904348	-0.53728495	0.744185	0.999953621546174	5231.26451259082	4912.80496220864
1902	b[1848,1]	0.474232366355167	0.4676	0.390853043277531	0.3960380424	-0.1520293	1.134043	1.00082672184904	5340.66700621521	3639.57056152106
1903	b[1849,1]	-0.718239203440833	-0.716731	0.255848343078884	0.2552799984	-1.1383215	-0.29804415	1.00092125521565	7801.62426245446	4375.41537360201
1904	b[1850,1]	-0.165187230899233	-0.1640395	0.274784403283577	0.27788438517	-0.61934245	0.28358735	1.00033797779187	7534.44591448804	4825.84323127278
1905	b[1851,1]	0.548964962517333	0.5482475	0.361417160715471	0.356291019	-0.03367423	1.140279	1.00004698399189	6525.26292714851	4246.82448016556
1906	b[1852,1]	-0.546196640943167	-0.541864	0.223573064433805	0.2249971521	-0.9183268	-0.18031805	1.00072012737528	6818.49841357602	4026.00784521808
1907	b[1853,1]	0.0386156191523167	0.03839905	0.289864371144267	0.295467354	-0.4437352	0.51242295	1.00001521389895	7466.366637823	4700.11736839769
1908	b[1854,1]	0.37479980170071	0.3753115	0.302568723499062	0.306297747	-0.1190753	0.8751401	1.00080811518927	4316.43437041914	4552.96058496609
1909	b[1855,1]	-0.592723657675	-0.5887735	0.235135331489918	0.2396467227	-0.9886037	-0.21598825	0.999939803788335	5112.55145761063	4158.60149748584
1910	b[1856,1]	-0.3310627493335	-0.328293	0.216950093427484	0.2203595793	-0.68639145	0.0230648600000003	1.00047382093616	5127.61559968828	3089.12148389278
1911	b[1857,1]	-0.720907624216667	-0.7210815	0.235958849463506	0.2303849205	-1.112204	-0.3326218	0.999766970873743	6458.55571724154	4128.31766815497
1912	b[1858,1]	0.939156193198333	0.92731	0.422058770135991	0.4112561901	0.26467345	1.6621335	1.00057255051553	5143.41303160173	4449.81522340209
1913	b[1859,1]	-0.1029046998965	-0.09962425	0.302606866231505	0.29815493715	-0.6148515	0.38772705	1.00007252215394	5466.18326591801	3882.07832102379
1914	b[1860,1]	-0.0204975841913667	-0.0169366	0.223349428986383	0.222753237	-0.3940245	0.34424745	1.00090089730838	6446.30732812383	3992.36358662004
1915	b[1861,1]	-0.171228659778333	-0.1722865	0.288861653535092	0.29196634236	-0.63595135	0.30352595	1.00010260232056	7778.16148498052	5315.02538426687
1916	b[1862,1]	0.558482898586933	0.544075	0.471123844099002	0.4738352535	-0.1966718	1.3583855	0.999993633093073	4496.55214055113	3319.59243828905
1917	b[1863,1]	-0.107641605268417	-0.107288	0.252919458798599	0.25706304729	-0.5190795	0.306412	1.00008939044242	8145.70492565052	4582.0303172123
1918	b[1864,1]	-0.345977833596333	-0.3463645	0.290159410208332	0.2890417656	-0.8248743	0.1320797	1.00122828776854	5678.74014508194	4635.94723328995
1919	b[1865,1]	-0.13042105342485	-0.1277335	0.263370592512889	0.2654187585	-0.56011385	0.30584515	1.00063176956639	8254.81290291302	4595.70999126248
1920	b[1866,1]	0.107692826666005	0.1110485	0.303440906881026	0.295178247	-0.40279515	0.60825385	1.00090992559977	7189.45110933399	5254.23395817824
1921	b[1867,1]	-0.261101427366833	-0.2588885	0.245001067684461	0.2502146955	-0.6637801	0.14176885	1.00083724747492	6921.52297050364	4279.08028479975
1922	b[1868,1]	0.00596612737468333	0.00949324	0.296005664961846	0.292901329224	-0.4823868	0.49719605	1.00072037206742	8245.10676762568	4533.66937204198
1923	b[1869,1]	-0.528697181416667	-0.527924	0.221696419376525	0.2238422067	-0.88969285	-0.17431155	1.0005233358564	2675.31412358522	3874.19011514234
1924	b[1870,1]	0.386675090048667	0.381595	0.330144651335417	0.3339860433	-0.1460152	0.93462105	1.00069319886695	6416.29706564512	4659.975596588
1925	b[1871,1]	-0.51630607227	-0.5179545	0.294459931855541	0.292183395	-1.006936	-0.0333393649999998	1.00064716915663	9343.75104203418	4399.28122917825
1926	b[1872,1]	0.013662790359	0.004089905	0.33998360767482	0.3309207678	-0.5371831	0.58334785	0.999744237272291	7223.43782908085	4576.62817457402
1927	b[1873,1]	-0.0553342578093	-0.05331485	0.194843687679389	0.19355884149	-0.37946475	0.261317	1.00050447960811	4417.13091800667	3530.18767467195
1928	b[1874,1]	0.632962502860667	0.614942	0.448666639268096	0.4457607399	-0.080042735	1.375707	1.00016311259502	5529.07243611596	3583.18331600077
1929	b[1875,1]	-0.2800231353737	-0.276339	0.236812198249951	0.2403798684	-0.67037635	0.1053777	1.00112935924294	8123.11789665908	4837.60425454151
1930	b[1876,1]	0.21153960532255	0.210342	0.314210084553933	0.3122404436844	-0.30358985	0.7371397	1.00000502585041	5307.79995687698	4756.28824596334
1931	b[1877,1]	0.518624334754333	0.5017855	0.467068003304997	0.4654296528	-0.22472395	1.3126775	1.00096283509412	5789.64576179807	4226.06499580169
1932	b[1878,1]	0.325971229522	0.3219105	0.334609785729006	0.3298206786	-0.2174669	0.88518185	1.00009351584069	6701.85599712548	4711.25181545882
1933	b[1879,1]	-0.08630297531015	-0.0906915	0.292982447283213	0.3010804776	-0.55544845	0.39193165	0.999907807303704	5455.31172464654	4087.4461169552
1934	b[1880,1]	0.240844004338833	0.245952	0.293599279671235	0.3018588426	-0.2539864	0.71375695	1.00116348053233	4802.35137913117	4603.30623360345
1935	b[1881,1]	-0.300034764662067	-0.297054	0.265541700486649	0.2671400571	-0.745128	0.13997105	1.00005869041585	4984.7563307979	4130.56048799592
1936	b[1882,1]	-0.0602792691649833	-0.05696355	0.282395267866744	0.27837512577	-0.537889	0.4010972	1.00009270711081	6406.48064273239	4979.61807397031
1937	b[1883,1]	0.524784924314833	0.5207075	0.2995981797615	0.2930751789	0.0334064	1.023901	1.00015189546455	6056.17559320949	4811.62060117174
1938	b[1884,1]	-1.37723961433333	-1.37667	0.201959277734833	0.200491998	-1.7143285	-1.054803	1.00147350590129	4417.43739660231	4428.3694374082
1939	b[1885,1]	-0.232772917990667	-0.231431	0.284031740403073	0.28268356137	-0.7049679	0.2401233	1.0001462497218	8824.78497614135	4752.35085134541
1940	b[1886,1]	0.189894047645	0.1941815	0.207392674211969	0.21103061532	-0.151492	0.5284425	0.999978006538868	4646.29731963758	4141.13998136249
1941	b[1887,1]	0.7660442610715	0.7514545	0.378880583263176	0.3731266833	0.1662907	1.4035055	1.0004030916082	5077.00251924285	4144.58774751345
1942	b[1888,1]	-0.235803630589475	-0.233545	0.293426507064273	0.2954362194	-0.72968	0.2453755	1.00006930863952	8540.34319502837	4838.46339075199
1943	b[1889,1]	0.13238940120907	0.137116	0.287961061144034	0.28078375773	-0.3451936	0.6070067	1.00061169561202	6860.98537702804	4303.61121029888
1944	b[1890,1]	-0.731331715366667	-0.7289205	0.223489385159277	0.216481839	-1.1035745	-0.36756775	1.00085984016004	6566.43973607683	3969.17351358108
1945	b[1891,1]	0.546175911051667	0.530804	0.470114460679156	0.4696009479	-0.204534	1.344012	0.999921139350665	5332.53615242162	3746.06323319101
1946	b[1892,1]	0.1163858717625	0.117116	0.283499493381255	0.28681986711	-0.3528379	0.57968185	0.999926353918554	7793.70651499676	4587.48048754831
1947	b[1893,1]	-2.12868378666667	-2.122105	0.229037161020177	0.234080301	-2.5169905	-1.765089	1.00106185661991	2884.42069668279	3947.26373881276
1948	b[1894,1]	0.266708969010333	0.264404	0.27144875345014	0.2746056894	-0.178616	0.71207845	0.999975839108156	7897.20794529089	4510.23668025195
1949	b[1895,1]	-0.2919080898209	-0.2909635	0.216923892680764	0.2175411567	-0.6469862	0.060893	1.00004947667542	6174.42649592267	3978.34061832426
1950	b[1896,1]	0.29542472947985	0.288168	0.366936186888003	0.37928784999	-0.2985943	0.895597	0.999870329758987	5764.26498160095	4854.11855375945
1951	b[1897,1]	-0.50870844740205	-0.5060925	0.241092613074773	0.2358786948	-0.91504295	-0.1182922	1.00120792681152	5088.16770964561	4116.71593103181
1952	b[1898,1]	-0.21153584878505	-0.213621	0.321406525743824	0.318832425765	-0.73914285	0.3211809	0.999735045938773	8334.9718707345	5004.34330788388
1953	b[1899,1]	0.0101442786642	0.01463215	0.239480482047698	0.2391344844	-0.3813703	0.4017497	1.00134482644112	5288.89708214368	3646.03535899161
1954	b[1900,1]	-0.0740232990755333	-0.06834435	0.245754060495216	0.24664652208	-0.4729718	0.3268046	1.00001741722275	7548.8791048635	3752.71485195078
1955	b[1901,1]	-0.166243952538167	-0.164277	0.282870572534934	0.28343375697	-0.62624845	0.3004462	1.0003226849498	6320.55424733144	4509.79583913452
1956	b[1902,1]	0.472143675687333	0.454954	0.480118581518367	0.4741599429	-0.28916515	1.291952	1.00029853242205	6368.2198346237	3807.61417743991
1957	b[1903,1]	0.466116226955683	0.465835	0.331512785017413	0.3314841558	-0.08687518	1.0074945	0.999825780215139	4928.21322005826	4120.65862852644
1958	b[1904,1]	0.688726766972333	0.6763135	0.381245191253373	0.3703342062	0.07067179	1.338123	0.9998498824085	6218.65683265502	4259.66795242408
1959	b[1905,1]	0.277618385278667	0.275006	0.35905737800286	0.3578240274	-0.3010515	0.86763665	1.00041745739789	6581.14553018715	4259.844581249
1960	b[1906,1]	0.0215847398273333	0.0201115	0.265972844783886	0.2621125605	-0.422382	0.4584332	1.00010940522902	7450.414484898	4588.58569120229
1961	b[1907,1]	0.545100603641667	0.5447015	0.29586146376931	0.2985771075	0.05763051	1.0272055	0.999847976013426	6352.5565488176	4123.50286435598
1962	b[1908,1]	-0.0714210110118667	-0.07268025	0.232785816809768	0.22673209062	-0.4599803	0.3124195	1.0003119922726	5278.09692632666	4024.54887166674
1963	b[1909,1]	-0.4419417757035	-0.4405595	0.19557287428839	0.1961242584	-0.7655314	-0.12241035	1.00059233665419	4416.64765237501	3987.98138051897
1964	b[1910,1]	-0.296460851566017	-0.2929355	0.263082634758449	0.2620391718	-0.7290061	0.13227345	0.999863137218222	6355.94317562831	4571.58031449697
1965	b[1911,1]	-0.228853067662	-0.2409675	0.361211021410494	0.3487141917	-0.80431395	0.37085045	1.00055571426647	6638.01463783057	4735.32227391921
1966	b[1912,1]	-0.820717574166667	-0.818127	0.20859326987014	0.2121355971	-1.165811	-0.4821531	1.00067427889744	5965.46325561283	3895.61455482997
1967	b[1913,1]	0.597584585088667	0.5773965	0.459669538862133	0.4490291316	-0.12366535	1.3916645	0.999803143428693	6260.63510374051	4356.81526210092
1968	b[1914,1]	-0.109196275087922	-0.1055175	0.233388689360374	0.23462545302	-0.50224325	0.2690913	1.00054816985294	7337.09072879525	4737.50456015481
1969	b[1915,1]	-0.113352727268167	-0.120126	0.336915756257664	0.3264262659	-0.66261325	0.45274535	1.00057044159959	5771.02438060264	4152.70365284634
1970	b[1916,1]	0.127339681790917	0.129477	0.313825797869217	0.3093103902	-0.39638205	0.65331275	0.999899552814342	6059.84798800993	4102.85508151583
1971	b[1917,1]	-1.278133786	-1.27577	0.2205967839086	0.219706494	-1.6482195	-0.91662685	0.999929084169271	5706.91548109784	4132.54003623438
1972	b[1918,1]	0.22568783690315	0.2253505	0.231252430161183	0.22859327253	-0.16622945	0.603863	1.00051225552359	4597.85654956497	4297.08497832692
1973	b[1919,1]	0.531068548146167	0.5227175	0.364213844156683	0.3720154746	-0.05279509	1.143269	1.00039684217218	6433.52581128591	3844.27704606561
1974	b[1920,1]	-0.139063365162683	-0.137173	0.350649466096004	0.34725553569	-0.71229385	0.44809855	0.999996641676826	4384.73926631276	4392.81481319078
1975	b[1921,1]	0.0715472425154	0.0747544	0.26280564576001	0.2628390345	-0.3680144	0.50697355	0.999887644249462	7376.87165792843	5111.65005663864
1976	b[1922,1]	-1.12655326983333	-1.12323	0.241003629414471	0.239817963	-1.529785	-0.73660785	1.00024130892208	6341.58297364711	4251.69361244345
1977	b[1923,1]	-0.369978056312033	-0.366773	0.281209000316874	0.2790223548	-0.83354635	0.08917853	1.00111256732066	7929.17082615786	4766.73991812741
1978	b[1924,1]	0.6434674457895	0.637192	0.349761293537376	0.3469380369	0.075909525	1.2317695	1.00043073303284	7143.2125304349	4726.98341432008
1979	b[1925,1]	0.2886561247335	0.2848075	0.294422431024411	0.2992665165	-0.1816109	0.7747287	1.00050781863381	8311.89844734983	5086.87384446122
1980	b[1926,1]	0.3005623859965	0.297885	0.309735722200439	0.3128278587	-0.2016754	0.8121119	1.00021145800682	4205.55761519112	4402.65333052294
1981	b[1927,1]	0.775828595158667	0.756749	0.43460835980571	0.425698938	0.081182855	1.522598	1.00016924799933	5468.81843897186	4418.07665578644
1982	b[1928,1]	0.275346944047167	0.2767115	0.23570560420934	0.2361136869	-0.11237955	0.6539001	1.00185486799593	2768.06768743059	3734.06259731249
1983	b[1929,1]	-0.258781908138333	-0.2595575	0.282683201512269	0.28201505703	-0.72946725	0.2014176	1.00020310153592	2766.34718901144	3599.29530780312
1984	b[1930,1]	-0.1348243497732	-0.1316365	0.267413173861668	0.26501007981	-0.5864761	0.2939247	1.00101604898351	7798.86602731704	4372.48296080449
1985	b[1931,1]	0.443102258036817	0.4335115	0.403837375345537	0.409812879	-0.20100595	1.118031	1.0004378811769	6053.69225635669	4259.60373807007
1986	b[1932,1]	0.733200165636667	0.7151165	0.455844529814851	0.4561159596	0.014619965	1.501996	1.00088163163056	6068.27496668754	4409.41947203422
1987	b[1933,1]	-0.1700572663062	-0.166507	0.270912226415471	0.26757290217	-0.61330685	0.2788382	1.00101420344256	3818.75488769189	4151.31931807916
1988	b[1934,1]	-0.08042815917675	-0.07815075	0.317647729068771	0.3195284694	-0.5889984	0.44509115	1.00133752118531	5628.57577798256	4635.71498080874
1989	b[1935,1]	0.874235589813	0.867765	0.39739160507838	0.390776295	0.2281328	1.546489	1.00010417322869	5399.44838996292	4166.74482023095
1990	b[1936,1]	-0.081903307616	-0.08579345	0.314531075627524	0.31262837487	-0.5953267	0.44051325	1.00080934508837	6246.9216249727	4312.14159089443
1991	b[1937,1]	-0.0893800344183333	-0.08053405	0.238308864770645	0.23910016221	-0.48560085	0.29779045	1.00031420272451	7772.68230511851	4233.31088648506
1992	b[1938,1]	0.160107188747833	0.155904	0.309440439883824	0.31380185277	-0.3417127	0.6677777	1.00050261703204	5965.31728537521	4302.24710333599
1993	b[1939,1]	-0.9617545525	-0.960868	0.208270185277308	0.2068923822	-1.30875	-0.62065805	1.00001029587763	5695.86982486064	4135.1973334719
1994	b[1940,1]	-0.475033716276833	-0.4737255	0.21292343681175	0.2134084092	-0.82738115	-0.13138875	0.999809399779871	6107.52890517434	3810.0983818614
1995	b[1941,1]	-0.940863119	-0.9371775	0.214649538405328	0.2157145935	-1.2988335	-0.5943788	1.0015560284382	3070.11831048648	3547.29018742337
1996	b[1942,1]	-0.154399111665583	-0.152723	0.270010572866601	0.26994913932	-0.59607115	0.28438755	0.999930116146345	6518.86472821147	4676.94981064161
1997	b[1943,1]	0.965930247165	0.953957	0.428256228629643	0.4322038455	0.2829603	1.6762865	1.00149054340861	5361.46571727065	4046.17828293317
1998	b[1944,1]	-0.0530757178678333	-0.0520296	0.311359090872798	0.31122012726	-0.56859365	0.45967035	1.00005960026909	8172.77656335674	4612.17327649464
1999	b[1945,1]	0.263423498540495	0.2679235	0.273687555152677	0.27743923452	-0.1863417	0.70611005	1.00034971939337	6688.34715811467	4967.96473050061
[truncated: 3,043 more rows]
