# Supplementary material for: Measurements of damage and repair of binary health attributes in aging mice and humans reveal that robustness and resilience decrease with age, operate over broad timescales, and are affected differently by interventions
Source: eLife. 2022 Nov 21;11:e77632. doi: 10.7554/eLife.77632 (PMC9725749; doi:10.7554/eLife.77632)
Supplement: Figure 2—figure supplement 2—source data 1. [file elife-77632-fig2-figsupp2-data1.zip › figure2_supplement2/mouse1_model_f.csv]

	sex	treatment	age	.draw	mean_f
1	Female	control	16	20	0.203917050691244
2	Female	control	16	222	0.203917050691244
3	Female	control	16	227	0.203917050691244
4	Female	control	16	488	0.203917050691244
5	Female	control	16	986	0.203917050691244
6	Female	control	16	1010	0.203917050691244
7	Female	control	16	1281	0.203917050691244
8	Female	control	16	1427	0.203917050691244
9	Female	control	16	1466	0.203917050691244
10	Female	control	16	1605	0.203917050691244
11	Female	control	16	1698	0.203917050691244
12	Female	control	16	1754	0.203917050691244
13	Female	control	16	1872	0.203917050691244
14	Female	control	16	2325	0.203917050691244
15	Female	control	16	2422	0.203917050691244
16	Female	control	16	2477	0.203917050691244
17	Female	control	16	2586	0.203917050691244
18	Female	control	16	2716	0.203917050691244
19	Female	control	16	3258	0.203917050691244
20	Female	control	16	3337	0.203917050691244
21	Female	control	16	3639	0.203917050691244
22	Female	control	16	3772	0.203917050691244
23	Female	control	16	3869	0.203917050691244
24	Female	control	16	4037	0.203917050691244
25	Female	control	16	4221	0.203917050691244
26	Female	control	16	4373	0.203917050691244
27	Female	control	16	4675	0.203917050691244
28	Female	control	16	4959	0.203917050691244
29	Female	control	16	5441	0.203917050691244
30	Female	control	16	5624	0.203917050691244
31	Female	control	16	5631	0.203917050691244
32	Female	control	16	5832	0.203917050691244
33	Female	control	16	5977	0.203917050691244
34	Female	control	16	6019	0.203917050691244
35	Female	control	16	6387	0.203917050691244
36	Female	control	16	6504	0.203917050691244
37	Female	control	16	6807	0.203917050691244
38	Female	control	16	6939	0.203917050691244
39	Female	control	16	7138	0.203917050691244
40	Female	control	16	7534	0.203917050691244
41	Female	control	16	7966	0.203917050691244
42	Female	control	16	8084	0.203917050691244
43	Female	control	16	8085	0.203917050691244
44	Female	control	16	8127	0.203917050691244
45	Female	control	16	8276	0.203917050691244
46	Female	control	16	8594	0.203917050691244
47	Female	control	16	8903	0.203917050691244
48	Female	control	16	9366	0.203917050691244
49	Female	control	16	9427	0.203917050691244
50	Female	control	16	9611	0.203917050691244
51	Female	control	16	9807	0.203917050691244
52	Female	control	16	10147	0.203917050691244
53	Female	control	16	10157	0.203917050691244
54	Female	control	16	10460	0.203917050691244
55	Female	control	16	10857	0.203917050691244
56	Female	control	16	11364	0.203917050691244
57	Female	control	16	12243	0.203917050691244
58	Female	control	16	12372	0.203917050691244
59	Female	control	16	12540	0.203917050691244
60	Female	control	16	12570	0.203917050691244
61	Female	control	16	12658	0.203917050691244
62	Female	control	16	12839	0.203917050691244
63	Female	control	16	13052	0.203917050691244
64	Female	control	16	13728	0.203917050691244
65	Female	control	16	13805	0.203917050691244
66	Female	control	16	14017	0.203917050691244
67	Female	control	16	14044	0.203917050691244
68	Female	control	16	14183	0.203917050691244
69	Female	control	16	14619	0.203917050691244
70	Female	control	16	15467	0.203917050691244
71	Female	control	16	15929	0.203917050691244
72	Female	control	16	16009	0.203917050691244
73	Female	control	16	16018	0.203917050691244
74	Female	control	16	16354	0.203917050691244
75	Female	control	16	17354	0.203917050691244
76	Female	control	16	17639	0.203917050691244
77	Female	control	16	17719	0.203917050691244
78	Female	control	16	18127	0.203917050691244
79	Female	control	16	18551	0.203917050691244
80	Female	control	16	18794	0.203917050691244
81	Female	control	16	18909	0.203917050691244
82	Female	control	16	18999	0.203917050691244
83	Female	control	16	19040	0.203917050691244
84	Female	control	16	19119	0.203917050691244
85	Female	control	16	19394	0.203917050691244
86	Female	control	16	19520	0.203917050691244
87	Female	control	16	19636	0.203917050691244
88	Female	control	16	19785	0.203917050691244
89	Female	control	16	20542	0.203917050691244
90	Female	control	16	20927	0.203917050691244
91	Female	control	16	20956	0.203917050691244
92	Female	control	16	21024	0.203917050691244
93	Female	control	16	21303	0.203917050691244
94	Female	control	16	21779	0.203917050691244
95	Female	control	16	22626	0.203917050691244
96	Female	control	16	22843	0.203917050691244
97	Female	control	16	22878	0.203917050691244
98	Female	control	16	23139	0.203917050691244
99	Female	control	16	23142	0.203917050691244
100	Female	control	16	23406	0.203917050691244
101	Female	control	17	20	0.180491551459293
102	Female	control	17	222	0.177803379416283
103	Female	control	17	227	0.181259600614439
104	Female	control	17	488	0.17357910906298
105	Female	control	17	986	0.17741935483871
106	Female	control	17	1010	0.173963133640553
107	Female	control	17	1281	0.187019969278034
108	Female	control	17	1427	0.178187403993856
109	Female	control	17	1466	0.183179723502304
110	Female	control	17	1605	0.180875576036866
111	Female	control	17	1698	0.16973886328725
112	Female	control	17	1754	0.179723502304147
113	Female	control	17	1872	0.171274961597542
114	Female	control	17	2325	0.168970814132104
115	Female	control	17	2422	0.183563748079877
116	Female	control	17	2477	0.173963133640553
117	Female	control	17	2586	0.18010752688172
118	Female	control	17	2716	0.184715821812596
119	Female	control	17	3258	0.178955453149002
120	Female	control	17	3337	0.178955453149002
121	Female	control	17	3639	0.178571428571429
122	Female	control	17	3772	0.175115207373272
123	Female	control	17	3869	0.173963133640553
124	Female	control	17	4037	0.180491551459293
125	Female	control	17	4221	0.173195084485407
126	Female	control	17	4373	0.171274961597542
127	Female	control	17	4675	0.182411674347158
128	Female	control	17	4959	0.172427035330261
129	Female	control	17	5441	0.169354838709677
130	Female	control	17	5624	0.171274961597542
131	Female	control	17	5631	0.181643625192012
132	Female	control	17	5832	0.180491551459293
133	Female	control	17	5977	0.178955453149002
134	Female	control	17	6019	0.174731182795699
135	Female	control	17	6387	0.167818740399386
136	Female	control	17	6504	0.179339477726574
137	Female	control	17	6807	0.174347158218126
138	Female	control	17	6939	0.177035330261137
139	Female	control	17	7138	0.174731182795699
140	Female	control	17	7534	0.190092165898618
141	Female	control	17	7966	0.182411674347158
142	Female	control	17	8084	0.165130568356375
143	Female	control	17	8085	0.173195084485407
144	Female	control	17	8127	0.172043010752688
145	Female	control	17	8276	0.174347158218126
146	Female	control	17	8594	0.183563748079877
147	Female	control	17	8903	0.170122887864823
148	Female	control	17	9366	0.18394777265745
149	Female	control	17	9427	0.177803379416283
150	Female	control	17	9611	0.179339477726574
151	Female	control	17	9807	0.18010752688172
152	Female	control	17	10147	0.16705069124424
153	Female	control	17	10157	0.170506912442396
154	Female	control	17	10460	0.178571428571429
155	Female	control	17	10857	0.172043010752688
156	Female	control	17	11364	0.183179723502304
157	Female	control	17	12243	0.178187403993856
158	Female	control	17	12372	0.180875576036866
159	Female	control	17	12540	0.173963133640553
160	Female	control	17	12570	0.169354838709677
161	Female	control	17	12658	0.176651305683564
162	Female	control	17	12839	0.178955453149002
163	Female	control	17	13052	0.178187403993856
164	Female	control	17	13728	0.183179723502304
165	Female	control	17	13805	0.170506912442396
166	Female	control	17	14017	0.179339477726574
167	Female	control	17	14044	0.177803379416283
168	Female	control	17	14183	0.182027649769585
169	Female	control	17	14619	0.18010752688172
170	Female	control	17	15467	0.175883256528418
171	Female	control	17	15929	0.171274961597542
172	Female	control	17	16009	0.17741935483871
173	Female	control	17	16018	0.177803379416283
174	Female	control	17	16354	0.176651305683564
175	Female	control	17	17354	0.185483870967742
176	Female	control	17	17639	0.172043010752688
177	Female	control	17	17719	0.175883256528418
178	Female	control	17	18127	0.175883256528418
179	Female	control	17	18551	0.182411674347158
180	Female	control	17	18794	0.18010752688172
181	Female	control	17	18909	0.173963133640553
182	Female	control	17	18999	0.180491551459293
183	Female	control	17	19040	0.16973886328725
184	Female	control	17	19119	0.176267281105991
185	Female	control	17	19394	0.183179723502304
186	Female	control	17	19520	0.180875576036866
187	Female	control	17	19636	0.180491551459293
188	Female	control	17	19785	0.173195084485407
189	Female	control	17	20542	0.178955453149002
190	Female	control	17	20927	0.177803379416283
191	Female	control	17	20956	0.178187403993856
192	Female	control	17	21024	0.181643625192012
193	Female	control	17	21303	0.175499231950845
194	Female	control	17	21779	0.174347158218126
195	Female	control	17	22626	0.17741935483871
196	Female	control	17	22843	0.178955453149002
197	Female	control	17	22878	0.179339477726574
198	Female	control	17	23139	0.175499231950845
199	Female	control	17	23142	0.181643625192012
200	Female	control	17	23406	0.177035330261137
201	Female	control	18	20	0.22244623655914
202	Female	control	18	222	0.240591397849462
203	Female	control	18	227	0.230510752688172
204	Female	control	18	488	0.227822580645161
205	Female	control	18	986	0.229838709677419
206	Female	control	18	1010	0.219086021505376
207	Female	control	18	1281	0.219758064516129
208	Female	control	18	1427	0.233870967741935
209	Female	control	18	1466	0.234543010752688
210	Female	control	18	1605	0.216397849462366
211	Female	control	18	1698	0.217741935483871
212	Female	control	18	1754	0.212365591397849
213	Female	control	18	1872	0.219086021505376
214	Female	control	18	2325	0.209005376344086
215	Female	control	18	2422	0.212365591397849
216	Female	control	18	2477	0.209677419354839
217	Female	control	18	2586	0.207661290322581
218	Female	control	18	2716	0.227150537634409
219	Female	control	18	3258	0.223790322580645
220	Female	control	18	3337	0.23252688172043
221	Female	control	18	3639	0.217741935483871
222	Female	control	18	3772	0.227150537634409
223	Female	control	18	3869	0.208333333333333
224	Female	control	18	4037	0.20497311827957
225	Female	control	18	4221	0.231854838709677
226	Female	control	18	4373	0.210349462365591
227	Female	control	18	4675	0.223790322580645
228	Female	control	18	4959	0.201612903225806
229	Female	control	18	5441	0.20497311827957
230	Female	control	18	5624	0.22244623655914
231	Female	control	18	5631	0.191532258064516
232	Female	control	18	5832	0.217069892473118
233	Female	control	18	5977	0.212365591397849
234	Female	control	18	6019	0.214381720430108
235	Female	control	18	6387	0.241263440860215
236	Female	control	18	6504	0.237231182795699
237	Female	control	18	6807	0.227822580645161
238	Female	control	18	6939	0.206989247311828
239	Female	control	18	7138	0.220430107526882
240	Female	control	18	7534	0.220430107526882
241	Female	control	18	7966	0.192204301075269
242	Female	control	18	8084	0.207661290322581
243	Female	control	18	8085	0.202284946236559
244	Female	control	18	8127	0.205645161290323
245	Female	control	18	8276	0.233198924731183
246	Female	control	18	8594	0.210349462365591
247	Female	control	18	8903	0.204301075268817
248	Female	control	18	9366	0.209677419354839
249	Female	control	18	9427	0.212365591397849
250	Female	control	18	9611	0.21505376344086
251	Female	control	18	9807	0.225806451612903
252	Female	control	18	10147	0.219758064516129
253	Female	control	18	10157	0.195564516129032
254	Female	control	18	10460	0.224462365591398
255	Female	control	18	10857	0.217069892473118
256	Female	control	18	11364	0.216397849462366
257	Female	control	18	12243	0.201612903225806
258	Female	control	18	12372	0.212365591397849
259	Female	control	18	12540	0.206989247311828
260	Female	control	18	12570	0.213037634408602
261	Female	control	18	12658	0.209005376344086
262	Female	control	18	12839	0.223790322580645
263	Female	control	18	13052	0.225806451612903
264	Female	control	18	13728	0.207661290322581
265	Female	control	18	13805	0.200268817204301
266	Female	control	18	14017	0.226478494623656
267	Female	control	18	14044	0.223118279569892
268	Female	control	18	14183	0.220430107526882
269	Female	control	18	14619	0.206989247311828
270	Female	control	18	15467	0.20497311827957
271	Female	control	18	15929	0.195564516129032
272	Female	control	18	16009	0.20497311827957
273	Female	control	18	16018	0.209677419354839
274	Female	control	18	16354	0.210349462365591
275	Female	control	18	17354	0.237231182795699
276	Female	control	18	17639	0.203629032258065
277	Female	control	18	17719	0.230510752688172
278	Female	control	18	18127	0.209005376344086
279	Female	control	18	18551	0.221102150537634
280	Female	control	18	18794	0.198924731182796
281	Female	control	18	18909	0.221102150537634
282	Female	control	18	18999	0.223118279569892
283	Female	control	18	19040	0.214381720430108
284	Female	control	18	19119	0.211021505376344
285	Female	control	18	19394	0.219086021505376
286	Female	control	18	19520	0.240591397849462
287	Female	control	18	19636	0.211021505376344
288	Female	control	18	19785	0.230510752688172
289	Female	control	18	20542	0.226478494623656
290	Female	control	18	20927	0.231182795698925
291	Female	control	18	20956	0.233198924731183
292	Female	control	18	21024	0.199596774193548
293	Female	control	18	21303	0.208333333333333
294	Female	control	18	21779	0.192876344086022
295	Female	control	18	22626	0.192876344086022
296	Female	control	18	22843	0.240591397849462
297	Female	control	18	22878	0.213037634408602
298	Female	control	18	23139	0.205645161290323
299	Female	control	18	23142	0.202956989247312
300	Female	control	18	23406	0.214381720430108
301	Female	control	19	20	0.202016129032258
302	Female	control	19	222	0.189516129032258
303	Female	control	19	227	0.211693548387097
304	Female	control	19	488	0.193951612903226
305	Female	control	19	986	0.2
306	Female	control	19	1010	0.199596774193548
307	Female	control	19	1281	0.203629032258065
308	Female	control	19	1427	0.2
309	Female	control	19	1466	0.204838709677419
310	Female	control	19	1605	0.214516129032258
311	Female	control	19	1698	0.177822580645161
312	Female	control	19	1754	0.191129032258065
313	Female	control	19	1872	0.213306451612903
314	Female	control	19	2325	0.200403225806452
315	Female	control	19	2422	0.184677419354839
316	Female	control	19	2477	0.196774193548387
317	Female	control	19	2586	0.200403225806452
318	Female	control	19	2716	0.198387096774194
319	Female	control	19	3258	0.198387096774194
320	Female	control	19	3337	0.195967741935484
321	Female	control	19	3639	0.178629032258065
322	Female	control	19	3772	0.218145161290323
323	Female	control	19	3869	0.203629032258065
324	Female	control	19	4037	0.209677419354839
325	Female	control	19	4221	0.217741935483871
326	Female	control	19	4373	0.20241935483871
327	Female	control	19	4675	0.198790322580645
328	Female	control	19	4959	0.18991935483871
329	Female	control	19	5441	0.196774193548387
330	Female	control	19	5624	0.200806451612903
331	Female	control	19	5631	0.189112903225806
332	Female	control	19	5832	0.179838709677419
333	Female	control	19	5977	0.204435483870968
334	Female	control	19	6019	0.19758064516129
335	Female	control	19	6387	0.203225806451613
336	Female	control	19	6504	0.198387096774194
337	Female	control	19	6807	0.204838709677419
338	Female	control	19	6939	0.181854838709677
339	Female	control	19	7138	0.186693548387097
340	Female	control	19	7534	0.217338709677419
341	Female	control	19	7966	0.189516129032258
342	Female	control	19	8084	0.190725806451613
343	Female	control	19	8085	0.191129032258065
344	Female	control	19	8127	0.179838709677419
345	Female	control	19	8276	0.183870967741935
346	Female	control	19	8594	0.197983870967742
347	Female	control	19	8903	0.200806451612903
348	Female	control	19	9366	0.207258064516129
349	Female	control	19	9427	0.217338709677419
350	Female	control	19	9611	0.187903225806452
351	Female	control	19	9807	0.193145161290323
352	Female	control	19	10147	0.21008064516129
353	Female	control	19	10157	0.190322580645161
354	Female	control	19	10460	0.218951612903226
355	Female	control	19	10857	0.192741935483871
356	Female	control	19	11364	0.205241935483871
357	Female	control	19	12243	0.200403225806452
358	Female	control	19	12372	0.19758064516129
359	Female	control	19	12540	0.198387096774194
360	Female	control	19	12570	0.203629032258065
361	Female	control	19	12658	0.189112903225806
362	Female	control	19	12839	0.192741935483871
363	Female	control	19	13052	0.21491935483871
364	Female	control	19	13728	0.196370967741935
365	Female	control	19	13805	0.190725806451613
366	Female	control	19	14017	0.194354838709677
367	Female	control	19	14044	0.186290322580645
368	Female	control	19	14183	0.195161290322581
369	Female	control	19	14619	0.194758064516129
370	Female	control	19	15467	0.189112903225806
371	Female	control	19	15929	0.202016129032258
372	Female	control	19	16009	0.2
373	Female	control	19	16018	0.200806451612903
374	Female	control	19	16354	0.195967741935484
375	Female	control	19	17354	0.189516129032258
376	Female	control	19	17639	0.198790322580645
377	Female	control	19	17719	0.187903225806452
378	Female	control	19	18127	0.18508064516129
379	Female	control	19	18551	0.210887096774194
380	Female	control	19	18794	0.205645161290323
381	Female	control	19	18909	0.192741935483871
382	Female	control	19	18999	0.193145161290323
383	Female	control	19	19040	0.18991935483871
384	Female	control	19	19119	0.21491935483871
385	Female	control	19	19394	0.210483870967742
386	Female	control	19	19520	0.198387096774194
387	Female	control	19	19636	0.205645161290323
388	Female	control	19	19785	0.189112903225806
389	Female	control	19	20542	0.199193548387097
390	Female	control	19	20927	0.187096774193548
391	Female	control	19	20956	0.195967741935484
392	Female	control	19	21024	0.195967741935484
393	Female	control	19	21303	0.197983870967742
394	Female	control	19	21779	0.196370967741935
395	Female	control	19	22626	0.197177419354839
396	Female	control	19	22843	0.216935483870968
397	Female	control	19	22878	0.185483870967742
398	Female	control	19	23139	0.202016129032258
399	Female	control	19	23142	0.204838709677419
400	Female	control	19	23406	0.195161290322581
401	Female	control	20	20	0.215322580645161
402	Female	control	20	222	0.219354838709677
403	Female	control	20	227	0.218548387096774
404	Female	control	20	488	0.210483870967742
405	Female	control	20	986	0.225
406	Female	control	20	1010	0.216129032258065
407	Female	control	20	1281	0.223387096774194
408	Female	control	20	1427	0.220967741935484
409	Female	control	20	1466	0.233870967741935
410	Female	control	20	1605	0.206451612903226
411	Female	control	20	1698	0.228225806451613
412	Female	control	20	1754	0.228225806451613
413	Female	control	20	1872	0.22258064516129
414	Female	control	20	2325	0.241129032258065
415	Female	control	20	2422	0.224193548387097
416	Female	control	20	2477	0.217741935483871
417	Female	control	20	2586	0.22258064516129
418	Female	control	20	2716	0.225
419	Female	control	20	3258	0.223387096774194
420	Female	control	20	3337	0.220161290322581
421	Female	control	20	3639	0.19758064516129
422	Female	control	20	3772	0.218548387096774
423	Female	control	20	3869	0.217741935483871
424	Female	control	20	4037	0.237903225806452
425	Female	control	20	4221	0.220161290322581
426	Female	control	20	4373	0.232258064516129
427	Female	control	20	4675	0.234677419354839
428	Female	control	20	4959	0.225
429	Female	control	20	5441	0.217741935483871
430	Female	control	20	5624	0.22258064516129
431	Female	control	20	5631	0.228225806451613
432	Female	control	20	5832	0.210483870967742
433	Female	control	20	5977	0.204838709677419
434	Female	control	20	6019	0.246774193548387
435	Female	control	20	6387	0.22258064516129
436	Female	control	20	6504	0.226612903225806
437	Female	control	20	6807	0.232258064516129
438	Female	control	20	6939	0.246774193548387
439	Female	control	20	7138	0.217741935483871
440	Female	control	20	7534	0.225806451612903
441	Female	control	20	7966	0.204032258064516
442	Female	control	20	8084	0.212903225806452
443	Female	control	20	8085	0.22741935483871
444	Female	control	20	8127	0.208870967741935
445	Female	control	20	8276	0.220161290322581
446	Female	control	20	8594	0.219354838709677
447	Female	control	20	8903	0.230645161290323
448	Female	control	20	9366	0.220161290322581
449	Female	control	20	9427	0.216935483870968
450	Female	control	20	9611	0.207258064516129
451	Female	control	20	9807	0.230645161290323
452	Female	control	20	10147	0.215322580645161
453	Female	control	20	10157	0.212096774193548
454	Female	control	20	10460	0.206451612903226
455	Female	control	20	10857	0.212096774193548
456	Female	control	20	11364	0.237903225806452
457	Female	control	20	12243	0.213709677419355
458	Female	control	20	12372	0.212096774193548
459	Female	control	20	12540	0.237903225806452
460	Female	control	20	12570	0.235483870967742
461	Female	control	20	12658	0.215322580645161
462	Female	control	20	12839	0.212903225806452
463	Female	control	20	13052	0.216935483870968
464	Female	control	20	13728	0.215322580645161
465	Female	control	20	13805	0.217741935483871
466	Female	control	20	14017	0.229838709677419
467	Female	control	20	14044	0.228225806451613
468	Female	control	20	14183	0.233870967741935
469	Female	control	20	14619	0.230645161290323
470	Female	control	20	15467	0.230645161290323
471	Female	control	20	15929	0.22258064516129
472	Female	control	20	16009	0.217741935483871
473	Female	control	20	16018	0.223387096774194
474	Female	control	20	16354	0.209677419354839
475	Female	control	20	17354	0.223387096774194
476	Female	control	20	17639	0.219354838709677
477	Female	control	20	17719	0.215322580645161
478	Female	control	20	18127	0.229838709677419
479	Female	control	20	18551	0.225
480	Female	control	20	18794	0.228225806451613
481	Female	control	20	18909	0.212903225806452
482	Female	control	20	18999	0.210483870967742
483	Female	control	20	19040	0.226612903225806
484	Female	control	20	19119	0.229838709677419
485	Female	control	20	19394	0.212903225806452
486	Female	control	20	19520	0.215322580645161
487	Female	control	20	19636	0.239516129032258
488	Female	control	20	19785	0.208870967741935
489	Female	control	20	20542	0.229032258064516
490	Female	control	20	20927	0.229032258064516
491	Female	control	20	20956	0.251612903225806
492	Female	control	20	21024	0.218548387096774
493	Female	control	20	21303	0.218548387096774
494	Female	control	20	21779	0.230645161290323
495	Female	control	20	22626	0.215322580645161
496	Female	control	20	22843	0.218548387096774
497	Female	control	20	22878	0.234677419354839
498	Female	control	20	23139	0.216129032258065
499	Female	control	20	23142	0.220967741935484
500	Female	control	20	23406	0.208064516129032
501	Female	control	21	20	0.211538461538462
502	Female	control	21	222	0.237593052109181
503	Female	control	21	227	0.23014888337469
504	Female	control	21	488	0.220223325062035
505	Female	control	21	986	0.214019851116625
506	Female	control	21	1010	0.227667493796526
507	Female	control	21	1281	0.238833746898263
508	Female	control	21	1427	0.225806451612903
509	Female	control	21	1466	0.208436724565757
510	Female	control	21	1605	0.219602977667494
511	Female	control	21	1698	0.22394540942928
512	Female	control	21	1754	0.222704714640199
513	Female	control	21	1872	0.227047146401985
514	Female	control	21	2325	0.222084367245658
515	Female	control	21	2422	0.225186104218362
516	Female	control	21	2477	0.211538461538462
517	Female	control	21	2586	0.209057071960298
518	Female	control	21	2716	0.222704714640199
519	Female	control	21	3258	0.221464019851117
520	Female	control	21	3337	0.218362282878412
521	Female	control	21	3639	0.218362282878412
522	Female	control	21	3772	0.229528535980149
523	Female	control	21	3869	0.236352357320099
524	Female	control	21	4037	0.220843672456576
525	Female	control	21	4221	0.215260545905707
526	Female	control	21	4373	0.228908188585608
527	Female	control	21	4675	0.219602977667494
528	Female	control	21	4959	0.211538461538462
529	Female	control	21	5441	0.215260545905707
530	Female	control	21	5624	0.232630272952854
531	Female	control	21	5631	0.222084367245658
532	Female	control	21	5832	0.215880893300248
533	Female	control	21	5977	0.225186104218362
534	Female	control	21	6019	0.22394540942928
535	Female	control	21	6387	0.236352357320099
536	Female	control	21	6504	0.222704714640199
537	Female	control	21	6807	0.222704714640199
538	Female	control	21	6939	0.220843672456576
539	Female	control	21	7138	0.225186104218362
540	Female	control	21	7534	0.225806451612903
541	Female	control	21	7966	0.216501240694789
542	Female	control	21	8084	0.212779156327543
543	Female	control	21	8085	0.226426799007444
544	Female	control	21	8127	0.21029776674938
545	Female	control	21	8276	0.222084367245658
546	Female	control	21	8594	0.222084367245658
547	Female	control	21	8903	0.235111662531017
548	Female	control	21	9366	0.220843672456576
549	Female	control	21	9427	0.222704714640199
550	Female	control	21	9611	0.235111662531017
551	Female	control	21	9807	0.227667493796526
552	Female	control	21	10147	0.222704714640199
553	Female	control	21	10157	0.210918114143921
554	Female	control	21	10460	0.213399503722084
555	Female	control	21	10857	0.212158808933002
556	Female	control	21	11364	0.218362282878412
557	Female	control	21	12243	0.205955334987593
558	Female	control	21	12372	0.227667493796526
559	Female	control	21	12540	0.218982630272953
560	Female	control	21	12570	0.241935483870968
561	Female	control	21	12658	0.221464019851117
562	Female	control	21	12839	0.238833746898263
563	Female	control	21	13052	0.226426799007444
564	Female	control	21	13728	0.225186104218362
565	Female	control	21	13805	0.225806451612903
566	Female	control	21	14017	0.219602977667494
567	Female	control	21	14044	0.230769230769231
568	Female	control	21	14183	0.222704714640199
569	Female	control	21	14619	0.220843672456576
570	Female	control	21	15467	0.210918114143921
571	Female	control	21	15929	0.223325062034739
572	Female	control	21	16009	0.207816377171216
573	Female	control	21	16018	0.233870967741935
574	Female	control	21	16354	0.21712158808933
575	Female	control	21	17354	0.21029776674938
576	Female	control	21	17639	0.246277915632754
577	Female	control	21	17719	0.226426799007444
578	Female	control	21	18127	0.23697270471464
579	Female	control	21	18551	0.222704714640199
580	Female	control	21	18794	0.218362282878412
581	Female	control	21	18909	0.205955334987593
582	Female	control	21	18999	0.220223325062035
583	Female	control	21	19040	0.216501240694789
584	Female	control	21	19119	0.225186104218362
585	Female	control	21	19394	0.228287841191067
586	Female	control	21	19520	0.218982630272953
587	Female	control	21	19636	0.215260545905707
588	Female	control	21	19785	0.227667493796526
589	Female	control	21	20542	0.209677419354839
590	Female	control	21	20927	0.219602977667494
591	Female	control	21	20956	0.23697270471464
592	Female	control	21	21024	0.227667493796526
593	Female	control	21	21303	0.21029776674938
594	Female	control	21	21779	0.209677419354839
595	Female	control	21	22626	0.218362282878412
596	Female	control	21	22843	0.214019851116625
597	Female	control	21	22878	0.22394540942928
598	Female	control	21	23139	0.207196029776675
599	Female	control	21	23142	0.240694789081886
600	Female	control	21	23406	0.199131513647643
601	Female	control	22	20	0.245967741935484
602	Female	control	22	222	0.255040322580645
603	Female	control	22	227	0.244959677419355
604	Female	control	22	488	0.253024193548387
605	Female	control	22	986	0.273185483870968
606	Female	control	22	1010	0.254032258064516
607	Female	control	22	1281	0.255040322580645
608	Female	control	22	1427	0.247983870967742
609	Female	control	22	1466	0.252016129032258
610	Female	control	22	1605	0.252016129032258
611	Female	control	22	1698	0.267137096774194
612	Female	control	22	1754	0.263104838709677
613	Female	control	22	1872	0.251008064516129
614	Female	control	22	2325	0.266129032258065
615	Female	control	22	2422	0.270161290322581
616	Female	control	22	2477	0.25
617	Female	control	22	2586	0.247983870967742
618	Female	control	22	2716	0.267137096774194
619	Female	control	22	3258	0.23991935483871
620	Female	control	22	3337	0.252016129032258
621	Female	control	22	3639	0.22883064516129
622	Female	control	22	3772	0.243951612903226
623	Female	control	22	3869	0.247983870967742
624	Female	control	22	4037	0.259072580645161
625	Female	control	22	4221	0.257056451612903
626	Female	control	22	4373	0.278225806451613
627	Female	control	22	4675	0.259072580645161
628	Female	control	22	4959	0.21875
629	Female	control	22	5441	0.256048387096774
630	Female	control	22	5624	0.242943548387097
631	Female	control	22	5631	0.245967741935484
632	Female	control	22	5832	0.232862903225806
633	Female	control	22	5977	0.23991935483871
634	Female	control	22	6019	0.236895161290323
635	Female	control	22	6387	0.237903225806452
636	Female	control	22	6504	0.262096774193548
637	Female	control	22	6807	0.270161290322581
638	Female	control	22	6939	0.259072580645161
639	Female	control	22	7138	0.240927419354839
640	Female	control	22	7534	0.242943548387097
641	Female	control	22	7966	0.266129032258065
642	Female	control	22	8084	0.235887096774194
643	Female	control	22	8085	0.244959677419355
644	Female	control	22	8127	0.23991935483871
645	Female	control	22	8276	0.240927419354839
646	Female	control	22	8594	0.233870967741935
647	Female	control	22	8903	0.248991935483871
648	Female	control	22	9366	0.259072580645161
649	Female	control	22	9427	0.245967741935484
650	Female	control	22	9611	0.254032258064516
651	Female	control	22	9807	0.26008064516129
652	Female	control	22	10147	0.253024193548387
653	Female	control	22	10157	0.245967741935484
654	Female	control	22	10460	0.266129032258065
655	Female	control	22	10857	0.233870967741935
656	Female	control	22	11364	0.264112903225806
657	Female	control	22	12243	0.247983870967742
658	Female	control	22	12372	0.248991935483871
659	Female	control	22	12540	0.263104838709677
660	Female	control	22	12570	0.256048387096774
661	Female	control	22	12658	0.240927419354839
662	Female	control	22	12839	0.241935483870968
663	Female	control	22	13052	0.26008064516129
664	Female	control	22	13728	0.267137096774194
665	Female	control	22	13805	0.264112903225806
666	Female	control	22	14017	0.248991935483871
667	Female	control	22	14044	0.259072580645161
668	Female	control	22	14183	0.27116935483871
669	Female	control	22	14619	0.220766129032258
670	Female	control	22	15467	0.233870967741935
671	Female	control	22	15929	0.257056451612903
672	Female	control	22	16009	0.221774193548387
673	Female	control	22	16018	0.25
674	Female	control	22	16354	0.255040322580645
675	Female	control	22	17354	0.257056451612903
676	Female	control	22	17639	0.256048387096774
677	Female	control	22	17719	0.251008064516129
678	Female	control	22	18127	0.23991935483871
679	Female	control	22	18551	0.242943548387097
680	Female	control	22	18794	0.26008064516129
681	Female	control	22	18909	0.23991935483871
682	Female	control	22	18999	0.240927419354839
683	Female	control	22	19040	0.263104838709677
684	Female	control	22	19119	0.254032258064516
685	Female	control	22	19394	0.259072580645161
686	Female	control	22	19520	0.25
687	Female	control	22	19636	0.275201612903226
688	Female	control	22	19785	0.23991935483871
689	Female	control	22	20542	0.238911290322581
690	Female	control	22	20927	0.257056451612903
691	Female	control	22	20956	0.245967741935484
692	Female	control	22	21024	0.241935483870968
693	Female	control	22	21303	0.244959677419355
694	Female	control	22	21779	0.272177419354839
695	Female	control	22	22626	0.244959677419355
696	Female	control	22	22843	0.258064516129032
697	Female	control	22	22878	0.243951612903226
698	Female	control	22	23139	0.254032258064516
699	Female	control	22	23142	0.267137096774194
700	Female	control	22	23406	0.245967741935484
1401	Male	control	15	20	0.169354838709677
1402	Male	control	15	222	0.169354838709677
1403	Male	control	15	227	0.169354838709677
1404	Male	control	15	488	0.169354838709677
1405	Male	control	15	986	0.169354838709677
1406	Male	control	15	1010	0.169354838709677
1407	Male	control	15	1281	0.169354838709677
1408	Male	control	15	1427	0.169354838709677
1409	Male	control	15	1466	0.169354838709677
1410	Male	control	15	1605	0.169354838709677
1411	Male	control	15	1698	0.169354838709677
1412	Male	control	15	1754	0.169354838709677
1413	Male	control	15	1872	0.169354838709677
1414	Male	control	15	2325	0.169354838709677
1415	Male	control	15	2422	0.169354838709677
1416	Male	control	15	2477	0.169354838709677
1417	Male	control	15	2586	0.169354838709677
1418	Male	control	15	2716	0.169354838709677
1419	Male	control	15	3258	0.169354838709677
1420	Male	control	15	3337	0.169354838709677
1421	Male	control	15	3639	0.169354838709677
1422	Male	control	15	3772	0.169354838709677
1423	Male	control	15	3869	0.169354838709677
1424	Male	control	15	4037	0.169354838709677
1425	Male	control	15	4221	0.169354838709677
1426	Male	control	15	4373	0.169354838709677
1427	Male	control	15	4675	0.169354838709677
1428	Male	control	15	4959	0.169354838709677
1429	Male	control	15	5441	0.169354838709677
1430	Male	control	15	5624	0.169354838709677
1431	Male	control	15	5631	0.169354838709677
1432	Male	control	15	5832	0.169354838709677
1433	Male	control	15	5977	0.169354838709677
1434	Male	control	15	6019	0.169354838709677
1435	Male	control	15	6387	0.169354838709677
1436	Male	control	15	6504	0.169354838709677
1437	Male	control	15	6807	0.169354838709677
1438	Male	control	15	6939	0.169354838709677
1439	Male	control	15	7138	0.169354838709677
1440	Male	control	15	7534	0.169354838709677
1441	Male	control	15	7966	0.169354838709677
1442	Male	control	15	8084	0.169354838709677
1443	Male	control	15	8085	0.169354838709677
1444	Male	control	15	8127	0.169354838709677
1445	Male	control	15	8276	0.169354838709677
1446	Male	control	15	8594	0.169354838709677
1447	Male	control	15	8903	0.169354838709677
1448	Male	control	15	9366	0.169354838709677
1449	Male	control	15	9427	0.169354838709677
1450	Male	control	15	9611	0.169354838709677
1451	Male	control	15	9807	0.169354838709677
1452	Male	control	15	10147	0.169354838709677
1453	Male	control	15	10157	0.169354838709677
1454	Male	control	15	10460	0.169354838709677
1455	Male	control	15	10857	0.169354838709677
1456	Male	control	15	11364	0.169354838709677
1457	Male	control	15	12243	0.169354838709677
1458	Male	control	15	12372	0.169354838709677
1459	Male	control	15	12540	0.169354838709677
1460	Male	control	15	12570	0.169354838709677
1461	Male	control	15	12658	0.169354838709677
1462	Male	control	15	12839	0.169354838709677
1463	Male	control	15	13052	0.169354838709677
1464	Male	control	15	13728	0.169354838709677
1465	Male	control	15	13805	0.169354838709677
1466	Male	control	15	14017	0.169354838709677
1467	Male	control	15	14044	0.169354838709677
1468	Male	control	15	14183	0.169354838709677
1469	Male	control	15	14619	0.169354838709677
1470	Male	control	15	15467	0.169354838709677
1471	Male	control	15	15929	0.169354838709677
1472	Male	control	15	16009	0.169354838709677
1473	Male	control	15	16018	0.169354838709677
1474	Male	control	15	16354	0.169354838709677
1475	Male	control	15	17354	0.169354838709677
1476	Male	control	15	17639	0.169354838709677
1477	Male	control	15	17719	0.169354838709677
1478	Male	control	15	18127	0.169354838709677
1479	Male	control	15	18551	0.169354838709677
1480	Male	control	15	18794	0.169354838709677
1481	Male	control	15	18909	0.169354838709677
1482	Male	control	15	18999	0.169354838709677
1483	Male	control	15	19040	0.169354838709677
1484	Male	control	15	19119	0.169354838709677
1485	Male	control	15	19394	0.169354838709677
1486	Male	control	15	19520	0.169354838709677
1487	Male	control	15	19636	0.169354838709677
1488	Male	control	15	19785	0.169354838709677
1489	Male	control	15	20542	0.169354838709677
1490	Male	control	15	20927	0.169354838709677
1491	Male	control	15	20956	0.169354838709677
1492	Male	control	15	21024	0.169354838709677
1493	Male	control	15	21303	0.169354838709677
1494	Male	control	15	21779	0.169354838709677
1495	Male	control	15	22626	0.169354838709677
1496	Male	control	15	22843	0.169354838709677
1497	Male	control	15	22878	0.169354838709677
1498	Male	control	15	23139	0.169354838709677
1499	Male	control	15	23142	0.169354838709677
1500	Male	control	15	23406	0.169354838709677
1501	Male	control	16	20	0.148007590132827
1502	Male	control	16	222	0.14326375711575
1503	Male	control	16	227	0.14753320683112
1504	Male	control	16	488	0.157020872865275
1505	Male	control	16	986	0.159867172675522
1506	Male	control	16	1010	0.16034155597723
1507	Male	control	16	1281	0.151328273244782
1508	Male	control	16	1427	0.157020872865275
1509	Male	control	16	1466	0.153225806451613
1510	Male	control	16	1605	0.155597722960152
1511	Male	control	16	1698	0.156546489563567
1512	Male	control	16	1754	0.159392789373814
1513	Male	control	16	1872	0.162713472485769
1514	Male	control	16	2325	0.151328273244782
1515	Male	control	16	2422	0.161764705882353
1516	Male	control	16	2477	0.155597722960152
1517	Male	control	16	2586	0.154174573055028
1518	Male	control	16	2716	0.15607210626186
1519	Male	control	16	3258	0.155597722960152
1520	Male	control	16	3337	0.161290322580645
1521	Male	control	16	3639	0.158444022770398
1522	Male	control	16	3772	0.155597722960152
1523	Male	control	16	3869	0.148956356736243
1524	Male	control	16	4037	0.155123339658444
1525	Male	control	16	4221	0.152751423149905
1526	Male	control	16	4373	0.156546489563567
1527	Male	control	16	4675	0.155597722960152
1528	Male	control	16	4959	0.154174573055028
1529	Male	control	16	5441	0.152277039848197
1530	Male	control	16	5624	0.149430740037951
1531	Male	control	16	5631	0.144686907020873
1532	Male	control	16	5832	0.16034155597723
1533	Male	control	16	5977	0.152277039848197
1534	Male	control	16	6019	0.149905123339658
1535	Male	control	16	6387	0.152751423149905
1536	Male	control	16	6504	0.15607210626186
1537	Male	control	16	6807	0.153225806451613
1538	Male	control	16	6939	0.155123339658444
1539	Male	control	16	7138	0.148007590132827
1540	Male	control	16	7534	0.159867172675522
1541	Male	control	16	7966	0.159392789373814
1542	Male	control	16	8084	0.15180265654649
1543	Male	control	16	8085	0.14753320683112
1544	Male	control	16	8127	0.158444022770398
1545	Male	control	16	8276	0.146110056925996
1546	Male	control	16	8594	0.154648956356736
1547	Male	control	16	8903	0.154648956356736
1548	Male	control	16	9366	0.16034155597723
1549	Male	control	16	9427	0.15180265654649
1550	Male	control	16	9611	0.157495256166983
1551	Male	control	16	9807	0.149430740037951
1552	Male	control	16	10147	0.152277039848197
1553	Male	control	16	10157	0.146110056925996
1554	Male	control	16	10460	0.142789373814042
1555	Male	control	16	10857	0.154174573055028
1556	Male	control	16	11364	0.157495256166983
1557	Male	control	16	12243	0.158444022770398
1558	Male	control	16	12372	0.14753320683112
1559	Male	control	16	12540	0.148007590132827
1560	Male	control	16	12570	0.153225806451613
1561	Male	control	16	12658	0.152277039848197
1562	Male	control	16	12839	0.149905123339658
1563	Male	control	16	13052	0.153225806451613
1564	Male	control	16	13728	0.154648956356736
1565	Male	control	16	13805	0.159392789373814
1566	Male	control	16	14017	0.139943074003795
1567	Male	control	16	14044	0.153700189753321
1568	Male	control	16	14183	0.157495256166983
1569	Male	control	16	14619	0.150853889943074
1570	Male	control	16	15467	0.150379506641366
1571	Male	control	16	15929	0.15180265654649
1572	Male	control	16	16009	0.157020872865275
1573	Male	control	16	16018	0.158918406072106
1574	Male	control	16	16354	0.15607210626186
1575	Male	control	16	17354	0.153700189753321
1576	Male	control	16	17639	0.155597722960152
1577	Male	control	16	17719	0.152277039848197
1578	Male	control	16	18127	0.149905123339658
1579	Male	control	16	18551	0.153225806451613
1580	Male	control	16	18794	0.151328273244782
1581	Male	control	16	18909	0.149905123339658
1582	Male	control	16	18999	0.152751423149905
1583	Male	control	16	19040	0.154648956356736
1584	Male	control	16	19119	0.149905123339658
1585	Male	control	16	19394	0.156546489563567
1586	Male	control	16	19520	0.148007590132827
1587	Male	control	16	19636	0.155597722960152
1588	Male	control	16	19785	0.153700189753321
1589	Male	control	16	20542	0.151328273244782
1590	Male	control	16	20927	0.154648956356736
1591	Male	control	16	20956	0.16034155597723
1592	Male	control	16	21024	0.162713472485769
1593	Male	control	16	21303	0.158918406072106
1594	Male	control	16	21779	0.146584440227704
1595	Male	control	16	22626	0.14326375711575
1596	Male	control	16	22843	0.148956356736243
1597	Male	control	16	22878	0.147058823529412
1598	Male	control	16	23139	0.159867172675522
1599	Male	control	16	23142	0.151328273244782
1600	Male	control	16	23406	0.158918406072106
1601	Male	control	17	20	0.159429280397022
1602	Male	control	17	222	0.15818858560794
1603	Male	control	17	227	0.150744416873449
1604	Male	control	17	488	0.142679900744417
1605	Male	control	17	986	0.148883374689826
1606	Male	control	17	1010	0.158808933002481
1607	Male	control	17	1281	0.150124069478908
1608	Male	control	17	1427	0.143920595533499
1609	Male	control	17	1466	0.160669975186104
1610	Male	control	17	1605	0.158808933002481
1611	Male	control	17	1698	0.154466501240695
1612	Male	control	17	1754	0.153225806451613
1613	Male	control	17	1872	0.167493796526055
1614	Male	control	17	2325	0.153846153846154
1615	Male	control	17	2422	0.143300248138958
1616	Male	control	17	2477	0.150124069478908
1617	Male	control	17	2586	0.174317617866005
1618	Male	control	17	2716	0.151985111662531
1619	Male	control	17	3258	0.160049627791563
1620	Male	control	17	3337	0.141439205955335
1621	Male	control	17	3639	0.145781637717122
1622	Male	control	17	3772	0.161910669975186
1623	Male	control	17	3869	0.154466501240695
1624	Male	control	17	4037	0.159429280397022
1625	Male	control	17	4221	0.167493796526055
1626	Male	control	17	4373	0.149503722084367
1627	Male	control	17	4675	0.14454094292804
1628	Male	control	17	4959	0.148883374689826
1629	Male	control	17	5441	0.142059553349876
1630	Male	control	17	5624	0.152605459057072
1631	Male	control	17	5631	0.140818858560794
1632	Male	control	17	5832	0.151985111662531
1633	Male	control	17	5977	0.156327543424318
1634	Male	control	17	6019	0.156327543424318
1635	Male	control	17	6387	0.150124069478908
1636	Male	control	17	6504	0.163771712158809
1637	Male	control	17	6807	0.153225806451613
1638	Male	control	17	6939	0.146401985111663
1639	Male	control	17	7138	0.152605459057072
1640	Male	control	17	7534	0.136476426799007
1641	Male	control	17	7966	0.162531017369727
1642	Male	control	17	8084	0.156327543424318
1643	Male	control	17	8085	0.152605459057072
1644	Male	control	17	8127	0.140198511166253
1645	Male	control	17	8276	0.15818858560794
1646	Male	control	17	8594	0.150744416873449
1647	Male	control	17	8903	0.135856079404467
1648	Male	control	17	9366	0.157568238213399
1649	Male	control	17	9427	0.156327543424318
1650	Male	control	17	9611	0.154466501240695
1651	Male	control	17	9807	0.135235732009926
1652	Male	control	17	10147	0.154466501240695
1653	Male	control	17	10157	0.145161290322581
1654	Male	control	17	10460	0.153846153846154
1655	Male	control	17	10857	0.155707196029777
1656	Male	control	17	11364	0.152605459057072
1657	Male	control	17	12243	0.143920595533499
1658	Male	control	17	12372	0.168114143920596
1659	Male	control	17	12540	0.156327543424318
1660	Male	control	17	12570	0.155707196029777
1661	Male	control	17	12658	0.140818858560794
1662	Male	control	17	12839	0.150744416873449
1663	Male	control	17	13052	0.153225806451613
1664	Male	control	17	13728	0.156327543424318
1665	Male	control	17	13805	0.153225806451613
1666	Male	control	17	14017	0.155086848635236
1667	Male	control	17	14044	0.142679900744417
1668	Male	control	17	14183	0.15136476426799
1669	Male	control	17	14619	0.16439205955335
1670	Male	control	17	15467	0.150124069478908
1671	Male	control	17	15929	0.161910669975186
1672	Male	control	17	16009	0.13833746898263
1673	Male	control	17	16018	0.161290322580645
1674	Male	control	17	16354	0.150124069478908
1675	Male	control	17	17354	0.137717121588089
1676	Male	control	17	17639	0.148263027295285
1677	Male	control	17	17719	0.138957816377171
1678	Male	control	17	18127	0.158808933002481
1679	Male	control	17	18551	0.152605459057072
1680	Male	control	17	18794	0.145781637717122
1681	Male	control	17	18909	0.162531017369727
1682	Male	control	17	18999	0.148883374689826
1683	Male	control	17	19040	0.147642679900744
1684	Male	control	17	19119	0.165012406947891
1685	Male	control	17	19394	0.1712158808933
1686	Male	control	17	19520	0.143920595533499
1687	Male	control	17	19636	0.142059553349876
1688	Male	control	17	19785	0.143920595533499
1689	Male	control	17	20542	0.152605459057072
1690	Male	control	17	20927	0.136476426799007
1691	Male	control	17	20956	0.152605459057072
1692	Male	control	17	21024	0.127171215880893
1693	Male	control	17	21303	0.156327543424318
1694	Male	control	17	21779	0.13833746898263
1695	Male	control	17	22626	0.132754342431762
1696	Male	control	17	22843	0.15136476426799
1697	Male	control	17	22878	0.154466501240695
1698	Male	control	17	23139	0.143300248138958
1699	Male	control	17	23142	0.145161290322581
1700	Male	control	17	23406	0.145781637717122
1701	Male	control	18	20	0.163151364764268
1702	Male	control	18	222	0.178039702233251
1703	Male	control	18	227	0.167493796526055
1704	Male	control	18	488	0.161910669975186
1705	Male	control	18	986	0.178039702233251
1706	Male	control	18	1010	0.168734491315136
1707	Male	control	18	1281	0.155086848635236
1708	Male	control	18	1427	0.167493796526055
1709	Male	control	18	1466	0.166873449131514
1710	Male	control	18	1605	0.174317617866005
1711	Male	control	18	1698	0.158808933002481
1712	Male	control	18	1754	0.168114143920596
1713	Male	control	18	1872	0.153846153846154
1714	Male	control	18	2325	0.170595533498759
1715	Male	control	18	2422	0.161910669975186
1716	Male	control	18	2477	0.183002481389578
1717	Male	control	18	2586	0.182382133995037
1718	Male	control	18	2716	0.169354838709677
1719	Male	control	18	3258	0.168114143920596
1720	Male	control	18	3337	0.162531017369727
1721	Male	control	18	3639	0.166873449131514
1722	Male	control	18	3772	0.173697270471464
1723	Male	control	18	3869	0.169354838709677
1724	Male	control	18	4037	0.160049627791563
1725	Male	control	18	4221	0.1712158808933
1726	Male	control	18	4373	0.172456575682382
1727	Male	control	18	4675	0.157568238213399
1728	Male	control	18	4959	0.156327543424318
1729	Male	control	18	5441	0.168114143920596
1730	Male	control	18	5624	0.175558312655087
1731	Male	control	18	5631	0.158808933002481
1732	Male	control	18	5832	0.153846153846154
1733	Male	control	18	5977	0.166873449131514
1734	Male	control	18	6019	0.16439205955335
1735	Male	control	18	6387	0.159429280397022
1736	Male	control	18	6504	0.168114143920596
1737	Male	control	18	6807	0.165632754342432
1738	Male	control	18	6939	0.160049627791563
1739	Male	control	18	7138	0.163151364764268
1740	Male	control	18	7534	0.145161290322581
1741	Male	control	18	7966	0.157568238213399
1742	Male	control	18	8084	0.153846153846154
1743	Male	control	18	8085	0.149503722084367
1744	Male	control	18	8127	0.168734491315136
1745	Male	control	18	8276	0.15818858560794
1746	Male	control	18	8594	0.170595533498759
1747	Male	control	18	8903	0.166873449131514
1748	Male	control	18	9366	0.173697270471464
1749	Male	control	18	9427	0.173697270471464
1750	Male	control	18	9611	0.166253101736973
1751	Male	control	18	9807	0.168734491315136
1752	Male	control	18	10147	0.166873449131514
1753	Male	control	18	10157	0.155707196029777
1754	Male	control	18	10460	0.175558312655087
1755	Male	control	18	10857	0.16439205955335
1756	Male	control	18	11364	0.163151364764268
1757	Male	control	18	12243	0.1712158808933
1758	Male	control	18	12372	0.153225806451613
1759	Male	control	18	12540	0.163151364764268
1760	Male	control	18	12570	0.169975186104218
1761	Male	control	18	12658	0.154466501240695
1762	Male	control	18	12839	0.172456575682382
1763	Male	control	18	13052	0.162531017369727
1764	Male	control	18	13728	0.161910669975186
1765	Male	control	18	13805	0.169975186104218
1766	Male	control	18	14017	0.15818858560794
1767	Male	control	18	14044	0.163771712158809
1768	Male	control	18	14183	0.151985111662531
1769	Male	control	18	14619	0.15818858560794
1770	Male	control	18	15467	0.159429280397022
1771	Male	control	18	15929	0.166873449131514
1772	Male	control	18	16009	0.163771712158809
1773	Male	control	18	16018	0.160669975186104
1774	Male	control	18	16354	0.165012406947891
1775	Male	control	18	17354	0.165012406947891
1776	Male	control	18	17639	0.165012406947891
1777	Male	control	18	17719	0.150744416873449
1778	Male	control	18	18127	0.174317617866005
1779	Male	control	18	18551	0.180521091811414
1780	Male	control	18	18794	0.170595533498759
1781	Male	control	18	18909	0.158808933002481
1782	Male	control	18	18999	0.163771712158809
1783	Male	control	18	19040	0.168734491315136
1784	Male	control	18	19119	0.154466501240695
1785	Male	control	18	19394	0.161290322580645
1786	Male	control	18	19520	0.160669975186104
1787	Male	control	18	19636	0.151985111662531
1788	Male	control	18	19785	0.155086848635236
1789	Male	control	18	20542	0.165632754342432
1790	Male	control	18	20927	0.168734491315136
1791	Male	control	18	20956	0.15818858560794
1792	Male	control	18	21024	0.17741935483871
1793	Male	control	18	21303	0.156947890818859
1794	Male	control	18	21779	0.175558312655087
1795	Male	control	18	22626	0.166253101736973
1796	Male	control	18	22843	0.153846153846154
1797	Male	control	18	22878	0.166253101736973
1798	Male	control	18	23139	0.166873449131514
1799	Male	control	18	23142	0.176799007444169
1800	Male	control	18	23406	0.172456575682382
1801	Male	control	19	20	0.171836228287841
1802	Male	control	19	222	0.176178660049628
1803	Male	control	19	227	0.171836228287841
1804	Male	control	19	488	0.178039702233251
1805	Male	control	19	986	0.178660049627792
1806	Male	control	19	1010	0.174317617866005
1807	Male	control	19	1281	0.159429280397022
1808	Male	control	19	1427	0.169354838709677
1809	Male	control	19	1466	0.18424317617866
1810	Male	control	19	1605	0.172456575682382
1811	Male	control	19	1698	0.18424317617866
1812	Male	control	19	1754	0.168114143920596
1813	Male	control	19	1872	0.169975186104218
1814	Male	control	19	2325	0.168114143920596
1815	Male	control	19	2422	0.1712158808933
1816	Male	control	19	2477	0.183622828784119
1817	Male	control	19	2586	0.174317617866005
1818	Male	control	19	2716	0.167493796526055
1819	Male	control	19	3258	0.178039702233251
1820	Male	control	19	3337	0.176799007444169
1821	Male	control	19	3639	0.173076923076923
1822	Male	control	19	3772	0.191687344913151
1823	Male	control	19	3869	0.188585607940447
1824	Male	control	19	4037	0.191687344913151
1825	Male	control	19	4221	0.185483870967742
1826	Male	control	19	4373	0.193548387096774
1827	Male	control	19	4675	0.169354838709677
1828	Male	control	19	4959	0.1712158808933
1829	Male	control	19	5441	0.181141439205955
1830	Male	control	19	5624	0.17741935483871
1831	Male	control	19	5631	0.154466501240695
1832	Male	control	19	5832	0.156327543424318
1833	Male	control	19	5977	0.163151364764268
1834	Male	control	19	6019	0.166253101736973
1835	Male	control	19	6387	0.186724565756824
1836	Male	control	19	6504	0.178660049627792
1837	Male	control	19	6807	0.17741935483871
1838	Male	control	19	6939	0.178660049627792
1839	Male	control	19	7138	0.174937965260546
1840	Male	control	19	7534	0.179900744416873
1841	Male	control	19	7966	0.172456575682382
1842	Male	control	19	8084	0.171836228287841
1843	Male	control	19	8085	0.162531017369727
1844	Male	control	19	8127	0.172456575682382
1845	Male	control	19	8276	0.17741935483871
1846	Male	control	19	8594	0.181761786600496
1847	Male	control	19	8903	0.169975186104218
1848	Male	control	19	9366	0.186104218362283
1849	Male	control	19	9427	0.174937965260546
1850	Male	control	19	9611	0.166873449131514
1851	Male	control	19	9807	0.168114143920596
1852	Male	control	19	10147	0.185483870967742
1853	Male	control	19	10157	0.176799007444169
1854	Male	control	19	10460	0.166873449131514
1855	Male	control	19	10857	0.189826302729529
1856	Male	control	19	11364	0.183622828784119
1857	Male	control	19	12243	0.174937965260546
1858	Male	control	19	12372	0.183622828784119
1859	Male	control	19	12540	0.179280397022333
1860	Male	control	19	12570	0.192928039702233
1861	Male	control	19	12658	0.169975186104218
1862	Male	control	19	12839	0.181141439205955
1863	Male	control	19	13052	0.176178660049628
1864	Male	control	19	13728	0.174937965260546
1865	Male	control	19	13805	0.163151364764268
1866	Male	control	19	14017	0.176178660049628
1867	Male	control	19	14044	0.168114143920596
1868	Male	control	19	14183	0.162531017369727
1869	Male	control	19	14619	0.169975186104218
1870	Male	control	19	15467	0.178039702233251
1871	Male	control	19	15929	0.174317617866005
1872	Male	control	19	16009	0.15818858560794
1873	Male	control	19	16018	0.176178660049628
1874	Male	control	19	16354	0.161290322580645
1875	Male	control	19	17354	0.174937965260546
1876	Male	control	19	17639	0.181761786600496
1877	Male	control	19	17719	0.169975186104218
1878	Male	control	19	18127	0.173076923076923
1879	Male	control	19	18551	0.185483870967742
1880	Male	control	19	18794	0.166873449131514
1881	Male	control	19	18909	0.173697270471464
1882	Male	control	19	18999	0.170595533498759
1883	Male	control	19	19040	0.185483870967742
1884	Male	control	19	19119	0.169354838709677
1885	Male	control	19	19394	0.196650124069479
1886	Male	control	19	19520	0.176178660049628
1887	Male	control	19	19636	0.17741935483871
1888	Male	control	19	19785	0.174937965260546
1889	Male	control	19	20542	0.181761786600496
1890	Male	control	19	20927	0.173076923076923
1891	Male	control	19	20956	0.179900744416873
1892	Male	control	19	21024	0.178660049627792
1893	Male	control	19	21303	0.171836228287841
1894	Male	control	19	21779	0.183002481389578
1895	Male	control	19	22626	0.181761786600496
1896	Male	control	19	22843	0.174317617866005
1897	Male	control	19	22878	0.163151364764268
1898	Male	control	19	23139	0.171836228287841
1899	Male	control	19	23142	0.172456575682382
1900	Male	control	19	23406	0.174937965260546
1901	Male	control	20	20	0.195409429280397
1902	Male	control	20	222	0.17741935483871
1903	Male	control	20	227	0.192928039702233
1904	Male	control	20	488	0.184863523573201
1905	Male	control	20	986	0.189205955334988
1906	Male	control	20	1010	0.199131513647643
1907	Male	control	20	1281	0.186104218362283
1908	Male	control	20	1427	0.188585607940447
1909	Male	control	20	1466	0.176799007444169
1910	Male	control	20	1605	0.179900744416873
1911	Male	control	20	1698	0.187965260545906
1912	Male	control	20	1754	0.187344913151365
1913	Male	control	20	1872	0.188585607940447
1914	Male	control	20	2325	0.183622828784119
1915	Male	control	20	2422	0.186724565756824
1916	Male	control	20	2477	0.179900744416873
1917	Male	control	20	2586	0.196029776674938
1918	Male	control	20	2716	0.187965260545906
1919	Male	control	20	3258	0.188585607940447
1920	Male	control	20	3337	0.192928039702233
1921	Male	control	20	3639	0.184863523573201
1922	Male	control	20	3772	0.19727047146402
1923	Male	control	20	3869	0.180521091811414
1924	Male	control	20	4037	0.186724565756824
1925	Male	control	20	4221	0.180521091811414
1926	Male	control	20	4373	0.207816377171216
1927	Male	control	20	4675	0.197890818858561
1928	Male	control	20	4959	0.194168734491315
1929	Male	control	20	5441	0.196029776674938
1930	Male	control	20	5624	0.189205955334988
1931	Male	control	20	5631	0.188585607940447
1932	Male	control	20	5832	0.181141439205955
1933	Male	control	20	5977	0.185483870967742
1934	Male	control	20	6019	0.20409429280397
1935	Male	control	20	6387	0.183622828784119
1936	Male	control	20	6504	0.191687344913151
1937	Male	control	20	6807	0.190446650124069
1938	Male	control	20	6939	0.193548387096774
1939	Male	control	20	7138	0.192307692307692
1940	Male	control	20	7534	0.186104218362283
1941	Male	control	20	7966	0.199751861042184
1942	Male	control	20	8084	0.189205955334988
1943	Male	control	20	8085	0.184863523573201
1944	Male	control	20	8127	0.191687344913151
1945	Male	control	20	8276	0.180521091811414
1946	Male	control	20	8594	0.203473945409429
1947	Male	control	20	8903	0.183002481389578
1948	Male	control	20	9366	0.194789081885856
1949	Male	control	20	9427	0.18424317617866
1950	Male	control	20	9611	0.184863523573201
1951	Male	control	20	9807	0.176178660049628
1952	Male	control	20	10147	0.199131513647643
1953	Male	control	20	10157	0.179900744416873
1954	Male	control	20	10460	0.184863523573201
1955	Male	control	20	10857	0.186724565756824
1956	Male	control	20	11364	0.17741935483871
1957	Male	control	20	12243	0.194789081885856
1958	Male	control	20	12372	0.183002481389578
1959	Male	control	20	12540	0.183622828784119
1960	Male	control	20	12570	0.188585607940447
1961	Male	control	20	12658	0.196650124069479
1962	Male	control	20	12839	0.196029776674938
1963	Male	control	20	13052	0.185483870967742
1964	Male	control	20	13728	0.186724565756824
1965	Male	control	20	13805	0.179900744416873
1966	Male	control	20	14017	0.188585607940447
1967	Male	control	20	14044	0.181761786600496
1968	Male	control	20	14183	0.189826302729529
1969	Male	control	20	14619	0.179900744416873
1970	Male	control	20	15467	0.195409429280397
1971	Male	control	20	15929	0.187344913151365
1972	Male	control	20	16009	0.181141439205955
1973	Male	control	20	16018	0.193548387096774
1974	Male	control	20	16354	0.179900744416873
1975	Male	control	20	17354	0.185483870967742
1976	Male	control	20	17639	0.189205955334988
1977	Male	control	20	17719	0.199751861042184
1978	Male	control	20	18127	0.184863523573201
1979	Male	control	20	18551	0.192307692307692
1980	Male	control	20	18794	0.186104218362283
1981	Male	control	20	18909	0.191687344913151
1982	Male	control	20	18999	0.21029776674938
1983	Male	control	20	19040	0.19106699751861
1984	Male	control	20	19119	0.183622828784119
1985	Male	control	20	19394	0.19727047146402
1986	Male	control	20	19520	0.181141439205955
1987	Male	control	20	19636	0.193548387096774
1988	Male	control	20	19785	0.186724565756824
1989	Male	control	20	20542	0.183002481389578
1990	Male	control	20	20927	0.184863523573201
1991	Male	control	20	20956	0.196029776674938
1992	Male	control	20	21024	0.174317617866005
1993	Male	control	20	21303	0.205334987593052
1994	Male	control	20	21779	0.187965260545906
1995	Male	control	20	22626	0.176178660049628
1996	Male	control	20	22843	0.187344913151365
1997	Male	control	20	22878	0.17741935483871
1998	Male	control	20	23139	0.176799007444169
1999	Male	control	20	23142	0.192928039702233
2000	Male	control	20	23406	0.183622828784119
2001	Male	control	21	20	0.22394540942928
2002	Male	control	21	222	0.205955334987593
2003	Male	control	21	227	0.183002481389578
2004	Male	control	21	488	0.211538461538462
2005	Male	control	21	986	0.205955334987593
2006	Male	control	21	1010	0.209057071960298
2007	Male	control	21	1281	0.205334987593052
2008	Male	control	21	1427	0.212158808933002
2009	Male	control	21	1466	0.189205955334988
2010	Male	control	21	1605	0.201612903225806
2011	Male	control	21	1698	0.205955334987593
2012	Male	control	21	1754	0.207196029776675
2013	Male	control	21	1872	0.193548387096774
2014	Male	control	21	2325	0.208436724565757
2015	Male	control	21	2422	0.205955334987593
2016	Male	control	21	2477	0.209057071960298
2017	Male	control	21	2586	0.204714640198511
2018	Male	control	21	2716	0.209057071960298
2019	Male	control	21	3258	0.19727047146402
2020	Male	control	21	3337	0.190446650124069
2021	Male	control	21	3639	0.19106699751861
2022	Male	control	21	3772	0.202233250620347
2023	Male	control	21	3869	0.196650124069479
2024	Male	control	21	4037	0.192307692307692
2025	Male	control	21	4221	0.212158808933002
2026	Male	control	21	4373	0.206575682382134
2027	Male	control	21	4675	0.207816377171216
2028	Male	control	21	4959	0.196650124069479
2029	Male	control	21	5441	0.193548387096774
2030	Male	control	21	5624	0.202853598014888
2031	Male	control	21	5631	0.219602977667494
2032	Male	control	21	5832	0.199751861042184
2033	Male	control	21	5977	0.206575682382134
2034	Male	control	21	6019	0.197890818858561
2035	Male	control	21	6387	0.19727047146402
2036	Male	control	21	6504	0.207196029776675
2037	Male	control	21	6807	0.198511166253102
2038	Male	control	21	6939	0.208436724565757
2039	Male	control	21	7138	0.209057071960298
2040	Male	control	21	7534	0.197890818858561
2041	Male	control	21	7966	0.201612903225806
2042	Male	control	21	8084	0.202233250620347
2043	Male	control	21	8085	0.204714640198511
2044	Male	control	21	8127	0.19727047146402
2045	Male	control	21	8276	0.213399503722084
2046	Male	control	21	8594	0.226426799007444
2047	Male	control	21	8903	0.209677419354839
2048	Male	control	21	9366	0.192928039702233
2049	Male	control	21	9427	0.194168734491315
2050	Male	control	21	9611	0.187965260545906
2051	Male	control	21	9807	0.189826302729529
2052	Male	control	21	10147	0.189205955334988
2053	Male	control	21	10157	0.188585607940447
2054	Male	control	21	10460	0.198511166253102
2055	Male	control	21	10857	0.19727047146402
2056	Male	control	21	11364	0.198511166253102
2057	Male	control	21	12243	0.211538461538462
2058	Male	control	21	12372	0.214640198511166
2059	Male	control	21	12540	0.205334987593052
2060	Male	control	21	12570	0.214019851116625
2061	Male	control	21	12658	0.197890818858561
2062	Male	control	21	12839	0.189826302729529
2063	Male	control	21	13052	0.207196029776675
2064	Male	control	21	13728	0.204714640198511
2065	Male	control	21	13805	0.220223325062035
2066	Male	control	21	14017	0.215880893300248
2067	Male	control	21	14044	0.201612903225806
2068	Male	control	21	14183	0.211538461538462
2069	Male	control	21	14619	0.204714640198511
2070	Male	control	21	15467	0.202233250620347
2071	Male	control	21	15929	0.200372208436725
2072	Male	control	21	16009	0.19106699751861
2073	Male	control	21	16018	0.222084367245658
2074	Male	control	21	16354	0.21029776674938
2075	Male	control	21	17354	0.210918114143921
2076	Male	control	21	17639	0.193548387096774
2077	Male	control	21	17719	0.198511166253102
2078	Male	control	21	18127	0.211538461538462
2079	Male	control	21	18551	0.210918114143921
2080	Male	control	21	18794	0.205955334987593
2081	Male	control	21	18909	0.196029776674938
2082	Male	control	21	18999	0.204714640198511
2083	Male	control	21	19040	0.209677419354839
2084	Male	control	21	19119	0.202233250620347
2085	Male	control	21	19394	0.202233250620347
2086	Male	control	21	19520	0.197890818858561
2087	Male	control	21	19636	0.193548387096774
2088	Male	control	21	19785	0.208436724565757
2089	Male	control	21	20542	0.198511166253102
2090	Male	control	21	20927	0.182382133995037
2091	Male	control	21	20956	0.200992555831266
2092	Male	control	21	21024	0.18424317617866
2093	Male	control	21	21303	0.19106699751861
2094	Male	control	21	21779	0.207816377171216
2095	Male	control	21	22626	0.203473945409429
2096	Male	control	21	22843	0.211538461538462
2097	Male	control	21	22878	0.193548387096774
2098	Male	control	21	23139	0.212779156327543
2099	Male	control	21	23142	0.215880893300248
2100	Male	control	21	23406	0.199751861042184
2101	Male	control	22	20	0.227667493796526
2102	Male	control	22	222	0.243796526054591
2103	Male	control	22	227	0.237593052109181
2104	Male	control	22	488	0.212158808933002
2105	Male	control	22	986	0.214019851116625
2106	Male	control	22	1010	0.240074441687345
2107	Male	control	22	1281	0.217741935483871
2108	Male	control	22	1427	0.241935483870968
2109	Male	control	22	1466	0.225806451612903
2110	Male	control	22	1605	0.223325062034739
2111	Male	control	22	1698	0.237593052109181
2112	Male	control	22	1754	0.218362282878412
2113	Male	control	22	1872	0.229528535980149
2114	Male	control	22	2325	0.209057071960298
2115	Male	control	22	2422	0.228287841191067
2116	Male	control	22	2477	0.227667493796526
2117	Male	control	22	2586	0.245037220843672
2118	Male	control	22	2716	0.215880893300248
2119	Male	control	22	3258	0.230769230769231
2120	Male	control	22	3337	0.220223325062035
2121	Male	control	22	3639	0.212779156327543
2122	Male	control	22	3772	0.241935483870968
2123	Male	control	22	3869	0.237593052109181
2124	Male	control	22	4037	0.232630272952854
2125	Male	control	22	4221	0.223325062034739
2126	Male	control	22	4373	0.219602977667494
2127	Male	control	22	4675	0.21712158808933
2128	Male	control	22	4959	0.215880893300248
2129	Male	control	22	5441	0.222704714640199
2130	Male	control	22	5624	0.220843672456576
2131	Male	control	22	5631	0.23697270471464
2132	Male	control	22	5832	0.226426799007444
2133	Male	control	22	5977	0.225806451612903
2134	Male	control	22	6019	0.22394540942928
2135	Male	control	22	6387	0.246277915632754
2136	Male	control	22	6504	0.233870967741935
2137	Male	control	22	6807	0.214019851116625
2138	Male	control	22	6939	0.227667493796526
2139	Male	control	22	7138	0.218362282878412
2140	Male	control	22	7534	0.214640198511166
2141	Male	control	22	7966	0.240074441687345
2142	Male	control	22	8084	0.219602977667494
2143	Male	control	22	8085	0.21712158808933
2144	Male	control	22	8127	0.23697270471464
2145	Male	control	22	8276	0.23014888337469
2146	Male	control	22	8594	0.214640198511166
2147	Male	control	22	8903	0.226426799007444
2148	Male	control	22	9366	0.224565756823821
2149	Male	control	22	9427	0.209057071960298
2150	Male	control	22	9611	0.233870967741935
2151	Male	control	22	9807	0.214019851116625
2152	Male	control	22	10147	0.211538461538462
2153	Male	control	22	10157	0.205955334987593
2154	Male	control	22	10460	0.22394540942928
2155	Male	control	22	10857	0.227667493796526
2156	Male	control	22	11364	0.230769230769231
2157	Male	control	22	12243	0.241315136476427
2158	Male	control	22	12372	0.229528535980149
2159	Male	control	22	12540	0.222704714640199
2160	Male	control	22	12570	0.218362282878412
2161	Male	control	22	12658	0.221464019851117
2162	Male	control	22	12839	0.232009925558313
2163	Male	control	22	13052	0.217741935483871
2164	Male	control	22	13728	0.232009925558313
2165	Male	control	22	13805	0.242555831265509
2166	Male	control	22	14017	0.223325062034739
2167	Male	control	22	14044	0.238833746898263
2168	Male	control	22	14183	0.220843672456576
2169	Male	control	22	14619	0.212779156327543
2170	Male	control	22	15467	0.236352357320099
2171	Male	control	22	15929	0.251861042183623
2172	Male	control	22	16009	0.223325062034739
2173	Male	control	22	16018	0.21712158808933
2174	Male	control	22	16354	0.214019851116625
2175	Male	control	22	17354	0.241315136476427
2176	Male	control	22	17639	0.227047146401985
2177	Male	control	22	17719	0.240074441687345
2178	Male	control	22	18127	0.232630272952854
2179	Male	control	22	18551	0.235732009925558
2180	Male	control	22	18794	0.216501240694789
2181	Male	control	22	18909	0.217741935483871
2182	Male	control	22	18999	0.211538461538462
2183	Male	control	22	19040	0.23014888337469
2184	Male	control	22	19119	0.232630272952854
2185	Male	control	22	19394	0.228287841191067
2186	Male	control	22	19520	0.225186104218362
2187	Male	control	22	19636	0.21029776674938
2188	Male	control	22	19785	0.245037220843672
2189	Male	control	22	20542	0.220223325062035
2190	Male	control	22	20927	0.217741935483871
2191	Male	control	22	20956	0.222704714640199
2192	Male	control	22	21024	0.230769230769231
2193	Male	control	22	21303	0.224565756823821
2194	Male	control	22	21779	0.216501240694789
2195	Male	control	22	22626	0.208436724565757
2196	Male	control	22	22843	0.212158808933002
2197	Male	control	22	22878	0.227047146401985
2198	Male	control	22	23139	0.228908188585608
2199	Male	control	22	23142	0.237593052109181
2200	Male	control	22	23406	0.215260545905707
2201	Male	control	23	20	0.226426799007444
2202	Male	control	23	222	0.228287841191067
2203	Male	control	23	227	0.228908188585608
2204	Male	control	23	488	0.240694789081886
2205	Male	control	23	986	0.240694789081886
2206	Male	control	23	1010	0.227047146401985
2207	Male	control	23	1281	0.25
2208	Male	control	23	1427	0.232009925558313
2209	Male	control	23	1466	0.240694789081886
2210	Male	control	23	1605	0.246898263027295
2211	Male	control	23	1698	0.251240694789082
2212	Male	control	23	1754	0.251861042183623
2213	Male	control	23	1872	0.229528535980149
2214	Male	control	23	2325	0.254962779156328
2215	Male	control	23	2422	0.241315136476427
2216	Male	control	23	2477	0.242555831265509
2217	Male	control	23	2586	0.228287841191067
2218	Male	control	23	2716	0.242555831265509
2219	Male	control	23	3258	0.225186104218362
2220	Male	control	23	3337	0.24317617866005
2221	Male	control	23	3639	0.229528535980149
2222	Male	control	23	3772	0.233870967741935
2223	Male	control	23	3869	0.248138957816377
2224	Male	control	23	4037	0.235111662531017
2225	Male	control	23	4221	0.235732009925558
2226	Male	control	23	4373	0.238833746898263
2227	Male	control	23	4675	0.241935483870968
2228	Male	control	23	4959	0.223325062034739
2229	Male	control	23	5441	0.244416873449132
2230	Male	control	23	5624	0.23697270471464
2231	Male	control	23	5631	0.241935483870968
2232	Male	control	23	5832	0.244416873449132
2233	Male	control	23	5977	0.244416873449132
2234	Male	control	23	6019	0.230769230769231
2235	Male	control	23	6387	0.251861042183623
2236	Male	control	23	6504	0.226426799007444
2237	Male	control	23	6807	0.234491315136476
2238	Male	control	23	6939	0.240694789081886
2239	Male	control	23	7138	0.247518610421836
2240	Male	control	23	7534	0.236352357320099
2241	Male	control	23	7966	0.229528535980149
2242	Male	control	23	8084	0.241935483870968
2243	Male	control	23	8085	0.228908188585608
2244	Male	control	23	8127	0.24317617866005
2245	Male	control	23	8276	0.228908188585608
2246	Male	control	23	8594	0.249379652605459
2247	Male	control	23	8903	0.246277915632754
2248	Male	control	23	9366	0.236352357320099
2249	Male	control	23	9427	0.23697270471464
2250	Male	control	23	9611	0.251240694789082
2251	Male	control	23	9807	0.239454094292804
2252	Male	control	23	10147	0.24317617866005
2253	Male	control	23	10157	0.251240694789082
2254	Male	control	23	10460	0.228287841191067
2255	Male	control	23	10857	0.23014888337469
2256	Male	control	23	11364	0.225806451612903
2257	Male	control	23	12243	0.233250620347395
2258	Male	control	23	12372	0.23014888337469
2259	Male	control	23	12540	0.226426799007444
2260	Male	control	23	12570	0.235111662531017
2261	Male	control	23	12658	0.246898263027295
2262	Male	control	23	12839	0.234491315136476
2263	Male	control	23	13052	0.23697270471464
2264	Male	control	23	13728	0.24317617866005
2265	Male	control	23	13805	0.250620347394541
2266	Male	control	23	14017	0.241935483870968
2267	Male	control	23	14044	0.226426799007444
2268	Male	control	23	14183	0.238833746898263
2269	Male	control	23	14619	0.248138957816377
2270	Male	control	23	15467	0.237593052109181
2271	Male	control	23	15929	0.235111662531017
2272	Male	control	23	16009	0.244416873449132
2273	Male	control	23	16018	0.24317617866005
2274	Male	control	23	16354	0.246898263027295
2275	Male	control	23	17354	0.243796526054591
2276	Male	control	23	17639	0.245037220843672
2277	Male	control	23	17719	0.22394540942928
2278	Male	control	23	18127	0.245037220843672
2279	Male	control	23	18551	0.237593052109181
2280	Male	control	23	18794	0.234491315136476
2281	Male	control	23	18909	0.225186104218362
2282	Male	control	23	18999	0.238833746898263
2283	Male	control	23	19040	0.246277915632754
2284	Male	control	23	19119	0.238833746898263
2285	Male	control	23	19394	0.239454094292804
2286	Male	control	23	19520	0.245657568238213
2287	Male	control	23	19636	0.238213399503722
2288	Male	control	23	19785	0.246898263027295
2289	Male	control	23	20542	0.248138957816377
2290	Male	control	23	20927	0.253722084367246
2291	Male	control	23	20956	0.241315136476427
2292	Male	control	23	21024	0.225806451612903
2293	Male	control	23	21303	0.244416873449132
2294	Male	control	23	21779	0.239454094292804
2295	Male	control	23	22626	0.240074441687345
2296	Male	control	23	22843	0.244416873449132
2297	Male	control	23	22878	0.218982630272953
2298	Male	control	23	23139	0.235111662531017
2299	Male	control	23	23142	0.232630272952854
2300	Male	control	23	23406	0.238213399503722
2301	Male	control	24	20	0.270471464019851
2302	Male	control	24	222	0.257444168734491
2303	Male	control	24	227	0.265508684863524
2304	Male	control	24	488	0.263647642679901
2305	Male	control	24	986	0.264267990074442
2306	Male	control	24	1010	0.267990074441687
2307	Male	control	24	1281	0.265508684863524
2308	Male	control	24	1427	0.268610421836228
2309	Male	control	24	1466	0.245657568238213
2310	Male	control	24	1605	0.259925558312655
2311	Male	control	24	1698	0.265508684863524
2312	Male	control	24	1754	0.245657568238213
2313	Male	control	24	1872	0.250620347394541
2314	Male	control	24	2325	0.259305210918114
2315	Male	control	24	2422	0.25682382133995
2316	Male	control	24	2477	0.270471464019851
2317	Male	control	24	2586	0.246277915632754
2318	Male	control	24	2716	0.26302729528536
2319	Male	control	24	3258	0.264267990074442
2320	Male	control	24	3337	0.246898263027295
2321	Male	control	24	3639	0.261166253101737
2322	Male	control	24	3772	0.261786600496278
2323	Male	control	24	3869	0.259925558312655
2324	Male	control	24	4037	0.245037220843672
2325	Male	control	24	4221	0.264267990074442
2326	Male	control	24	4373	0.263647642679901
2327	Male	control	24	4675	0.249379652605459
2328	Male	control	24	4959	0.274813895781638
2329	Male	control	24	5441	0.263647642679901
2330	Male	control	24	5624	0.246277915632754
2331	Male	control	24	5631	0.264888337468983
2332	Male	control	24	5832	0.273573200992556
2333	Male	control	24	5977	0.267369727047146
2334	Male	control	24	6019	0.250620347394541
2335	Male	control	24	6387	0.267369727047146
2336	Male	control	24	6504	0.258064516129032
2337	Male	control	24	6807	0.261786600496278
2338	Male	control	24	6939	0.259305210918114
2339	Male	control	24	7138	0.270471464019851
2340	Male	control	24	7534	0.251861042183623
2341	Male	control	24	7966	0.260545905707196
2342	Male	control	24	8084	0.266749379652605
2343	Male	control	24	8085	0.265508684863524
2344	Male	control	24	8127	0.271712158808933
2345	Male	control	24	8276	0.267369727047146
2346	Male	control	24	8594	0.253101736972705
2347	Male	control	24	8903	0.285980148883375
2348	Male	control	24	9366	0.25682382133995
2349	Male	control	24	9427	0.264888337468983
2350	Male	control	24	9611	0.258684863523573
2351	Male	control	24	9807	0.275434243176179
2352	Male	control	24	10147	0.248138957816377
2353	Male	control	24	10157	0.248138957816377
2354	Male	control	24	10460	0.264267990074442
2355	Male	control	24	10857	0.276674937965261
2356	Male	control	24	11364	0.262406947890819
2357	Male	control	24	12243	0.274193548387097
2358	Male	control	24	12372	0.252481389578164
2359	Male	control	24	12540	0.262406947890819
2360	Male	control	24	12570	0.259305210918114
2361	Male	control	24	12658	0.252481389578164
2362	Male	control	24	12839	0.260545905707196
2363	Male	control	24	13052	0.277915632754342
2364	Male	control	24	13728	0.269230769230769
2365	Male	control	24	13805	0.277295285359801
2366	Male	control	24	14017	0.274813895781638
2367	Male	control	24	14044	0.256203473945409
2368	Male	control	24	14183	0.253722084367246
2369	Male	control	24	14619	0.263647642679901
2370	Male	control	24	15467	0.26985111662531
2371	Male	control	24	15929	0.255583126550868
2372	Male	control	24	16009	0.266129032258065
2373	Male	control	24	16018	0.261786600496278
2374	Male	control	24	16354	0.260545905707196
2375	Male	control	24	17354	0.285359801488834
2376	Male	control	24	17639	0.271091811414392
2377	Male	control	24	17719	0.250620347394541
2378	Male	control	24	18127	0.264267990074442
2379	Male	control	24	18551	0.247518610421836
2380	Male	control	24	18794	0.266129032258065
2381	Male	control	24	18909	0.264888337468983
2382	Male	control	24	18999	0.246277915632754
2383	Male	control	24	19040	0.276674937965261
2384	Male	control	24	19119	0.271091811414392
2385	Male	control	24	19394	0.254342431761787
2386	Male	control	24	19520	0.272332506203474
2387	Male	control	24	19636	0.25682382133995
2388	Male	control	24	19785	0.274193548387097
2389	Male	control	24	20542	0.265508684863524
2390	Male	control	24	20927	0.259305210918114
2391	Male	control	24	20956	0.25682382133995
2392	Male	control	24	21024	0.260545905707196
2393	Male	control	24	21303	0.266129032258065
2394	Male	control	24	21779	0.259925558312655
2395	Male	control	24	22626	0.254962779156328
2396	Male	control	24	22843	0.266129032258065
2397	Male	control	24	22878	0.26985111662531
2398	Male	control	24	23139	0.272332506203474
2399	Male	control	24	23142	0.271091811414392
2400	Male	control	24	23406	0.25682382133995
2401	Male	control	25	20	0.26099706744868
2402	Male	control	25	222	0.289589442815249
2403	Male	control	25	227	0.260263929618768
2404	Male	control	25	488	0.26466275659824
2405	Male	control	25	986	0.26466275659824
2406	Male	control	25	1010	0.26466275659824
2407	Male	control	25	1281	0.274926686217009
2408	Male	control	25	1427	0.278592375366569
2409	Male	control	25	1466	0.275659824046921
2410	Male	control	25	1605	0.266862170087977
2411	Male	control	25	1698	0.271994134897361
2412	Male	control	25	1754	0.252932551319648
2413	Male	control	25	1872	0.247067448680352
2414	Male	control	25	2325	0.258797653958944
2415	Male	control	25	2422	0.266862170087977
2416	Male	control	25	2477	0.267595307917889
2417	Male	control	25	2586	0.26466275659824
2418	Male	control	25	2716	0.260263929618768
2419	Male	control	25	3258	0.261730205278592
2420	Male	control	25	3337	0.265395894428152
2421	Male	control	25	3639	0.260263929618768
2422	Male	control	25	3772	0.275659824046921
2423	Male	control	25	3869	0.270527859237537
2424	Male	control	25	4037	0.252932551319648
2425	Male	control	25	4221	0.273460410557185
2426	Male	control	25	4373	0.255131964809384
2427	Male	control	25	4675	0.283724340175953
2428	Male	control	25	4959	0.269061583577713
2429	Male	control	25	5441	0.276392961876833
2430	Male	control	25	5624	0.282991202346041
2431	Male	control	25	5631	0.262463343108504
2432	Male	control	25	5832	0.266129032258065
2433	Male	control	25	5977	0.290322580645161
2434	Male	control	25	6019	0.274193548387097
2435	Male	control	25	6387	0.268328445747801
2436	Male	control	25	6504	0.270527859237537
2437	Male	control	25	6807	0.263929618768328
2438	Male	control	25	6939	0.274193548387097
2439	Male	control	25	7138	0.26466275659824
2440	Male	control	25	7534	0.258797653958944
2441	Male	control	25	7966	0.280058651026393
2442	Male	control	25	8084	0.26466275659824
2443	Male	control	25	8085	0.289589442815249
2444	Male	control	25	8127	0.284457478005865
2445	Male	control	25	8276	0.279325513196481
2446	Male	control	25	8594	0.256598240469208
2447	Male	control	25	8903	0.294721407624633
2448	Male	control	25	9366	0.266129032258065
2449	Male	control	25	9427	0.258797653958944
2450	Male	control	25	9611	0.277859237536657
2451	Male	control	25	9807	0.271994134897361
2452	Male	control	25	10147	0.261730205278592
2453	Male	control	25	10157	0.277126099706745
2454	Male	control	25	10460	0.266862170087977
2455	Male	control	25	10857	0.268328445747801
2456	Male	control	25	11364	0.263196480938416
2457	Male	control	25	12243	0.282258064516129
2458	Male	control	25	12372	0.266862170087977
2459	Male	control	25	12540	0.267595307917889
2460	Male	control	25	12570	0.286656891495601
2461	Male	control	25	12658	0.274926686217009
2462	Male	control	25	12839	0.278592375366569
2463	Male	control	25	13052	0.280058651026393
2464	Male	control	25	13728	0.280791788856305
2465	Male	control	25	13805	0.282991202346041
2466	Male	control	25	14017	0.263196480938416
2467	Male	control	25	14044	0.25733137829912
2468	Male	control	25	14183	0.271994134897361
2469	Male	control	25	14619	0.26099706744868
2470	Male	control	25	15467	0.266129032258065
2471	Male	control	25	15929	0.280791788856305
2472	Male	control	25	16009	0.26099706744868
2473	Male	control	25	16018	0.269061583577713
2474	Male	control	25	16354	0.266862170087977
2475	Male	control	25	17354	0.282991202346041
2476	Male	control	25	17639	0.258064516129032
2477	Male	control	25	17719	0.265395894428152
2478	Male	control	25	18127	0.271994134897361
2479	Male	control	25	18551	0.269794721407625
2480	Male	control	25	18794	0.287390029325513
2481	Male	control	25	18909	0.261730205278592
2482	Male	control	25	18999	0.269794721407625
2483	Male	control	25	19040	0.278592375366569
2484	Male	control	25	19119	0.26099706744868
2485	Male	control	25	19394	0.274193548387097
2486	Male	control	25	19520	0.26466275659824
2487	Male	control	25	19636	0.269794721407625
2488	Male	control	25	19785	0.259530791788856
2489	Male	control	25	20542	0.260263929618768
2490	Male	control	25	20927	0.247067448680352
2491	Male	control	25	20956	0.260263929618768
2492	Male	control	25	21024	0.268328445747801
2493	Male	control	25	21303	0.279325513196481
2494	Male	control	25	21779	0.262463343108504
2495	Male	control	25	22626	0.252199413489736
2496	Male	control	25	22843	0.263196480938416
2497	Male	control	25	22878	0.252932551319648
2498	Male	control	25	23139	0.289589442815249
2499	Male	control	25	23142	0.275659824046921
2500	Male	control	25	23406	0.259530791788856
