# Supplementary material for: Measurements of damage and repair of binary health attributes in aging mice and humans reveal that robustness and resilience decrease with age, operate over broad timescales, and are affected differently by interventions
Source: eLife. 2022 Nov 21;11:e77632. doi: 10.7554/eLife.77632 (PMC9725749; doi:10.7554/eLife.77632)
Supplement: Figure 2—figure supplement 2—source data 1. [file elife-77632-fig2-figsupp2-data1.zip › figure2_supplement2/mouse2_model_f.csv]

	sex	exercise	age	.draw	mean_f
1	Female	No	21.25	79	0.232718894009217
2	Female	No	21.25	154	0.241935483870968
3	Female	No	21.25	462	0.230414746543779
4	Female	No	21.25	1293	0.221198156682028
5	Female	No	21.25	1324	0.237327188940092
6	Female	No	21.25	1796	0.22926267281106
7	Female	No	21.25	2379	0.238479262672811
8	Female	No	21.25	2865	0.228110599078341
9	Female	No	21.25	2949	0.222350230414747
10	Female	No	21.25	3031	0.217741935483871
11	Female	No	21.25	3709	0.217741935483871
12	Female	No	21.25	3727	0.233870967741935
13	Female	No	21.25	3738	0.224654377880184
14	Female	No	21.25	3825	0.215437788018433
15	Female	No	21.25	3854	0.221198156682028
16	Female	No	21.25	3965	0.231566820276498
17	Female	No	21.25	4046	0.22926267281106
18	Female	No	21.25	4082	0.215437788018433
19	Female	No	21.25	4121	0.245391705069124
20	Female	No	21.25	4297	0.235023041474654
21	Female	No	21.25	4307	0.240783410138249
22	Female	No	21.25	4363	0.236175115207373
23	Female	No	21.25	5266	0.228110599078341
24	Female	No	21.25	6094	0.237327188940092
25	Female	No	21.25	6103	0.21889400921659
26	Female	No	21.25	6413	0.236175115207373
27	Female	No	21.25	6697	0.20852534562212
28	Female	No	21.25	6722	0.217741935483871
29	Female	No	21.25	6863	0.245391705069124
30	Female	No	21.25	7500	0.240783410138249
31	Female	No	21.25	7532	0.245391705069124
32	Female	No	21.25	8085	0.224654377880184
33	Female	No	21.25	8288	0.215437788018433
34	Female	No	21.25	8395	0.221198156682028
35	Female	No	21.25	8406	0.226958525345622
36	Female	No	21.25	8442	0.213133640552995
37	Female	No	21.25	8745	0.228110599078341
38	Female	No	21.25	8774	0.225806451612903
39	Female	No	21.25	8912	0.215437788018433
40	Female	No	21.25	9095	0.211981566820276
41	Female	No	21.25	9384	0.224654377880184
42	Female	No	21.25	9396	0.205069124423963
43	Female	No	21.25	9697	0.241935483870968
44	Female	No	21.25	9907	0.226958525345622
45	Female	No	21.25	10089	0.245391705069124
46	Female	No	21.25	10255	0.226958525345622
47	Female	No	21.25	10535	0.233870967741935
48	Female	No	21.25	11423	0.245391705069124
49	Female	No	21.25	11707	0.255760368663594
50	Female	No	21.25	11963	0.226958525345622
51	Female	No	21.25	12136	0.23963133640553
52	Female	No	21.25	12274	0.236175115207373
53	Female	No	21.25	12361	0.211981566820276
54	Female	No	21.25	12448	0.230414746543779
55	Female	No	21.25	12491	0.232718894009217
56	Female	No	21.25	12519	0.22926267281106
57	Female	No	21.25	12673	0.221198156682028
58	Female	No	21.25	12804	0.238479262672811
59	Female	No	21.25	13157	0.251152073732719
60	Female	No	21.25	13230	0.246543778801843
61	Female	No	21.25	13383	0.25
62	Female	No	21.25	14122	0.216589861751152
63	Female	No	21.25	14423	0.25
64	Female	No	21.25	14936	0.232718894009217
65	Female	No	21.25	15042	0.230414746543779
66	Female	No	21.25	15189	0.209677419354839
67	Female	No	21.25	15534	0.248847926267281
68	Female	No	21.25	15609	0.221198156682028
69	Female	No	21.25	16037	0.220046082949309
70	Female	No	21.25	16056	0.217741935483871
71	Female	No	21.25	17391	0.246543778801843
72	Female	No	21.25	17633	0.231566820276498
73	Female	No	21.25	17644	0.253456221198157
74	Female	No	21.25	17688	0.235023041474654
75	Female	No	21.25	17868	0.230414746543779
76	Female	No	21.25	18242	0.231566820276498
77	Female	No	21.25	18732	0.22926267281106
78	Female	No	21.25	19191	0.224654377880184
79	Female	No	21.25	19281	0.236175115207373
80	Female	No	21.25	19319	0.210829493087558
81	Female	No	21.25	19445	0.217741935483871
82	Female	No	21.25	19665	0.243087557603687
83	Female	No	21.25	19670	0.222350230414747
84	Female	No	21.25	19799	0.233870967741935
85	Female	No	21.25	20067	0.243087557603687
86	Female	No	21.25	20160	0.225806451612903
87	Female	No	21.25	20419	0.226958525345622
88	Female	No	21.25	20651	0.221198156682028
89	Female	No	21.25	20847	0.215437788018433
90	Female	No	21.25	21110	0.231566820276498
91	Female	No	21.25	21296	0.224654377880184
92	Female	No	21.25	21384	0.261520737327189
93	Female	No	21.25	21461	0.221198156682028
94	Female	No	21.25	21497	0.243087557603687
95	Female	No	21.25	21840	0.22926267281106
96	Female	No	21.25	21971	0.224654377880184
97	Female	No	21.25	22114	0.21889400921659
98	Female	No	21.25	23395	0.21889400921659
99	Female	No	21.25	23505	0.214285714285714
100	Female	No	21.25	23924	0.238479262672811
101	Female	No	21.75	79	0.194556451612903
102	Female	No	21.75	154	0.207661290322581
103	Female	No	21.75	462	0.199596774193548
104	Female	No	21.75	1293	0.203629032258065
105	Female	No	21.75	1324	0.202620967741935
106	Female	No	21.75	1796	0.188508064516129
107	Female	No	21.75	2379	0.20866935483871
108	Female	No	21.75	2865	0.202620967741935
109	Female	No	21.75	2949	0.190524193548387
110	Female	No	21.75	3031	0.200604838709677
111	Female	No	21.75	3709	0.196572580645161
112	Female	No	21.75	3727	0.19758064516129
113	Female	No	21.75	3738	0.185483870967742
114	Female	No	21.75	3825	0.188508064516129
115	Female	No	21.75	3854	0.205645161290323
116	Female	No	21.75	3965	0.201612903225806
117	Female	No	21.75	4046	0.195564516129032
118	Female	No	21.75	4082	0.216733870967742
119	Female	No	21.75	4121	0.175403225806452
120	Female	No	21.75	4297	0.198588709677419
121	Female	No	21.75	4307	0.192540322580645
122	Female	No	21.75	4363	0.190524193548387
123	Female	No	21.75	5266	0.196572580645161
124	Female	No	21.75	6094	0.206653225806452
125	Female	No	21.75	6103	0.199596774193548
126	Female	No	21.75	6413	0.21875
127	Female	No	21.75	6697	0.200604838709677
128	Female	No	21.75	6722	0.184475806451613
129	Female	No	21.75	6863	0.195564516129032
130	Female	No	21.75	7500	0.188508064516129
131	Female	No	21.75	7532	0.207661290322581
132	Female	No	21.75	8085	0.202620967741935
133	Female	No	21.75	8288	0.200604838709677
134	Female	No	21.75	8395	0.19758064516129
135	Female	No	21.75	8406	0.191532258064516
136	Female	No	21.75	8442	0.182459677419355
137	Female	No	21.75	8745	0.192540322580645
138	Female	No	21.75	8774	0.1875
139	Female	No	21.75	8912	0.201612903225806
140	Female	No	21.75	9095	0.201612903225806
141	Female	No	21.75	9384	0.183467741935484
142	Female	No	21.75	9396	0.198588709677419
143	Female	No	21.75	9697	0.190524193548387
144	Female	No	21.75	9907	0.198588709677419
145	Female	No	21.75	10089	0.19758064516129
146	Female	No	21.75	10255	0.194556451612903
147	Female	No	21.75	10535	0.194556451612903
148	Female	No	21.75	11423	0.20866935483871
149	Female	No	21.75	11707	0.1875
150	Female	No	21.75	11963	0.214717741935484
151	Female	No	21.75	12136	0.214717741935484
152	Female	No	21.75	12274	0.1875
153	Female	No	21.75	12361	0.194556451612903
154	Female	No	21.75	12448	0.195564516129032
155	Female	No	21.75	12491	0.190524193548387
156	Female	No	21.75	12519	0.203629032258065
157	Female	No	21.75	12673	0.19758064516129
158	Female	No	21.75	12804	0.20866935483871
159	Female	No	21.75	13157	0.188508064516129
160	Female	No	21.75	13230	0.1875
161	Female	No	21.75	13383	0.193548387096774
162	Female	No	21.75	14122	0.212701612903226
163	Female	No	21.75	14423	0.195564516129032
164	Female	No	21.75	14936	0.190524193548387
165	Female	No	21.75	15042	0.202620967741935
166	Female	No	21.75	15189	0.204637096774194
167	Female	No	21.75	15534	0.210685483870968
168	Female	No	21.75	15609	0.1875
169	Female	No	21.75	16037	0.207661290322581
170	Female	No	21.75	16056	0.185483870967742
171	Female	No	21.75	17391	0.194556451612903
172	Female	No	21.75	17633	0.202620967741935
173	Female	No	21.75	17644	0.192540322580645
174	Female	No	21.75	17688	0.188508064516129
175	Female	No	21.75	17868	0.20866935483871
176	Female	No	21.75	18242	0.199596774193548
177	Female	No	21.75	18732	0.195564516129032
178	Female	No	21.75	19191	0.210685483870968
179	Female	No	21.75	19281	0.185483870967742
180	Female	No	21.75	19319	0.186491935483871
181	Female	No	21.75	19445	0.212701612903226
182	Female	No	21.75	19665	0.190524193548387
183	Female	No	21.75	19670	0.209677419354839
184	Female	No	21.75	19799	0.194556451612903
185	Female	No	21.75	20067	0.184475806451613
186	Female	No	21.75	20160	0.195564516129032
187	Female	No	21.75	20419	0.189516129032258
188	Female	No	21.75	20651	0.196572580645161
189	Female	No	21.75	20847	0.186491935483871
190	Female	No	21.75	21110	0.19758064516129
191	Female	No	21.75	21296	0.200604838709677
192	Female	No	21.75	21384	0.190524193548387
193	Female	No	21.75	21461	0.207661290322581
194	Female	No	21.75	21497	0.206653225806452
195	Female	No	21.75	21840	0.1875
196	Female	No	21.75	21971	0.202620967741935
197	Female	No	21.75	22114	0.192540322580645
198	Female	No	21.75	23395	0.189516129032258
199	Female	No	21.75	23505	0.20866935483871
200	Female	No	21.75	23924	0.205645161290323
201	Female	No	22.25	79	0.244959677419355
202	Female	No	22.25	154	0.221774193548387
203	Female	No	22.25	462	0.23991935483871
204	Female	No	22.25	1293	0.224798387096774
205	Female	No	22.25	1324	0.268145161290323
206	Female	No	22.25	1796	0.229838709677419
207	Female	No	22.25	2379	0.252016129032258
208	Female	No	22.25	2865	0.220766129032258
209	Female	No	22.25	2949	0.266129032258065
210	Female	No	22.25	3031	0.233870967741935
211	Female	No	22.25	3709	0.25
212	Female	No	22.25	3727	0.235887096774194
213	Female	No	22.25	3738	0.247983870967742
214	Female	No	22.25	3825	0.241935483870968
215	Female	No	22.25	3854	0.233870967741935
216	Female	No	22.25	3965	0.254032258064516
217	Female	No	22.25	4046	0.25
218	Female	No	22.25	4082	0.243951612903226
219	Female	No	22.25	4121	0.244959677419355
220	Female	No	22.25	4297	0.224798387096774
221	Female	No	22.25	4307	0.235887096774194
222	Female	No	22.25	4363	0.237903225806452
223	Female	No	22.25	5266	0.236895161290323
224	Female	No	22.25	6094	0.226814516129032
225	Female	No	22.25	6103	0.235887096774194
226	Female	No	22.25	6413	0.266129032258065
227	Female	No	22.25	6697	0.262096774193548
228	Female	No	22.25	6722	0.257056451612903
229	Female	No	22.25	6863	0.232862903225806
230	Female	No	22.25	7500	0.220766129032258
231	Female	No	22.25	7532	0.227822580645161
232	Female	No	22.25	8085	0.258064516129032
233	Female	No	22.25	8288	0.233870967741935
234	Female	No	22.25	8395	0.252016129032258
235	Female	No	22.25	8406	0.211693548387097
236	Female	No	22.25	8442	0.232862903225806
237	Female	No	22.25	8745	0.230846774193548
238	Female	No	22.25	8774	0.226814516129032
239	Female	No	22.25	8912	0.232862903225806
240	Female	No	22.25	9095	0.232862903225806
241	Female	No	22.25	9384	0.264112903225806
242	Female	No	22.25	9396	0.256048387096774
243	Female	No	22.25	9697	0.262096774193548
244	Female	No	22.25	9907	0.234879032258065
245	Female	No	22.25	10089	0.240927419354839
246	Female	No	22.25	10255	0.243951612903226
247	Female	No	22.25	10535	0.257056451612903
248	Female	No	22.25	11423	0.251008064516129
249	Female	No	22.25	11707	0.238911290322581
250	Female	No	22.25	11963	0.244959677419355
251	Female	No	22.25	12136	0.259072580645161
252	Female	No	22.25	12274	0.25
253	Female	No	22.25	12361	0.25
254	Female	No	22.25	12448	0.246975806451613
255	Female	No	22.25	12491	0.264112903225806
256	Female	No	22.25	12519	0.258064516129032
257	Female	No	22.25	12673	0.252016129032258
258	Female	No	22.25	12804	0.243951612903226
259	Female	No	22.25	13157	0.238911290322581
260	Female	No	22.25	13230	0.212701612903226
261	Female	No	22.25	13383	0.26008064516129
262	Female	No	22.25	14122	0.243951612903226
263	Female	No	22.25	14423	0.253024193548387
264	Female	No	22.25	14936	0.233870967741935
265	Female	No	22.25	15042	0.253024193548387
266	Female	No	22.25	15189	0.236895161290323
267	Female	No	22.25	15534	0.245967741935484
268	Female	No	22.25	15609	0.245967741935484
269	Female	No	22.25	16037	0.226814516129032
270	Female	No	22.25	16056	0.240927419354839
271	Female	No	22.25	17391	0.234879032258065
272	Female	No	22.25	17633	0.278225806451613
273	Female	No	22.25	17644	0.23991935483871
274	Female	No	22.25	17688	0.235887096774194
275	Female	No	22.25	17868	0.233870967741935
276	Female	No	22.25	18242	0.242943548387097
277	Female	No	22.25	18732	0.241935483870968
278	Female	No	22.25	19191	0.255040322580645
279	Female	No	22.25	19281	0.243951612903226
280	Female	No	22.25	19319	0.216733870967742
281	Female	No	22.25	19445	0.251008064516129
282	Female	No	22.25	19665	0.245967741935484
283	Female	No	22.25	19670	0.270161290322581
284	Female	No	22.25	19799	0.252016129032258
285	Female	No	22.25	20067	0.25
286	Female	No	22.25	20160	0.247983870967742
287	Female	No	22.25	20419	0.233870967741935
288	Female	No	22.25	20651	0.246975806451613
289	Female	No	22.25	20847	0.247983870967742
290	Female	No	22.25	21110	0.227822580645161
291	Female	No	22.25	21296	0.246975806451613
292	Female	No	22.25	21384	0.234879032258065
293	Female	No	22.25	21461	0.25
294	Female	No	22.25	21497	0.238911290322581
295	Female	No	22.25	21840	0.235887096774194
296	Female	No	22.25	21971	0.25
297	Female	No	22.25	22114	0.241935483870968
298	Female	No	22.25	23395	0.219758064516129
299	Female	No	22.25	23505	0.230846774193548
300	Female	No	22.25	23924	0.248991935483871
301	Female	No	22.75	79	0.246415770609319
302	Female	No	22.75	154	0.245519713261649
303	Female	No	22.75	462	0.229390681003584
304	Female	No	22.75	1293	0.224910394265233
305	Female	No	22.75	1324	0.233870967741935
306	Female	No	22.75	1796	0.233870967741935
307	Female	No	22.75	2379	0.24910394265233
308	Female	No	22.75	2865	0.245519713261649
309	Female	No	22.75	2949	0.231182795698925
310	Female	No	22.75	3031	0.244623655913978
311	Female	No	22.75	3709	0.241935483870968
312	Female	No	22.75	3727	0.226702508960573
313	Female	No	22.75	3738	0.24820788530466
314	Female	No	22.75	3825	0.246415770609319
315	Female	No	22.75	3854	0.238351254480287
316	Female	No	22.75	3965	0.254480286738351
317	Female	No	22.75	4046	0.234767025089606
318	Female	No	22.75	4082	0.262544802867384
319	Female	No	22.75	4121	0.254480286738351
320	Female	No	22.75	4297	0.24910394265233
321	Female	No	22.75	4307	0.233870967741935
322	Female	No	22.75	4363	0.237455197132616
323	Female	No	22.75	5266	0.232078853046595
324	Female	No	22.75	6094	0.25
325	Female	No	22.75	6103	0.247311827956989
326	Female	No	22.75	6413	0.251792114695341
327	Female	No	22.75	6697	0.25
328	Female	No	22.75	6722	0.256272401433692
329	Female	No	22.75	6863	0.238351254480287
330	Female	No	22.75	7500	0.231182795698925
331	Female	No	22.75	7532	0.263440860215054
332	Female	No	22.75	8085	0.247311827956989
333	Female	No	22.75	8288	0.234767025089606
334	Female	No	22.75	8395	0.243727598566308
335	Female	No	22.75	8406	0.232078853046595
336	Female	No	22.75	8442	0.258960573476702
337	Female	No	22.75	8745	0.24820788530466
338	Female	No	22.75	8774	0.255376344086022
339	Female	No	22.75	8912	0.252688172043011
340	Female	No	22.75	9095	0.241935483870968
341	Female	No	22.75	9384	0.234767025089606
342	Female	No	22.75	9396	0.241039426523297
343	Female	No	22.75	9697	0.267025089605735
344	Female	No	22.75	9907	0.253584229390681
345	Female	No	22.75	10089	0.252688172043011
346	Female	No	22.75	10255	0.258960573476703
347	Female	No	22.75	10535	0.24910394265233
348	Female	No	22.75	11423	0.241039426523297
349	Female	No	22.75	11707	0.240143369175627
350	Female	No	22.75	11963	0.237455197132617
351	Female	No	22.75	12136	0.24820788530466
352	Female	No	22.75	12274	0.260752688172043
353	Female	No	22.75	12361	0.25
354	Female	No	22.75	12448	0.241935483870968
355	Female	No	22.75	12491	0.234767025089606
356	Female	No	22.75	12519	0.262544802867384
357	Female	No	22.75	12673	0.242831541218638
358	Female	No	22.75	12804	0.242831541218638
359	Female	No	22.75	13157	0.24820788530466
360	Female	No	22.75	13230	0.242831541218638
361	Female	No	22.75	13383	0.259856630824373
362	Female	No	22.75	14122	0.247311827956989
363	Female	No	22.75	14423	0.252688172043011
364	Female	No	22.75	14936	0.237455197132616
365	Female	No	22.75	15042	0.245519713261649
366	Female	No	22.75	15189	0.232974910394265
367	Female	No	22.75	15534	0.236559139784946
368	Female	No	22.75	15609	0.237455197132616
369	Female	No	22.75	16037	0.254480286738351
370	Female	No	22.75	16056	0.236559139784946
371	Female	No	22.75	17391	0.243727598566308
372	Female	No	22.75	17633	0.242831541218638
373	Female	No	22.75	17644	0.239247311827957
374	Female	No	22.75	17688	0.24910394265233
375	Female	No	22.75	17868	0.242831541218638
376	Female	No	22.75	18242	0.245519713261649
377	Female	No	22.75	18732	0.24910394265233
378	Female	No	22.75	19191	0.231182795698925
379	Female	No	22.75	19281	0.24820788530466
380	Female	No	22.75	19319	0.234767025089606
381	Female	No	22.75	19445	0.229390681003584
382	Female	No	22.75	19665	0.239247311827957
383	Female	No	22.75	19670	0.229390681003584
384	Female	No	22.75	19799	0.24820788530466
385	Female	No	22.75	20067	0.237455197132616
386	Female	No	22.75	20160	0.229390681003584
387	Female	No	22.75	20419	0.260752688172043
388	Female	No	22.75	20651	0.241039426523297
389	Female	No	22.75	20847	0.244623655913978
390	Female	No	22.75	21110	0.241039426523297
391	Female	No	22.75	21296	0.255376344086022
392	Female	No	22.75	21384	0.24910394265233
393	Female	No	22.75	21461	0.25
394	Female	No	22.75	21497	0.239247311827957
395	Female	No	22.75	21840	0.254480286738351
396	Female	No	22.75	21971	0.24910394265233
397	Female	No	22.75	22114	0.246415770609319
398	Female	No	22.75	23395	0.241039426523297
399	Female	No	22.75	23505	0.238351254480287
400	Female	No	22.75	23924	0.261648745519713
401	Female	No	23.25	79	0.254032258064516
402	Female	No	23.25	154	0.238575268817204
403	Female	No	23.25	462	0.233198924731183
404	Female	No	23.25	1293	0.250672043010753
405	Female	No	23.25	1324	0.245295698924731
406	Female	No	23.25	1796	0.258064516129032
407	Female	No	23.25	2379	0.25
408	Female	No	23.25	2865	0.254032258064516
409	Female	No	23.25	2949	0.25739247311828
410	Female	No	23.25	3031	0.26008064516129
411	Female	No	23.25	3709	0.252016129032258
412	Female	No	23.25	3727	0.237231182795699
413	Female	No	23.25	3738	0.241263440860215
414	Female	No	23.25	3825	0.253360215053763
415	Female	No	23.25	3854	0.265456989247312
416	Female	No	23.25	3965	0.25739247311828
417	Female	No	23.25	4046	0.264784946236559
418	Female	No	23.25	4082	0.23991935483871
419	Female	No	23.25	4121	0.251344086021505
420	Female	No	23.25	4297	0.256048387096774
421	Female	No	23.25	4307	0.240591397849462
422	Female	No	23.25	4363	0.238575268817204
423	Female	No	23.25	5266	0.247311827956989
424	Female	No	23.25	6094	0.25739247311828
425	Female	No	23.25	6103	0.25
426	Female	No	23.25	6413	0.270833333333333
427	Female	No	23.25	6697	0.254032258064516
428	Female	No	23.25	6722	0.264112903225806
429	Female	No	23.25	6863	0.245967741935484
430	Female	No	23.25	7500	0.258736559139785
431	Female	No	23.25	7532	0.262768817204301
432	Female	No	23.25	8085	0.259408602150538
433	Female	No	23.25	8288	0.263440860215054
434	Female	No	23.25	8395	0.24260752688172
435	Female	No	23.25	8406	0.254032258064516
436	Female	No	23.25	8442	0.234543010752688
437	Female	No	23.25	8745	0.240591397849462
438	Female	No	23.25	8774	0.252016129032258
439	Female	No	23.25	8912	0.247311827956989
440	Female	No	23.25	9095	0.255376344086022
441	Female	No	23.25	9384	0.240591397849462
442	Female	No	23.25	9396	0.249327956989247
443	Female	No	23.25	9697	0.26008064516129
444	Female	No	23.25	9907	0.265456989247312
445	Female	No	23.25	10089	0.237903225806452
446	Female	No	23.25	10255	0.253360215053763
447	Female	No	23.25	10535	0.250672043010753
448	Female	No	23.25	11423	0.254032258064516
449	Female	No	23.25	11707	0.236559139784946
450	Female	No	23.25	11963	0.258064516129032
451	Female	No	23.25	12136	0.241935483870968
452	Female	No	23.25	12274	0.272849462365591
453	Female	No	23.25	12361	0.237903225806452
454	Female	No	23.25	12448	0.261424731182796
455	Female	No	23.25	12491	0.247983870967742
456	Female	No	23.25	12519	0.258064516129032
457	Female	No	23.25	12673	0.244623655913978
458	Female	No	23.25	12804	0.252688172043011
459	Female	No	23.25	13157	0.235887096774194
460	Female	No	23.25	13230	0.246639784946237
461	Female	No	23.25	13383	0.264784946236559
462	Female	No	23.25	14122	0.238575268817204
463	Female	No	23.25	14423	0.263440860215054
464	Female	No	23.25	14936	0.253360215053763
465	Female	No	23.25	15042	0.25
466	Female	No	23.25	15189	0.237231182795699
467	Female	No	23.25	15534	0.270833333333333
468	Female	No	23.25	15609	0.245295698924731
469	Female	No	23.25	16037	0.243279569892473
470	Female	No	23.25	16056	0.239247311827957
471	Female	No	23.25	17391	0.256048387096774
472	Female	No	23.25	17633	0.245295698924731
473	Female	No	23.25	17644	0.243279569892473
474	Female	No	23.25	17688	0.262096774193548
475	Female	No	23.25	17868	0.241935483870968
476	Female	No	23.25	18242	0.25739247311828
477	Female	No	23.25	18732	0.252016129032258
478	Female	No	23.25	19191	0.25739247311828
479	Female	No	23.25	19281	0.262768817204301
480	Female	No	23.25	19319	0.230510752688172
481	Female	No	23.25	19445	0.258736559139785
482	Female	No	23.25	19665	0.25739247311828
483	Female	No	23.25	19670	0.259408602150538
484	Female	No	23.25	19799	0.258736559139785
485	Female	No	23.25	20067	0.26747311827957
486	Female	No	23.25	20160	0.253360215053763
487	Female	No	23.25	20419	0.254704301075269
488	Female	No	23.25	20651	0.250672043010753
489	Female	No	23.25	20847	0.247983870967742
490	Female	No	23.25	21110	0.247311827956989
491	Female	No	23.25	21296	0.258736559139785
492	Female	No	23.25	21384	0.241935483870968
493	Female	No	23.25	21461	0.25739247311828
494	Female	No	23.25	21497	0.241935483870968
495	Female	No	23.25	21840	0.239247311827957
496	Female	No	23.25	21971	0.25
497	Female	No	23.25	22114	0.239247311827957
498	Female	No	23.25	23395	0.235215053763441
499	Female	No	23.25	23505	0.245967741935484
500	Female	No	23.25	23924	0.254704301075269
501	Female	No	23.75	79	0.271774193548387
502	Female	No	23.75	154	0.253225806451613
503	Female	No	23.75	462	0.268548387096774
504	Female	No	23.75	1293	0.276612903225806
505	Female	No	23.75	1324	0.279838709677419
506	Female	No	23.75	1796	0.267741935483871
507	Female	No	23.75	2379	0.262096774193548
508	Female	No	23.75	2865	0.267741935483871
509	Female	No	23.75	2949	0.279838709677419
510	Female	No	23.75	3031	0.275
511	Female	No	23.75	3709	0.258064516129032
512	Female	No	23.75	3727	0.24758064516129
513	Female	No	23.75	3738	0.266129032258065
514	Female	No	23.75	3825	0.296774193548387
515	Female	No	23.75	3854	0.274193548387097
516	Female	No	23.75	3965	0.288709677419355
517	Female	No	23.75	4046	0.276612903225806
518	Female	No	23.75	4082	0.259677419354839
519	Female	No	23.75	4121	0.269354838709677
520	Female	No	23.75	4297	0.262096774193548
521	Female	No	23.75	4307	0.278225806451613
522	Female	No	23.75	4363	0.273387096774194
523	Female	No	23.75	5266	0.257258064516129
524	Female	No	23.75	6094	0.246774193548387
525	Female	No	23.75	6103	0.266129032258065
526	Female	No	23.75	6413	0.281451612903226
527	Female	No	23.75	6697	0.264516129032258
528	Female	No	23.75	6722	0.289516129032258
529	Female	No	23.75	6863	0.268548387096774
530	Female	No	23.75	7500	0.280645161290323
531	Female	No	23.75	7532	0.280645161290323
532	Female	No	23.75	8085	0.292741935483871
533	Female	No	23.75	8288	0.270161290322581
534	Female	No	23.75	8395	0.274193548387097
535	Female	No	23.75	8406	0.249193548387097
536	Female	No	23.75	8442	0.268548387096774
537	Female	No	23.75	8745	0.254032258064516
538	Female	No	23.75	8774	0.263709677419355
539	Female	No	23.75	8912	0.264516129032258
540	Female	No	23.75	9095	0.268548387096774
541	Female	No	23.75	9384	0.270161290322581
542	Female	No	23.75	9396	0.260483870967742
543	Female	No	23.75	9697	0.265322580645161
544	Female	No	23.75	9907	0.271774193548387
545	Female	No	23.75	10089	0.262096774193548
546	Female	No	23.75	10255	0.266129032258065
547	Female	No	23.75	10535	0.260483870967742
548	Female	No	23.75	11423	0.261290322580645
549	Female	No	23.75	11707	0.266935483870968
550	Female	No	23.75	11963	0.27258064516129
551	Female	No	23.75	12136	0.254032258064516
552	Female	No	23.75	12274	0.286290322580645
553	Female	No	23.75	12361	0.262903225806452
554	Female	No	23.75	12448	0.280645161290323
555	Female	No	23.75	12491	0.278225806451613
556	Female	No	23.75	12519	0.276612903225806
557	Female	No	23.75	12673	0.275
558	Female	No	23.75	12804	0.248387096774194
559	Female	No	23.75	13157	0.266935483870968
560	Female	No	23.75	13230	0.25241935483871
561	Female	No	23.75	13383	0.266129032258065
562	Female	No	23.75	14122	0.269354838709677
563	Female	No	23.75	14423	0.263709677419355
564	Female	No	23.75	14936	0.263709677419355
565	Female	No	23.75	15042	0.268548387096774
566	Female	No	23.75	15189	0.266129032258065
567	Female	No	23.75	15534	0.270967741935484
568	Female	No	23.75	15609	0.258064516129032
569	Female	No	23.75	16037	0.269354838709677
570	Female	No	23.75	16056	0.283064516129032
571	Female	No	23.75	17391	0.291129032258065
572	Female	No	23.75	17633	0.24758064516129
573	Female	No	23.75	17644	0.267741935483871
574	Female	No	23.75	17688	0.255645161290323
575	Female	No	23.75	17868	0.250806451612903
576	Female	No	23.75	18242	0.261290322580645
577	Female	No	23.75	18732	0.260483870967742
578	Female	No	23.75	19191	0.280645161290323
579	Female	No	23.75	19281	0.271774193548387
580	Female	No	23.75	19319	0.255645161290323
581	Female	No	23.75	19445	0.271774193548387
582	Female	No	23.75	19665	0.279032258064516
583	Female	No	23.75	19670	0.259677419354839
584	Female	No	23.75	19799	0.260483870967742
585	Female	No	23.75	20067	0.275806451612903
586	Female	No	23.75	20160	0.256451612903226
587	Female	No	23.75	20419	0.256451612903226
588	Female	No	23.75	20651	0.255645161290323
589	Female	No	23.75	20847	0.260483870967742
590	Female	No	23.75	21110	0.270967741935484
591	Female	No	23.75	21296	0.27258064516129
592	Female	No	23.75	21384	0.262903225806452
593	Female	No	23.75	21461	0.270161290322581
594	Female	No	23.75	21497	0.275806451612903
595	Female	No	23.75	21840	0.273387096774194
596	Female	No	23.75	21971	0.256451612903226
597	Female	No	23.75	22114	0.266129032258065
598	Female	No	23.75	23395	0.24758064516129
599	Female	No	23.75	23505	0.271774193548387
600	Female	No	23.75	23924	0.264516129032258
601	Female	No	24.25	79	0.288530465949821
602	Female	No	24.25	154	0.276881720430108
603	Female	No	24.25	462	0.292114695340502
604	Female	No	24.25	1293	0.281362007168459
605	Female	No	24.25	1324	0.283154121863799
606	Female	No	24.25	1796	0.28673835125448
607	Female	No	24.25	2379	0.272401433691756
608	Female	No	24.25	2865	0.272401433691756
609	Female	No	24.25	2949	0.28494623655914
610	Female	No	24.25	3031	0.293906810035842
611	Female	No	24.25	3709	0.298387096774194
612	Female	No	24.25	3727	0.275985663082437
613	Female	No	24.25	3738	0.289426523297491
614	Female	No	24.25	3825	0.28494623655914
615	Female	No	24.25	3854	0.282258064516129
616	Female	No	24.25	3965	0.279569892473118
617	Female	No	24.25	4046	0.305555555555556
618	Female	No	24.25	4082	0.280465949820789
619	Female	No	24.25	4121	0.297491039426523
620	Female	No	24.25	4297	0.289426523297491
621	Female	No	24.25	4307	0.264336917562724
622	Female	No	24.25	4363	0.298387096774194
623	Female	No	24.25	5266	0.262544802867384
624	Female	No	24.25	6094	0.263440860215054
625	Female	No	24.25	6103	0.295698924731183
626	Female	No	24.25	6413	0.269713261648746
627	Female	No	24.25	6697	0.283154121863799
628	Female	No	24.25	6722	0.295698924731183
629	Female	No	24.25	6863	0.272401433691756
630	Female	No	24.25	7500	0.281362007168459
631	Female	No	24.25	7532	0.281362007168459
632	Female	No	24.25	8085	0.293906810035842
633	Female	No	24.25	8288	0.292114695340502
634	Female	No	24.25	8395	0.280465949820789
635	Female	No	24.25	8406	0.28494623655914
636	Female	No	24.25	8442	0.283154121863799
637	Female	No	24.25	8745	0.28584229390681
638	Female	No	24.25	8774	0.262544802867384
639	Female	No	24.25	8912	0.269713261648746
640	Female	No	24.25	9095	0.28584229390681
641	Female	No	24.25	9384	0.282258064516129
642	Female	No	24.25	9396	0.264336917562724
643	Female	No	24.25	9697	0.277777777777778
644	Female	No	24.25	9907	0.28584229390681
645	Female	No	24.25	10089	0.302867383512545
646	Female	No	24.25	10255	0.28494623655914
647	Female	No	24.25	10535	0.264336917562724
648	Female	No	24.25	11423	0.275985663082437
649	Female	No	24.25	11707	0.281362007168459
650	Female	No	24.25	11963	0.266129032258065
651	Female	No	24.25	12136	0.291218637992832
652	Female	No	24.25	12274	0.277777777777778
653	Female	No	24.25	12361	0.291218637992832
654	Female	No	24.25	12448	0.282258064516129
655	Female	No	24.25	12491	0.276881720430108
656	Female	No	24.25	12519	0.265232974910394
657	Female	No	24.25	12673	0.274193548387097
658	Female	No	24.25	12804	0.264336917562724
659	Female	No	24.25	13157	0.282258064516129
660	Female	No	24.25	13230	0.282258064516129
661	Female	No	24.25	13383	0.266129032258065
662	Female	No	24.25	14122	0.273297491039427
663	Female	No	24.25	14423	0.289426523297491
664	Female	No	24.25	14936	0.28584229390681
665	Female	No	24.25	15042	0.258064516129032
666	Female	No	24.25	15189	0.28673835125448
667	Female	No	24.25	15534	0.274193548387097
668	Female	No	24.25	15609	0.280465949820789
669	Female	No	24.25	16037	0.290322580645161
670	Female	No	24.25	16056	0.295698924731183
671	Female	No	24.25	17391	0.287634408602151
672	Female	No	24.25	17633	0.264336917562724
673	Female	No	24.25	17644	0.271505376344086
674	Female	No	24.25	17688	0.265232974910394
675	Female	No	24.25	17868	0.273297491039427
676	Female	No	24.25	18242	0.276881720430108
677	Female	No	24.25	18732	0.311827956989247
678	Female	No	24.25	19191	0.267025089605735
679	Female	No	24.25	19281	0.272401433691756
680	Female	No	24.25	19319	0.280465949820789
681	Female	No	24.25	19445	0.276881720430108
682	Female	No	24.25	19665	0.276881720430108
683	Female	No	24.25	19670	0.280465949820789
684	Female	No	24.25	19799	0.271505376344086
685	Female	No	24.25	20067	0.275985663082437
686	Female	No	24.25	20160	0.262544802867384
687	Female	No	24.25	20419	0.288530465949821
688	Female	No	24.25	20651	0.275985663082437
689	Female	No	24.25	20847	0.289426523297491
690	Female	No	24.25	21110	0.293906810035842
691	Female	No	24.25	21296	0.293906810035842
692	Female	No	24.25	21384	0.275089605734767
693	Female	No	24.25	21461	0.299283154121864
694	Female	No	24.25	21497	0.277777777777778
695	Female	No	24.25	21840	0.267025089605735
696	Female	No	24.25	21971	0.275089605734767
697	Female	No	24.25	22114	0.28673835125448
698	Female	No	24.25	23395	0.269713261648746
699	Female	No	24.25	23505	0.289426523297491
700	Female	No	24.25	23924	0.28584229390681
701	Female	No	24.75	79	0.32258064516129
702	Female	No	24.75	154	0.309677419354839
703	Female	No	24.75	462	0.295161290322581
704	Female	No	24.75	1293	0.345161290322581
705	Female	No	24.75	1324	0.290322580645161
706	Female	No	24.75	1796	0.316129032258065
707	Female	No	24.75	2379	0.308064516129032
708	Female	No	24.75	2865	0.301612903225806
709	Female	No	24.75	2949	0.317741935483871
710	Female	No	24.75	3031	0.343548387096774
711	Female	No	24.75	3709	0.354838709677419
712	Female	No	24.75	3727	0.308064516129032
713	Female	No	24.75	3738	0.32741935483871
714	Female	No	24.75	3825	0.341935483870968
715	Female	No	24.75	3854	0.329032258064516
716	Female	No	24.75	3965	0.32741935483871
717	Female	No	24.75	4046	0.325806451612903
718	Female	No	24.75	4082	0.329032258064516
719	Female	No	24.75	4121	0.341935483870968
720	Female	No	24.75	4297	0.35
721	Female	No	24.75	4307	0.324193548387097
722	Female	No	24.75	4363	0.338709677419355
723	Female	No	24.75	5266	0.283870967741935
724	Female	No	24.75	6094	0.308064516129032
725	Female	No	24.75	6103	0.324193548387097
726	Female	No	24.75	6413	0.343548387096774
727	Female	No	24.75	6697	0.32741935483871
728	Female	No	24.75	6722	0.317741935483871
729	Female	No	24.75	6863	0.32258064516129
730	Female	No	24.75	7500	0.356451612903226
731	Female	No	24.75	7532	0.306451612903226
732	Female	No	24.75	8085	0.308064516129032
733	Female	No	24.75	8288	0.341935483870968
734	Female	No	24.75	8395	0.317741935483871
735	Female	No	24.75	8406	0.311290322580645
736	Female	No	24.75	8442	0.308064516129032
737	Female	No	24.75	8745	0.308064516129032
738	Female	No	24.75	8774	0.291935483870968
739	Female	No	24.75	8912	0.295161290322581
740	Female	No	24.75	9095	0.332258064516129
741	Female	No	24.75	9384	0.324193548387097
742	Female	No	24.75	9396	0.324193548387097
743	Female	No	24.75	9697	0.306451612903226
744	Female	No	24.75	9907	0.32741935483871
745	Female	No	24.75	10089	0.312903225806452
746	Female	No	24.75	10255	0.320967741935484
747	Female	No	24.75	10535	0.301612903225806
748	Female	No	24.75	11423	0.330645161290323
749	Female	No	24.75	11707	0.32258064516129
750	Female	No	24.75	11963	0.319354838709677
751	Female	No	24.75	12136	0.308064516129032
752	Female	No	24.75	12274	0.306451612903226
753	Female	No	24.75	12361	0.314516129032258
754	Female	No	24.75	12448	0.362903225806452
755	Female	No	24.75	12491	0.309677419354839
756	Female	No	24.75	12519	0.311290322580645
757	Female	No	24.75	12673	0.306451612903226
758	Female	No	24.75	12804	0.309677419354839
759	Female	No	24.75	13157	0.285483870967742
760	Female	No	24.75	13230	0.32258064516129
761	Female	No	24.75	13383	0.304838709677419
762	Female	No	24.75	14122	0.296774193548387
763	Female	No	24.75	14423	0.345161290322581
764	Female	No	24.75	14936	0.319354838709677
765	Female	No	24.75	15042	0.301612903225806
766	Female	No	24.75	15189	0.32741935483871
767	Female	No	24.75	15534	0.290322580645161
768	Female	No	24.75	15609	0.319354838709677
769	Female	No	24.75	16037	0.32741935483871
770	Female	No	24.75	16056	0.332258064516129
771	Female	No	24.75	17391	0.32741935483871
772	Female	No	24.75	17633	0.324193548387097
773	Female	No	24.75	17644	0.337096774193548
774	Female	No	24.75	17688	0.293548387096774
775	Female	No	24.75	17868	0.306451612903226
776	Female	No	24.75	18242	0.316129032258065
777	Female	No	24.75	18732	0.317741935483871
778	Female	No	24.75	19191	0.335483870967742
779	Female	No	24.75	19281	0.324193548387097
780	Female	No	24.75	19319	0.317741935483871
781	Female	No	24.75	19445	0.316129032258065
782	Female	No	24.75	19665	0.337096774193548
783	Female	No	24.75	19670	0.32258064516129
784	Female	No	24.75	19799	0.274193548387097
785	Female	No	24.75	20067	0.312903225806452
786	Female	No	24.75	20160	0.309677419354839
787	Female	No	24.75	20419	0.309677419354839
788	Female	No	24.75	20651	0.311290322580645
789	Female	No	24.75	20847	0.319354838709677
790	Female	No	24.75	21110	0.314516129032258
791	Female	No	24.75	21296	0.317741935483871
792	Female	No	24.75	21384	0.3
793	Female	No	24.75	21461	0.316129032258065
794	Female	No	24.75	21497	0.304838709677419
795	Female	No	24.75	21840	0.306451612903226
796	Female	No	24.75	21971	0.3
797	Female	No	24.75	22114	0.343548387096774
798	Female	No	24.75	23395	0.3
799	Female	No	24.75	23505	0.324193548387097
800	Female	No	24.75	23924	0.317741935483871
801	Female	No	25.25	79	0.309139784946237
802	Female	No	25.25	154	0.279569892473118
803	Female	No	25.25	462	0.290322580645161
804	Female	No	25.25	1293	0.317204301075269
805	Female	No	25.25	1324	0.303763440860215
806	Female	No	25.25	1796	0.295698924731183
807	Female	No	25.25	2379	0.301075268817204
808	Female	No	25.25	2865	0.28494623655914
809	Female	No	25.25	2949	0.301075268817204
810	Female	No	25.25	3031	0.311827956989247
811	Female	No	25.25	3709	0.303763440860215
812	Female	No	25.25	3727	0.290322580645161
813	Female	No	25.25	3738	0.309139784946237
814	Female	No	25.25	3825	0.32258064516129
815	Female	No	25.25	3854	0.290322580645161
816	Female	No	25.25	3965	0.287634408602151
817	Female	No	25.25	4046	0.260752688172043
818	Female	No	25.25	4082	0.290322580645161
819	Female	No	25.25	4121	0.295698924731183
820	Female	No	25.25	4297	0.298387096774194
821	Female	No	25.25	4307	0.274193548387097
822	Female	No	25.25	4363	0.301075268817204
823	Female	No	25.25	5266	0.32258064516129
824	Female	No	25.25	6094	0.266129032258065
825	Female	No	25.25	6103	0.28494623655914
826	Female	No	25.25	6413	0.295698924731183
827	Female	No	25.25	6697	0.279569892473118
828	Female	No	25.25	6722	0.295698924731183
829	Female	No	25.25	6863	0.303763440860215
830	Female	No	25.25	7500	0.309139784946237
831	Female	No	25.25	7532	0.295698924731183
832	Female	No	25.25	8085	0.301075268817204
833	Female	No	25.25	8288	0.266129032258065
834	Female	No	25.25	8395	0.309139784946237
835	Female	No	25.25	8406	0.266129032258065
836	Female	No	25.25	8442	0.282258064516129
837	Female	No	25.25	8745	0.293010752688172
838	Female	No	25.25	8774	0.290322580645161
839	Female	No	25.25	8912	0.271505376344086
840	Female	No	25.25	9095	0.303763440860215
841	Female	No	25.25	9384	0.28494623655914
842	Female	No	25.25	9396	0.303763440860215
843	Female	No	25.25	9697	0.276881720430108
844	Female	No	25.25	9907	0.303763440860215
845	Female	No	25.25	10089	0.306451612903226
846	Female	No	25.25	10255	0.301075268817204
847	Female	No	25.25	10535	0.306451612903226
848	Female	No	25.25	11423	0.282258064516129
849	Female	No	25.25	11707	0.295698924731183
850	Female	No	25.25	11963	0.282258064516129
851	Female	No	25.25	12136	0.268817204301075
852	Female	No	25.25	12274	0.287634408602151
853	Female	No	25.25	12361	0.317204301075269
854	Female	No	25.25	12448	0.306451612903226
855	Female	No	25.25	12491	0.282258064516129
856	Female	No	25.25	12519	0.295698924731183
857	Female	No	25.25	12673	0.311827956989247
858	Female	No	25.25	12804	0.298387096774194
859	Female	No	25.25	13157	0.31989247311828
860	Female	No	25.25	13230	0.282258064516129
861	Female	No	25.25	13383	0.274193548387097
862	Female	No	25.25	14122	0.287634408602151
863	Female	No	25.25	14423	0.31989247311828
864	Female	No	25.25	14936	0.306451612903226
865	Female	No	25.25	15042	0.279569892473118
866	Female	No	25.25	15189	0.298387096774194
867	Female	No	25.25	15534	0.293010752688172
868	Female	No	25.25	15609	0.301075268817204
869	Female	No	25.25	16037	0.290322580645161
870	Female	No	25.25	16056	0.303763440860215
871	Female	No	25.25	17391	0.306451612903226
872	Female	No	25.25	17633	0.266129032258065
873	Female	No	25.25	17644	0.282258064516129
874	Female	No	25.25	17688	0.303763440860215
875	Female	No	25.25	17868	0.311827956989247
876	Female	No	25.25	18242	0.301075268817204
877	Female	No	25.25	18732	0.293010752688172
878	Female	No	25.25	19191	0.301075268817204
879	Female	No	25.25	19281	0.311827956989247
880	Female	No	25.25	19319	0.317204301075269
881	Female	No	25.25	19445	0.306451612903226
882	Female	No	25.25	19665	0.28494623655914
883	Female	No	25.25	19670	0.303763440860215
884	Female	No	25.25	19799	0.282258064516129
885	Female	No	25.25	20067	0.306451612903226
886	Female	No	25.25	20160	0.282258064516129
887	Female	No	25.25	20419	0.298387096774194
888	Female	No	25.25	20651	0.290322580645161
889	Female	No	25.25	20847	0.293010752688172
890	Female	No	25.25	21110	0.306451612903226
891	Female	No	25.25	21296	0.287634408602151
892	Female	No	25.25	21384	0.271505376344086
893	Female	No	25.25	21461	0.28494623655914
894	Female	No	25.25	21497	0.279569892473118
895	Female	No	25.25	21840	0.298387096774194
896	Female	No	25.25	21971	0.268817204301075
897	Female	No	25.25	22114	0.274193548387097
898	Female	No	25.25	23395	0.293010752688172
899	Female	No	25.25	23505	0.311827956989247
900	Female	No	25.25	23924	0.276881720430108
901	Female	No	25.75	79	0.370967741935484
902	Female	No	25.75	154	0.391129032258065
903	Female	No	25.75	462	0.32258064516129
904	Female	No	25.75	1293	0.411290322580645
905	Female	No	25.75	1324	0.379032258064516
906	Female	No	25.75	1796	0.342741935483871
907	Female	No	25.75	2379	0.375
908	Female	No	25.75	2865	0.306451612903226
909	Female	No	25.75	2949	0.366935483870968
910	Female	No	25.75	3031	0.415322580645161
911	Female	No	25.75	3709	0.350806451612903
912	Female	No	25.75	3727	0.350806451612903
913	Female	No	25.75	3738	0.395161290322581
914	Female	No	25.75	3825	0.354838709677419
915	Female	No	25.75	3854	0.419354838709677
916	Female	No	25.75	3965	0.298387096774194
917	Female	No	25.75	4046	0.32258064516129
918	Female	No	25.75	4082	0.370967741935484
919	Female	No	25.75	4121	0.358870967741935
920	Female	No	25.75	4297	0.387096774193548
921	Female	No	25.75	4307	0.375
922	Female	No	25.75	4363	0.403225806451613
923	Female	No	25.75	5266	0.387096774193548
924	Female	No	25.75	6094	0.346774193548387
925	Female	No	25.75	6103	0.346774193548387
926	Female	No	25.75	6413	0.395161290322581
927	Female	No	25.75	6697	0.32258064516129
928	Female	No	25.75	6722	0.362903225806452
929	Female	No	25.75	6863	0.391129032258065
930	Female	No	25.75	7500	0.391129032258065
931	Female	No	25.75	7532	0.366935483870968
932	Female	No	25.75	8085	0.330645161290323
933	Female	No	25.75	8288	0.391129032258065
934	Female	No	25.75	8395	0.362903225806452
935	Female	No	25.75	8406	0.326612903225806
936	Female	No	25.75	8442	0.30241935483871
937	Female	No	25.75	8745	0.346774193548387
938	Female	No	25.75	8774	0.310483870967742
939	Female	No	25.75	8912	0.330645161290323
940	Female	No	25.75	9095	0.42741935483871
941	Female	No	25.75	9384	0.262096774193548
942	Female	No	25.75	9396	0.326612903225806
943	Female	No	25.75	9697	0.350806451612903
944	Female	No	25.75	9907	0.314516129032258
945	Female	No	25.75	10089	0.350806451612903
946	Female	No	25.75	10255	0.318548387096774
947	Female	No	25.75	10535	0.30241935483871
948	Female	No	25.75	11423	0.310483870967742
949	Female	No	25.75	11707	0.346774193548387
950	Female	No	25.75	11963	0.362903225806452
951	Female	No	25.75	12136	0.294354838709677
952	Female	No	25.75	12274	0.330645161290323
953	Female	No	25.75	12361	0.346774193548387
954	Female	No	25.75	12448	0.395161290322581
955	Female	No	25.75	12491	0.338709677419355
956	Female	No	25.75	12519	0.30241935483871
957	Female	No	25.75	12673	0.370967741935484
958	Female	No	25.75	12804	0.375
959	Female	No	25.75	13157	0.294354838709677
960	Female	No	25.75	13230	0.399193548387097
961	Female	No	25.75	13383	0.326612903225806
962	Female	No	25.75	14122	0.338709677419355
963	Female	No	25.75	14423	0.415322580645161
964	Female	No	25.75	14936	0.375
965	Female	No	25.75	15042	0.32258064516129
966	Female	No	25.75	15189	0.354838709677419
967	Female	No	25.75	15534	0.278225806451613
968	Female	No	25.75	15609	0.354838709677419
969	Female	No	25.75	16037	0.358870967741935
970	Female	No	25.75	16056	0.314516129032258
971	Female	No	25.75	17391	0.387096774193548
972	Female	No	25.75	17633	0.350806451612903
973	Female	No	25.75	17644	0.354838709677419
974	Female	No	25.75	17688	0.407258064516129
975	Female	No	25.75	17868	0.342741935483871
976	Female	No	25.75	18242	0.290322580645161
977	Female	No	25.75	18732	0.298387096774194
978	Female	No	25.75	19191	0.346774193548387
979	Female	No	25.75	19281	0.391129032258065
980	Female	No	25.75	19319	0.370967741935484
981	Female	No	25.75	19445	0.338709677419355
982	Female	No	25.75	19665	0.366935483870968
983	Female	No	25.75	19670	0.399193548387097
984	Female	No	25.75	19799	0.326612903225806
985	Female	No	25.75	20067	0.358870967741935
986	Female	No	25.75	20160	0.366935483870968
987	Female	No	25.75	20419	0.342741935483871
988	Female	No	25.75	20651	0.346774193548387
989	Female	No	25.75	20847	0.342741935483871
990	Female	No	25.75	21110	0.350806451612903
991	Female	No	25.75	21296	0.350806451612903
992	Female	No	25.75	21384	0.330645161290323
993	Female	No	25.75	21461	0.314516129032258
994	Female	No	25.75	21497	0.346774193548387
995	Female	No	25.75	21840	0.330645161290323
996	Female	No	25.75	21971	0.383064516129032
997	Female	No	25.75	22114	0.358870967741935
998	Female	No	25.75	23395	0.362903225806452
999	Female	No	25.75	23505	0.338709677419355
1000	Female	No	25.75	23924	0.338709677419355
1001	Female	No	26.25	79	0.419354838709677
1002	Female	No	26.25	154	0.39247311827957
1003	Female	No	26.25	462	0.379032258064516
1004	Female	No	26.25	1293	0.422043010752688
1005	Female	No	26.25	1324	0.395161290322581
1006	Female	No	26.25	1796	0.381720430107527
1007	Female	No	26.25	2379	0.346774193548387
1008	Female	No	26.25	2865	0.387096774193548
1009	Female	No	26.25	2949	0.42741935483871
1010	Female	No	26.25	3031	0.451612903225806
1011	Female	No	26.25	3709	0.419354838709677
1012	Female	No	26.25	3727	0.403225806451613
1013	Female	No	26.25	3738	0.405913978494624
1014	Female	No	26.25	3825	0.432795698924731
1015	Female	No	26.25	3854	0.411290322580645
1016	Female	No	26.25	3965	0.389784946236559
1017	Female	No	26.25	4046	0.384408602150538
1018	Female	No	26.25	4082	0.422043010752688
1019	Female	No	26.25	4121	0.397849462365591
1020	Female	No	26.25	4297	0.413978494623656
1021	Female	No	26.25	4307	0.39247311827957
1022	Female	No	26.25	4363	0.400537634408602
1023	Female	No	26.25	5266	0.403225806451613
1024	Female	No	26.25	6094	0.389784946236559
1025	Female	No	26.25	6103	0.395161290322581
1026	Female	No	26.25	6413	0.419354838709677
1027	Female	No	26.25	6697	0.387096774193548
1028	Female	No	26.25	6722	0.381720430107527
1029	Female	No	26.25	6863	0.413978494623656
1030	Female	No	26.25	7500	0.39247311827957
1031	Female	No	26.25	7532	0.387096774193548
1032	Female	No	26.25	8085	0.387096774193548
1033	Female	No	26.25	8288	0.397849462365591
1034	Female	No	26.25	8395	0.387096774193548
1035	Female	No	26.25	8406	0.416666666666667
1036	Female	No	26.25	8442	0.387096774193548
1037	Female	No	26.25	8745	0.330645161290323
1038	Female	No	26.25	8774	0.384408602150538
1039	Female	No	26.25	8912	0.403225806451613
1040	Female	No	26.25	9095	0.419354838709677
1041	Female	No	26.25	9384	0.411290322580645
1042	Female	No	26.25	9396	0.39247311827957
1043	Female	No	26.25	9697	0.397849462365591
1044	Female	No	26.25	9907	0.376344086021505
1045	Female	No	26.25	10089	0.405913978494624
1046	Female	No	26.25	10255	0.39247311827957
1047	Female	No	26.25	10535	0.379032258064516
1048	Female	No	26.25	11423	0.368279569892473
1049	Female	No	26.25	11707	0.381720430107527
1050	Female	No	26.25	11963	0.370967741935484
1051	Female	No	26.25	12136	0.411290322580645
1052	Female	No	26.25	12274	0.424731182795699
1053	Female	No	26.25	12361	0.389784946236559
1054	Female	No	26.25	12448	0.360215053763441
1055	Female	No	26.25	12491	0.39247311827957
1056	Female	No	26.25	12519	0.373655913978495
1057	Female	No	26.25	12673	0.403225806451613
1058	Female	No	26.25	12804	0.408602150537634
1059	Female	No	26.25	13157	0.373655913978495
1060	Female	No	26.25	13230	0.413978494623656
1061	Female	No	26.25	13383	0.395161290322581
1062	Female	No	26.25	14122	0.405913978494624
1063	Female	No	26.25	14423	0.389784946236559
1064	Female	No	26.25	14936	0.39247311827957
1065	Female	No	26.25	15042	0.387096774193548
1066	Female	No	26.25	15189	0.39247311827957
1067	Female	No	26.25	15534	0.389784946236559
1068	Female	No	26.25	15609	0.43010752688172
1069	Female	No	26.25	16037	0.411290322580645
1070	Female	No	26.25	16056	0.389784946236559
1071	Female	No	26.25	17391	0.403225806451613
1072	Female	No	26.25	17633	0.411290322580645
1073	Female	No	26.25	17644	0.395161290322581
1074	Female	No	26.25	17688	0.397849462365591
1075	Female	No	26.25	17868	0.446236559139785
1076	Female	No	26.25	18242	0.376344086021505
1077	Female	No	26.25	18732	0.413978494623656
1078	Female	No	26.25	19191	0.416666666666667
1079	Female	No	26.25	19281	0.435483870967742
1080	Female	No	26.25	19319	0.422043010752688
1081	Female	No	26.25	19445	0.397849462365591
1082	Female	No	26.25	19665	0.397849462365591
1083	Female	No	26.25	19670	0.395161290322581
1084	Female	No	26.25	19799	0.365591397849462
1085	Female	No	26.25	20067	0.413978494623656
1086	Female	No	26.25	20160	0.384408602150538
1087	Female	No	26.25	20419	0.376344086021505
1088	Female	No	26.25	20651	0.432795698924731
1089	Female	No	26.25	20847	0.368279569892473
1090	Female	No	26.25	21110	0.451612903225806
1091	Female	No	26.25	21296	0.416666666666667
1092	Female	No	26.25	21384	0.376344086021505
1093	Female	No	26.25	21461	0.400537634408602
1094	Female	No	26.25	21497	0.43010752688172
1095	Female	No	26.25	21840	0.387096774193548
1096	Female	No	26.25	21971	0.341397849462366
1097	Female	No	26.25	22114	0.411290322580645
1098	Female	No	26.25	23395	0.400537634408602
1099	Female	No	26.25	23505	0.395161290322581
1100	Female	No	26.25	23924	0.416666666666667
1101	Male	No	21.25	79	0.194556451612903
1102	Male	No	21.25	154	0.171370967741935
1103	Male	No	21.25	462	0.19758064516129
1104	Male	No	21.25	1293	0.182459677419355
1105	Male	No	21.25	1324	0.176411290322581
1106	Male	No	21.25	1796	0.188508064516129
1107	Male	No	21.25	2379	0.1875
1108	Male	No	21.25	2865	0.192540322580645
1109	Male	No	21.25	2949	0.190524193548387
1110	Male	No	21.25	3031	0.191532258064516
1111	Male	No	21.25	3709	0.195564516129032
1112	Male	No	21.25	3727	0.182459677419355
1113	Male	No	21.25	3738	0.195564516129032
1114	Male	No	21.25	3825	0.192540322580645
1115	Male	No	21.25	3854	0.1875
1116	Male	No	21.25	3965	0.185483870967742
1117	Male	No	21.25	4046	0.17741935483871
1118	Male	No	21.25	4082	0.185483870967742
1119	Male	No	21.25	4121	0.182459677419355
1120	Male	No	21.25	4297	0.168346774193548
1121	Male	No	21.25	4307	0.180443548387097
1122	Male	No	21.25	4363	0.178427419354839
1123	Male	No	21.25	5266	0.19758064516129
1124	Male	No	21.25	6094	0.179435483870968
1125	Male	No	21.25	6103	0.190524193548387
1126	Male	No	21.25	6413	0.188508064516129
1127	Male	No	21.25	6697	0.189516129032258
1128	Male	No	21.25	6722	0.1875
1129	Male	No	21.25	6863	0.186491935483871
1130	Male	No	21.25	7500	0.185483870967742
1131	Male	No	21.25	7532	0.181451612903226
1132	Male	No	21.25	8085	0.192540322580645
1133	Male	No	21.25	8288	0.186491935483871
1134	Male	No	21.25	8395	0.182459677419355
1135	Male	No	21.25	8406	0.192540322580645
1136	Male	No	21.25	8442	0.190524193548387
1137	Male	No	21.25	8745	0.193548387096774
1138	Male	No	21.25	8774	0.182459677419355
1139	Male	No	21.25	8912	0.178427419354839
1140	Male	No	21.25	9095	0.196572580645161
1141	Male	No	21.25	9384	0.181451612903226
1142	Male	No	21.25	9396	0.189516129032258
1143	Male	No	21.25	9697	0.17741935483871
1144	Male	No	21.25	9907	0.184475806451613
1145	Male	No	21.25	10089	0.186491935483871
1146	Male	No	21.25	10255	0.1875
1147	Male	No	21.25	10535	0.173387096774194
1148	Male	No	21.25	11423	0.186491935483871
1149	Male	No	21.25	11707	0.193548387096774
1150	Male	No	21.25	11963	0.183467741935484
1151	Male	No	21.25	12136	0.181451612903226
1152	Male	No	21.25	12274	0.179435483870968
1153	Male	No	21.25	12361	0.181451612903226
1154	Male	No	21.25	12448	0.190524193548387
1155	Male	No	21.25	12491	0.178427419354839
1156	Male	No	21.25	12519	0.186491935483871
1157	Male	No	21.25	12673	0.183467741935484
1158	Male	No	21.25	12804	0.190524193548387
1159	Male	No	21.25	13157	0.1875
1160	Male	No	21.25	13230	0.193548387096774
1161	Male	No	21.25	13383	0.183467741935484
1162	Male	No	21.25	14122	0.191532258064516
1163	Male	No	21.25	14423	0.183467741935484
1164	Male	No	21.25	14936	0.175403225806452
1165	Male	No	21.25	15042	0.180443548387097
1166	Male	No	21.25	15189	0.179435483870968
1167	Male	No	21.25	15534	0.189516129032258
1168	Male	No	21.25	15609	0.176411290322581
1169	Male	No	21.25	16037	0.183467741935484
1170	Male	No	21.25	16056	0.183467741935484
1171	Male	No	21.25	17391	0.171370967741935
1172	Male	No	21.25	17633	0.180443548387097
1173	Male	No	21.25	17644	0.174395161290323
1174	Male	No	21.25	17688	0.189516129032258
1175	Male	No	21.25	17868	0.1875
1176	Male	No	21.25	18242	0.185483870967742
1177	Male	No	21.25	18732	0.175403225806452
1178	Male	No	21.25	19191	0.174395161290323
1179	Male	No	21.25	19281	0.182459677419355
1180	Male	No	21.25	19319	0.192540322580645
1181	Male	No	21.25	19445	0.192540322580645
1182	Male	No	21.25	19665	0.182459677419355
1183	Male	No	21.25	19670	0.189516129032258
1184	Male	No	21.25	19799	0.188508064516129
1185	Male	No	21.25	20067	0.191532258064516
1186	Male	No	21.25	20160	0.196572580645161
1187	Male	No	21.25	20419	0.179435483870968
1188	Male	No	21.25	20651	0.171370967741935
1189	Male	No	21.25	20847	0.1875
1190	Male	No	21.25	21110	0.195564516129032
1191	Male	No	21.25	21296	0.190524193548387
1192	Male	No	21.25	21384	0.186491935483871
1193	Male	No	21.25	21461	0.179435483870968
1194	Male	No	21.25	21497	0.189516129032258
1195	Male	No	21.25	21840	0.188508064516129
1196	Male	No	21.25	21971	0.190524193548387
1197	Male	No	21.25	22114	0.189516129032258
1198	Male	No	21.25	23395	0.179435483870968
1199	Male	No	21.25	23505	0.184475806451613
1200	Male	No	21.25	23924	0.178427419354839
1201	Male	No	21.75	79	0.153225806451613
1202	Male	No	21.75	154	0.193548387096774
1203	Male	No	21.75	462	0.231854838709677
1204	Male	No	21.75	1293	0.17741935483871
1205	Male	No	21.75	1324	0.179435483870968
1206	Male	No	21.75	1796	0.191532258064516
1207	Male	No	21.75	2379	0.161290322580645
1208	Male	No	21.75	2865	0.19758064516129
1209	Male	No	21.75	2949	0.199596774193548
1210	Male	No	21.75	3031	0.205645161290323
1211	Male	No	21.75	3709	0.195564516129032
1212	Male	No	21.75	3727	0.183467741935484
1213	Male	No	21.75	3738	0.258064516129032
1214	Male	No	21.75	3825	0.173387096774194
1215	Male	No	21.75	3854	0.161290322580645
1216	Male	No	21.75	3965	0.211693548387097
1217	Male	No	21.75	4046	0.145161290322581
1218	Male	No	21.75	4082	0.17741935483871
1219	Male	No	21.75	4121	0.157258064516129
1220	Male	No	21.75	4297	0.161290322580645
1221	Male	No	21.75	4307	0.165322580645161
1222	Male	No	21.75	4363	0.19758064516129
1223	Male	No	21.75	5266	0.175403225806452
1224	Male	No	21.75	6094	0.211693548387097
1225	Male	No	21.75	6103	0.199596774193548
1226	Male	No	21.75	6413	0.173387096774194
1227	Male	No	21.75	6697	0.161290322580645
1228	Male	No	21.75	6722	0.183467741935484
1229	Male	No	21.75	6863	0.217741935483871
1230	Male	No	21.75	7500	0.173387096774194
1231	Male	No	21.75	7532	0.181451612903226
1232	Male	No	21.75	8085	0.17741935483871
1233	Male	No	21.75	8288	0.13508064516129
1234	Male	No	21.75	8395	0.153225806451613
1235	Male	No	21.75	8406	0.19758064516129
1236	Male	No	21.75	8442	0.143145161290323
1237	Male	No	21.75	8745	0.201612903225806
1238	Male	No	21.75	8774	0.227822580645161
1239	Male	No	21.75	8912	0.189516129032258
1240	Male	No	21.75	9095	0.1875
1241	Male	No	21.75	9384	0.213709677419355
1242	Male	No	21.75	9396	0.167338709677419
1243	Male	No	21.75	9697	0.229838709677419
1244	Male	No	21.75	9907	0.219758064516129
1245	Male	No	21.75	10089	0.201612903225806
1246	Male	No	21.75	10255	0.219758064516129
1247	Male	No	21.75	10535	0.219758064516129
1248	Male	No	21.75	11423	0.191532258064516
1249	Male	No	21.75	11707	0.183467741935484
1250	Male	No	21.75	11963	0.149193548387097
1251	Male	No	21.75	12136	0.157258064516129
1252	Male	No	21.75	12274	0.167338709677419
1253	Male	No	21.75	12361	0.175403225806452
1254	Male	No	21.75	12448	0.181451612903226
1255	Male	No	21.75	12491	0.17741935483871
1256	Male	No	21.75	12519	0.191532258064516
1257	Male	No	21.75	12673	0.205645161290323
1258	Male	No	21.75	12804	0.201612903225806
1259	Male	No	21.75	13157	0.205645161290323
1260	Male	No	21.75	13230	0.183467741935484
1261	Male	No	21.75	13383	0.203629032258065
1262	Male	No	21.75	14122	0.219758064516129
1263	Male	No	21.75	14423	0.213709677419355
1264	Male	No	21.75	14936	0.165322580645161
1265	Male	No	21.75	15042	0.201612903225806
1266	Male	No	21.75	15189	0.143145161290323
1267	Male	No	21.75	15534	0.205645161290323
1268	Male	No	21.75	15609	0.185483870967742
1269	Male	No	21.75	16037	0.167338709677419
1270	Male	No	21.75	16056	0.145161290322581
1271	Male	No	21.75	17391	0.13508064516129
1272	Male	No	21.75	17633	0.221774193548387
1273	Male	No	21.75	17644	0.161290322580645
1274	Male	No	21.75	17688	0.19758064516129
1275	Male	No	21.75	17868	0.223790322580645
1276	Male	No	21.75	18242	0.153225806451613
1277	Male	No	21.75	18732	0.147177419354839
1278	Male	No	21.75	19191	0.203629032258065
1279	Male	No	21.75	19281	0.147177419354839
1280	Male	No	21.75	19319	0.193548387096774
1281	Male	No	21.75	19445	0.227822580645161
1282	Male	No	21.75	19665	0.157258064516129
1283	Male	No	21.75	19670	0.169354838709677
1284	Male	No	21.75	19799	0.223790322580645
1285	Male	No	21.75	20067	0.169354838709677
1286	Male	No	21.75	20160	0.191532258064516
1287	Male	No	21.75	20419	0.171370967741935
1288	Male	No	21.75	20651	0.219758064516129
1289	Male	No	21.75	20847	0.189516129032258
1290	Male	No	21.75	21110	0.211693548387097
1291	Male	No	21.75	21296	0.189516129032258
1292	Male	No	21.75	21384	0.217741935483871
1293	Male	No	21.75	21461	0.17741935483871
1294	Male	No	21.75	21497	0.209677419354839
1295	Male	No	21.75	21840	0.171370967741935
1296	Male	No	21.75	21971	0.1875
1297	Male	No	21.75	22114	0.139112903225806
1298	Male	No	21.75	23395	0.155241935483871
1299	Male	No	21.75	23505	0.185483870967742
1300	Male	No	21.75	23924	0.231854838709677
1301	Male	No	22.25	79	0.240322580645161
1302	Male	No	22.25	154	0.214516129032258
1303	Male	No	22.25	462	0.230645161290323
1304	Male	No	22.25	1293	0.204838709677419
1305	Male	No	22.25	1324	0.188709677419355
1306	Male	No	22.25	1796	0.2
1307	Male	No	22.25	2379	0.209677419354839
1308	Male	No	22.25	2865	0.198387096774194
1309	Male	No	22.25	2949	0.204838709677419
1310	Male	No	22.25	3031	0.217741935483871
1311	Male	No	22.25	3709	0.216129032258065
1312	Male	No	22.25	3727	0.188709677419355
1313	Male	No	22.25	3738	0.216129032258065
1314	Male	No	22.25	3825	0.2
1315	Male	No	22.25	3854	0.196774193548387
1316	Male	No	22.25	3965	0.187096774193548
1317	Male	No	22.25	4046	0.217741935483871
1318	Male	No	22.25	4082	0.195161290322581
1319	Male	No	22.25	4121	0.188709677419355
1320	Male	No	22.25	4297	0.198387096774194
1321	Male	No	22.25	4307	0.214516129032258
1322	Male	No	22.25	4363	0.201612903225806
1323	Male	No	22.25	5266	0.243548387096774
1324	Male	No	22.25	6094	0.195161290322581
1325	Male	No	22.25	6103	0.198387096774194
1326	Male	No	22.25	6413	0.198387096774194
1327	Male	No	22.25	6697	0.214516129032258
1328	Male	No	22.25	6722	0.209677419354839
1329	Male	No	22.25	6863	0.183870967741935
1330	Male	No	22.25	7500	0.217741935483871
1331	Male	No	22.25	7532	0.193548387096774
1332	Male	No	22.25	8085	0.2
1333	Male	No	22.25	8288	0.196774193548387
1334	Male	No	22.25	8395	0.182258064516129
1335	Male	No	22.25	8406	0.217741935483871
1336	Male	No	22.25	8442	0.179032258064516
1337	Male	No	22.25	8745	0.2
1338	Male	No	22.25	8774	0.211290322580645
1339	Male	No	22.25	8912	0.217741935483871
1340	Male	No	22.25	9095	0.208064516129032
1341	Male	No	22.25	9384	0.193548387096774
1342	Male	No	22.25	9396	0.240322580645161
1343	Male	No	22.25	9697	0.191935483870968
1344	Male	No	22.25	9907	0.187096774193548
1345	Male	No	22.25	10089	0.190322580645161
1346	Male	No	22.25	10255	0.206451612903226
1347	Male	No	22.25	10535	0.188709677419355
1348	Male	No	22.25	11423	0.179032258064516
1349	Male	No	22.25	11707	0.214516129032258
1350	Male	No	22.25	11963	0.208064516129032
1351	Male	No	22.25	12136	0.211290322580645
1352	Male	No	22.25	12274	0.198387096774194
1353	Male	No	22.25	12361	0.217741935483871
1354	Male	No	22.25	12448	0.187096774193548
1355	Male	No	22.25	12491	0.216129032258065
1356	Male	No	22.25	12519	0.190322580645161
1357	Male	No	22.25	12673	0.220967741935484
1358	Male	No	22.25	12804	0.190322580645161
1359	Male	No	22.25	13157	0.211290322580645
1360	Male	No	22.25	13230	0.191935483870968
1361	Male	No	22.25	13383	0.216129032258065
1362	Male	No	22.25	14122	0.209677419354839
1363	Male	No	22.25	14423	0.235483870967742
1364	Male	No	22.25	14936	0.212903225806452
1365	Male	No	22.25	15042	0.193548387096774
1366	Male	No	22.25	15189	0.188709677419355
1367	Male	No	22.25	15534	0.219354838709677
1368	Male	No	22.25	15609	0.209677419354839
1369	Male	No	22.25	16037	0.209677419354839
1370	Male	No	22.25	16056	0.208064516129032
1371	Male	No	22.25	17391	0.180645161290323
1372	Male	No	22.25	17633	0.201612903225806
1373	Male	No	22.25	17644	0.208064516129032
1374	Male	No	22.25	17688	0.2
1375	Male	No	22.25	17868	0.198387096774194
1376	Male	No	22.25	18242	0.211290322580645
1377	Male	No	22.25	18732	0.229032258064516
1378	Male	No	22.25	19191	0.216129032258065
1379	Male	No	22.25	19281	0.195161290322581
1380	Male	No	22.25	19319	0.224193548387097
1381	Male	No	22.25	19445	0.216129032258065
1382	Male	No	22.25	19665	0.2
1383	Male	No	22.25	19670	0.191935483870968
1384	Male	No	22.25	19799	0.220967741935484
1385	Male	No	22.25	20067	0.217741935483871
1386	Male	No	22.25	20160	0.206451612903226
1387	Male	No	22.25	20419	0.212903225806452
1388	Male	No	22.25	20651	0.179032258064516
1389	Male	No	22.25	20847	0.191935483870968
1390	Male	No	22.25	21110	0.2
1391	Male	No	22.25	21296	0.204838709677419
1392	Male	No	22.25	21384	0.180645161290323
1393	Male	No	22.25	21461	0.211290322580645
1394	Male	No	22.25	21497	0.211290322580645
1395	Male	No	22.25	21840	0.212903225806452
1396	Male	No	22.25	21971	0.212903225806452
1397	Male	No	22.25	22114	0.195161290322581
1398	Male	No	22.25	23395	0.22258064516129
1399	Male	No	22.25	23505	0.193548387096774
1400	Male	No	22.25	23924	0.22741935483871
1401	Male	No	22.75	79	0.235483870967742
1402	Male	No	22.75	154	0.22741935483871
1403	Male	No	22.75	462	0.22258064516129
1404	Male	No	22.75	1293	0.203225806451613
1405	Male	No	22.75	1324	0.240322580645161
1406	Male	No	22.75	1796	0.183870967741935
1407	Male	No	22.75	2379	0.214516129032258
1408	Male	No	22.75	2865	0.201612903225806
1409	Male	No	22.75	2949	0.224193548387097
1410	Male	No	22.75	3031	0.245161290322581
1411	Male	No	22.75	3709	0.224193548387097
1412	Male	No	22.75	3727	0.193548387096774
1413	Male	No	22.75	3738	0.203225806451613
1414	Male	No	22.75	3825	0.25
1415	Male	No	22.75	3854	0.22258064516129
1416	Male	No	22.75	3965	0.170967741935484
1417	Male	No	22.75	4046	0.230645161290323
1418	Male	No	22.75	4082	0.2
1419	Male	No	22.75	4121	0.211290322580645
1420	Male	No	22.75	4297	0.191935483870968
1421	Male	No	22.75	4307	0.212903225806452
1422	Male	No	22.75	4363	0.230645161290323
1423	Male	No	22.75	5266	0.206451612903226
1424	Male	No	22.75	6094	0.2
1425	Male	No	22.75	6103	0.212903225806452
1426	Male	No	22.75	6413	0.229032258064516
1427	Male	No	22.75	6697	0.219354838709677
1428	Male	No	22.75	6722	0.206451612903226
1429	Male	No	22.75	6863	0.224193548387097
1430	Male	No	22.75	7500	0.22741935483871
1431	Male	No	22.75	7532	0.201612903225806
1432	Male	No	22.75	8085	0.230645161290323
1433	Male	No	22.75	8288	0.208064516129032
1434	Male	No	22.75	8395	0.191935483870968
1435	Male	No	22.75	8406	0.212903225806452
1436	Male	No	22.75	8442	0.191935483870968
1437	Male	No	22.75	8745	0.22741935483871
1438	Male	No	22.75	8774	0.224193548387097
1439	Male	No	22.75	8912	0.204838709677419
1440	Male	No	22.75	9095	0.214516129032258
1441	Male	No	22.75	9384	0.224193548387097
1442	Male	No	22.75	9396	0.211290322580645
1443	Male	No	22.75	9697	0.235483870967742
1444	Male	No	22.75	9907	0.230645161290323
1445	Male	No	22.75	10089	0.196774193548387
1446	Male	No	22.75	10255	0.211290322580645
1447	Male	No	22.75	10535	0.179032258064516
1448	Male	No	22.75	11423	0.229032258064516
1449	Male	No	22.75	11707	0.216129032258065
1450	Male	No	22.75	11963	0.208064516129032
1451	Male	No	22.75	12136	0.237096774193548
1452	Male	No	22.75	12274	0.2
1453	Male	No	22.75	12361	0.216129032258065
1454	Male	No	22.75	12448	0.188709677419355
1455	Male	No	22.75	12491	0.225806451612903
1456	Male	No	22.75	12519	0.203225806451613
1457	Male	No	22.75	12673	0.203225806451613
1458	Male	No	22.75	12804	0.225806451612903
1459	Male	No	22.75	13157	0.22258064516129
1460	Male	No	22.75	13230	0.209677419354839
1461	Male	No	22.75	13383	0.235483870967742
1462	Male	No	22.75	14122	0.201612903225806
1463	Male	No	22.75	14423	0.219354838709677
1464	Male	No	22.75	14936	0.209677419354839
1465	Male	No	22.75	15042	0.230645161290323
1466	Male	No	22.75	15189	0.22741935483871
1467	Male	No	22.75	15534	0.196774193548387
1468	Male	No	22.75	15609	0.201612903225806
1469	Male	No	22.75	16037	0.224193548387097
1470	Male	No	22.75	16056	0.216129032258065
1471	Male	No	22.75	17391	0.211290322580645
1472	Male	No	22.75	17633	0.203225806451613
1473	Male	No	22.75	17644	0.201612903225806
1474	Male	No	22.75	17688	0.22258064516129
1475	Male	No	22.75	17868	0.201612903225806
1476	Male	No	22.75	18242	0.212903225806452
1477	Male	No	22.75	18732	0.209677419354839
1478	Male	No	22.75	19191	0.17741935483871
1479	Male	No	22.75	19281	0.183870967741935
1480	Male	No	22.75	19319	0.235483870967742
1481	Male	No	22.75	19445	0.220967741935484
1482	Male	No	22.75	19665	0.217741935483871
1483	Male	No	22.75	19670	0.225806451612903
1484	Male	No	22.75	19799	0.237096774193548
1485	Male	No	22.75	20067	0.193548387096774
1486	Male	No	22.75	20160	0.198387096774194
1487	Male	No	22.75	20419	0.216129032258065
1488	Male	No	22.75	20651	0.229032258064516
1489	Male	No	22.75	20847	0.179032258064516
1490	Male	No	22.75	21110	0.206451612903226
1491	Male	No	22.75	21296	0.2
1492	Male	No	22.75	21384	0.191935483870968
1493	Male	No	22.75	21461	0.208064516129032
1494	Male	No	22.75	21497	0.225806451612903
1495	Male	No	22.75	21840	0.212903225806452
1496	Male	No	22.75	21971	0.211290322580645
1497	Male	No	22.75	22114	0.245161290322581
1498	Male	No	22.75	23395	0.224193548387097
1499	Male	No	22.75	23505	0.2
1500	Male	No	22.75	23924	0.22258064516129
1501	Male	No	23.25	79	0.244239631336406
1502	Male	No	23.25	154	0.207373271889401
1503	Male	No	23.25	462	0.220046082949309
1504	Male	No	23.25	1293	0.22926267281106
1505	Male	No	23.25	1324	0.21889400921659
1506	Male	No	23.25	1796	0.231566820276498
1507	Male	No	23.25	2379	0.220046082949309
1508	Male	No	23.25	2865	0.206221198156682
1509	Male	No	23.25	2949	0.228110599078341
1510	Male	No	23.25	3031	0.235023041474654
1511	Male	No	23.25	3709	0.20852534562212
1512	Male	No	23.25	3727	0.255760368663594
1513	Male	No	23.25	3738	0.22926267281106
1514	Male	No	23.25	3825	0.238479262672811
1515	Male	No	23.25	3854	0.243087557603687
1516	Male	No	23.25	3965	0.214285714285714
1517	Male	No	23.25	4046	0.20852534562212
1518	Male	No	23.25	4082	0.230414746543779
1519	Male	No	23.25	4121	0.226958525345622
1520	Male	No	23.25	4297	0.232718894009217
1521	Male	No	23.25	4307	0.215437788018433
1522	Male	No	23.25	4363	0.230414746543779
1523	Male	No	23.25	5266	0.207373271889401
1524	Male	No	23.25	6094	0.216589861751152
1525	Male	No	23.25	6103	0.224654377880184
1526	Male	No	23.25	6413	0.224654377880184
1527	Male	No	23.25	6697	0.216589861751152
1528	Male	No	23.25	6722	0.232718894009217
1529	Male	No	23.25	6863	0.251152073732719
1530	Male	No	23.25	7500	0.23963133640553
1531	Male	No	23.25	7532	0.217741935483871
1532	Male	No	23.25	8085	0.226958525345622
1533	Male	No	23.25	8288	0.220046082949309
1534	Male	No	23.25	8395	0.195852534562212
1535	Male	No	23.25	8406	0.224654377880184
1536	Male	No	23.25	8442	0.217741935483871
1537	Male	No	23.25	8745	0.231566820276498
1538	Male	No	23.25	8774	0.228110599078341
1539	Male	No	23.25	8912	0.202764976958525
1540	Male	No	23.25	9095	0.221198156682028
1541	Male	No	23.25	9384	0.217741935483871
1542	Male	No	23.25	9396	0.226958525345622
1543	Male	No	23.25	9697	0.220046082949309
1544	Male	No	23.25	9907	0.221198156682028
1545	Male	No	23.25	10089	0.228110599078341
1546	Male	No	23.25	10255	0.238479262672811
1547	Male	No	23.25	10535	0.205069124423963
1548	Male	No	23.25	11423	0.223502304147465
1549	Male	No	23.25	11707	0.214285714285714
1550	Male	No	23.25	11963	0.203917050691244
1551	Male	No	23.25	12136	0.203917050691244
1552	Male	No	23.25	12274	0.211981566820276
1553	Male	No	23.25	12361	0.205069124423963
1554	Male	No	23.25	12448	0.211981566820276
1555	Male	No	23.25	12491	0.200460829493088
1556	Male	No	23.25	12519	0.215437788018433
1557	Male	No	23.25	12673	0.243087557603687
1558	Male	No	23.25	12804	0.23963133640553
1559	Male	No	23.25	13157	0.231566820276498
1560	Male	No	23.25	13230	0.222350230414747
1561	Male	No	23.25	13383	0.235023041474654
1562	Male	No	23.25	14122	0.217741935483871
1563	Male	No	23.25	14423	0.248847926267281
1564	Male	No	23.25	14936	0.233870967741935
1565	Male	No	23.25	15042	0.215437788018433
1566	Male	No	23.25	15189	0.243087557603687
1567	Male	No	23.25	15534	0.238479262672811
1568	Male	No	23.25	15609	0.21889400921659
1569	Male	No	23.25	16037	0.214285714285714
1570	Male	No	23.25	16056	0.225806451612903
1571	Male	No	23.25	17391	0.222350230414747
1572	Male	No	23.25	17633	0.230414746543779
1573	Male	No	23.25	17644	0.211981566820276
1574	Male	No	23.25	17688	0.226958525345622
1575	Male	No	23.25	17868	0.226958525345622
1576	Male	No	23.25	18242	0.221198156682028
1577	Male	No	23.25	18732	0.220046082949309
1578	Male	No	23.25	19191	0.225806451612903
1579	Male	No	23.25	19281	0.223502304147465
1580	Male	No	23.25	19319	0.223502304147465
1581	Male	No	23.25	19445	0.237327188940092
1582	Male	No	23.25	19665	0.22926267281106
1583	Male	No	23.25	19670	0.201612903225806
1584	Male	No	23.25	19799	0.23963133640553
1585	Male	No	23.25	20067	0.214285714285714
1586	Male	No	23.25	20160	0.243087557603687
1587	Male	No	23.25	20419	0.237327188940092
1588	Male	No	23.25	20651	0.22926267281106
1589	Male	No	23.25	20847	0.202764976958525
1590	Male	No	23.25	21110	0.206221198156682
1591	Male	No	23.25	21296	0.230414746543779
1592	Male	No	23.25	21384	0.22926267281106
1593	Male	No	23.25	21461	0.200460829493088
1594	Male	No	23.25	21497	0.210829493087558
1595	Male	No	23.25	21840	0.205069124423963
1596	Male	No	23.25	21971	0.223502304147465
1597	Male	No	23.25	22114	0.228110599078341
1598	Male	No	23.25	23395	0.243087557603687
1599	Male	No	23.25	23505	0.238479262672811
1600	Male	No	23.25	23924	0.226958525345622
1601	Male	No	23.75	79	0.267741935483871
1602	Male	No	23.75	154	0.266129032258065
1603	Male	No	23.75	462	0.270967741935484
1604	Male	No	23.75	1293	0.266129032258065
1605	Male	No	23.75	1324	0.243548387096774
1606	Male	No	23.75	1796	0.251612903225806
1607	Male	No	23.75	2379	0.229032258064516
1608	Male	No	23.75	2865	0.237096774193548
1609	Male	No	23.75	2949	0.245161290322581
1610	Male	No	23.75	3031	0.243548387096774
1611	Male	No	23.75	3709	0.246774193548387
1612	Male	No	23.75	3727	0.266129032258065
1613	Male	No	23.75	3738	0.264516129032258
1614	Male	No	23.75	3825	0.253225806451613
1615	Male	No	23.75	3854	0.270967741935484
1616	Male	No	23.75	3965	0.243548387096774
1617	Male	No	23.75	4046	0.293548387096774
1618	Male	No	23.75	4082	0.238709677419355
1619	Male	No	23.75	4121	0.238709677419355
1620	Male	No	23.75	4297	0.22741935483871
1621	Male	No	23.75	4307	0.245161290322581
1622	Male	No	23.75	4363	0.256451612903226
1623	Male	No	23.75	5266	0.258064516129032
1624	Male	No	23.75	6094	0.254838709677419
1625	Male	No	23.75	6103	0.280645161290323
1626	Male	No	23.75	6413	0.270967741935484
1627	Male	No	23.75	6697	0.230645161290323
1628	Male	No	23.75	6722	0.22258064516129
1629	Male	No	23.75	6863	0.25
1630	Male	No	23.75	7500	0.261290322580645
1631	Male	No	23.75	7532	0.269354838709677
1632	Male	No	23.75	8085	0.229032258064516
1633	Male	No	23.75	8288	0.262903225806452
1634	Male	No	23.75	8395	0.241935483870968
1635	Male	No	23.75	8406	0.248387096774194
1636	Male	No	23.75	8442	0.232258064516129
1637	Male	No	23.75	8745	0.251612903225806
1638	Male	No	23.75	8774	0.238709677419355
1639	Male	No	23.75	8912	0.25
1640	Male	No	23.75	9095	0.256451612903226
1641	Male	No	23.75	9384	0.267741935483871
1642	Male	No	23.75	9396	0.279032258064516
1643	Male	No	23.75	9697	0.259677419354839
1644	Male	No	23.75	9907	0.232258064516129
1645	Male	No	23.75	10089	0.251612903225806
1646	Male	No	23.75	10255	0.248387096774194
1647	Male	No	23.75	10535	0.267741935483871
1648	Male	No	23.75	11423	0.256451612903226
1649	Male	No	23.75	11707	0.25
1650	Male	No	23.75	11963	0.259677419354839
1651	Male	No	23.75	12136	0.235483870967742
1652	Male	No	23.75	12274	0.235483870967742
1653	Male	No	23.75	12361	0.259677419354839
1654	Male	No	23.75	12448	0.229032258064516
1655	Male	No	23.75	12491	0.267741935483871
1656	Male	No	23.75	12519	0.238709677419355
1657	Male	No	23.75	12673	0.248387096774194
1658	Male	No	23.75	12804	0.240322580645161
1659	Male	No	23.75	13157	0.254838709677419
1660	Male	No	23.75	13230	0.25
1661	Male	No	23.75	13383	0.262903225806452
1662	Male	No	23.75	14122	0.27741935483871
1663	Male	No	23.75	14423	0.251612903225806
1664	Male	No	23.75	14936	0.254838709677419
1665	Male	No	23.75	15042	0.264516129032258
1666	Male	No	23.75	15189	0.285483870967742
1667	Male	No	23.75	15534	0.274193548387097
1668	Male	No	23.75	15609	0.235483870967742
1669	Male	No	23.75	16037	0.269354838709677
1670	Male	No	23.75	16056	0.256451612903226
1671	Male	No	23.75	17391	0.256451612903226
1672	Male	No	23.75	17633	0.246774193548387
1673	Male	No	23.75	17644	0.269354838709677
1674	Male	No	23.75	17688	0.27741935483871
1675	Male	No	23.75	17868	0.253225806451613
1676	Male	No	23.75	18242	0.275806451612903
1677	Male	No	23.75	18732	0.275806451612903
1678	Male	No	23.75	19191	0.254838709677419
1679	Male	No	23.75	19281	0.254838709677419
1680	Male	No	23.75	19319	0.258064516129032
1681	Male	No	23.75	19445	0.27258064516129
1682	Male	No	23.75	19665	0.267741935483871
1683	Male	No	23.75	19670	0.258064516129032
1684	Male	No	23.75	19799	0.243548387096774
1685	Male	No	23.75	20067	0.237096774193548
1686	Male	No	23.75	20160	0.267741935483871
1687	Male	No	23.75	20419	0.266129032258065
1688	Male	No	23.75	20651	0.240322580645161
1689	Male	No	23.75	20847	0.22258064516129
1690	Male	No	23.75	21110	0.238709677419355
1691	Male	No	23.75	21296	0.254838709677419
1692	Male	No	23.75	21384	0.259677419354839
1693	Male	No	23.75	21461	0.267741935483871
1694	Male	No	23.75	21497	0.253225806451613
1695	Male	No	23.75	21840	0.237096774193548
1696	Male	No	23.75	21971	0.256451612903226
1697	Male	No	23.75	22114	0.246774193548387
1698	Male	No	23.75	23395	0.259677419354839
1699	Male	No	23.75	23505	0.261290322580645
1700	Male	No	23.75	23924	0.245161290322581
1701	Male	No	24.25	79	0.280645161290323
1702	Male	No	24.25	154	0.27741935483871
1703	Male	No	24.25	462	0.269354838709677
1704	Male	No	24.25	1293	0.282258064516129
1705	Male	No	24.25	1324	0.256451612903226
1706	Male	No	24.25	1796	0.261290322580645
1707	Male	No	24.25	2379	0.27258064516129
1708	Male	No	24.25	2865	0.275806451612903
1709	Male	No	24.25	2949	0.27258064516129
1710	Male	No	24.25	3031	0.291935483870968
1711	Male	No	24.25	3709	0.256451612903226
1712	Male	No	24.25	3727	0.261290322580645
1713	Male	No	24.25	3738	0.282258064516129
1714	Male	No	24.25	3825	0.270967741935484
1715	Male	No	24.25	3854	0.256451612903226
1716	Male	No	24.25	3965	0.261290322580645
1717	Male	No	24.25	4046	0.258064516129032
1718	Male	No	24.25	4082	0.266129032258065
1719	Male	No	24.25	4121	0.261290322580645
1720	Male	No	24.25	4297	0.267741935483871
1721	Male	No	24.25	4307	0.25
1722	Male	No	24.25	4363	0.261290322580645
1723	Male	No	24.25	5266	0.240322580645161
1724	Male	No	24.25	6094	0.246774193548387
1725	Male	No	24.25	6103	0.256451612903226
1726	Male	No	24.25	6413	0.3
1727	Male	No	24.25	6697	0.258064516129032
1728	Male	No	24.25	6722	0.258064516129032
1729	Male	No	24.25	6863	0.267741935483871
1730	Male	No	24.25	7500	0.270967741935484
1731	Male	No	24.25	7532	0.261290322580645
1732	Male	No	24.25	8085	0.248387096774194
1733	Male	No	24.25	8288	0.258064516129032
1734	Male	No	24.25	8395	0.258064516129032
1735	Male	No	24.25	8406	0.245161290322581
1736	Male	No	24.25	8442	0.245161290322581
1737	Male	No	24.25	8745	0.246774193548387
1738	Male	No	24.25	8774	0.259677419354839
1739	Male	No	24.25	8912	0.269354838709677
1740	Male	No	24.25	9095	0.285483870967742
1741	Male	No	24.25	9384	0.270967741935484
1742	Male	No	24.25	9396	0.229032258064516
1743	Male	No	24.25	9697	0.256451612903226
1744	Male	No	24.25	9907	0.259677419354839
1745	Male	No	24.25	10089	0.248387096774194
1746	Male	No	24.25	10255	0.245161290322581
1747	Male	No	24.25	10535	0.253225806451613
1748	Male	No	24.25	11423	0.27741935483871
1749	Male	No	24.25	11707	0.261290322580645
1750	Male	No	24.25	11963	0.253225806451613
1751	Male	No	24.25	12136	0.259677419354839
1752	Male	No	24.25	12274	0.269354838709677
1753	Male	No	24.25	12361	0.287096774193548
1754	Male	No	24.25	12448	0.269354838709677
1755	Male	No	24.25	12491	0.269354838709677
1756	Male	No	24.25	12519	0.254838709677419
1757	Male	No	24.25	12673	0.253225806451613
1758	Male	No	24.25	12804	0.248387096774194
1759	Male	No	24.25	13157	0.248387096774194
1760	Male	No	24.25	13230	0.253225806451613
1761	Male	No	24.25	13383	0.254838709677419
1762	Male	No	24.25	14122	0.262903225806452
1763	Male	No	24.25	14423	0.259677419354839
1764	Male	No	24.25	14936	0.243548387096774
1765	Male	No	24.25	15042	0.27258064516129
1766	Male	No	24.25	15189	0.275806451612903
1767	Male	No	24.25	15534	0.274193548387097
1768	Male	No	24.25	15609	0.270967741935484
1769	Male	No	24.25	16037	0.262903225806452
1770	Male	No	24.25	16056	0.245161290322581
1771	Male	No	24.25	17391	0.275806451612903
1772	Male	No	24.25	17633	0.233870967741935
1773	Male	No	24.25	17644	0.264516129032258
1774	Male	No	24.25	17688	0.269354838709677
1775	Male	No	24.25	17868	0.274193548387097
1776	Male	No	24.25	18242	0.280645161290323
1777	Male	No	24.25	18732	0.270967741935484
1778	Male	No	24.25	19191	0.261290322580645
1779	Male	No	24.25	19281	0.269354838709677
1780	Male	No	24.25	19319	0.240322580645161
1781	Male	No	24.25	19445	0.267741935483871
1782	Male	No	24.25	19665	0.280645161290323
1783	Male	No	24.25	19670	0.295161290322581
1784	Male	No	24.25	19799	0.274193548387097
1785	Male	No	24.25	20067	0.261290322580645
1786	Male	No	24.25	20160	0.262903225806452
1787	Male	No	24.25	20419	0.27741935483871
1788	Male	No	24.25	20651	0.232258064516129
1789	Male	No	24.25	20847	0.261290322580645
1790	Male	No	24.25	21110	0.251612903225806
1791	Male	No	24.25	21296	0.283870967741935
1792	Male	No	24.25	21384	0.266129032258065
1793	Male	No	24.25	21461	0.274193548387097
1794	Male	No	24.25	21497	0.258064516129032
1795	Male	No	24.25	21840	0.283870967741935
1796	Male	No	24.25	21971	0.258064516129032
1797	Male	No	24.25	22114	0.251612903225806
1798	Male	No	24.25	23395	0.27741935483871
1799	Male	No	24.25	23505	0.251612903225806
1800	Male	No	24.25	23924	0.274193548387097
1801	Male	No	24.75	79	0.254032258064516
1802	Male	No	24.75	154	0.294354838709677
1803	Male	No	24.75	462	0.290322580645161
1804	Male	No	24.75	1293	0.266129032258065
1805	Male	No	24.75	1324	0.266129032258065
1806	Male	No	24.75	1796	0.282258064516129
1807	Male	No	24.75	2379	0.274193548387097
1808	Male	No	24.75	2865	0.282258064516129
1809	Male	No	24.75	2949	0.310483870967742
1810	Male	No	24.75	3031	0.266129032258065
1811	Male	No	24.75	3709	0.298387096774194
1812	Male	No	24.75	3727	0.274193548387097
1813	Male	No	24.75	3738	0.270161290322581
1814	Male	No	24.75	3825	0.278225806451613
1815	Male	No	24.75	3854	0.278225806451613
1816	Male	No	24.75	3965	0.282258064516129
1817	Male	No	24.75	4046	0.282258064516129
1818	Male	No	24.75	4082	0.294354838709677
1819	Male	No	24.75	4121	0.213709677419355
1820	Male	No	24.75	4297	0.290322580645161
1821	Male	No	24.75	4307	0.270161290322581
1822	Male	No	24.75	4363	0.270161290322581
1823	Male	No	24.75	5266	0.282258064516129
1824	Male	No	24.75	6094	0.318548387096774
1825	Male	No	24.75	6103	0.282258064516129
1826	Male	No	24.75	6413	0.278225806451613
1827	Male	No	24.75	6697	0.245967741935484
1828	Male	No	24.75	6722	0.270161290322581
1829	Male	No	24.75	6863	0.282258064516129
1830	Male	No	24.75	7500	0.290322580645161
1831	Male	No	24.75	7532	0.282258064516129
1832	Male	No	24.75	8085	0.233870967741935
1833	Male	No	24.75	8288	0.270161290322581
1834	Male	No	24.75	8395	0.241935483870968
1835	Male	No	24.75	8406	0.274193548387097
1836	Male	No	24.75	8442	0.270161290322581
1837	Male	No	24.75	8745	0.274193548387097
1838	Male	No	24.75	8774	0.245967741935484
1839	Male	No	24.75	8912	0.282258064516129
1840	Male	No	24.75	9095	0.274193548387097
1841	Male	No	24.75	9384	0.310483870967742
1842	Male	No	24.75	9396	0.306451612903226
1843	Male	No	24.75	9697	0.298387096774194
1844	Male	No	24.75	9907	0.258064516129032
1845	Male	No	24.75	10089	0.258064516129032
1846	Male	No	24.75	10255	0.245967741935484
1847	Male	No	24.75	10535	0.30241935483871
1848	Male	No	24.75	11423	0.290322580645161
1849	Male	No	24.75	11707	0.286290322580645
1850	Male	No	24.75	11963	0.258064516129032
1851	Male	No	24.75	12136	0.32258064516129
1852	Male	No	24.75	12274	0.254032258064516
1853	Male	No	24.75	12361	0.30241935483871
1854	Male	No	24.75	12448	0.30241935483871
1855	Male	No	24.75	12491	0.278225806451613
1856	Male	No	24.75	12519	0.274193548387097
1857	Male	No	24.75	12673	0.266129032258065
1858	Male	No	24.75	12804	0.278225806451613
1859	Male	No	24.75	13157	0.282258064516129
1860	Male	No	24.75	13230	0.294354838709677
1861	Male	No	24.75	13383	0.290322580645161
1862	Male	No	24.75	14122	0.290322580645161
1863	Male	No	24.75	14423	0.274193548387097
1864	Male	No	24.75	14936	0.298387096774194
1865	Male	No	24.75	15042	0.318548387096774
1866	Male	No	24.75	15189	0.245967741935484
1867	Male	No	24.75	15534	0.298387096774194
1868	Male	No	24.75	15609	0.290322580645161
1869	Male	No	24.75	16037	0.274193548387097
1870	Male	No	24.75	16056	0.278225806451613
1871	Male	No	24.75	17391	0.278225806451613
1872	Male	No	24.75	17633	0.286290322580645
1873	Male	No	24.75	17644	0.278225806451613
1874	Male	No	24.75	17688	0.278225806451613
1875	Male	No	24.75	17868	0.274193548387097
1876	Male	No	24.75	18242	0.262096774193548
1877	Male	No	24.75	18732	0.266129032258065
1878	Male	No	24.75	19191	0.298387096774194
1879	Male	No	24.75	19281	0.25
1880	Male	No	24.75	19319	0.274193548387097
1881	Male	No	24.75	19445	0.278225806451613
1882	Male	No	24.75	19665	0.30241935483871
1883	Male	No	24.75	19670	0.30241935483871
1884	Male	No	24.75	19799	0.258064516129032
1885	Male	No	24.75	20067	0.278225806451613
1886	Male	No	24.75	20160	0.294354838709677
1887	Male	No	24.75	20419	0.270161290322581
1888	Male	No	24.75	20651	0.282258064516129
1889	Male	No	24.75	20847	0.278225806451613
1890	Male	No	24.75	21110	0.278225806451613
1891	Male	No	24.75	21296	0.318548387096774
1892	Male	No	24.75	21384	0.262096774193548
1893	Male	No	24.75	21461	0.229838709677419
1894	Male	No	24.75	21497	0.274193548387097
1895	Male	No	24.75	21840	0.274193548387097
1896	Male	No	24.75	21971	0.262096774193548
1897	Male	No	24.75	22114	0.278225806451613
1898	Male	No	24.75	23395	0.286290322580645
1899	Male	No	24.75	23505	0.270161290322581
1900	Male	No	24.75	23924	0.262096774193548
1901	Male	No	25.25	79	0.298387096774194
1902	Male	No	25.25	154	0.310483870967742
1903	Male	No	25.25	462	0.233870967741935
1904	Male	No	25.25	1293	0.30241935483871
1905	Male	No	25.25	1324	0.314516129032258
1906	Male	No	25.25	1796	0.32258064516129
1907	Male	No	25.25	2379	0.290322580645161
1908	Male	No	25.25	2865	0.278225806451613
1909	Male	No	25.25	2949	0.306451612903226
1910	Male	No	25.25	3031	0.266129032258065
1911	Male	No	25.25	3709	0.282258064516129
1912	Male	No	25.25	3727	0.32258064516129
1913	Male	No	25.25	3738	0.30241935483871
1914	Male	No	25.25	3825	0.314516129032258
1915	Male	No	25.25	3854	0.30241935483871
1916	Male	No	25.25	3965	0.237903225806452
1917	Male	No	25.25	4046	0.262096774193548
1918	Male	No	25.25	4082	0.318548387096774
1919	Male	No	25.25	4121	0.286290322580645
1920	Male	No	25.25	4297	0.286290322580645
1921	Male	No	25.25	4307	0.286290322580645
1922	Male	No	25.25	4363	0.298387096774194
1923	Male	No	25.25	5266	0.310483870967742
1924	Male	No	25.25	6094	0.314516129032258
1925	Male	No	25.25	6103	0.270161290322581
1926	Male	No	25.25	6413	0.294354838709677
1927	Male	No	25.25	6697	0.286290322580645
1928	Male	No	25.25	6722	0.30241935483871
1929	Male	No	25.25	6863	0.30241935483871
1930	Male	No	25.25	7500	0.314516129032258
1931	Male	No	25.25	7532	0.274193548387097
1932	Male	No	25.25	8085	0.282258064516129
1933	Male	No	25.25	8288	0.318548387096774
1934	Male	No	25.25	8395	0.286290322580645
1935	Male	No	25.25	8406	0.290322580645161
1936	Male	No	25.25	8442	0.274193548387097
1937	Male	No	25.25	8745	0.314516129032258
1938	Male	No	25.25	8774	0.282258064516129
1939	Male	No	25.25	8912	0.294354838709677
1940	Male	No	25.25	9095	0.298387096774194
1941	Male	No	25.25	9384	0.314516129032258
1942	Male	No	25.25	9396	0.306451612903226
1943	Male	No	25.25	9697	0.310483870967742
1944	Male	No	25.25	9907	0.298387096774194
1945	Male	No	25.25	10089	0.310483870967742
1946	Male	No	25.25	10255	0.294354838709677
1947	Male	No	25.25	10535	0.310483870967742
1948	Male	No	25.25	11423	0.314516129032258
1949	Male	No	25.25	11707	0.346774193548387
1950	Male	No	25.25	11963	0.30241935483871
1951	Male	No	25.25	12136	0.294354838709677
1952	Male	No	25.25	12274	0.286290322580645
1953	Male	No	25.25	12361	0.290322580645161
1954	Male	No	25.25	12448	0.314516129032258
1955	Male	No	25.25	12491	0.314516129032258
1956	Male	No	25.25	12519	0.25
1957	Male	No	25.25	12673	0.30241935483871
1958	Male	No	25.25	12804	0.286290322580645
1959	Male	No	25.25	13157	0.314516129032258
1960	Male	No	25.25	13230	0.294354838709677
1961	Male	No	25.25	13383	0.258064516129032
1962	Male	No	25.25	14122	0.298387096774194
1963	Male	No	25.25	14423	0.282258064516129
1964	Male	No	25.25	14936	0.298387096774194
1965	Male	No	25.25	15042	0.290322580645161
1966	Male	No	25.25	15189	0.310483870967742
1967	Male	No	25.25	15534	0.278225806451613
1968	Male	No	25.25	15609	0.270161290322581
1969	Male	No	25.25	16037	0.306451612903226
1970	Male	No	25.25	16056	0.282258064516129
1971	Male	No	25.25	17391	0.262096774193548
1972	Male	No	25.25	17633	0.274193548387097
1973	Male	No	25.25	17644	0.282258064516129
1974	Male	No	25.25	17688	0.270161290322581
1975	Male	No	25.25	17868	0.326612903225806
1976	Male	No	25.25	18242	0.274193548387097
1977	Male	No	25.25	18732	0.310483870967742
1978	Male	No	25.25	19191	0.278225806451613
1979	Male	No	25.25	19281	0.270161290322581
1980	Male	No	25.25	19319	0.270161290322581
1981	Male	No	25.25	19445	0.286290322580645
1982	Male	No	25.25	19665	0.262096774193548
1983	Male	No	25.25	19670	0.330645161290323
1984	Male	No	25.25	19799	0.282258064516129
1985	Male	No	25.25	20067	0.282258064516129
1986	Male	No	25.25	20160	0.286290322580645
1987	Male	No	25.25	20419	0.298387096774194
1988	Male	No	25.25	20651	0.330645161290323
1989	Male	No	25.25	20847	0.274193548387097
1990	Male	No	25.25	21110	0.274193548387097
1991	Male	No	25.25	21296	0.318548387096774
1992	Male	No	25.25	21384	0.314516129032258
1993	Male	No	25.25	21461	0.278225806451613
1994	Male	No	25.25	21497	0.298387096774194
1995	Male	No	25.25	21840	0.286290322580645
1996	Male	No	25.25	21971	0.274193548387097
1997	Male	No	25.25	22114	0.294354838709677
1998	Male	No	25.25	23395	0.282258064516129
1999	Male	No	25.25	23505	0.274193548387097
[truncated: 1 more rows]
