# Supplementary material for: Measurements of damage and repair of binary health attributes in aging mice and humans reveal that robustness and resilience decrease with age, operate over broad timescales, and are affected differently by interventions
Source: eLife. 2022 Nov 21;11:e77632. doi: 10.7554/eLife.77632 (PMC9725749; doi:10.7554/eLife.77632)
Supplement: Figure 2—figure supplement 2—source data 1. [file elife-77632-fig2-figsupp2-data1.zip › figure2_supplement2/mouse3_model_f.csv]

	sex	age	.draw	mean_f
1	Male	25.25	78	0.224137931034483
2	Male	25.25	411	0.224137931034483
3	Male	25.25	867	0.224137931034483
4	Male	25.25	908	0.224137931034483
5	Male	25.25	1120	0.224137931034483
6	Male	25.25	1144	0.224137931034483
7	Male	25.25	1266	0.224137931034483
8	Male	25.25	1303	0.224137931034483
9	Male	25.25	1455	0.224137931034483
10	Male	25.25	1534	0.224137931034483
11	Male	25.25	1577	0.224137931034483
12	Male	25.25	1667	0.224137931034483
13	Male	25.25	1748	0.224137931034483
14	Male	25.25	2291	0.224137931034483
15	Male	25.25	2433	0.224137931034483
16	Male	25.25	2710	0.224137931034483
17	Male	25.25	2727	0.224137931034483
18	Male	25.25	2784	0.224137931034483
19	Male	25.25	2842	0.224137931034483
20	Male	25.25	3169	0.224137931034483
21	Male	25.25	3202	0.224137931034483
22	Male	25.25	3270	0.224137931034483
23	Male	25.25	3302	0.224137931034483
24	Male	25.25	3354	0.224137931034483
25	Male	25.25	4076	0.224137931034483
26	Male	25.25	4525	0.224137931034483
27	Male	25.25	4569	0.224137931034483
28	Male	25.25	5008	0.224137931034483
29	Male	25.25	5604	0.224137931034483
30	Male	25.25	5702	0.224137931034483
31	Male	25.25	5991	0.224137931034483
32	Male	25.25	6805	0.224137931034483
33	Male	25.25	6824	0.224137931034483
34	Male	25.25	6884	0.224137931034483
35	Male	25.25	6905	0.224137931034483
36	Male	25.25	7799	0.224137931034483
37	Male	25.25	8395	0.224137931034483
38	Male	25.25	8690	0.224137931034483
39	Male	25.25	8811	0.224137931034483
40	Male	25.25	8958	0.224137931034483
41	Male	25.25	9563	0.224137931034483
42	Male	25.25	9695	0.224137931034483
43	Male	25.25	9813	0.224137931034483
44	Male	25.25	10201	0.224137931034483
45	Male	25.25	10365	0.224137931034483
46	Male	25.25	10443	0.224137931034483
47	Male	25.25	10515	0.224137931034483
48	Male	25.25	10770	0.224137931034483
49	Male	25.25	11613	0.224137931034483
50	Male	25.25	11707	0.224137931034483
51	Male	25.25	12354	0.224137931034483
52	Male	25.25	12531	0.224137931034483
53	Male	25.25	12561	0.224137931034483
54	Male	25.25	12642	0.224137931034483
55	Male	25.25	12886	0.224137931034483
56	Male	25.25	13041	0.224137931034483
57	Male	25.25	13172	0.224137931034483
58	Male	25.25	13528	0.224137931034483
59	Male	25.25	13727	0.224137931034483
60	Male	25.25	13820	0.224137931034483
61	Male	25.25	14304	0.224137931034483
62	Male	25.25	14715	0.224137931034483
63	Male	25.25	14994	0.224137931034483
64	Male	25.25	15036	0.224137931034483
65	Male	25.25	15203	0.224137931034483
66	Male	25.25	15236	0.224137931034483
67	Male	25.25	15466	0.224137931034483
68	Male	25.25	15516	0.224137931034483
69	Male	25.25	16146	0.224137931034483
70	Male	25.25	16156	0.224137931034483
71	Male	25.25	16213	0.224137931034483
72	Male	25.25	16608	0.224137931034483
73	Male	25.25	16879	0.224137931034483
74	Male	25.25	16979	0.224137931034483
75	Male	25.25	17204	0.224137931034483
76	Male	25.25	17411	0.224137931034483
77	Male	25.25	17802	0.224137931034483
78	Male	25.25	18045	0.224137931034483
79	Male	25.25	18227	0.224137931034483
80	Male	25.25	18242	0.224137931034483
81	Male	25.25	18449	0.224137931034483
82	Male	25.25	19019	0.224137931034483
83	Male	25.25	19027	0.224137931034483
84	Male	25.25	19047	0.224137931034483
85	Male	25.25	19142	0.224137931034483
86	Male	25.25	19326	0.224137931034483
87	Male	25.25	19616	0.224137931034483
88	Male	25.25	20300	0.224137931034483
89	Male	25.25	20501	0.224137931034483
90	Male	25.25	20860	0.224137931034483
91	Male	25.25	21276	0.224137931034483
92	Male	25.25	21907	0.224137931034483
93	Male	25.25	21908	0.224137931034483
94	Male	25.25	21953	0.224137931034483
95	Male	25.25	22878	0.224137931034483
96	Male	25.25	23035	0.224137931034483
97	Male	25.25	23068	0.224137931034483
98	Male	25.25	23577	0.224137931034483
99	Male	25.25	23656	0.224137931034483
100	Male	25.25	23911	0.224137931034483
101	Male	26.75	78	0.242271105826397
102	Male	26.75	411	0.240487514863258
103	Male	26.75	867	0.239001189060642
104	Male	26.75	908	0.247027348394768
105	Male	26.75	1120	0.241082045184304
106	Male	26.75	1144	0.241082045184304
107	Male	26.75	1266	0.251783590963139
108	Male	26.75	1303	0.235136741973841
109	Male	26.75	1455	0.237812128418549
110	Male	26.75	1534	0.248216409036861
111	Male	26.75	1577	0.237514863258026
112	Male	26.75	1667	0.24256837098692
113	Male	26.75	1748	0.235434007134364
114	Male	26.75	2291	0.242271105826397
115	Male	26.75	2433	0.250594530321046
116	Male	26.75	2710	0.239595719381688
117	Male	26.75	2727	0.243757431629013
118	Male	26.75	2784	0.242271105826397
119	Male	26.75	2842	0.237514863258026
120	Male	26.75	3169	0.247621878715815
121	Male	26.75	3202	0.241676575505351
122	Male	26.75	3270	0.244649227110583
123	Male	26.75	3302	0.230083234244946
124	Male	26.75	3354	0.244054696789536
125	Male	26.75	4076	0.238703923900119
126	Male	26.75	4525	0.247919143876338
127	Male	26.75	4569	0.239892984542212
128	Male	26.75	5008	0.239001189060642
129	Male	26.75	5604	0.235434007134364
130	Male	26.75	5702	0.24256837098692
131	Male	26.75	5991	0.237217598097503
132	Male	26.75	6805	0.240190249702735
133	Male	26.75	6824	0.234839476813317
134	Male	26.75	6884	0.242865636147444
135	Male	26.75	6905	0.244351961950059
136	Male	26.75	7799	0.249405469678954
137	Male	26.75	8395	0.232461355529132
138	Male	26.75	8690	0.245243757431629
139	Male	26.75	8811	0.238109393579073
140	Male	26.75	8958	0.248513674197384
141	Male	26.75	9563	0.23602853745541
142	Male	26.75	9695	0.248513674197384
143	Male	26.75	9813	0.248216409036861
144	Male	26.75	10201	0.239892984542212
145	Male	26.75	10365	0.240190249702735
146	Male	26.75	10443	0.23692033293698
147	Male	26.75	10515	0.233353151010702
148	Male	26.75	10770	0.24256837098692
149	Male	26.75	11613	0.23038049940547
150	Male	26.75	11707	0.237217598097503
151	Male	26.75	12354	0.233055885850178
152	Male	26.75	12531	0.237812128418549
153	Male	26.75	12561	0.237217598097503
154	Male	26.75	12642	0.232758620689655
155	Male	26.75	12886	0.242271105826397
156	Male	26.75	13041	0.241379310344828
157	Male	26.75	13172	0.241676575505351
158	Male	26.75	13528	0.243162901307967
159	Male	26.75	13727	0.233650416171225
160	Male	26.75	13820	0.239892984542212
161	Male	26.75	14304	0.233055885850178
162	Male	26.75	14715	0.241082045184304
163	Male	26.75	14994	0.237217598097503
164	Male	26.75	15036	0.242865636147444
165	Male	26.75	15203	0.241676575505351
166	Male	26.75	15236	0.248810939357907
167	Male	26.75	15466	0.233947681331748
168	Male	26.75	15516	0.235731272294887
169	Male	26.75	16146	0.229191438763377
170	Male	26.75	16156	0.232461355529132
171	Male	26.75	16213	0.249702734839477
172	Male	26.75	16608	0.253269916765755
173	Male	26.75	16879	0.244054696789536
174	Male	26.75	16979	0.227407847800238
175	Male	26.75	17204	0.233947681331748
176	Male	26.75	17411	0.230677764565993
177	Male	26.75	17802	0.243757431629013
178	Male	26.75	18045	0.242271105826397
179	Male	26.75	18227	0.23602853745541
180	Male	26.75	18242	0.245541022592152
181	Male	26.75	18449	0.242865636147444
182	Male	26.75	19019	0.243757431629013
183	Male	26.75	19027	0.23602853745541
184	Male	26.75	19047	0.251189060642093
185	Male	26.75	19142	0.235136741973841
186	Male	26.75	19326	0.244946492271106
187	Male	26.75	19616	0.241973840665874
188	Male	26.75	20300	0.234244946492271
189	Male	26.75	20501	0.23692033293698
190	Male	26.75	20860	0.244946492271106
191	Male	26.75	21276	0.241082045184304
192	Male	26.75	21907	0.235434007134364
193	Male	26.75	21908	0.245541022592152
194	Male	26.75	21953	0.240784780023781
195	Male	26.75	22878	0.237514863258026
196	Male	26.75	23035	0.247324613555291
197	Male	26.75	23068	0.244054696789536
198	Male	26.75	23577	0.245838287752675
199	Male	26.75	23656	0.241082045184304
200	Male	26.75	23911	0.247621878715815
201	Male	28.25	78	0.277260018639329
202	Male	28.25	411	0.285647716682199
203	Male	28.25	867	0.280521901211556
204	Male	28.25	908	0.276328052190121
205	Male	28.25	1120	0.291239515377446
206	Male	28.25	1144	0.282851817334576
207	Male	28.25	1266	0.281453867660764
208	Male	28.25	1303	0.279589934762349
209	Male	28.25	1455	0.281220876048462
210	Male	28.25	1534	0.283084808946878
211	Male	28.25	1577	0.287278657968313
212	Male	28.25	1667	0.283550792171482
213	Male	28.25	1748	0.28331780055918
214	Male	28.25	2291	0.290540540540541
215	Male	28.25	2433	0.282618825722274
216	Male	28.25	2710	0.277027027027027
217	Male	28.25	2727	0.287977632805219
218	Male	28.25	2784	0.281220876048462
219	Male	28.25	2842	0.278890959925443
220	Male	28.25	3169	0.286579683131407
221	Male	28.25	3202	0.278191985088537
222	Male	28.25	3270	0.283783783783784
223	Male	28.25	3302	0.281686859273066
224	Male	28.25	3354	0.289142590866729
225	Male	28.25	4076	0.2737651444548
226	Male	28.25	4525	0.285181733457596
227	Male	28.25	4569	0.277726001863933
228	Male	28.25	5008	0.278890959925443
229	Male	28.25	5604	0.278191985088537
230	Male	28.25	5702	0.285647716682199
231	Male	28.25	5991	0.281686859273066
232	Male	28.25	6805	0.283550792171482
233	Male	28.25	6824	0.28215284249767
234	Male	28.25	6884	0.26910531220876
235	Male	28.25	6905	0.283783783783784
236	Male	28.25	7799	0.283084808946878
237	Male	28.25	8395	0.284715750232992
238	Male	28.25	8690	0.27260018639329
239	Male	28.25	8811	0.279356943150047
240	Male	28.25	8958	0.279356943150047
241	Male	28.25	9563	0.275629077353215
242	Male	28.25	9695	0.288443616029823
243	Male	28.25	9813	0.277958993476235
244	Male	28.25	10201	0.275163094128611
245	Male	28.25	10365	0.291472506989748
246	Male	28.25	10443	0.284016775396086
247	Male	28.25	10515	0.277493010251631
248	Male	28.25	10770	0.277958993476235
249	Male	28.25	11613	0.275396085740913
250	Male	28.25	11707	0.285181733457596
251	Male	28.25	12354	0.272367194780988
252	Male	28.25	12531	0.279589934762349
253	Male	28.25	12561	0.28331780055918
254	Male	28.25	12642	0.281919850885368
255	Male	28.25	12886	0.279822926374651
256	Male	28.25	13041	0.277027027027027
257	Male	28.25	13172	0.278890959925443
258	Male	28.25	13528	0.287977632805219
259	Male	28.25	13727	0.281919850885368
260	Male	28.25	13820	0.287045666356011
261	Male	28.25	14304	0.280288909599254
262	Male	28.25	14715	0.277260018639329
263	Male	28.25	14994	0.28215284249767
264	Male	28.25	15036	0.281686859273066
265	Male	28.25	15203	0.293103448275862
266	Male	28.25	15236	0.287977632805219
267	Male	28.25	15466	0.279822926374651
268	Male	28.25	15516	0.271901211556384
269	Male	28.25	16146	0.287744641192917
270	Male	28.25	16156	0.281686859273066
271	Male	28.25	16213	0.285880708294501
272	Male	28.25	16608	0.279822926374651
273	Male	28.25	16879	0.280521901211556
274	Male	28.25	16979	0.278424976700839
275	Male	28.25	17204	0.285880708294501
276	Male	28.25	17411	0.277260018639329
277	Male	28.25	17802	0.277027027027027
278	Male	28.25	18045	0.282385834109972
279	Male	28.25	18227	0.283084808946878
280	Male	28.25	18242	0.284016775396086
281	Male	28.25	18449	0.277958993476235
282	Male	28.25	19019	0.286113699906803
283	Male	28.25	19027	0.277726001863933
284	Male	28.25	19047	0.284715750232992
285	Male	28.25	19142	0.285181733457596
286	Male	28.25	19326	0.278657968313141
287	Male	28.25	19616	0.276794035414725
288	Male	28.25	20300	0.289142590866729
289	Male	28.25	20501	0.274464119291705
290	Male	28.25	20860	0.280521901211556
291	Male	28.25	21276	0.280521901211556
292	Male	28.25	21907	0.280521901211556
293	Male	28.25	21908	0.282618825722274
294	Male	28.25	21953	0.277027027027027
295	Male	28.25	22878	0.287744641192917
296	Male	28.25	23035	0.28331780055918
297	Male	28.25	23068	0.277726001863933
298	Male	28.25	23577	0.290307548928239
299	Male	28.25	23656	0.280521901211556
300	Male	28.25	23911	0.280055917986952
301	Male	29.75	78	0.329937304075235
302	Male	29.75	411	0.317398119122257
303	Male	29.75	867	0.325822884012539
304	Male	29.75	908	0.325626959247649
305	Male	29.75	1120	0.326998432601881
306	Male	29.75	1144	0.329153605015674
307	Male	29.75	1266	0.326018808777429
308	Male	29.75	1303	0.325431034482759
309	Male	29.75	1455	0.324255485893417
310	Male	29.75	1534	0.325822884012539
311	Male	29.75	1577	0.3266065830721
312	Male	29.75	1667	0.339733542319749
313	Male	29.75	1748	0.317398119122257
314	Male	29.75	2291	0.330133228840125
315	Male	29.75	2433	0.336990595611285
316	Male	29.75	2710	0.335227272727273
317	Male	29.75	2727	0.338557993730408
318	Male	29.75	2784	0.316418495297806
319	Male	29.75	2842	0.315242946708464
320	Male	29.75	3169	0.323079937304075
321	Male	29.75	3202	0.323667711598746
322	Male	29.75	3270	0.330329153605016
323	Male	29.75	3302	0.318377742946708
324	Male	29.75	3354	0.3266065830721
325	Male	29.75	4076	0.322688087774295
326	Male	29.75	4525	0.321120689655172
327	Male	29.75	4569	0.317398119122257
328	Male	29.75	5008	0.322884012539185
329	Male	29.75	5604	0.324059561128527
330	Male	29.75	5702	0.317594043887147
331	Male	29.75	5991	0.316418495297806
332	Male	29.75	6805	0.317985893416928
333	Male	29.75	6824	0.328173981191223
334	Male	29.75	6884	0.331700626959248
335	Male	29.75	6905	0.339341692789969
336	Male	29.75	7799	0.325039184952978
337	Male	29.75	8395	0.327782131661442
338	Male	29.75	8690	0.329349529780564
339	Male	29.75	8811	0.332680250783699
340	Male	29.75	8958	0.336990595611285
341	Male	29.75	9563	0.3266065830721
342	Male	29.75	9695	0.330916927899687
343	Male	29.75	9813	0.31935736677116
344	Male	29.75	10201	0.323471786833856
345	Male	29.75	10365	0.334835423197492
346	Male	29.75	10443	0.332680250783699
347	Male	29.75	10515	0.323667711598746
348	Male	29.75	10770	0.327978056426332
349	Male	29.75	11613	0.322884012539185
350	Male	29.75	11707	0.323863636363636
351	Male	29.75	12354	0.322884012539185
352	Male	29.75	12531	0.323863636363636
353	Male	29.75	12561	0.332092476489028
354	Male	29.75	12642	0.336598746081505
355	Male	29.75	12886	0.323275862068966
356	Male	29.75	13041	0.318965517241379
357	Male	29.75	13172	0.313479623824451
358	Male	29.75	13528	0.325235109717868
359	Male	29.75	13727	0.318573667711599
360	Male	29.75	13820	0.325431034482759
361	Male	29.75	14304	0.316026645768025
362	Male	29.75	14715	0.325822884012539
363	Male	29.75	14994	0.324059561128527
364	Male	29.75	15036	0.336794670846395
365	Male	29.75	15203	0.330329153605016
366	Male	29.75	15236	0.329741379310345
367	Male	29.75	15466	0.328761755485893
368	Male	29.75	15516	0.321512539184953
369	Male	29.75	16146	0.327978056426332
370	Male	29.75	16156	0.330133228840125
371	Male	29.75	16213	0.332092476489028
372	Male	29.75	16608	0.334443573667712
373	Male	29.75	16879	0.321120689655172
374	Male	29.75	16979	0.333855799373041
375	Male	29.75	17204	0.330525078369906
376	Male	29.75	17411	0.327586206896552
377	Male	29.75	17802	0.332680250783699
378	Male	29.75	18045	0.337970219435737
379	Male	29.75	18227	0.318573667711599
380	Male	29.75	18242	0.334835423197492
381	Male	29.75	18449	0.326018808777429
382	Male	29.75	19019	0.327586206896552
383	Male	29.75	19027	0.324647335423198
384	Male	29.75	19047	0.334051724137931
385	Male	29.75	19142	0.324059561128527
386	Male	29.75	19326	0.317985893416928
387	Male	29.75	19616	0.324647335423198
388	Male	29.75	20300	0.3266065830721
389	Male	29.75	20501	0.327194357366771
390	Male	29.75	20860	0.338753918495298
391	Male	29.75	21276	0.320532915360502
392	Male	29.75	21907	0.325822884012539
393	Male	29.75	21908	0.328369905956113
394	Male	29.75	21953	0.322296238244514
395	Male	29.75	22878	0.334051724137931
396	Male	29.75	23035	0.330329153605016
397	Male	29.75	23068	0.324451410658307
398	Male	29.75	23577	0.31974921630094
399	Male	29.75	23656	0.320336990595611
400	Male	29.75	23911	0.315634796238245
401	Male	31.25	78	0.377394636015326
402	Male	31.25	411	0.35727969348659
403	Male	31.25	867	0.366538952745849
404	Male	31.25	908	0.380268199233716
405	Male	31.25	1120	0.393358876117497
406	Male	31.25	1144	0.371328224776501
407	Male	31.25	1266	0.369093231162197
408	Male	31.25	1303	0.368773946360153
409	Male	31.25	1455	0.364303959131545
410	Male	31.25	1534	0.366538952745849
411	Male	31.25	1577	0.375798212005109
412	Male	31.25	1667	0.369731800766284
413	Male	31.25	1748	0.366219667943806
414	Male	31.25	2291	0.358556832694764
415	Male	31.25	2433	0.361111111111111
416	Male	31.25	2710	0.358556832694764
417	Male	31.25	2727	0.374521072796935
418	Male	31.25	2784	0.366219667943806
419	Male	31.25	2842	0.368773946360153
420	Male	31.25	3169	0.36941251596424
421	Male	31.25	3202	0.35823754789272
422	Male	31.25	3270	0.371647509578544
423	Male	31.25	3302	0.364942528735632
424	Male	31.25	3354	0.368773946360153
425	Male	31.25	4076	0.365900383141762
426	Male	31.25	4525	0.364942528735632
427	Male	31.25	4569	0.361430395913155
428	Male	31.25	5008	0.363346104725415
429	Male	31.25	5604	0.371328224776501
430	Male	31.25	5702	0.376117496807152
431	Male	31.25	5991	0.367816091954023
432	Male	31.25	6805	0.377394636015326
433	Male	31.25	6824	0.379310344827586
434	Male	31.25	6884	0.362068965517241
435	Male	31.25	6905	0.371966794380587
436	Male	31.25	7799	0.361430395913155
437	Male	31.25	8395	0.369093231162197
438	Male	31.25	8690	0.362707535121328
439	Male	31.25	8811	0.366858237547893
440	Male	31.25	8958	0.369093231162197
441	Male	31.25	9563	0.384099616858238
442	Male	31.25	9695	0.378352490421456
443	Male	31.25	9813	0.372924648786718
444	Male	31.25	10201	0.363346104725415
445	Male	31.25	10365	0.377713920817369
446	Male	31.25	10443	0.360791826309068
447	Male	31.25	10515	0.36749680715198
448	Male	31.25	10770	0.38058748403576
449	Male	31.25	11613	0.377394636015326
450	Male	31.25	11707	0.364303959131545
451	Male	31.25	12354	0.357918263090677
452	Male	31.25	12531	0.376756066411239
453	Male	31.25	12561	0.371328224776501
454	Male	31.25	12642	0.362388250319285
455	Male	31.25	12886	0.371966794380587
456	Male	31.25	13041	0.39176245210728
457	Male	31.25	13172	0.365581098339719
458	Male	31.25	13528	0.378033205619413
459	Male	31.25	13727	0.368135376756066
460	Male	31.25	13820	0.362068965517241
461	Male	31.25	14304	0.364623243933589
462	Male	31.25	14715	0.36845466155811
463	Male	31.25	14994	0.361430395913155
464	Male	31.25	15036	0.377394636015326
465	Male	31.25	15203	0.383461047254151
466	Male	31.25	15236	0.36845466155811
467	Male	31.25	15466	0.374840357598978
468	Male	31.25	15516	0.364942528735632
469	Male	31.25	16146	0.367816091954023
470	Male	31.25	16156	0.381864623243934
471	Male	31.25	16213	0.365261813537676
472	Male	31.25	16608	0.366219667943806
473	Male	31.25	16879	0.361430395913155
474	Male	31.25	16979	0.370051085568327
475	Male	31.25	17204	0.357918263090677
476	Male	31.25	17411	0.382822477650064
477	Male	31.25	17802	0.379948914431673
478	Male	31.25	18045	0.37037037037037
479	Male	31.25	18227	0.371008939974457
480	Male	31.25	18242	0.378033205619413
481	Male	31.25	18449	0.376117496807152
482	Male	31.25	19019	0.38250319284802
483	Male	31.25	19027	0.363346104725415
484	Male	31.25	19047	0.367816091954023
485	Male	31.25	19142	0.362068965517241
486	Male	31.25	19326	0.367177522349936
487	Male	31.25	19616	0.371008939974457
488	Male	31.25	20300	0.378033205619413
489	Male	31.25	20501	0.363665389527458
490	Male	31.25	20860	0.363984674329502
491	Male	31.25	21276	0.365581098339719
492	Male	31.25	21907	0.38058748403576
493	Male	31.25	21908	0.374521072796935
494	Male	31.25	21953	0.36941251596424
495	Male	31.25	22878	0.366858237547893
496	Male	31.25	23035	0.361749680715198
497	Male	31.25	23068	0.36845466155811
498	Male	31.25	23577	0.369093231162197
499	Male	31.25	23656	0.375798212005109
500	Male	31.25	23911	0.372286079182631
501	Male	32.75	78	0.414137931034483
502	Male	32.75	411	0.403103448275862
503	Male	32.75	867	0.404827586206897
504	Male	32.75	908	0.419655172413793
505	Male	32.75	1120	0.407586206896552
506	Male	32.75	1144	0.421379310344828
507	Male	32.75	1266	0.406896551724138
508	Male	32.75	1303	0.409655172413793
509	Male	32.75	1455	0.401034482758621
510	Male	32.75	1534	0.408965517241379
511	Male	32.75	1577	0.41
512	Male	32.75	1667	0.419655172413793
513	Male	32.75	1748	0.411379310344828
514	Male	32.75	2291	0.411379310344828
515	Male	32.75	2433	0.408275862068965
516	Male	32.75	2710	0.417586206896552
517	Male	32.75	2727	0.409655172413793
518	Male	32.75	2784	0.408620689655172
519	Male	32.75	2842	0.417586206896552
520	Male	32.75	3169	0.411379310344828
521	Male	32.75	3202	0.402758620689655
522	Male	32.75	3270	0.411379310344828
523	Male	32.75	3302	0.404137931034483
524	Male	32.75	3354	0.410344827586207
525	Male	32.75	4076	0.409655172413793
526	Male	32.75	4525	0.408620689655172
527	Male	32.75	4569	0.416206896551724
528	Male	32.75	5008	0.411034482758621
529	Male	32.75	5604	0.409655172413793
530	Male	32.75	5702	0.396551724137931
531	Male	32.75	5991	0.421379310344828
532	Male	32.75	6805	0.413793103448276
533	Male	32.75	6824	0.420344827586207
534	Male	32.75	6884	0.426206896551724
535	Male	32.75	6905	0.393448275862069
536	Male	32.75	7799	0.409655172413793
537	Male	32.75	8395	0.407586206896552
538	Male	32.75	8690	0.426896551724138
539	Male	32.75	8811	0.404137931034483
540	Male	32.75	8958	0.428965517241379
541	Male	32.75	9563	0.41448275862069
542	Male	32.75	9695	0.407931034482759
543	Male	32.75	9813	0.413103448275862
544	Male	32.75	10201	0.405172413793103
545	Male	32.75	10365	0.406896551724138
546	Male	32.75	10443	0.412758620689655
547	Male	32.75	10515	0.412068965517241
548	Male	32.75	10770	0.407241379310345
549	Male	32.75	11613	0.405862068965517
550	Male	32.75	11707	0.411379310344828
551	Male	32.75	12354	0.413448275862069
552	Male	32.75	12531	0.423448275862069
553	Male	32.75	12561	0.406206896551724
554	Male	32.75	12642	0.415172413793103
555	Male	32.75	12886	0.419655172413793
556	Male	32.75	13041	0.418620689655172
557	Male	32.75	13172	0.406206896551724
558	Male	32.75	13528	0.416896551724138
559	Male	32.75	13727	0.413793103448276
560	Male	32.75	13820	0.399310344827586
561	Male	32.75	14304	0.406896551724138
562	Male	32.75	14715	0.393448275862069
563	Male	32.75	14994	0.427241379310345
564	Male	32.75	15036	0.405862068965517
565	Male	32.75	15203	0.408275862068965
566	Male	32.75	15236	0.423793103448276
567	Male	32.75	15466	0.418620689655172
568	Male	32.75	15516	0.416551724137931
569	Male	32.75	16146	0.407931034482759
570	Male	32.75	16156	0.406551724137931
571	Male	32.75	16213	0.413793103448276
572	Male	32.75	16608	0.40448275862069
573	Male	32.75	16879	0.405172413793103
574	Male	32.75	16979	0.412413793103448
575	Male	32.75	17204	0.401034482758621
576	Male	32.75	17411	0.41448275862069
577	Male	32.75	17802	0.421724137931034
578	Male	32.75	18045	0.408275862068965
579	Male	32.75	18227	0.408965517241379
580	Male	32.75	18242	0.422068965517241
581	Male	32.75	18449	0.414137931034483
582	Male	32.75	19019	0.381034482758621
583	Male	32.75	19027	0.395172413793103
584	Male	32.75	19047	0.411034482758621
585	Male	32.75	19142	0.407586206896552
586	Male	32.75	19326	0.409655172413793
587	Male	32.75	19616	0.424827586206897
588	Male	32.75	20300	0.416896551724138
589	Male	32.75	20501	0.407586206896552
590	Male	32.75	20860	0.403793103448276
591	Male	32.75	21276	0.413103448275862
592	Male	32.75	21907	0.421724137931034
593	Male	32.75	21908	0.427241379310345
594	Male	32.75	21953	0.404137931034483
595	Male	32.75	22878	0.411379310344828
596	Male	32.75	23035	0.414137931034483
597	Male	32.75	23068	0.415172413793103
598	Male	32.75	23577	0.419310344827586
599	Male	32.75	23656	0.414137931034483
600	Male	32.75	23911	0.401379310344828
601	Male	34.25	78	0.470853858784893
602	Male	34.25	411	0.472495894909688
603	Male	34.25	867	0.458538587848933
604	Male	34.25	908	0.458128078817734
605	Male	34.25	1120	0.467980295566502
606	Male	34.25	1144	0.4688013136289
607	Male	34.25	1266	0.467569786535304
608	Male	34.25	1303	0.466748768472906
609	Male	34.25	1455	0.450738916256158
610	Male	34.25	1534	0.465927750410509
611	Male	34.25	1577	0.47495894909688
612	Male	34.25	1667	0.454433497536946
613	Male	34.25	1748	0.456896551724138
614	Male	34.25	2291	0.441707717569787
615	Male	34.25	2433	0.445402298850575
616	Male	34.25	2710	0.454844006568144
617	Male	34.25	2727	0.456486042692939
618	Male	34.25	2784	0.4688013136289
619	Male	34.25	2842	0.460180623973727
620	Male	34.25	3169	0.443349753694581
621	Male	34.25	3202	0.463464696223317
622	Male	34.25	3270	0.457307060755337
623	Male	34.25	3302	0.458949096880131
624	Male	34.25	3354	0.468390804597701
625	Male	34.25	4076	0.45320197044335
626	Male	34.25	4525	0.469211822660099
627	Male	34.25	4569	0.44991789819376
628	Male	34.25	5008	0.46551724137931
629	Male	34.25	5604	0.454022988505747
630	Male	34.25	5702	0.459770114942529
631	Male	34.25	5991	0.473727422003284
632	Male	34.25	6805	0.457307060755337
633	Male	34.25	6824	0.465927750410509
634	Male	34.25	6884	0.4688013136289
635	Male	34.25	6905	0.458128078817734
636	Male	34.25	7799	0.460591133004926
637	Male	34.25	8395	0.456486042692939
638	Male	34.25	8690	0.459770114942529
639	Male	34.25	8811	0.448686371100164
640	Male	34.25	8958	0.470032840722496
641	Male	34.25	9563	0.463464696223317
642	Male	34.25	9695	0.461412151067323
643	Male	34.25	9813	0.468390804597701
644	Male	34.25	10201	0.456075533661741
645	Male	34.25	10365	0.46264367816092
646	Male	34.25	10443	0.455665024630542
647	Male	34.25	10515	0.46264367816092
648	Male	34.25	10770	0.477422003284072
649	Male	34.25	11613	0.467980295566502
650	Male	34.25	11707	0.451559934318555
651	Male	34.25	12354	0.464285714285714
652	Male	34.25	12531	0.472085385878489
653	Male	34.25	12561	0.438013136288998
654	Male	34.25	12642	0.445812807881773
655	Male	34.25	12886	0.456486042692939
656	Male	34.25	13041	0.463464696223317
657	Male	34.25	13172	0.451970443349754
658	Male	34.25	13528	0.461822660098522
659	Male	34.25	13727	0.442939244663383
660	Male	34.25	13820	0.452791461412151
661	Male	34.25	14304	0.458128078817734
662	Male	34.25	14715	0.44047619047619
663	Male	34.25	14994	0.470443349753695
664	Male	34.25	15036	0.444991789819376
665	Male	34.25	15203	0.460591133004926
666	Male	34.25	15236	0.4688013136289
667	Male	34.25	15466	0.456486042692939
668	Male	34.25	15516	0.458949096880131
669	Male	34.25	16146	0.461001642036125
670	Male	34.25	16156	0.450738916256158
671	Male	34.25	16213	0.466748768472906
672	Male	34.25	16608	0.470443349753695
673	Male	34.25	16879	0.452380952380952
674	Male	34.25	16979	0.461822660098522
675	Male	34.25	17204	0.445812807881773
676	Male	34.25	17411	0.456896551724138
677	Male	34.25	17802	0.454433497536946
678	Male	34.25	18045	0.445812807881773
679	Male	34.25	18227	0.449096880131363
680	Male	34.25	18242	0.465927750410509
681	Male	34.25	18449	0.472495894909688
682	Male	34.25	19019	0.450738916256158
683	Male	34.25	19027	0.465106732348112
684	Male	34.25	19047	0.456896551724138
685	Male	34.25	19142	0.451149425287356
686	Male	34.25	19326	0.45935960591133
687	Male	34.25	19616	0.464696223316913
688	Male	34.25	20300	0.456075533661741
689	Male	34.25	20501	0.456075533661741
690	Male	34.25	20860	0.455254515599343
691	Male	34.25	21276	0.458128078817734
692	Male	34.25	21907	0.461412151067323
693	Male	34.25	21908	0.452791461412151
694	Male	34.25	21953	0.465927750410509
695	Male	34.25	22878	0.468390804597701
696	Male	34.25	23035	0.465106732348112
697	Male	34.25	23068	0.471264367816092
698	Male	34.25	23577	0.454022988505747
699	Male	34.25	23656	0.452791461412151
700	Male	34.25	23911	0.447865353037767
701	Male	35.75	78	0.494252873563218
702	Male	35.75	411	0.5
703	Male	35.75	867	0.502873563218391
704	Male	35.75	908	0.46551724137931
705	Male	35.75	1120	0.497126436781609
706	Male	35.75	1144	0.491379310344828
707	Male	35.75	1266	0.471264367816092
708	Male	35.75	1303	0.456896551724138
709	Male	35.75	1455	0.482758620689655
710	Male	35.75	1534	0.485632183908046
711	Male	35.75	1577	0.554597701149425
712	Male	35.75	1667	0.508620689655172
713	Male	35.75	1748	0.471264367816092
714	Male	35.75	2291	0.485632183908046
715	Male	35.75	2433	0.488505747126437
716	Male	35.75	2710	0.497126436781609
717	Male	35.75	2727	0.53735632183908
718	Male	35.75	2784	0.46551724137931
719	Male	35.75	2842	0.485632183908046
720	Male	35.75	3169	0.505747126436782
721	Male	35.75	3202	0.53735632183908
722	Male	35.75	3270	0.456896551724138
723	Male	35.75	3302	0.494252873563218
724	Male	35.75	3354	0.491379310344828
725	Male	35.75	4076	0.497126436781609
726	Male	35.75	4525	0.531609195402299
727	Male	35.75	4569	0.551724137931034
728	Male	35.75	5008	0.505747126436782
729	Male	35.75	5604	0.520114942528736
730	Male	35.75	5702	0.477011494252874
731	Male	35.75	5991	0.505747126436782
732	Male	35.75	6805	0.439655172413793
733	Male	35.75	6824	0.497126436781609
734	Male	35.75	6884	0.479885057471264
735	Male	35.75	6905	0.485632183908046
736	Male	35.75	7799	0.505747126436782
737	Male	35.75	8395	0.540229885057471
738	Male	35.75	8690	0.557471264367816
739	Male	35.75	8811	0.497126436781609
740	Male	35.75	8958	0.477011494252874
741	Male	35.75	9563	0.514367816091954
742	Male	35.75	9695	0.525862068965517
743	Male	35.75	9813	0.471264367816092
744	Male	35.75	10201	0.514367816091954
745	Male	35.75	10365	0.514367816091954
746	Male	35.75	10443	0.517241379310345
747	Male	35.75	10515	0.514367816091954
748	Male	35.75	10770	0.485632183908046
749	Male	35.75	11613	0.548850574712644
750	Male	35.75	11707	0.488505747126437
751	Male	35.75	12354	0.525862068965517
752	Male	35.75	12531	0.474137931034483
753	Male	35.75	12561	0.520114942528736
754	Male	35.75	12642	0.514367816091954
755	Male	35.75	12886	0.508620689655172
756	Male	35.75	13041	0.485632183908046
757	Male	35.75	13172	0.522988505747126
758	Male	35.75	13528	0.53448275862069
759	Male	35.75	13727	0.517241379310345
760	Male	35.75	13820	0.508620689655172
761	Male	35.75	14304	0.488505747126437
762	Male	35.75	14715	0.497126436781609
763	Male	35.75	14994	0.494252873563218
764	Male	35.75	15036	0.46264367816092
765	Male	35.75	15203	0.497126436781609
766	Male	35.75	15236	0.494252873563218
767	Male	35.75	15466	0.491379310344828
768	Male	35.75	15516	0.479885057471264
769	Male	35.75	16146	0.502873563218391
770	Male	35.75	16156	0.511494252873563
771	Male	35.75	16213	0.471264367816092
772	Male	35.75	16608	0.545977011494253
773	Male	35.75	16879	0.520114942528736
774	Male	35.75	16979	0.505747126436782
775	Male	35.75	17204	0.474137931034483
776	Male	35.75	17411	0.545977011494253
777	Male	35.75	17802	0.545977011494253
778	Male	35.75	18045	0.5
779	Male	35.75	18227	0.511494252873563
780	Male	35.75	18242	0.474137931034483
781	Male	35.75	18449	0.505747126436782
782	Male	35.75	19019	0.485632183908046
783	Male	35.75	19027	0.545977011494253
784	Male	35.75	19047	0.485632183908046
785	Male	35.75	19142	0.508620689655172
786	Male	35.75	19326	0.477011494252874
787	Male	35.75	19616	0.517241379310345
788	Male	35.75	20300	0.474137931034483
789	Male	35.75	20501	0.514367816091954
790	Male	35.75	20860	0.477011494252874
791	Male	35.75	21276	0.488505747126437
792	Male	35.75	21907	0.479885057471264
793	Male	35.75	21908	0.471264367816092
794	Male	35.75	21953	0.468390804597701
795	Male	35.75	22878	0.528735632183908
796	Male	35.75	23035	0.491379310344828
797	Male	35.75	23068	0.497126436781609
798	Male	35.75	23577	0.502873563218391
799	Male	35.75	23656	0.474137931034483
800	Male	35.75	23911	0.505747126436782
