# Supplementary material for: Measurements of damage and repair of binary health attributes in aging mice and humans reveal that robustness and resilience decrease with age, operate over broad timescales, and are affected differently by interventions
Source: eLife. 2022 Nov 21;11:e77632. doi: 10.7554/eLife.77632 (PMC9725749; doi:10.7554/eLife.77632)
Supplement: Figure 2—figure supplement 2—source data 1. [file elife-77632-fig2-figsupp2-data1.zip › figure2_supplement2/human_binned_f.csv]

	baseline.bin	age	sex	mean.f	se.f	count	lower.f	upper.f
1	Baseline age: [50,60)	50	Male	0.0121739130434783	0.00533679786652811	25	0.00683711517695015	0.0175107109100064
2	Baseline age: [50,60)	50	Female	0.0380434782608696	0.0153514315996204	48	0.0226920466612491	0.05339490986049
3	Baseline age: [50,60)	52	Male	0.0490286771507863	0.0109745693601741	141	0.0380541077906122	0.0600032465109604
4	Baseline age: [50,60)	52	Female	0.0693581780538302	0.0105773192797102	168	0.05878085877412	0.0799354973335405
5	Baseline age: [50,60)	54	Male	0.0475227502527806	0.00777758273761225	253	0.0397451675151683	0.0553003329903928
6	Baseline age: [50,60)	54	Female	0.0866938132142388	0.00823021039157705	317	0.0784636028226618	0.0949240236058159
7	Baseline age: [50,60)	56	Male	0.0492104693921696	0.00590949275803164	389	0.0433009766341379	0.0551199621502012
8	Baseline age: [50,60)	56	Female	0.0976120254970983	0.00757436983399178	441	0.0900376556631065	0.10518639533109
9	Baseline age: [50,60)	58	Male	0.0542761586239847	0.00575160246902794	443	0.0485245561549568	0.0600277610930126
10	Baseline age: [50,60)	58	Female	0.109316770186335	0.00719298374679132	535	0.102123786439544	0.116509753933127
11	Baseline age: [50,60)	60	Male	0.063144702593271	0.00585603026655366	424	0.0572886723267173	0.0690007328598247
12	Baseline age: [50,60)	60	Female	0.111328125	0.00735649949637978	492	0.10397162550362	0.11868462449638
13	Baseline age: [50,60)	62	Male	0.0631684157921039	0.00588922389969213	424	0.0572791918924118	0.0690576396917961
14	Baseline age: [50,60)	62	Female	0.114495535341734	0.00719972970943222	500	0.107295805632302	0.121695265051166
15	Baseline age: [50,60)	64	Male	0.0734597156398104	0.00696430797746173	419	0.0664954076623487	0.0804240236172721
16	Baseline age: [50,60)	64	Female	0.107246376811594	0.00722630066393312	500	0.100020076147661	0.114472677475527
17	Baseline age: [50,60)	66	Male	0.0711547452080411	0.00644265545696211	461	0.064712089751079	0.0775974006650033
18	Baseline age: [50,60)	66	Female	0.119180633147114	0.00747465867262726	533	0.111705974474486	0.126655291819741
19	Baseline age: [50,60)	68	Male	0.0791597871950101	0.00635623335749603	466	0.0728035538375141	0.0855160205525061
20	Baseline age: [50,60)	68	Female	0.12288033432452	0.00774393802150455	539	0.115136396303015	0.130624272346024
21	Baseline age: [50,60)	70	Male	0.0831711010166559	0.00745387856521161	397	0.0757172224514442	0.0906249795818675
22	Baseline age: [50,60)	70	Female	0.139717722837927	0.00889511613997409	454	0.130822606697953	0.148612838977902
23	Baseline age: [50,60)	72	Male	0.0887871853546911	0.00886310593494031	285	0.0799240794197508	0.0976502912896314
24	Baseline age: [50,60)	72	Female	0.142083164025464	0.00993637292096748	318	0.132146791104496	0.152019536946431
25	Baseline age: [50,60)	74	Male	0.106376811594203	0.0153535072445435	149	0.0910233043496594	0.121730318838746
26	Baseline age: [50,60)	74	Female	0.171143727499308	0.0160206293382744	157	0.155123098161033	0.187164356837582
27	Baseline age: [50,60)	76	Male	0.116220735785953	0.0237817101226219	52	0.0924390256633313	0.140002445908575
28	Baseline age: [50,60)	76	Female	0.187600644122383	0.0274601868193417	54	0.160140457303042	0.215060830941725
29	[60,70)	60	Male	0.0831758034026465	0.0209726714617294	46	0.0622031319409171	0.104148474864376
30	[60,70)	60	Female	0.08835904628331	0.0191531559286969	62	0.0692058903546131	0.107512202212007
31	[60,70)	62	Male	0.0860600627521291	0.0162573327497908	97	0.0698027300023383	0.10231739550192
32	[60,70)	62	Female	0.111413043478261	0.0146891206524886	128	0.0967239228257723	0.126102164130749
33	[60,70)	64	Male	0.0848970251716247	0.0095996336454719	177	0.0752973915261528	0.0944966588170966
34	[60,70)	64	Female	0.109472049689441	0.00987713894608495	211	0.099594910743356	0.119349188635526
35	[60,70)	66	Male	0.075468363379286	0.0082343980341997	236	0.0672339653450863	0.0837027614134857
36	[60,70)	66	Female	0.102341137123746	0.00784508900145337	312	0.0944960481222925	0.110186226125199
37	[60,70)	68	Male	0.0781109445277361	0.0075406775384201	274	0.070570266989316	0.0856516220661562
38	[60,70)	68	Female	0.110420979986197	0.00748535923446463	366	0.102935620751733	0.117906339220662
39	[60,70)	70	Male	0.0757553426676492	0.00787103134378095	284	0.0678843113238683	0.0836263740114302
40	[60,70)	70	Female	0.112481680508061	0.00804063726094202	341	0.104441043247119	0.120522317769003
41	[60,70)	72	Male	0.0758651286601597	0.00704527993813662	285	0.0688198487220231	0.0829104085982963
42	[60,70)	72	Female	0.131315354980737	0.00834250884830875	375	0.122972846132429	0.139657863829046
43	[60,70)	74	Male	0.100761662964138	0.00937705007720155	272	0.0913846128869368	0.11013871304134
44	[60,70)	74	Female	0.14187643020595	0.00932024249831025	358	0.132556187707639	0.15119667270426
45	[60,70)	76	Male	0.0923010255669507	0.00863580424009143	299	0.0836652213268593	0.100936829807042
46	[60,70)	76	Female	0.151754701161816	0.00953710166767051	359	0.142217599494145	0.161291802829486
47	[60,70)	78	Male	0.117697010869565	0.0107557814528032	255	0.106941229416762	0.128452792322368
48	[60,70)	78	Female	0.157638393917795	0.00903101519307197	361	0.148607378724723	0.166669409110867
49	[60,70)	80	Male	0.117593102183086	0.0108315253611232	232	0.106761576821962	0.128424627544209
50	[60,70)	80	Female	0.177337701012507	0.0110345452753639	287	0.166303155737144	0.188372246287871
51	[60,70)	82	Male	0.131495227995758	0.0143645432501308	163	0.117130684745627	0.145859771245889
52	[60,70)	82	Female	0.188469641831067	0.0121685821318961	226	0.176301059699171	0.200638223962963
53	[60,70)	84	Male	0.12991718426501	0.019167312102276	84	0.110749872162734	0.149084496367286
54	[60,70)	84	Female	0.202898550724638	0.0202084135810806	116	0.182690137143557	0.223106964305718
55	[60,70)	86	Male	0.125	0.0304166195051064	32	0.0945833804948936	0.155416619505106
56	[60,70)	86	Female	0.231884057971014	0.045830111016933	30	0.186053946954081	0.277714168987948
57	[70,80)	70	Male	0.0663615560640732	0.0322988792673381	19	0.0340626767967351	0.0986604353314113
58	[70,80)	70	Female	0.173913043478261	0.0382683677759437	23	0.135644675702317	0.212181411254205
59	[70,80)	72	Male	0.0790513833992095	0.0195502862654202	44	0.0595010971337893	0.0986016696646297
60	[70,80)	72	Female	0.154037267080745	0.0203043628472897	70	0.133732904233456	0.174341629928035
61	[70,80)	74	Male	0.0754321634363541	0.013229840155833	78	0.0622023232805211	0.0886620035921871
62	[70,80)	74	Female	0.146021328958162	0.0149865712980681	103	0.131034757660094	0.161007900256231
63	[70,80)	76	Male	0.0817009077878643	0.0121318859278785	89	0.0695690218599858	0.0938327937157428
64	[70,80)	76	Female	0.142210144927536	0.0113222737391573	133	0.130887871188379	0.153532418666694
65	[70,80)	78	Male	0.0966697502312673	0.0133832880282218	92	0.0832864622030455	0.110053038259489
66	[70,80)	78	Female	0.153147306943543	0.0118748229992442	128	0.141272483944299	0.165022129942787
67	[70,80)	80	Male	0.0889328063241107	0.0137330245876391	84	0.0751997817364715	0.10266583091175
68	[70,80)	80	Female	0.173531655225019	0.0144504585315039	110	0.159081196693515	0.187982113756523
69	[70,80)	82	Male	0.116441779110445	0.0182135152679795	85	0.0982282638424653	0.134655294378424
70	[70,80)	82	Female	0.205772113943028	0.0151359976817292	116	0.190636116261299	0.220908111624758
71	[70,80)	84	Male	0.15036231884058	0.0200726289897839	96	0.130289689850796	0.170434947830364
72	[70,80)	84	Female	0.22346547314578	0.015575977758395	131	0.207889495387385	0.239041450904175
73	[70,80)	86	Male	0.194575979337064	0.0223428361695913	100	0.172233143167473	0.216918815506655
74	[70,80)	86	Female	0.256998213222156	0.0166211409765108	145	0.240377072245645	0.273619354198667
75	[70,80)	88	Male	0.216902784562775	0.024490521850442	88	0.192412262712333	0.241393306413217
76	[70,80)	88	Female	0.279044903777619	0.019296248908225	120	0.259748654869394	0.298341152685844
77	[70,80)	90	Male	0.307692307692308	0.0355464274740632	65	0.272145880218244	0.343238735166371
78	[70,80)	90	Female	0.339026915113872	0.0244763315592678	84	0.314550583554604	0.363503246673139
79	[70,80)	92	Male	0.271364317841079	0.0468620677903682	29	0.224502250050711	0.318226385631448
80	[70,80)	92	Female	0.390316205533597	0.0332267811298197	44	0.357089424403777	0.423542986663417
81	[70,80)	94	Male	0.404682274247492	0.0885287924017472	13	0.316153481845744	0.493211066649239
82	[70,80)	94	Female	0.444444444444444	0.0548561682842337	18	0.389588276160211	0.499300612728678
83	[70,80)	96	Male	0.673913043478261	0.282608695652174	2	0.391304347826087	0.956521739130435
84	[70,80)	96	Female	0.516304347826087	0.094200410064281	8	0.422103937761806	0.610504757890368
85	[80,90)	80	Male	0.0289855072463768	0.0144927536231884	3	0.0144927536231884	0.0434782608695652
86	[80,90)	80	Female	0.0608695652173913	0.0221696500590991	5	0.0386999151582922	0.0830392152764904
87	[80,90)	82	Male	0.0289855072463768	0.0144927536231884	3	0.0144927536231884	0.0434782608695652
88	[80,90)	82	Female	0.202898550724638	0.0627554640423506	9	0.140143086682287	0.265654014766988
89	[80,90)	84	Male	0.0186335403726708	0.0129296024811561	5	0.00570393789151471	0.0315631428538269
90	[80,90)	84	Female	0.155797101449275	0.0432994787137957	11	0.11249762273548	0.199096580163071
91	[80,90)	86	Male	0.0543478260869565	0.0273544725915607	4	0.0269933534953958	0.0817022986785172
92	[80,90)	86	Female	0.181818181818182	0.0383623258768409	11	0.143455855941341	0.220180507695023
93	[80,90)	88	Male	0.0978260869565217	0.0482033865784423	4	0.0496227003780794	0.146029473534964
94	[80,90)	88	Female	0.234782608695652	0.0539161601093863	9	0.180866448586266	0.288698768805038
95	[80,90)	90	Male	0.0289855072463768	0.0144927536231884	3	0.0144927536231884	0.0434782608695652
96	[80,90)	90	Female	0.149068322981366	0.0340200346276501	7	0.115048288353716	0.183088357609017
97	[80,90)	92	Male	0.188405797101449	0.0741825153163462	6	0.114223281785103	0.262588312417796
98	[80,90)	92	Female	0.292490118577075	0.0501213201079758	11	0.242368798469099	0.342611438685051
99	[80,90)	94	Male	0.253623188405797	0.105558595563073	6	0.148064592842724	0.35918178396887
100	[80,90)	94	Female	0.448160535117057	0.057702404881193	13	0.390458130235864	0.50586293999825
101	[80,90)	96	Male	0.666666666666667	0.247652282472972	3	0.419014384193695	0.914318949139639
102	[80,90)	96	Female	0.641304347826087	0.0695991764938353	8	0.571705171332252	0.710903524319922
103	[80,90)	98	Male	0.326086956521739	0.108695652173913	2	0.217391304347826	0.434782608695652
104	[80,90)	98	Female	0.652173913043478	0.124502791854577	6	0.527671121188901	0.776676704898055
