# Supplementary material for: Measurements of damage and repair of binary health attributes in aging mice and humans reveal that robustness and resilience decrease with age, operate over broad timescales, and are affected differently by interventions
Source: eLife. 2022 Nov 21;11:e77632. doi: 10.7554/eLife.77632 (PMC9725749; doi:10.7554/eLife.77632)
Supplement: Figure 2—figure supplement 2—source data 1. [file elife-77632-fig2-figsupp2-data1.zip › figure2_supplement2/human_model_f.csv]

	baseline.bin	sex	age	.draw	mean_f
1	Baseline age: [50,60)	Male	50	51	0.0121739130434783
2	Baseline age: [50,60)	Male	50	96	0.0121739130434783
3	Baseline age: [50,60)	Male	50	141	0.0121739130434783
4	Baseline age: [50,60)	Male	50	157	0.0121739130434783
5	Baseline age: [50,60)	Male	50	255	0.0121739130434783
6	Baseline age: [50,60)	Male	50	366	0.0121739130434783
7	Baseline age: [50,60)	Male	50	422	0.0121739130434783
8	Baseline age: [50,60)	Male	50	529	0.0121739130434783
9	Baseline age: [50,60)	Male	50	600	0.0121739130434783
10	Baseline age: [50,60)	Male	50	613	0.0121739130434783
11	Baseline age: [50,60)	Male	50	682	0.0121739130434783
12	Baseline age: [50,60)	Male	50	917	0.0121739130434783
13	Baseline age: [50,60)	Male	50	929	0.0121739130434783
14	Baseline age: [50,60)	Male	50	948	0.0121739130434783
15	Baseline age: [50,60)	Male	50	964	0.0121739130434783
16	Baseline age: [50,60)	Male	50	1032	0.0121739130434783
17	Baseline age: [50,60)	Male	50	1037	0.0121739130434783
18	Baseline age: [50,60)	Male	50	1065	0.0121739130434783
19	Baseline age: [50,60)	Male	50	1076	0.0121739130434783
20	Baseline age: [50,60)	Male	50	1280	0.0121739130434783
21	Baseline age: [50,60)	Male	50	1348	0.0121739130434783
22	Baseline age: [50,60)	Male	50	1373	0.0121739130434783
23	Baseline age: [50,60)	Male	50	1497	0.0121739130434783
24	Baseline age: [50,60)	Male	50	1609	0.0121739130434783
25	Baseline age: [50,60)	Male	50	1675	0.0121739130434783
26	Baseline age: [50,60)	Male	50	1726	0.0121739130434783
27	Baseline age: [50,60)	Male	50	1727	0.0121739130434783
28	Baseline age: [50,60)	Male	50	1853	0.0121739130434783
29	Baseline age: [50,60)	Male	50	1880	0.0121739130434783
30	Baseline age: [50,60)	Male	50	1948	0.0121739130434783
31	Baseline age: [50,60)	Male	50	1956	0.0121739130434783
32	Baseline age: [50,60)	Male	50	1999	0.0121739130434783
33	Baseline age: [50,60)	Male	50	2090	0.0121739130434783
34	Baseline age: [50,60)	Male	50	2125	0.0121739130434783
35	Baseline age: [50,60)	Male	50	2276	0.0121739130434783
36	Baseline age: [50,60)	Male	50	2348	0.0121739130434783
37	Baseline age: [50,60)	Male	50	2356	0.0121739130434783
38	Baseline age: [50,60)	Male	50	2471	0.0121739130434783
39	Baseline age: [50,60)	Male	50	2488	0.0121739130434783
40	Baseline age: [50,60)	Male	50	2497	0.0121739130434783
41	Baseline age: [50,60)	Male	50	2512	0.0121739130434783
42	Baseline age: [50,60)	Male	50	2523	0.0121739130434783
43	Baseline age: [50,60)	Male	50	2601	0.0121739130434783
44	Baseline age: [50,60)	Male	50	2699	0.0121739130434783
45	Baseline age: [50,60)	Male	50	2712	0.0121739130434783
46	Baseline age: [50,60)	Male	50	2784	0.0121739130434783
47	Baseline age: [50,60)	Male	50	2916	0.0121739130434783
48	Baseline age: [50,60)	Male	50	2994	0.0121739130434783
49	Baseline age: [50,60)	Male	50	3050	0.0121739130434783
50	Baseline age: [50,60)	Male	50	3052	0.0121739130434783
51	Baseline age: [50,60)	Male	50	3081	0.0121739130434783
52	Baseline age: [50,60)	Male	50	3085	0.0121739130434783
53	Baseline age: [50,60)	Male	50	3152	0.0121739130434783
54	Baseline age: [50,60)	Male	50	3238	0.0121739130434783
55	Baseline age: [50,60)	Male	50	3260	0.0121739130434783
56	Baseline age: [50,60)	Male	50	3345	0.0121739130434783
57	Baseline age: [50,60)	Male	50	3527	0.0121739130434783
58	Baseline age: [50,60)	Male	50	3548	0.0121739130434783
59	Baseline age: [50,60)	Male	50	3610	0.0121739130434783
60	Baseline age: [50,60)	Male	50	3661	0.0121739130434783
61	Baseline age: [50,60)	Male	50	3668	0.0121739130434783
62	Baseline age: [50,60)	Male	50	3677	0.0121739130434783
63	Baseline age: [50,60)	Male	50	3679	0.0121739130434783
64	Baseline age: [50,60)	Male	50	3708	0.0121739130434783
65	Baseline age: [50,60)	Male	50	3745	0.0121739130434783
66	Baseline age: [50,60)	Male	50	3841	0.0121739130434783
67	Baseline age: [50,60)	Male	50	3846	0.0121739130434783
68	Baseline age: [50,60)	Male	50	3939	0.0121739130434783
69	Baseline age: [50,60)	Male	50	3946	0.0121739130434783
70	Baseline age: [50,60)	Male	50	3949	0.0121739130434783
71	Baseline age: [50,60)	Male	50	3986	0.0121739130434783
72	Baseline age: [50,60)	Male	50	4167	0.0121739130434783
73	Baseline age: [50,60)	Male	50	4199	0.0121739130434783
74	Baseline age: [50,60)	Male	50	4224	0.0121739130434783
75	Baseline age: [50,60)	Male	50	4426	0.0121739130434783
76	Baseline age: [50,60)	Male	50	4456	0.0121739130434783
77	Baseline age: [50,60)	Male	50	4507	0.0121739130434783
78	Baseline age: [50,60)	Male	50	4539	0.0121739130434783
79	Baseline age: [50,60)	Male	50	4602	0.0121739130434783
80	Baseline age: [50,60)	Male	50	4663	0.0121739130434783
81	Baseline age: [50,60)	Male	50	4839	0.0121739130434783
82	Baseline age: [50,60)	Male	50	4846	0.0121739130434783
83	Baseline age: [50,60)	Male	50	4947	0.0121739130434783
84	Baseline age: [50,60)	Male	50	5004	0.0121739130434783
85	Baseline age: [50,60)	Male	50	5021	0.0121739130434783
86	Baseline age: [50,60)	Male	50	5094	0.0121739130434783
87	Baseline age: [50,60)	Male	50	5250	0.0121739130434783
88	Baseline age: [50,60)	Male	50	5288	0.0121739130434783
89	Baseline age: [50,60)	Male	50	5477	0.0121739130434783
90	Baseline age: [50,60)	Male	50	5524	0.0121739130434783
91	Baseline age: [50,60)	Male	50	5545	0.0121739130434783
92	Baseline age: [50,60)	Male	50	5597	0.0121739130434783
93	Baseline age: [50,60)	Male	50	5693	0.0121739130434783
94	Baseline age: [50,60)	Male	50	5709	0.0121739130434783
95	Baseline age: [50,60)	Male	50	5716	0.0121739130434783
96	Baseline age: [50,60)	Male	50	5736	0.0121739130434783
97	Baseline age: [50,60)	Male	50	5815	0.0121739130434783
98	Baseline age: [50,60)	Male	50	5855	0.0121739130434783
99	Baseline age: [50,60)	Male	50	5896	0.0121739130434783
100	Baseline age: [50,60)	Male	50	5924	0.0121739130434783
101	Baseline age: [50,60)	Male	52	51	0.0487203206907185
102	Baseline age: [50,60)	Male	52	96	0.0468701819303114
103	Baseline age: [50,60)	Male	52	141	0.0465618254702436
104	Baseline age: [50,60)	Male	52	157	0.0468701819303114
105	Baseline age: [50,60)	Male	52	255	0.0490286771507863
106	Baseline age: [50,60)	Male	52	366	0.0484119642306506
107	Baseline age: [50,60)	Male	52	422	0.0474868948504471
108	Baseline age: [50,60)	Male	52	529	0.0465618254702436
109	Baseline age: [50,60)	Male	52	600	0.0468701819303114
110	Baseline age: [50,60)	Male	52	613	0.047795251310515
111	Baseline age: [50,60)	Male	52	682	0.0481036077705828
112	Baseline age: [50,60)	Male	52	917	0.0471785383903793
113	Baseline age: [50,60)	Male	52	929	0.0484119642306506
114	Baseline age: [50,60)	Male	52	948	0.0481036077705828
115	Baseline age: [50,60)	Male	52	964	0.0481036077705828
116	Baseline age: [50,60)	Male	52	1032	0.0468701819303114
117	Baseline age: [50,60)	Male	52	1037	0.0468701819303114
118	Baseline age: [50,60)	Male	52	1065	0.0487203206907185
119	Baseline age: [50,60)	Male	52	1076	0.0474868948504471
120	Baseline age: [50,60)	Male	52	1280	0.047795251310515
121	Baseline age: [50,60)	Male	52	1348	0.0474868948504471
122	Baseline age: [50,60)	Male	52	1373	0.0484119642306506
123	Baseline age: [50,60)	Male	52	1497	0.0465618254702436
124	Baseline age: [50,60)	Male	52	1609	0.0465618254702436
125	Baseline age: [50,60)	Male	52	1675	0.0465618254702436
126	Baseline age: [50,60)	Male	52	1726	0.0462534690101758
127	Baseline age: [50,60)	Male	52	1727	0.0471785383903793
128	Baseline age: [50,60)	Male	52	1853	0.0474868948504471
129	Baseline age: [50,60)	Male	52	1880	0.047795251310515
130	Baseline age: [50,60)	Male	52	1948	0.0459451125501079
131	Baseline age: [50,60)	Male	52	1956	0.0474868948504471
132	Baseline age: [50,60)	Male	52	1999	0.0462534690101758
133	Baseline age: [50,60)	Male	52	2090	0.0481036077705828
134	Baseline age: [50,60)	Male	52	2125	0.0474868948504471
135	Baseline age: [50,60)	Male	52	2276	0.0474868948504471
136	Baseline age: [50,60)	Male	52	2348	0.0462534690101758
137	Baseline age: [50,60)	Male	52	2356	0.0468701819303114
138	Baseline age: [50,60)	Male	52	2471	0.0471785383903793
139	Baseline age: [50,60)	Male	52	2488	0.0474868948504471
140	Baseline age: [50,60)	Male	52	2497	0.0471785383903793
141	Baseline age: [50,60)	Male	52	2512	0.0468701819303114
142	Baseline age: [50,60)	Male	52	2523	0.047795251310515
143	Baseline age: [50,60)	Male	52	2601	0.0487203206907185
144	Baseline age: [50,60)	Male	52	2699	0.0465618254702436
145	Baseline age: [50,60)	Male	52	2712	0.0481036077705828
146	Baseline age: [50,60)	Male	52	2784	0.0471785383903793
147	Baseline age: [50,60)	Male	52	2916	0.0471785383903793
148	Baseline age: [50,60)	Male	52	2994	0.0465618254702436
149	Baseline age: [50,60)	Male	52	3050	0.0481036077705828
150	Baseline age: [50,60)	Male	52	3052	0.0471785383903793
151	Baseline age: [50,60)	Male	52	3081	0.0484119642306506
152	Baseline age: [50,60)	Male	52	3085	0.0471785383903793
153	Baseline age: [50,60)	Male	52	3152	0.047795251310515
154	Baseline age: [50,60)	Male	52	3238	0.0471785383903793
155	Baseline age: [50,60)	Male	52	3260	0.0481036077705828
156	Baseline age: [50,60)	Male	52	3345	0.047795251310515
157	Baseline age: [50,60)	Male	52	3527	0.0468701819303114
158	Baseline age: [50,60)	Male	52	3548	0.0481036077705828
159	Baseline age: [50,60)	Male	52	3610	0.0462534690101758
160	Baseline age: [50,60)	Male	52	3661	0.0459451125501079
161	Baseline age: [50,60)	Male	52	3668	0.0471785383903793
162	Baseline age: [50,60)	Male	52	3677	0.0471785383903793
163	Baseline age: [50,60)	Male	52	3679	0.0490286771507863
164	Baseline age: [50,60)	Male	52	3708	0.0474868948504471
165	Baseline age: [50,60)	Male	52	3745	0.0468701819303114
166	Baseline age: [50,60)	Male	52	3841	0.0468701819303114
167	Baseline age: [50,60)	Male	52	3846	0.0490286771507863
168	Baseline age: [50,60)	Male	52	3939	0.0484119642306506
169	Baseline age: [50,60)	Male	52	3946	0.0490286771507863
170	Baseline age: [50,60)	Male	52	3949	0.0465618254702436
171	Baseline age: [50,60)	Male	52	3986	0.0465618254702436
172	Baseline age: [50,60)	Male	52	4167	0.047795251310515
173	Baseline age: [50,60)	Male	52	4199	0.0462534690101758
174	Baseline age: [50,60)	Male	52	4224	0.047795251310515
175	Baseline age: [50,60)	Male	52	4426	0.0474868948504471
176	Baseline age: [50,60)	Male	52	4456	0.0474868948504471
177	Baseline age: [50,60)	Male	52	4507	0.0471785383903793
178	Baseline age: [50,60)	Male	52	4539	0.0474868948504471
179	Baseline age: [50,60)	Male	52	4602	0.0493370336108542
180	Baseline age: [50,60)	Male	52	4663	0.0465618254702436
181	Baseline age: [50,60)	Male	52	4839	0.0465618254702436
182	Baseline age: [50,60)	Male	52	4846	0.0471785383903793
183	Baseline age: [50,60)	Male	52	4947	0.0474868948504471
184	Baseline age: [50,60)	Male	52	5004	0.0468701819303114
185	Baseline age: [50,60)	Male	52	5021	0.0484119642306506
186	Baseline age: [50,60)	Male	52	5094	0.0493370336108542
187	Baseline age: [50,60)	Male	52	5250	0.0462534690101758
188	Baseline age: [50,60)	Male	52	5288	0.0462534690101758
189	Baseline age: [50,60)	Male	52	5477	0.0465618254702436
190	Baseline age: [50,60)	Male	52	5524	0.0462534690101758
191	Baseline age: [50,60)	Male	52	5545	0.0462534690101758
192	Baseline age: [50,60)	Male	52	5597	0.0459451125501079
193	Baseline age: [50,60)	Male	52	5693	0.0468701819303114
194	Baseline age: [50,60)	Male	52	5709	0.0459451125501079
195	Baseline age: [50,60)	Male	52	5716	0.0493370336108542
196	Baseline age: [50,60)	Male	52	5736	0.0468701819303114
197	Baseline age: [50,60)	Male	52	5815	0.0481036077705828
198	Baseline age: [50,60)	Male	52	5855	0.0462534690101758
199	Baseline age: [50,60)	Male	52	5896	0.047795251310515
200	Baseline age: [50,60)	Male	52	5924	0.0453283996299723
201	Baseline age: [50,60)	Male	54	51	0.0458375463431075
202	Baseline age: [50,60)	Male	54	96	0.0458375463431075
203	Baseline age: [50,60)	Male	54	141	0.0481968318166498
204	Baseline age: [50,60)	Male	54	157	0.048870913380519
205	Baseline age: [50,60)	Male	54	255	0.0463431075160094
206	Baseline age: [50,60)	Male	54	366	0.0476912706437479
207	Baseline age: [50,60)	Male	54	422	0.0490394337714863
208	Baseline age: [50,60)	Male	54	529	0.0468486686889114
209	Baseline age: [50,60)	Male	54	600	0.0453319851702056
210	Baseline age: [50,60)	Male	54	613	0.0478597910347152
211	Baseline age: [50,60)	Male	54	682	0.0448264239973037
212	Baseline age: [50,60)	Male	54	917	0.0468486686889114
213	Baseline age: [50,60)	Male	54	929	0.046680148297944
214	Baseline age: [50,60)	Male	54	948	0.0446579036063364
215	Baseline age: [50,60)	Male	54	964	0.049376474553421
216	Baseline age: [50,60)	Male	54	1032	0.0476912706437479
217	Baseline age: [50,60)	Male	54	1037	0.0475227502527806
218	Baseline age: [50,60)	Male	54	1065	0.0490394337714863
219	Baseline age: [50,60)	Male	54	1076	0.044994944388271
220	Baseline age: [50,60)	Male	54	1280	0.0444893832153691
221	Baseline age: [50,60)	Male	54	1348	0.0497135153353556
222	Baseline age: [50,60)	Male	54	1373	0.0463431075160094
223	Baseline age: [50,60)	Male	54	1497	0.0453319851702056
224	Baseline age: [50,60)	Male	54	1609	0.0487023929895517
225	Baseline age: [50,60)	Male	54	1675	0.0465116279069767
226	Baseline age: [50,60)	Male	54	1726	0.0453319851702056
227	Baseline age: [50,60)	Male	54	1727	0.0451634647792383
228	Baseline age: [50,60)	Male	54	1853	0.0451634647792383
229	Baseline age: [50,60)	Male	54	1880	0.0468486686889114
230	Baseline age: [50,60)	Male	54	1948	0.0480283114256825
231	Baseline age: [50,60)	Male	54	1956	0.0507246376811594
232	Baseline age: [50,60)	Male	54	1999	0.0478597910347152
233	Baseline age: [50,60)	Male	54	2090	0.0458375463431075
234	Baseline age: [50,60)	Male	54	2125	0.0508931580721267
235	Baseline age: [50,60)	Male	54	2276	0.044994944388271
236	Baseline age: [50,60)	Male	54	2348	0.0512301988540613
237	Baseline age: [50,60)	Male	54	2356	0.0463431075160094
238	Baseline age: [50,60)	Male	54	2471	0.0460060667340748
239	Baseline age: [50,60)	Male	54	2488	0.0465116279069767
240	Baseline age: [50,60)	Male	54	2497	0.0502190765082575
241	Baseline age: [50,60)	Male	54	2512	0.0485338725985844
242	Baseline age: [50,60)	Male	54	2523	0.0475227502527806
243	Baseline age: [50,60)	Male	54	2601	0.0463431075160094
244	Baseline age: [50,60)	Male	54	2699	0.0455005055611729
245	Baseline age: [50,60)	Male	54	2712	0.0485338725985844
246	Baseline age: [50,60)	Male	54	2784	0.0476912706437479
247	Baseline age: [50,60)	Male	54	2916	0.0446579036063364
248	Baseline age: [50,60)	Male	54	2994	0.0470171890798787
249	Baseline age: [50,60)	Male	54	3050	0.0461745871250421
250	Baseline age: [50,60)	Male	54	3052	0.0465116279069767
251	Baseline age: [50,60)	Male	54	3081	0.046680148297944
252	Baseline age: [50,60)	Male	54	3085	0.0465116279069767
253	Baseline age: [50,60)	Male	54	3152	0.0485338725985844
254	Baseline age: [50,60)	Male	54	3238	0.0456690259521402
255	Baseline age: [50,60)	Male	54	3260	0.0481968318166498
256	Baseline age: [50,60)	Male	54	3345	0.0444893832153691
257	Baseline age: [50,60)	Male	54	3527	0.0473542298618133
258	Baseline age: [50,60)	Male	54	3548	0.0500505561172902
259	Baseline age: [50,60)	Male	54	3610	0.0451634647792383
260	Baseline age: [50,60)	Male	54	3661	0.0468486686889114
261	Baseline age: [50,60)	Male	54	3668	0.0451634647792383
262	Baseline age: [50,60)	Male	54	3677	0.0470171890798787
263	Baseline age: [50,60)	Male	54	3679	0.0470171890798787
264	Baseline age: [50,60)	Male	54	3708	0.0476912706437479
265	Baseline age: [50,60)	Male	54	3745	0.0473542298618133
266	Baseline age: [50,60)	Male	54	3841	0.0487023929895517
267	Baseline age: [50,60)	Male	54	3846	0.0476912706437479
268	Baseline age: [50,60)	Male	54	3939	0.0485338725985844
269	Baseline age: [50,60)	Male	54	3946	0.0455005055611729
270	Baseline age: [50,60)	Male	54	3949	0.0465116279069767
271	Baseline age: [50,60)	Male	54	3986	0.0470171890798787
272	Baseline age: [50,60)	Male	54	4167	0.044994944388271
273	Baseline age: [50,60)	Male	54	4199	0.046680148297944
274	Baseline age: [50,60)	Male	54	4224	0.0463431075160094
275	Baseline age: [50,60)	Male	54	4426	0.0483653522076171
276	Baseline age: [50,60)	Male	54	4456	0.0460060667340748
277	Baseline age: [50,60)	Male	54	4507	0.0438153016514998
278	Baseline age: [50,60)	Male	54	4539	0.0478597910347152
279	Baseline age: [50,60)	Male	54	4602	0.0468486686889114
280	Baseline age: [50,60)	Male	54	4663	0.0470171890798787
281	Baseline age: [50,60)	Male	54	4839	0.0468486686889114
282	Baseline age: [50,60)	Male	54	4846	0.0460060667340748
283	Baseline age: [50,60)	Male	54	4947	0.0490394337714863
284	Baseline age: [50,60)	Male	54	5004	0.0473542298618133
285	Baseline age: [50,60)	Male	54	5021	0.0476912706437479
286	Baseline age: [50,60)	Male	54	5094	0.0476912706437479
287	Baseline age: [50,60)	Male	54	5250	0.0460060667340748
288	Baseline age: [50,60)	Male	54	5288	0.0502190765082575
289	Baseline age: [50,60)	Male	54	5477	0.0475227502527806
290	Baseline age: [50,60)	Male	54	5524	0.0478597910347152
291	Baseline age: [50,60)	Male	54	5545	0.048870913380519
292	Baseline age: [50,60)	Male	54	5597	0.0456690259521402
293	Baseline age: [50,60)	Male	54	5693	0.0424671385237614
294	Baseline age: [50,60)	Male	54	5709	0.0448264239973037
295	Baseline age: [50,60)	Male	54	5716	0.0468486686889114
296	Baseline age: [50,60)	Male	54	5736	0.0456690259521402
297	Baseline age: [50,60)	Male	54	5815	0.0480283114256825
298	Baseline age: [50,60)	Male	54	5855	0.0461745871250421
299	Baseline age: [50,60)	Male	54	5896	0.0476912706437479
300	Baseline age: [50,60)	Male	54	5924	0.0468486686889114
301	Baseline age: [50,60)	Male	56	51	0.0515898767034393
302	Baseline age: [50,60)	Male	56	96	0.0483452303698897
303	Baseline age: [50,60)	Male	56	141	0.0500757084144495
304	Baseline age: [50,60)	Male	56	157	0.0497512437810945
305	Baseline age: [50,60)	Male	56	255	0.0514817218256543
306	Baseline age: [50,60)	Male	56	366	0.0525632706035042
307	Baseline age: [50,60)	Male	56	422	0.0499675535366645
308	Baseline age: [50,60)	Male	56	529	0.0519143413367943
309	Baseline age: [50,60)	Male	56	600	0.0516980315812243
310	Baseline age: [50,60)	Male	56	613	0.0524551157257192
311	Baseline age: [50,60)	Male	56	682	0.0515898767034393
312	Baseline age: [50,60)	Male	56	917	0.0526714254812892
313	Baseline age: [50,60)	Male	56	929	0.0519143413367943
314	Baseline age: [50,60)	Male	56	948	0.0507246376811594
315	Baseline age: [50,60)	Male	56	964	0.0514817218256543
316	Baseline age: [50,60)	Male	56	1032	0.0523469608479342
317	Baseline age: [50,60)	Male	56	1037	0.0509409474367294
318	Baseline age: [50,60)	Male	56	1065	0.0519143413367943
319	Baseline age: [50,60)	Male	56	1076	0.0523469608479342
320	Baseline age: [50,60)	Male	56	1280	0.0500757084144495
321	Baseline age: [50,60)	Male	56	1348	0.0511572571922994
322	Baseline age: [50,60)	Male	56	1373	0.0508327925589444
323	Baseline age: [50,60)	Male	56	1497	0.0507246376811594
324	Baseline age: [50,60)	Male	56	1609	0.0526714254812892
325	Baseline age: [50,60)	Male	56	1675	0.0534285096257841
326	Baseline age: [50,60)	Male	56	1726	0.0521306510923643
327	Baseline age: [50,60)	Male	56	1727	0.0529958901146442
328	Baseline age: [50,60)	Male	56	1853	0.0510491023145144
329	Baseline age: [50,60)	Male	56	1880	0.0527795803590742
330	Baseline age: [50,60)	Male	56	1948	0.0536448193813541
331	Baseline age: [50,60)	Male	56	1956	0.0522388059701493
332	Baseline age: [50,60)	Male	56	1999	0.0537529742591391
333	Baseline age: [50,60)	Male	56	2090	0.0495349340255246
334	Baseline age: [50,60)	Male	56	2125	0.0531040449924292
335	Baseline age: [50,60)	Male	56	2276	0.0499675535366645
336	Baseline age: [50,60)	Male	56	2348	0.0555916071814839
337	Baseline age: [50,60)	Male	56	2356	0.0519143413367943
338	Baseline age: [50,60)	Male	56	2471	0.0536448193813541
339	Baseline age: [50,60)	Male	56	2488	0.0510491023145144
340	Baseline age: [50,60)	Male	56	2497	0.0518061864590093
341	Baseline age: [50,60)	Male	56	2512	0.0526714254812892
342	Baseline age: [50,60)	Male	56	2523	0.0526714254812892
343	Baseline age: [50,60)	Male	56	2601	0.0519143413367943
344	Baseline age: [50,60)	Male	56	2699	0.0489941596365996
345	Baseline age: [50,60)	Male	56	2712	0.0528877352368592
346	Baseline age: [50,60)	Male	56	2784	0.0508327925589444
347	Baseline age: [50,60)	Male	56	2916	0.0521306510923643
348	Baseline age: [50,60)	Male	56	2994	0.0527795803590742
349	Baseline age: [50,60)	Male	56	3050	0.0535366645035691
350	Baseline age: [50,60)	Male	56	3052	0.0515898767034393
351	Baseline age: [50,60)	Male	56	3081	0.0533203547479991
352	Baseline age: [50,60)	Male	56	3085	0.0516980315812243
353	Baseline age: [50,60)	Male	56	3152	0.0524551157257192
354	Baseline age: [50,60)	Male	56	3238	0.0520224962145793
355	Baseline age: [50,60)	Male	56	3260	0.0533203547479991
356	Baseline age: [50,60)	Male	56	3345	0.0518061864590093
357	Baseline age: [50,60)	Male	56	3527	0.0487778498810296
358	Baseline age: [50,60)	Male	56	3548	0.0506164828033744
359	Baseline age: [50,60)	Male	56	3610	0.0518061864590093
360	Baseline age: [50,60)	Male	56	3661	0.0522388059701493
361	Baseline age: [50,60)	Male	56	3668	0.0510491023145144
362	Baseline age: [50,60)	Male	56	3677	0.0508327925589444
363	Baseline age: [50,60)	Male	56	3679	0.0520224962145793
364	Baseline age: [50,60)	Male	56	3708	0.054293748648064
365	Baseline age: [50,60)	Male	56	3745	0.0508327925589444
366	Baseline age: [50,60)	Male	56	3841	0.0512654120700844
367	Baseline age: [50,60)	Male	56	3846	0.0522388059701493
368	Baseline age: [50,60)	Male	56	3939	0.0550508327925589
369	Baseline age: [50,60)	Male	56	3946	0.0510491023145144
370	Baseline age: [50,60)	Male	56	3949	0.0532121998702141
371	Baseline age: [50,60)	Male	56	3986	0.0508327925589444
372	Baseline age: [50,60)	Male	56	4167	0.0519143413367943
373	Baseline age: [50,60)	Male	56	4199	0.0529958901146442
374	Baseline age: [50,60)	Male	56	4224	0.0524551157257192
375	Baseline age: [50,60)	Male	56	4426	0.0522388059701493
376	Baseline age: [50,60)	Male	56	4456	0.0519143413367943
377	Baseline age: [50,60)	Male	56	4507	0.0496430889033095
378	Baseline age: [50,60)	Male	56	4539	0.0504001730478045
379	Baseline age: [50,60)	Male	56	4602	0.0533203547479991
380	Baseline age: [50,60)	Male	56	4663	0.0529958901146442
381	Baseline age: [50,60)	Male	56	4839	0.0528877352368592
382	Baseline age: [50,60)	Male	56	4846	0.0518061864590093
383	Baseline age: [50,60)	Male	56	4947	0.0509409474367294
384	Baseline age: [50,60)	Male	56	5004	0.054077438892494
385	Baseline age: [50,60)	Male	56	5021	0.0500757084144495
386	Baseline age: [50,60)	Male	56	5094	0.0514817218256543
387	Baseline age: [50,60)	Male	56	5250	0.0531040449924292
388	Baseline age: [50,60)	Male	56	5288	0.0497512437810945
389	Baseline age: [50,60)	Male	56	5477	0.0502920181700195
390	Baseline age: [50,60)	Male	56	5524	0.0518061864590093
391	Baseline age: [50,60)	Male	56	5545	0.0511572571922994
392	Baseline age: [50,60)	Male	56	5597	0.0505083279255894
393	Baseline age: [50,60)	Male	56	5693	0.0494267791477396
394	Baseline age: [50,60)	Male	56	5709	0.0495349340255246
395	Baseline age: [50,60)	Male	56	5716	0.0493186242699546
396	Baseline age: [50,60)	Male	56	5736	0.0532121998702141
397	Baseline age: [50,60)	Male	56	5815	0.054401903525849
398	Baseline age: [50,60)	Male	56	5855	0.0522388059701493
399	Baseline age: [50,60)	Male	56	5896	0.0532121998702141
400	Baseline age: [50,60)	Male	56	5924	0.0510491023145144
401	Baseline age: [50,60)	Male	58	51	0.0543717152412805
402	Baseline age: [50,60)	Male	58	96	0.0537028189202102
403	Baseline age: [50,60)	Male	58	141	0.0561872909698997
404	Baseline age: [50,60)	Male	58	157	0.0550406115623507
405	Baseline age: [50,60)	Male	58	255	0.0535117056856187
406	Baseline age: [50,60)	Male	58	366	0.0556139512661252
407	Baseline age: [50,60)	Male	58	422	0.0560917343526039
408	Baseline age: [50,60)	Male	58	529	0.054562828475872
409	Baseline age: [50,60)	Male	58	600	0.053798375537506
410	Baseline age: [50,60)	Male	58	613	0.0579073100812231
411	Baseline age: [50,60)	Male	58	682	0.0555183946488294
412	Baseline age: [50,60)	Male	58	917	0.0555183946488294
413	Baseline age: [50,60)	Male	58	929	0.0578117534639274
414	Baseline age: [50,60)	Male	58	948	0.0555183946488294
415	Baseline age: [50,60)	Male	58	964	0.0551361681796464
416	Baseline age: [50,60)	Male	58	1032	0.0550406115623507
417	Baseline age: [50,60)	Male	58	1037	0.0561872909698997
418	Baseline age: [50,60)	Male	58	1065	0.054180602006689
419	Baseline age: [50,60)	Male	58	1076	0.0560917343526039
420	Baseline age: [50,60)	Male	58	1280	0.0539894887720975
421	Baseline age: [50,60)	Male	58	1348	0.0540850453893932
422	Baseline age: [50,60)	Male	58	1373	0.0544672718585762
423	Baseline age: [50,60)	Male	58	1497	0.0568561872909699
424	Baseline age: [50,60)	Male	58	1609	0.0560917343526039
425	Baseline age: [50,60)	Male	58	1675	0.0548494983277592
426	Baseline age: [50,60)	Male	58	1726	0.0528428093645485
427	Baseline age: [50,60)	Male	58	1727	0.0558050645007167
428	Baseline age: [50,60)	Male	58	1853	0.0554228380315337
429	Baseline age: [50,60)	Male	58	1880	0.0540850453893932
430	Baseline age: [50,60)	Male	58	1948	0.0514094601051123
431	Baseline age: [50,60)	Male	58	1956	0.0529383659818442
432	Baseline age: [50,60)	Male	58	1999	0.0558050645007167
433	Baseline age: [50,60)	Male	58	2090	0.0521739130434783
434	Baseline age: [50,60)	Male	58	2125	0.0565695174390827
435	Baseline age: [50,60)	Male	58	2276	0.0538939321548017
436	Baseline age: [50,60)	Male	58	2348	0.0554228380315337
437	Baseline age: [50,60)	Male	58	2356	0.0538939321548017
438	Baseline age: [50,60)	Male	58	2471	0.0554228380315337
439	Baseline age: [50,60)	Male	58	2488	0.0551361681796464
440	Baseline age: [50,60)	Male	58	2497	0.0593406593406593
441	Baseline age: [50,60)	Male	58	2512	0.0556139512661252
442	Baseline age: [50,60)	Male	58	2523	0.0577161968466316
443	Baseline age: [50,60)	Male	58	2601	0.0535117056856187
444	Baseline age: [50,60)	Male	58	2699	0.0554228380315337
445	Baseline age: [50,60)	Male	58	2712	0.0549450549450549
446	Baseline age: [50,60)	Male	58	2784	0.0580028666985189
447	Baseline age: [50,60)	Male	58	2916	0.0559961777353082
448	Baseline age: [50,60)	Male	58	2994	0.0551361681796464
449	Baseline age: [50,60)	Male	58	3050	0.0539894887720975
450	Baseline age: [50,60)	Male	58	3052	0.0552317247969422
451	Baseline age: [50,60)	Male	58	3081	0.0589584328714764
452	Baseline age: [50,60)	Male	58	3085	0.0537028189202102
453	Baseline age: [50,60)	Male	58	3152	0.0547539417104634
454	Baseline age: [50,60)	Male	58	3238	0.0571428571428571
455	Baseline age: [50,60)	Male	58	3260	0.0580984233158146
456	Baseline age: [50,60)	Male	58	3345	0.0554228380315337
457	Baseline age: [50,60)	Male	58	3527	0.0546583850931677
458	Baseline age: [50,60)	Male	58	3548	0.0523650262780698
459	Baseline age: [50,60)	Male	58	3610	0.0550406115623507
460	Baseline age: [50,60)	Male	58	3661	0.0566650740563784
461	Baseline age: [50,60)	Male	58	3668	0.0525561395126612
462	Baseline age: [50,60)	Male	58	3677	0.0514094601051123
463	Baseline age: [50,60)	Male	58	3679	0.0502627806975633
464	Baseline age: [50,60)	Male	58	3708	0.0527472527472527
465	Baseline age: [50,60)	Male	58	3745	0.0527472527472527
466	Baseline age: [50,60)	Male	58	3841	0.0563784042044912
467	Baseline age: [50,60)	Male	58	3846	0.0555183946488294
468	Baseline age: [50,60)	Male	58	3939	0.0543717152412805
469	Baseline age: [50,60)	Male	58	3946	0.0544672718585762
470	Baseline age: [50,60)	Male	58	3949	0.0549450549450549
471	Baseline age: [50,60)	Male	58	3986	0.0516961299569995
472	Baseline age: [50,60)	Male	58	4167	0.0520783564261825
473	Baseline age: [50,60)	Male	58	4199	0.0543717152412805
474	Baseline age: [50,60)	Male	58	4224	0.054180602006689
475	Baseline age: [50,60)	Male	58	4426	0.0549450549450549
476	Baseline age: [50,60)	Male	58	4456	0.0562828475871954
477	Baseline age: [50,60)	Male	58	4507	0.0537028189202102
478	Baseline age: [50,60)	Male	58	4539	0.0583850931677019
479	Baseline age: [50,60)	Male	58	4602	0.0539894887720975
480	Baseline age: [50,60)	Male	58	4663	0.0554228380315337
481	Baseline age: [50,60)	Male	58	4839	0.0580984233158146
482	Baseline age: [50,60)	Male	58	4846	0.0554228380315337
483	Baseline age: [50,60)	Male	58	4947	0.0583850931677019
484	Baseline age: [50,60)	Male	58	5004	0.0558050645007167
485	Baseline age: [50,60)	Male	58	5021	0.0536072623029145
486	Baseline age: [50,60)	Male	58	5094	0.053798375537506
487	Baseline age: [50,60)	Male	58	5250	0.0542761586239847
488	Baseline age: [50,60)	Male	58	5288	0.0547539417104634
489	Baseline age: [50,60)	Male	58	5477	0.0516961299569995
490	Baseline age: [50,60)	Male	58	5524	0.0579073100812231
491	Baseline age: [50,60)	Male	58	5545	0.0563784042044912
492	Baseline age: [50,60)	Male	58	5597	0.054180602006689
493	Baseline age: [50,60)	Male	58	5693	0.0539894887720975
494	Baseline age: [50,60)	Male	58	5709	0.0514094601051123
495	Baseline age: [50,60)	Male	58	5716	0.0547539417104634
496	Baseline age: [50,60)	Male	58	5736	0.0553272814142379
497	Baseline age: [50,60)	Male	58	5815	0.0559006211180124
498	Baseline age: [50,60)	Male	58	5855	0.053798375537506
499	Baseline age: [50,60)	Male	58	5896	0.0559961777353082
500	Baseline age: [50,60)	Male	58	5924	0.0554228380315337
501	Baseline age: [50,60)	Male	60	51	0.068639737780777
502	Baseline age: [50,60)	Male	60	96	0.0647835727369131
503	Baseline age: [50,60)	Male	60	141	0.0662296346283621
504	Baseline age: [50,60)	Male	60	157	0.0688325460329702
505	Baseline age: [50,60)	Male	60	255	0.068157717150294
506	Baseline age: [50,60)	Male	60	366	0.0643015521064302
507	Baseline age: [50,60)	Male	60	422	0.0665188470066519
508	Baseline age: [50,60)	Male	60	529	0.0656512098717825
509	Baseline age: [50,60)	Male	60	600	0.0644943603586234
510	Baseline age: [50,60)	Male	60	613	0.063626723223754
511	Baseline age: [50,60)	Male	60	682	0.0658440181239757
512	Baseline age: [50,60)	Male	60	917	0.0667116552588451
513	Baseline age: [50,60)	Male	60	929	0.0687361419068736
514	Baseline age: [50,60)	Male	60	948	0.0662296346283621
515	Baseline age: [50,60)	Male	60	964	0.068157717150294
516	Baseline age: [50,60)	Male	60	1032	0.0648799768630097
517	Baseline age: [50,60)	Male	60	1037	0.0689289501590668
518	Baseline age: [50,60)	Male	60	1065	0.0683505254024872
519	Baseline age: [50,60)	Male	60	1076	0.0630482984671744
520	Baseline age: [50,60)	Male	60	1280	0.0643015521064302
521	Baseline age: [50,60)	Male	60	1348	0.063626723223754
522	Baseline age: [50,60)	Male	60	1373	0.0678685047720042
523	Baseline age: [50,60)	Male	60	1497	0.0657476139978791
524	Baseline age: [50,60)	Male	60	1609	0.0638195314759472
525	Baseline age: [50,60)	Male	60	1675	0.0650727851152029
526	Baseline age: [50,60)	Male	60	1726	0.0659404222500723
527	Baseline age: [50,60)	Male	60	1727	0.0665188470066519
528	Baseline age: [50,60)	Male	60	1853	0.0629518943410778
529	Baseline age: [50,60)	Male	60	1880	0.0652655933673961
530	Baseline age: [50,60)	Male	60	1948	0.063626723223754
531	Baseline age: [50,60)	Male	60	1956	0.064108743854237
532	Baseline age: [50,60)	Male	60	1999	0.0663260387544587
533	Baseline age: [50,60)	Male	60	2090	0.0675792923937144
534	Baseline age: [50,60)	Male	60	2125	0.0648799768630097
535	Baseline age: [50,60)	Male	60	2276	0.0652655933673961
536	Baseline age: [50,60)	Male	60	2348	0.0628554902149812
537	Baseline age: [50,60)	Male	60	2356	0.0620842572062084
538	Baseline age: [50,60)	Male	60	2471	0.0643015521064302
539	Baseline age: [50,60)	Male	60	2488	0.0651691892412995
540	Baseline age: [50,60)	Male	60	2497	0.0630482984671744
541	Baseline age: [50,60)	Male	60	2512	0.0673864841415212
542	Baseline age: [50,60)	Male	60	2523	0.0671936758893281
543	Baseline age: [50,60)	Male	60	2601	0.0664224428805553
544	Baseline age: [50,60)	Male	60	2699	0.0659404222500723
545	Baseline age: [50,60)	Male	60	2712	0.0667116552588451
546	Baseline age: [50,60)	Male	60	2784	0.0664224428805553
547	Baseline age: [50,60)	Male	60	2916	0.0669044635110383
548	Baseline age: [50,60)	Male	60	2994	0.0675792923937144
549	Baseline age: [50,60)	Male	60	3050	0.0664224428805553
550	Baseline age: [50,60)	Male	60	3052	0.0632411067193676
551	Baseline age: [50,60)	Male	60	3081	0.0617950448279186
552	Baseline age: [50,60)	Male	60	3085	0.0661332305022655
553	Baseline age: [50,60)	Male	60	3152	0.0678685047720042
554	Baseline age: [50,60)	Male	60	3238	0.0639159356020438
555	Baseline age: [50,60)	Male	60	3260	0.0662296346283621
556	Baseline age: [50,60)	Male	60	3345	0.068639737780777
557	Baseline age: [50,60)	Male	60	3527	0.0663260387544587
558	Baseline age: [50,60)	Male	60	3548	0.0643015521064302
559	Baseline age: [50,60)	Male	60	3610	0.0659404222500723
560	Baseline age: [50,60)	Male	60	3661	0.070085799672226
561	Baseline age: [50,60)	Male	60	3668	0.0657476139978791
562	Baseline age: [50,60)	Male	60	3677	0.0625662778366914
563	Baseline age: [50,60)	Male	60	3679	0.0657476139978791
564	Baseline age: [50,60)	Male	60	3708	0.0659404222500723
565	Baseline age: [50,60)	Male	60	3745	0.0659404222500723
566	Baseline age: [50,60)	Male	60	3841	0.0649763809891063
567	Baseline age: [50,60)	Male	60	3846	0.0671936758893281
568	Baseline age: [50,60)	Male	60	3939	0.0649763809891063
569	Baseline age: [50,60)	Male	60	3946	0.0619878530801118
570	Baseline age: [50,60)	Male	60	3949	0.0670972717632315
571	Baseline age: [50,60)	Male	60	3986	0.0644943603586234
572	Baseline age: [50,60)	Male	60	4167	0.0683505254024872
573	Baseline age: [50,60)	Male	60	4199	0.0638195314759472
574	Baseline age: [50,60)	Male	60	4224	0.0651691892412995
575	Baseline age: [50,60)	Male	60	4426	0.0661332305022655
576	Baseline age: [50,60)	Male	60	4456	0.0659404222500723
577	Baseline age: [50,60)	Male	60	4507	0.0655548057456859
578	Baseline age: [50,60)	Male	60	4539	0.0634339149715608
579	Baseline age: [50,60)	Male	60	4602	0.0656512098717825
580	Baseline age: [50,60)	Male	60	4663	0.0618914489540152
581	Baseline age: [50,60)	Male	60	4839	0.0678685047720042
582	Baseline age: [50,60)	Male	60	4846	0.0688325460329702
583	Baseline age: [50,60)	Male	60	4947	0.0656512098717825
584	Baseline age: [50,60)	Male	60	5004	0.0656512098717825
585	Baseline age: [50,60)	Male	60	5021	0.0650727851152029
586	Baseline age: [50,60)	Male	60	5094	0.0629518943410778
587	Baseline age: [50,60)	Male	60	5250	0.0672900800154247
588	Baseline age: [50,60)	Male	60	5288	0.0671936758893281
589	Baseline age: [50,60)	Male	60	5477	0.0624698737105948
590	Baseline age: [50,60)	Male	60	5524	0.0648799768630097
591	Baseline age: [50,60)	Male	60	5545	0.0644943603586234
592	Baseline age: [50,60)	Male	60	5597	0.0643979562325268
593	Baseline age: [50,60)	Male	60	5693	0.064108743854237
594	Baseline age: [50,60)	Male	60	5709	0.0664224428805553
595	Baseline age: [50,60)	Male	60	5716	0.0628554902149812
596	Baseline age: [50,60)	Male	60	5736	0.0651691892412995
597	Baseline age: [50,60)	Male	60	5815	0.0659404222500723
598	Baseline age: [50,60)	Male	60	5855	0.0643015521064302
599	Baseline age: [50,60)	Male	60	5896	0.0666152511327485
600	Baseline age: [50,60)	Male	60	5924	0.0648799768630097
601	Baseline age: [50,60)	Male	62	51	0.0684657671164418
602	Baseline age: [50,60)	Male	62	96	0.0636681659170415
603	Baseline age: [50,60)	Male	62	141	0.0669665167416292
604	Baseline age: [50,60)	Male	62	157	0.0684657671164418
605	Baseline age: [50,60)	Male	62	255	0.0652673663168416
606	Baseline age: [50,60)	Male	62	366	0.0657671164417791
607	Baseline age: [50,60)	Male	62	422	0.0679660169915043
608	Baseline age: [50,60)	Male	62	529	0.0678660669665167
609	Baseline age: [50,60)	Male	62	600	0.0676661669165417
610	Baseline age: [50,60)	Male	62	613	0.0646676661669165
611	Baseline age: [50,60)	Male	62	682	0.0676661669165417
612	Baseline age: [50,60)	Male	62	917	0.0721639180409795
613	Baseline age: [50,60)	Male	62	929	0.0671664167916042
614	Baseline age: [50,60)	Male	62	948	0.0664667666166917
615	Baseline age: [50,60)	Male	62	964	0.0668665667166417
616	Baseline age: [50,60)	Male	62	1032	0.0651674162918541
617	Baseline age: [50,60)	Male	62	1037	0.064567716141929
618	Baseline age: [50,60)	Male	62	1065	0.0634682658670665
619	Baseline age: [50,60)	Male	62	1076	0.0693653173413293
620	Baseline age: [50,60)	Male	62	1280	0.064367816091954
621	Baseline age: [50,60)	Male	62	1348	0.0653673163418291
622	Baseline age: [50,60)	Male	62	1373	0.0658670664667666
623	Baseline age: [50,60)	Male	62	1497	0.0651674162918541
624	Baseline age: [50,60)	Male	62	1609	0.0628685657171414
625	Baseline age: [50,60)	Male	62	1675	0.0666666666666667
626	Baseline age: [50,60)	Male	62	1726	0.0682658670664668
627	Baseline age: [50,60)	Male	62	1727	0.0658670664667666
628	Baseline age: [50,60)	Male	62	1853	0.0656671664167916
629	Baseline age: [50,60)	Male	62	1880	0.0653673163418291
630	Baseline age: [50,60)	Male	62	1948	0.064367816091954
631	Baseline age: [50,60)	Male	62	1956	0.063368315842079
632	Baseline age: [50,60)	Male	62	1999	0.0601699150424788
633	Baseline age: [50,60)	Male	62	2090	0.064567716141929
634	Baseline age: [50,60)	Male	62	2125	0.0671664167916042
635	Baseline age: [50,60)	Male	62	2276	0.064567716141929
636	Baseline age: [50,60)	Male	62	2348	0.0658670664667666
637	Baseline age: [50,60)	Male	62	2356	0.0648675662168916
638	Baseline age: [50,60)	Male	62	2471	0.0666666666666667
639	Baseline age: [50,60)	Male	62	2488	0.0666666666666667
640	Baseline age: [50,60)	Male	62	2497	0.0670664667666167
641	Baseline age: [50,60)	Male	62	2512	0.0624687656171914
642	Baseline age: [50,60)	Male	62	2523	0.0696651674162918
643	Baseline age: [50,60)	Male	62	2601	0.0673663168415792
644	Baseline age: [50,60)	Male	62	2699	0.064567716141929
645	Baseline age: [50,60)	Male	62	2712	0.0654672663668166
646	Baseline age: [50,60)	Male	62	2784	0.0673663168415792
647	Baseline age: [50,60)	Male	62	2916	0.0651674162918541
648	Baseline age: [50,60)	Male	62	2994	0.0613693153423288
649	Baseline age: [50,60)	Male	62	3050	0.0650674662668666
650	Baseline age: [50,60)	Male	62	3052	0.0651674162918541
651	Baseline age: [50,60)	Male	62	3081	0.0646676661669165
652	Baseline age: [50,60)	Male	62	3085	0.0694652673663168
653	Baseline age: [50,60)	Male	62	3152	0.0674662668665667
654	Baseline age: [50,60)	Male	62	3238	0.0660669665167416
655	Baseline age: [50,60)	Male	62	3260	0.0675662168915542
656	Baseline age: [50,60)	Male	62	3345	0.0675662168915542
657	Baseline age: [50,60)	Male	62	3527	0.0651674162918541
658	Baseline age: [50,60)	Male	62	3548	0.063568215892054
659	Baseline age: [50,60)	Male	62	3610	0.0646676661669165
660	Baseline age: [50,60)	Male	62	3661	0.0701649175412294
661	Baseline age: [50,60)	Male	62	3668	0.0603698150924538
662	Baseline age: [50,60)	Male	62	3677	0.0670664667666167
663	Baseline age: [50,60)	Male	62	3679	0.0681659170414793
664	Baseline age: [50,60)	Male	62	3708	0.063968015992004
665	Baseline age: [50,60)	Male	62	3745	0.0642678660669665
666	Baseline age: [50,60)	Male	62	3841	0.0671664167916042
667	Baseline age: [50,60)	Male	62	3846	0.0686656671664168
668	Baseline age: [50,60)	Male	62	3939	0.0660669665167416
669	Baseline age: [50,60)	Male	62	3946	0.0649675162418791
670	Baseline age: [50,60)	Male	62	3949	0.0644677661169415
671	Baseline age: [50,60)	Male	62	3986	0.0663668165917042
672	Baseline age: [50,60)	Male	62	4167	0.0693653173413293
673	Baseline age: [50,60)	Male	62	4199	0.0668665667166417
674	Baseline age: [50,60)	Male	62	4224	0.0636681659170415
675	Baseline age: [50,60)	Male	62	4426	0.0681659170414793
676	Baseline age: [50,60)	Male	62	4456	0.0672663668165917
677	Baseline age: [50,60)	Male	62	4507	0.0672663668165917
678	Baseline age: [50,60)	Male	62	4539	0.0669665167416292
679	Baseline age: [50,60)	Male	62	4602	0.0606696651674163
680	Baseline age: [50,60)	Male	62	4663	0.0692653673163418
681	Baseline age: [50,60)	Male	62	4839	0.0675662168915542
682	Baseline age: [50,60)	Male	62	4846	0.0652673663168416
683	Baseline age: [50,60)	Male	62	4947	0.0687656171914043
684	Baseline age: [50,60)	Male	62	5004	0.0651674162918541
685	Baseline age: [50,60)	Male	62	5021	0.0670664667666167
686	Baseline age: [50,60)	Male	62	5094	0.0661669165417291
687	Baseline age: [50,60)	Male	62	5250	0.0661669165417291
688	Baseline age: [50,60)	Male	62	5288	0.0663668165917042
689	Baseline age: [50,60)	Male	62	5477	0.0669665167416292
690	Baseline age: [50,60)	Male	62	5524	0.0658670664667666
691	Baseline age: [50,60)	Male	62	5545	0.0699650174912544
692	Baseline age: [50,60)	Male	62	5597	0.0612693653173413
693	Baseline age: [50,60)	Male	62	5693	0.0669665167416292
694	Baseline age: [50,60)	Male	62	5709	0.0688655672163918
695	Baseline age: [50,60)	Male	62	5716	0.064167916041979
696	Baseline age: [50,60)	Male	62	5736	0.0629685157421289
697	Baseline age: [50,60)	Male	62	5815	0.0672663668165917
698	Baseline age: [50,60)	Male	62	5855	0.0678660669665167
699	Baseline age: [50,60)	Male	62	5896	0.0662668665667166
700	Baseline age: [50,60)	Male	62	5924	0.0677661169415292
701	Baseline age: [50,60)	Male	64	51	0.0732536575314239
702	Baseline age: [50,60)	Male	64	96	0.0740778899649701
703	Baseline age: [50,60)	Male	64	141	0.0756233257778694
704	Baseline age: [50,60)	Male	64	157	0.0712961055017515
705	Baseline age: [50,60)	Male	64	255	0.0673810014424068
706	Baseline age: [50,60)	Male	64	366	0.0721203379352977
707	Baseline age: [50,60)	Male	64	422	0.0767566453739955
708	Baseline age: [50,60)	Male	64	529	0.0707809602307851
709	Baseline age: [50,60)	Male	64	600	0.0670719142798269
710	Baseline age: [50,60)	Male	64	613	0.0711930764475582
711	Baseline age: [50,60)	Male	64	682	0.0737688028023903
712	Baseline age: [50,60)	Male	64	917	0.0708839892849784
713	Baseline age: [50,60)	Male	64	929	0.0734597156398104
714	Baseline age: [50,60)	Male	64	948	0.0716051926643313
715	Baseline age: [50,60)	Male	64	964	0.0716051926643313
716	Baseline age: [50,60)	Male	64	1032	0.0726354832062642
717	Baseline age: [50,60)	Male	64	1037	0.0720173088811045
718	Baseline age: [50,60)	Male	64	1065	0.0715021636101381
719	Baseline age: [50,60)	Male	64	1076	0.0693385534720791
720	Baseline age: [50,60)	Male	64	1280	0.07438697712755
721	Baseline age: [50,60)	Male	64	1348	0.0712961055017515
722	Baseline age: [50,60)	Male	64	1373	0.0684112919843396
723	Baseline age: [50,60)	Male	64	1497	0.0716051926643313
724	Baseline age: [50,60)	Male	64	1609	0.0726354832062642
725	Baseline age: [50,60)	Male	64	1675	0.0744900061817433
726	Baseline age: [50,60)	Male	64	1726	0.0738718318565836
727	Baseline age: [50,60)	Male	64	1727	0.0731506284772306
728	Baseline age: [50,60)	Male	64	1853	0.0786111683494746
729	Baseline age: [50,60)	Male	64	1880	0.0764475582114156
730	Baseline age: [50,60)	Male	64	1948	0.0731506284772306
731	Baseline age: [50,60)	Male	64	1956	0.0685143210385329
732	Baseline age: [50,60)	Male	64	1999	0.073665773748197
733	Baseline age: [50,60)	Male	64	2090	0.0701627859056254
734	Baseline age: [50,60)	Male	64	2125	0.0733566865856171
735	Baseline age: [50,60)	Male	64	2276	0.0717082217185246
736	Baseline age: [50,60)	Male	64	2348	0.0739748609107768
737	Baseline age: [50,60)	Male	64	2356	0.070368844014012
738	Baseline age: [50,60)	Male	64	2471	0.072944570368844
739	Baseline age: [50,60)	Male	64	2488	0.0746960642901298
740	Baseline age: [50,60)	Male	64	2497	0.0773748196991552
741	Baseline age: [50,60)	Male	64	2512	0.0711930764475582
742	Baseline age: [50,60)	Male	64	2523	0.0720173088811045
743	Baseline age: [50,60)	Male	64	2601	0.0767566453739955
744	Baseline age: [50,60)	Male	64	2699	0.0727385122604575
745	Baseline age: [50,60)	Male	64	2712	0.0713991345559448
746	Baseline age: [50,60)	Male	64	2784	0.0711930764475582
747	Baseline age: [50,60)	Male	64	2916	0.0739748609107768
748	Baseline age: [50,60)	Male	64	2994	0.0691324953636926
749	Baseline age: [50,60)	Male	64	3050	0.0694415825262724
750	Baseline age: [50,60)	Male	64	3052	0.0693385534720791
751	Baseline age: [50,60)	Male	64	3081	0.0716051926643313
752	Baseline age: [50,60)	Male	64	3085	0.0718112507727179
753	Baseline age: [50,60)	Male	64	3152	0.0747990933443231
754	Baseline age: [50,60)	Male	64	3238	0.0705749021223985
755	Baseline age: [50,60)	Male	64	3260	0.073665773748197
756	Baseline age: [50,60)	Male	64	3345	0.0726354832062642
757	Baseline age: [50,60)	Male	64	3527	0.0718112507727179
758	Baseline age: [50,60)	Male	64	3548	0.0704718730682052
759	Baseline age: [50,60)	Male	64	3610	0.0690294663094993
760	Baseline age: [50,60)	Male	64	3661	0.0761384710488358
761	Baseline age: [50,60)	Male	64	3668	0.072944570368844
762	Baseline age: [50,60)	Male	64	3677	0.0713991345559448
763	Baseline age: [50,60)	Male	64	3679	0.0708839892849784
764	Baseline age: [50,60)	Male	64	3708	0.0728415413146507
765	Baseline age: [50,60)	Male	64	3745	0.0757263548320626
766	Baseline age: [50,60)	Male	64	3841	0.0728415413146507
767	Baseline age: [50,60)	Male	64	3846	0.0756233257778694
768	Baseline age: [50,60)	Male	64	3939	0.0721203379352977
769	Baseline age: [50,60)	Male	64	3946	0.0727385122604575
770	Baseline age: [50,60)	Male	64	3949	0.076962703482382
771	Baseline age: [50,60)	Male	64	3986	0.0715021636101381
772	Baseline age: [50,60)	Male	64	4167	0.0690294663094993
773	Baseline age: [50,60)	Male	64	4199	0.0755202967236761
774	Baseline age: [50,60)	Male	64	4224	0.0751081805069029
775	Baseline age: [50,60)	Male	64	4426	0.0734597156398104
776	Baseline age: [50,60)	Male	64	4456	0.0760354419946425
777	Baseline age: [50,60)	Male	64	4507	0.0717082217185246
778	Baseline age: [50,60)	Male	64	4539	0.0715021636101381
779	Baseline age: [50,60)	Male	64	4602	0.0710900473933649
780	Baseline age: [50,60)	Male	64	4663	0.0750051514527097
781	Baseline age: [50,60)	Male	64	4839	0.0718112507727179
782	Baseline age: [50,60)	Male	64	4846	0.0732536575314239
783	Baseline age: [50,60)	Male	64	4947	0.0756233257778694
784	Baseline age: [50,60)	Male	64	5004	0.0728415413146507
785	Baseline age: [50,60)	Male	64	5021	0.0709870183391716
786	Baseline age: [50,60)	Male	64	5094	0.0698536987430455
787	Baseline age: [50,60)	Male	64	5250	0.0745930352359365
788	Baseline age: [50,60)	Male	64	5288	0.0728415413146507
789	Baseline age: [50,60)	Male	64	5477	0.0726354832062642
790	Baseline age: [50,60)	Male	64	5524	0.0702658149598187
791	Baseline age: [50,60)	Male	64	5545	0.070368844014012
792	Baseline age: [50,60)	Male	64	5597	0.0704718730682052
793	Baseline age: [50,60)	Male	64	5693	0.0723263960436843
794	Baseline age: [50,60)	Male	64	5709	0.0745930352359365
795	Baseline age: [50,60)	Male	64	5716	0.0718112507727179
796	Baseline age: [50,60)	Male	64	5736	0.0720173088811045
797	Baseline age: [50,60)	Male	64	5815	0.0734597156398104
798	Baseline age: [50,60)	Male	64	5855	0.0710900473933649
799	Baseline age: [50,60)	Male	64	5896	0.0712961055017515
800	Baseline age: [50,60)	Male	64	5924	0.0719142798269112
801	Baseline age: [50,60)	Male	66	51	0.0796633941093969
802	Baseline age: [50,60)	Male	66	96	0.0792893875642824
803	Baseline age: [50,60)	Male	66	141	0.0789153810191678
804	Baseline age: [50,60)	Male	66	157	0.0777933613838242
805	Baseline age: [50,60)	Male	66	255	0.0763908368396447
806	Baseline age: [50,60)	Male	66	366	0.0777933613838242
807	Baseline age: [50,60)	Male	66	422	0.076577840112202
808	Baseline age: [50,60)	Male	66	529	0.0762038335670874
809	Baseline age: [50,60)	Male	66	600	0.0825619448340346
810	Baseline age: [50,60)	Male	66	613	0.0775128564749883
811	Baseline age: [50,60)	Male	66	682	0.0790088826554465
812	Baseline age: [50,60)	Male	66	917	0.0787283777466106
813	Baseline age: [50,60)	Male	66	929	0.0770453482935951
814	Baseline age: [50,60)	Male	66	948	0.0818139317438055
815	Baseline age: [50,60)	Male	66	964	0.0781673679289388
816	Baseline age: [50,60)	Male	66	1032	0.0767648433847592
817	Baseline age: [50,60)	Male	66	1037	0.0776998597475456
818	Baseline age: [50,60)	Male	66	1065	0.079382889200561
819	Baseline age: [50,60)	Male	66	1076	0.0771388499298738
820	Baseline age: [50,60)	Male	66	1280	0.0810659186535764
821	Baseline age: [50,60)	Male	66	1348	0.0748948106591865
822	Baseline age: [50,60)	Male	66	1373	0.0757363253856942
823	Baseline age: [50,60)	Male	66	1497	0.076577840112202
824	Baseline age: [50,60)	Male	66	1609	0.0762038335670874
825	Baseline age: [50,60)	Male	66	1675	0.0784478728377747
826	Baseline age: [50,60)	Male	66	1726	0.0809724170172978
827	Baseline age: [50,60)	Male	66	1727	0.0744273024777934
828	Baseline age: [50,60)	Male	66	1853	0.0726507713884993
829	Baseline age: [50,60)	Male	66	1880	0.0791958859280037
830	Baseline age: [50,60)	Male	66	1948	0.0775128564749883
831	Baseline age: [50,60)	Male	66	1956	0.0777933613838242
832	Baseline age: [50,60)	Male	66	1999	0.0768583450210379
833	Baseline age: [50,60)	Male	66	2090	0.0777933613838242
834	Baseline age: [50,60)	Male	66	2125	0.079382889200561
835	Baseline age: [50,60)	Male	66	2276	0.0778868630201029
836	Baseline age: [50,60)	Male	66	2348	0.0784478728377747
837	Baseline age: [50,60)	Male	66	2356	0.0771388499298738
838	Baseline age: [50,60)	Male	66	2471	0.080411407199626
839	Baseline age: [50,60)	Male	66	2488	0.0802244039270687
840	Baseline age: [50,60)	Male	66	2497	0.0741467975689575
841	Baseline age: [50,60)	Male	66	2512	0.0820009350163628
842	Baseline age: [50,60)	Male	66	2523	0.0799438990182328
843	Baseline age: [50,60)	Male	66	2601	0.0794763908368396
844	Baseline age: [50,60)	Male	66	2699	0.0780738662926601
845	Baseline age: [50,60)	Male	66	2712	0.0762973352033661
846	Baseline age: [50,60)	Male	66	2784	0.0776998597475456
847	Baseline age: [50,60)	Male	66	2916	0.0785413744740533
848	Baseline age: [50,60)	Male	66	2994	0.0752688172043011
849	Baseline age: [50,60)	Male	66	3050	0.0750818139317438
850	Baseline age: [50,60)	Male	66	3052	0.0778868630201029
851	Baseline age: [50,60)	Male	66	3081	0.0798503973819542
852	Baseline age: [50,60)	Male	66	3085	0.0780738662926601
853	Baseline age: [50,60)	Male	66	3152	0.0826554464703132
854	Baseline age: [50,60)	Male	66	3238	0.0826554464703132
855	Baseline age: [50,60)	Male	66	3260	0.0816269284712483
856	Baseline age: [50,60)	Male	66	3345	0.0744273024777934
857	Baseline age: [50,60)	Male	66	3527	0.0811594202898551
858	Baseline age: [50,60)	Male	66	3548	0.0749883122954652
859	Baseline age: [50,60)	Male	66	3610	0.079382889200561
860	Baseline age: [50,60)	Male	66	3661	0.0761103319308088
861	Baseline age: [50,60)	Male	66	3668	0.0785413744740533
862	Baseline age: [50,60)	Male	66	3677	0.0769518466573165
863	Baseline age: [50,60)	Male	66	3679	0.0796633941093969
864	Baseline age: [50,60)	Male	66	3708	0.0791958859280037
865	Baseline age: [50,60)	Male	66	3745	0.0779803646563815
866	Baseline age: [50,60)	Male	66	3841	0.0771388499298738
867	Baseline age: [50,60)	Male	66	3846	0.0782608695652174
868	Baseline age: [50,60)	Male	66	3939	0.0796633941093969
869	Baseline age: [50,60)	Male	66	3946	0.0735857877512856
870	Baseline age: [50,60)	Male	66	3949	0.0751753155680224
871	Baseline age: [50,60)	Male	66	3986	0.0772323515661524
872	Baseline age: [50,60)	Male	66	4167	0.0811594202898551
873	Baseline age: [50,60)	Male	66	4199	0.0780738662926601
874	Baseline age: [50,60)	Male	66	4224	0.0807854137447405
875	Baseline age: [50,60)	Male	66	4426	0.0795698924731183
876	Baseline age: [50,60)	Male	66	4456	0.0761103319308088
877	Baseline age: [50,60)	Male	66	4507	0.0802244039270687
878	Baseline age: [50,60)	Male	66	4539	0.0777933613838242
879	Baseline age: [50,60)	Male	66	4602	0.0750818139317438
880	Baseline age: [50,60)	Male	66	4663	0.0759233286582515
881	Baseline age: [50,60)	Male	66	4839	0.0802244039270687
882	Baseline age: [50,60)	Male	66	4846	0.0763908368396447
883	Baseline age: [50,60)	Male	66	4947	0.0751753155680224
884	Baseline age: [50,60)	Male	66	5004	0.0738662926601216
885	Baseline age: [50,60)	Male	66	5021	0.0777933613838242
886	Baseline age: [50,60)	Male	66	5094	0.0775128564749883
887	Baseline age: [50,60)	Male	66	5250	0.0802244039270687
888	Baseline age: [50,60)	Male	66	5288	0.0794763908368396
889	Baseline age: [50,60)	Male	66	5477	0.0768583450210379
890	Baseline age: [50,60)	Male	66	5524	0.0809724170172978
891	Baseline age: [50,60)	Male	66	5545	0.0728377746610566
892	Baseline age: [50,60)	Male	66	5597	0.0795698924731183
893	Baseline age: [50,60)	Male	66	5693	0.076577840112202
894	Baseline age: [50,60)	Male	66	5709	0.0788218793828892
895	Baseline age: [50,60)	Male	66	5716	0.0791023842917251
896	Baseline age: [50,60)	Male	66	5736	0.0787283777466106
897	Baseline age: [50,60)	Male	66	5815	0.0791023842917251
898	Baseline age: [50,60)	Male	66	5855	0.0805049088359046
899	Baseline age: [50,60)	Male	66	5896	0.0766713417484806
900	Baseline age: [50,60)	Male	66	5924	0.080411407199626
901	Baseline age: [50,60)	Male	68	51	0.0823702073014126
902	Baseline age: [50,60)	Male	68	96	0.0830122913226931
903	Baseline age: [50,60)	Male	68	141	0.0822784810126582
904	Baseline age: [50,60)	Male	68	157	0.0832874701889561
905	Baseline age: [50,60)	Male	68	255	0.0828288387451844
906	Baseline age: [50,60)	Male	68	366	0.0854889011190607
907	Baseline age: [50,60)	Male	68	422	0.0845716382315172
908	Baseline age: [50,60)	Male	68	529	0.0838378279214823
909	Baseline age: [50,60)	Male	68	600	0.0888827738029719
910	Baseline age: [50,60)	Male	68	613	0.0804439552375711
911	Baseline age: [50,60)	Male	68	682	0.084021280498991
912	Baseline age: [50,60)	Male	68	917	0.0790680609062557
913	Baseline age: [50,60)	Male	68	929	0.0873234268941479
914	Baseline age: [50,60)	Male	68	948	0.0816363969913777
915	Baseline age: [50,60)	Male	68	964	0.0850302696752889
916	Baseline age: [50,60)	Male	68	1032	0.0889745000917263
917	Baseline age: [50,60)	Male	68	1037	0.0811777655476059
918	Baseline age: [50,60)	Male	68	1065	0.0858558062740782
919	Baseline age: [50,60)	Male	68	1076	0.0838378279214823
920	Baseline age: [50,60)	Male	68	1280	0.0823702073014126
921	Baseline age: [50,60)	Male	68	1348	0.0799853237937993
922	Baseline age: [50,60)	Male	68	1373	0.085305448541552
923	Baseline age: [50,60)	Male	68	1497	0.0818198495688865
924	Baseline age: [50,60)	Male	68	1609	0.0787011557512383
925	Baseline age: [50,60)	Male	68	1675	0.0786094294624839
926	Baseline age: [50,60)	Male	68	1726	0.0861309851403412
927	Baseline age: [50,60)	Male	68	1727	0.0864978902953586
928	Baseline age: [50,60)	Male	68	1853	0.080168776371308
929	Baseline age: [50,60)	Male	68	1880	0.0832874701889561
930	Baseline age: [50,60)	Male	68	1948	0.0820033021463952
931	Baseline age: [50,60)	Male	68	1956	0.0797101449275362
932	Baseline age: [50,60)	Male	68	1999	0.0811777655476059
933	Baseline age: [50,60)	Male	68	2090	0.0879655109154284
934	Baseline age: [50,60)	Male	68	2125	0.0804439552375711
935	Baseline age: [50,60)	Male	68	2276	0.0863144377178499
936	Baseline age: [50,60)	Male	68	2348	0.0862227114290956
937	Baseline age: [50,60)	Male	68	2356	0.0822784810126582
938	Baseline age: [50,60)	Male	68	2471	0.0828288387451844
939	Baseline age: [50,60)	Male	68	2488	0.0835626490552192
940	Baseline age: [50,60)	Male	68	2497	0.0794349660612732
941	Baseline age: [50,60)	Male	68	2512	0.085305448541552
942	Baseline age: [50,60)	Male	68	2523	0.0802605026600624
943	Baseline age: [50,60)	Male	68	2601	0.0816363969913777
944	Baseline age: [50,60)	Male	68	2699	0.085305448541552
945	Baseline age: [50,60)	Male	68	2712	0.0850302696752889
946	Baseline age: [50,60)	Male	68	2784	0.0820950284351495
947	Baseline age: [50,60)	Male	68	2916	0.0813612181251147
948	Baseline age: [50,60)	Male	68	2994	0.0823702073014126
949	Baseline age: [50,60)	Male	68	3050	0.0823702073014126
950	Baseline age: [50,60)	Male	68	3052	0.0823702073014126
951	Baseline age: [50,60)	Male	68	3081	0.0831040176114474
952	Baseline age: [50,60)	Male	68	3085	0.0808108603925885
953	Baseline age: [50,60)	Male	68	3152	0.0819115758576408
954	Baseline age: [50,60)	Male	68	3238	0.0797101449275362
955	Baseline age: [50,60)	Male	68	3260	0.0845716382315172
956	Baseline age: [50,60)	Male	68	3345	0.0759493670886076
957	Baseline age: [50,60)	Male	68	3527	0.0852137222527976
958	Baseline age: [50,60)	Male	68	3548	0.0779673454412035
959	Baseline age: [50,60)	Male	68	3610	0.0824619335901669
960	Baseline age: [50,60)	Male	68	3661	0.0834709227664649
961	Baseline age: [50,60)	Male	68	3668	0.0880572372041827
962	Baseline age: [50,60)	Male	68	3677	0.0830122913226931
963	Baseline age: [50,60)	Male	68	3679	0.0811777655476059
964	Baseline age: [50,60)	Male	68	3708	0.0829205650339387
965	Baseline age: [50,60)	Male	68	3745	0.0807191341038342
966	Baseline age: [50,60)	Male	68	3841	0.0834709227664649
967	Baseline age: [50,60)	Male	68	3846	0.084021280498991
968	Baseline age: [50,60)	Male	68	3939	0.0818198495688865
969	Baseline age: [50,60)	Male	68	3946	0.0832874701889561
970	Baseline age: [50,60)	Male	68	3949	0.0842047330764997
971	Baseline age: [50,60)	Male	68	3986	0.0834709227664649
972	Baseline age: [50,60)	Male	68	4167	0.0831957439002018
973	Baseline age: [50,60)	Male	68	4199	0.0787011557512383
974	Baseline age: [50,60)	Male	68	4224	0.0831957439002018
975	Baseline age: [50,60)	Male	68	4426	0.0796184186387819
976	Baseline age: [50,60)	Male	68	4456	0.0817281232801321
977	Baseline age: [50,60)	Male	68	4507	0.0835626490552192
978	Baseline age: [50,60)	Male	68	4539	0.0852137222527976
979	Baseline age: [50,60)	Male	68	4602	0.0851219959640433
980	Baseline age: [50,60)	Male	68	4663	0.0812694918363603
981	Baseline age: [50,60)	Male	68	4839	0.0837461016327279
982	Baseline age: [50,60)	Male	68	4846	0.0800770500825537
983	Baseline age: [50,60)	Male	68	4947	0.0817281232801321
984	Baseline age: [50,60)	Male	68	5004	0.0867730691616217
985	Baseline age: [50,60)	Male	68	5021	0.084021280498991
986	Baseline age: [50,60)	Male	68	5094	0.0836543753439736
987	Baseline age: [50,60)	Male	68	5250	0.0871399743166392
988	Baseline age: [50,60)	Male	68	5288	0.0767749036873968
989	Baseline age: [50,60)	Male	68	5477	0.0835626490552192
990	Baseline age: [50,60)	Male	68	5524	0.08273711245643
991	Baseline age: [50,60)	Male	68	5545	0.0822784810126582
992	Baseline age: [50,60)	Male	68	5597	0.0824619335901669
993	Baseline age: [50,60)	Male	68	5693	0.0809025866813429
994	Baseline age: [50,60)	Male	68	5709	0.0841130067877454
995	Baseline age: [50,60)	Male	68	5716	0.0784259768849752
996	Baseline age: [50,60)	Male	68	5736	0.0819115758576408
997	Baseline age: [50,60)	Male	68	5815	0.0833791964777105
998	Baseline age: [50,60)	Male	68	5855	0.0821867547239039
999	Baseline age: [50,60)	Male	68	5896	0.0811777655476059
1000	Baseline age: [50,60)	Male	68	5924	0.081452944413869
1001	Baseline age: [50,60)	Male	70	51	0.090958252217175
1002	Baseline age: [50,60)	Male	70	96	0.0872809863724854
1003	Baseline age: [50,60)	Male	70	141	0.0919316461172399
1004	Baseline age: [50,60)	Male	70	157	0.0918234912394549
1005	Baseline age: [50,60)	Male	70	255	0.0970149253731343
1006	Baseline age: [50,60)	Male	70	366	0.0876054510058404
1007	Baseline age: [50,60)	Male	70	422	0.0902011680726801
1008	Baseline age: [50,60)	Male	70	529	0.0913908717283149
1009	Baseline age: [50,60)	Male	70	600	0.0936621241617997
1010	Baseline age: [50,60)	Male	70	613	0.0931213497728748
1011	Baseline age: [50,60)	Male	70	682	0.0885788449059053
1012	Baseline age: [50,60)	Male	70	917	0.0896603936837551
1013	Baseline age: [50,60)	Male	70	929	0.0930131948950898
1014	Baseline age: [50,60)	Male	70	948	0.0920398009950249
1015	Baseline age: [50,60)	Male	70	964	0.0902011680726801
1016	Baseline age: [50,60)	Male	70	1032	0.0916071814838849
1017	Baseline age: [50,60)	Male	70	1037	0.0922561107505949
1018	Baseline age: [50,60)	Male	70	1065	0.0917153363616699
1019	Baseline age: [50,60)	Male	70	1076	0.0884706900281203
1020	Baseline age: [50,60)	Male	70	1280	0.0879299156391953
1021	Baseline age: [50,60)	Male	70	1348	0.0885788449059053
1022	Baseline age: [50,60)	Male	70	1373	0.0893359290504002
1023	Baseline age: [50,60)	Male	70	1497	0.0927968851395198
1024	Baseline age: [50,60)	Male	70	1609	0.0863075924724205
1025	Baseline age: [50,60)	Male	70	1675	0.0868483668613454
1026	Baseline age: [50,60)	Male	70	1726	0.0897685485615401
1027	Baseline age: [50,60)	Male	70	1727	0.0880380705169803
1028	Baseline age: [50,60)	Male	70	1853	0.0858749729612805
1029	Baseline age: [50,60)	Male	70	1880	0.0952844473285745
1030	Baseline age: [50,60)	Male	70	1948	0.0874972961280554
1031	Baseline age: [50,60)	Male	70	1956	0.0889033095392602
1032	Baseline age: [50,60)	Male	70	1999	0.0878217607614103
1033	Baseline age: [50,60)	Male	70	2090	0.0958252217174995
1034	Baseline age: [50,60)	Male	70	2125	0.0838200302833658
1035	Baseline age: [50,60)	Male	70	2276	0.09063378758382
1036	Baseline age: [50,60)	Male	70	2348	0.0844689595500757
1037	Baseline age: [50,60)	Male	70	2356	0.09063378758382
1038	Baseline age: [50,60)	Male	70	2471	0.0851178888167856
1039	Baseline age: [50,60)	Male	70	2488	0.0923642656283798
1040	Baseline age: [50,60)	Male	70	2497	0.0902011680726801
1041	Baseline age: [50,60)	Male	70	2512	0.0870646766169154
1042	Baseline age: [50,60)	Male	70	2523	0.0855505083279256
1043	Baseline age: [50,60)	Male	70	2601	0.0892277741726152
1044	Baseline age: [50,60)	Male	70	2699	0.091174561972745
1045	Baseline age: [50,60)	Male	70	2712	0.0930131948950898
1046	Baseline age: [50,60)	Male	70	2784	0.0877136058836253
1047	Baseline age: [50,60)	Male	70	2916	0.0876054510058404
1048	Baseline age: [50,60)	Male	70	2994	0.0927968851395198
1049	Baseline age: [50,60)	Male	70	3050	0.0873891412502704
1050	Baseline age: [50,60)	Male	70	3052	0.0920398009950249
1051	Baseline age: [50,60)	Male	70	3081	0.0938784339173697
1052	Baseline age: [50,60)	Male	70	3085	0.0921479558728099
1053	Baseline age: [50,60)	Male	70	3152	0.0877136058836253
1054	Baseline age: [50,60)	Male	70	3238	0.0865239022279905
1055	Baseline age: [50,60)	Male	70	3260	0.0944192083062946
1056	Baseline age: [50,60)	Male	70	3345	0.0900930131948951
1057	Baseline age: [50,60)	Male	70	3527	0.0897685485615401
1058	Baseline age: [50,60)	Male	70	3548	0.09106640709496
1059	Baseline age: [50,60)	Male	70	3610	0.09063378758382
1060	Baseline age: [50,60)	Male	70	3661	0.0877136058836253
1061	Baseline age: [50,60)	Male	70	3668	0.0889033095392602
1062	Baseline age: [50,60)	Male	70	3677	0.0880380705169803
1063	Baseline age: [50,60)	Male	70	3679	0.0893359290504002
1064	Baseline age: [50,60)	Male	70	3708	0.0898767034393251
1065	Baseline age: [50,60)	Male	70	3745	0.0856586632057106
1066	Baseline age: [50,60)	Male	70	3841	0.0918234912394549
1067	Baseline age: [50,60)	Male	70	3846	0.091174561972745
1068	Baseline age: [50,60)	Male	70	3939	0.0891196192948302
1069	Baseline age: [50,60)	Male	70	3946	0.0872809863724854
1070	Baseline age: [50,60)	Male	70	3949	0.0903093229504651
1071	Baseline age: [50,60)	Male	70	3986	0.0884706900281203
1072	Baseline age: [50,60)	Male	70	4167	0.090958252217175
1073	Baseline age: [50,60)	Male	70	4199	0.0858749729612805
1074	Baseline age: [50,60)	Male	70	4224	0.0879299156391953
1075	Baseline age: [50,60)	Male	70	4426	0.0885788449059053
1076	Baseline age: [50,60)	Male	70	4456	0.0913908717283149
1077	Baseline age: [50,60)	Male	70	4507	0.0870646766169154
1078	Baseline age: [50,60)	Male	70	4539	0.0892277741726152
1079	Baseline age: [50,60)	Male	70	4602	0.0904174778282501
1080	Baseline age: [50,60)	Male	70	4663	0.0921479558728099
1081	Baseline age: [50,60)	Male	70	4839	0.0932295046506597
1082	Baseline age: [50,60)	Male	70	4846	0.0921479558728099
1083	Baseline age: [50,60)	Male	70	4947	0.0847934241834307
1084	Baseline age: [50,60)	Male	70	5004	0.0929050400173048
1085	Baseline age: [50,60)	Male	70	5021	0.0927968851395198
1086	Baseline age: [50,60)	Male	70	5094	0.0889033095392602
1087	Baseline age: [50,60)	Male	70	5250	0.0921479558728099
1088	Baseline age: [50,60)	Male	70	5288	0.09085009733939
1089	Baseline age: [50,60)	Male	70	5477	0.0903093229504651
1090	Baseline age: [50,60)	Male	70	5524	0.0918234912394549
1091	Baseline age: [50,60)	Male	70	5545	0.0850097339390007
1092	Baseline age: [50,60)	Male	70	5597	0.0918234912394549
1093	Baseline age: [50,60)	Male	70	5693	0.0887951546614752
1094	Baseline age: [50,60)	Male	70	5709	0.0877136058836253
1095	Baseline age: [50,60)	Male	70	5716	0.0863075924724205
1096	Baseline age: [50,60)	Male	70	5736	0.0889033095392602
1097	Baseline age: [50,60)	Male	70	5815	0.0863075924724205
1098	Baseline age: [50,60)	Male	70	5855	0.09063378758382
1099	Baseline age: [50,60)	Male	70	5896	0.0883625351503353
1100	Baseline age: [50,60)	Male	70	5924	0.0870646766169154
1101	Baseline age: [50,60)	Male	72	51	0.094279176201373
1102	Baseline age: [50,60)	Male	72	96	0.0907704042715484
1103	Baseline age: [50,60)	Male	72	141	0.0913806254767353
1104	Baseline age: [50,60)	Male	72	157	0.0953470633104501
1105	Baseline age: [50,60)	Male	72	255	0.0947368421052632
1106	Baseline age: [50,60)	Male	72	366	0.0929061784897025
1107	Baseline age: [50,60)	Male	72	422	0.0961098398169336
1108	Baseline age: [50,60)	Male	72	529	0.099160945842868
1109	Baseline age: [50,60)	Male	72	600	0.0974828375286041
1110	Baseline age: [50,60)	Male	72	613	0.0959572845156369
1111	Baseline age: [50,60)	Male	72	682	0.0948893974065599
1112	Baseline age: [50,60)	Male	72	917	0.0898550724637681
1113	Baseline age: [50,60)	Male	72	929	0.0919908466819222
1114	Baseline age: [50,60)	Male	72	948	0.093211289092296
1115	Baseline age: [50,60)	Male	72	964	0.0994660564454615
1116	Baseline age: [50,60)	Male	72	1032	0.0956521739130435
1117	Baseline age: [50,60)	Male	72	1037	0.0985507246376812
1118	Baseline age: [50,60)	Male	72	1065	0.0953470633104501
1119	Baseline age: [50,60)	Male	72	1076	0.0941266209000763
1120	Baseline age: [50,60)	Male	72	1280	0.0958047292143402
1121	Baseline age: [50,60)	Male	72	1348	0.0851258581235698
1122	Baseline age: [50,60)	Male	72	1373	0.0880244088482075
1123	Baseline age: [50,60)	Male	72	1497	0.093211289092296
1124	Baseline age: [50,60)	Male	72	1609	0.0913806254767353
1125	Baseline age: [50,60)	Male	72	1675	0.0922959572845156
1126	Baseline age: [50,60)	Male	72	1726	0.0948893974065599
1127	Baseline age: [50,60)	Male	72	1727	0.0913806254767353
1128	Baseline age: [50,60)	Male	72	1853	0.0880244088482075
1129	Baseline age: [50,60)	Male	72	1880	0.0977879481311976
1130	Baseline age: [50,60)	Male	72	1948	0.0939740655987796
1131	Baseline age: [50,60)	Male	72	1956	0.0926010678871091
1132	Baseline age: [50,60)	Male	72	1999	0.0935163996948894
1133	Baseline age: [50,60)	Male	72	2090	0.0941266209000763
1134	Baseline age: [50,60)	Male	72	2125	0.0985507246376812
1135	Baseline age: [50,60)	Male	72	2276	0.0999237223493516
1136	Baseline age: [50,60)	Male	72	2348	0.0935163996948894
1137	Baseline age: [50,60)	Male	72	2356	0.0912280701754386
1138	Baseline age: [50,60)	Male	72	2471	0.086651411136537
1139	Baseline age: [50,60)	Male	72	2488	0.0889397406559878
1140	Baseline age: [50,60)	Male	72	2497	0.090465293668955
1141	Baseline age: [50,60)	Male	72	2512	0.0897025171624714
1142	Baseline age: [50,60)	Male	72	2523	0.0959572845156369
1143	Baseline age: [50,60)	Male	72	2601	0.094279176201373
1144	Baseline age: [50,60)	Male	72	2699	0.0979405034324943
1145	Baseline age: [50,60)	Male	72	2712	0.0892448512585812
1146	Baseline age: [50,60)	Male	72	2784	0.0919908466819222
1147	Baseline age: [50,60)	Male	72	2916	0.0892448512585812
1148	Baseline age: [50,60)	Male	72	2994	0.0965675057208238
1149	Baseline age: [50,60)	Male	72	3050	0.0913806254767353
1150	Baseline age: [50,60)	Male	72	3052	0.0944317315026697
1151	Baseline age: [50,60)	Male	72	3081	0.101296720061022
1152	Baseline age: [50,60)	Male	72	3085	0.0916857360793288
1153	Baseline age: [50,60)	Male	72	3152	0.100839054157132
1154	Baseline age: [50,60)	Male	72	3238	0.093211289092296
1155	Baseline age: [50,60)	Male	72	3260	0.0895499618611747
1156	Baseline age: [50,60)	Male	72	3345	0.0929061784897025
1157	Baseline age: [50,60)	Male	72	3527	0.0947368421052632
1158	Baseline age: [50,60)	Male	72	3548	0.0900076277650649
1159	Baseline age: [50,60)	Male	72	3610	0.0930587337909992
1160	Baseline age: [50,60)	Male	72	3661	0.0921434019832189
1161	Baseline age: [50,60)	Male	72	3668	0.0979405034324943
1162	Baseline age: [50,60)	Male	72	3677	0.0973302822273074
1163	Baseline age: [50,60)	Male	72	3679	0.0965675057208238
1164	Baseline age: [50,60)	Male	72	3708	0.0924485125858124
1165	Baseline age: [50,60)	Male	72	3745	0.0927536231884058
1166	Baseline age: [50,60)	Male	72	3841	0.0945842868039664
1167	Baseline age: [50,60)	Male	72	3846	0.0916857360793288
1168	Baseline age: [50,60)	Male	72	3939	0.0948893974065599
1169	Baseline age: [50,60)	Male	72	3946	0.098093058733791
1170	Baseline age: [50,60)	Male	72	3949	0.0886346300533944
1171	Baseline age: [50,60)	Male	72	3986	0.0956521739130435
1172	Baseline age: [50,60)	Male	72	4167	0.0927536231884058
1173	Baseline age: [50,60)	Male	72	4199	0.0895499618611747
1174	Baseline age: [50,60)	Male	72	4224	0.0854309687261632
1175	Baseline age: [50,60)	Male	72	4426	0.094279176201373
1176	Baseline age: [50,60)	Male	72	4456	0.0929061784897025
1177	Baseline age: [50,60)	Male	72	4507	0.0950419527078566
1178	Baseline age: [50,60)	Male	72	4539	0.0936689549961861
1179	Baseline age: [50,60)	Male	72	4602	0.0945842868039664
1180	Baseline age: [50,60)	Male	72	4663	0.0985507246376812
1181	Baseline age: [50,60)	Male	72	4839	0.0916857360793288
1182	Baseline age: [50,60)	Male	72	4846	0.0936689549961861
1183	Baseline age: [50,60)	Male	72	4947	0.0897025171624714
1184	Baseline age: [50,60)	Male	72	5004	0.0874141876430206
1185	Baseline age: [50,60)	Male	72	5021	0.0900076277650649
1186	Baseline age: [50,60)	Male	72	5094	0.0878718535469108
1187	Baseline age: [50,60)	Male	72	5250	0.0912280701754386
1188	Baseline age: [50,60)	Male	72	5288	0.0892448512585812
1189	Baseline age: [50,60)	Male	72	5477	0.0994660564454615
1190	Baseline age: [50,60)	Male	72	5524	0.0890922959572845
1191	Baseline age: [50,60)	Male	72	5545	0.0860411899313501
1192	Baseline age: [50,60)	Male	72	5597	0.0959572845156369
1193	Baseline age: [50,60)	Male	72	5693	0.0918382913806255
1194	Baseline age: [50,60)	Male	72	5709	0.0962623951182304
1195	Baseline age: [50,60)	Male	72	5716	0.0945842868039664
1196	Baseline age: [50,60)	Male	72	5736	0.0912280701754386
1197	Baseline age: [50,60)	Male	72	5815	0.0878718535469108
1198	Baseline age: [50,60)	Male	72	5855	0.0924485125858124
1199	Baseline age: [50,60)	Male	72	5896	0.0922959572845156
1200	Baseline age: [50,60)	Male	72	5924	0.0880244088482075
1201	Baseline age: [50,60)	Male	74	51	0.110144927536232
1202	Baseline age: [50,60)	Male	74	96	0.0976811594202898
1203	Baseline age: [50,60)	Male	74	141	0.0979710144927536
1204	Baseline age: [50,60)	Male	74	157	0.105507246376812
1205	Baseline age: [50,60)	Male	74	255	0.0959420289855072
1206	Baseline age: [50,60)	Male	74	366	0.0915942028985507
1207	Baseline age: [50,60)	Male	74	422	0.0936231884057971
1208	Baseline age: [50,60)	Male	74	529	0.0985507246376812
1209	Baseline age: [50,60)	Male	74	600	0.0965217391304348
1210	Baseline age: [50,60)	Male	74	613	0.0953623188405797
1211	Baseline age: [50,60)	Male	74	682	0.101449275362319
1212	Baseline age: [50,60)	Male	74	917	0.0933333333333333
1213	Baseline age: [50,60)	Male	74	929	0.0884057971014493
1214	Baseline age: [50,60)	Male	74	948	0.0965217391304348
1215	Baseline age: [50,60)	Male	74	964	0.0991304347826087
1216	Baseline age: [50,60)	Male	74	1032	0.0939130434782609
1217	Baseline age: [50,60)	Male	74	1037	0.100579710144928
1218	Baseline age: [50,60)	Male	74	1065	0.0942028985507246
1219	Baseline age: [50,60)	Male	74	1076	0.0997101449275362
1220	Baseline age: [50,60)	Male	74	1280	0.100289855072464
1221	Baseline age: [50,60)	Male	74	1348	0.092463768115942
1222	Baseline age: [50,60)	Male	74	1373	0.0939130434782609
1223	Baseline age: [50,60)	Male	74	1497	0.100289855072464
1224	Baseline age: [50,60)	Male	74	1609	0.091304347826087
1225	Baseline age: [50,60)	Male	74	1675	0.102028985507246
1226	Baseline age: [50,60)	Male	74	1726	0.100579710144928
1227	Baseline age: [50,60)	Male	74	1727	0.101739130434783
1228	Baseline age: [50,60)	Male	74	1853	0.0942028985507246
1229	Baseline age: [50,60)	Male	74	1880	0.106086956521739
1230	Baseline age: [50,60)	Male	74	1948	0.0831884057971014
1231	Baseline age: [50,60)	Male	74	1956	0.0959420289855072
1232	Baseline age: [50,60)	Male	74	1999	0.0994202898550725
1233	Baseline age: [50,60)	Male	74	2090	0.106086956521739
1234	Baseline age: [50,60)	Male	74	2125	0.0936231884057971
1235	Baseline age: [50,60)	Male	74	2276	0.0915942028985507
1236	Baseline age: [50,60)	Male	74	2348	0.0950724637681159
1237	Baseline age: [50,60)	Male	74	2356	0.0994202898550725
1238	Baseline age: [50,60)	Male	74	2471	0.0936231884057971
1239	Baseline age: [50,60)	Male	74	2488	0.100579710144928
1240	Baseline age: [50,60)	Male	74	2497	0.102898550724638
1241	Baseline age: [50,60)	Male	74	2512	0.0979710144927536
1242	Baseline age: [50,60)	Male	74	2523	0.0930434782608696
1243	Baseline age: [50,60)	Male	74	2601	0.0994202898550725
1244	Baseline age: [50,60)	Male	74	2699	0.0927536231884058
1245	Baseline age: [50,60)	Male	74	2712	0.0965217391304348
1246	Baseline age: [50,60)	Male	74	2784	0.0976811594202898
1247	Baseline age: [50,60)	Male	74	2916	0.0956521739130435
1248	Baseline age: [50,60)	Male	74	2994	0.0942028985507246
1249	Baseline age: [50,60)	Male	74	3050	0.0991304347826087
1250	Baseline age: [50,60)	Male	74	3052	0.0921739130434783
1251	Baseline age: [50,60)	Male	74	3081	0.106086956521739
1252	Baseline age: [50,60)	Male	74	3085	0.10231884057971
1253	Baseline age: [50,60)	Male	74	3152	0.092463768115942
1254	Baseline age: [50,60)	Male	74	3238	0.0907246376811594
1255	Baseline age: [50,60)	Male	74	3260	0.0953623188405797
1256	Baseline age: [50,60)	Male	74	3345	0.104927536231884
1257	Baseline age: [50,60)	Male	74	3527	0.105507246376812
1258	Baseline age: [50,60)	Male	74	3548	0.0994202898550725
1259	Baseline age: [50,60)	Male	74	3610	0.0918840579710145
1260	Baseline age: [50,60)	Male	74	3661	0.0985507246376812
1261	Baseline age: [50,60)	Male	74	3668	0.0979710144927536
1262	Baseline age: [50,60)	Male	74	3677	0.0936231884057971
1263	Baseline age: [50,60)	Male	74	3679	0.0994202898550725
1264	Baseline age: [50,60)	Male	74	3708	0.0904347826086957
1265	Baseline age: [50,60)	Male	74	3745	0.092463768115942
1266	Baseline age: [50,60)	Male	74	3841	0.0973913043478261
1267	Baseline age: [50,60)	Male	74	3846	0.0930434782608696
1268	Baseline age: [50,60)	Male	74	3939	0.0959420289855072
1269	Baseline age: [50,60)	Male	74	3946	0.101159420289855
1270	Baseline age: [50,60)	Male	74	3949	0.104927536231884
1271	Baseline age: [50,60)	Male	74	3986	0.101449275362319
1272	Baseline age: [50,60)	Male	74	4167	0.0994202898550725
1273	Baseline age: [50,60)	Male	74	4199	0.0895652173913044
1274	Baseline age: [50,60)	Male	74	4224	0.0968115942028985
1275	Baseline age: [50,60)	Male	74	4426	0.100289855072464
1276	Baseline age: [50,60)	Male	74	4456	0.105797101449275
1277	Baseline age: [50,60)	Male	74	4507	0.104057971014493
1278	Baseline age: [50,60)	Male	74	4539	0.101739130434783
1279	Baseline age: [50,60)	Male	74	4602	0.103188405797101
1280	Baseline age: [50,60)	Male	74	4663	0.102028985507246
1281	Baseline age: [50,60)	Male	74	4839	0.103768115942029
1282	Baseline age: [50,60)	Male	74	4846	0.100579710144928
1283	Baseline age: [50,60)	Male	74	4947	0.0950724637681159
1284	Baseline age: [50,60)	Male	74	5004	0.0907246376811594
1285	Baseline age: [50,60)	Male	74	5021	0.0910144927536232
1286	Baseline age: [50,60)	Male	74	5094	0.104057971014493
1287	Baseline age: [50,60)	Male	74	5250	0.0997101449275362
1288	Baseline age: [50,60)	Male	74	5288	0.0956521739130435
1289	Baseline age: [50,60)	Male	74	5477	0.10463768115942
1290	Baseline age: [50,60)	Male	74	5524	0.0936231884057971
1291	Baseline age: [50,60)	Male	74	5545	0.0855072463768116
1292	Baseline age: [50,60)	Male	74	5597	0.0988405797101449
1293	Baseline age: [50,60)	Male	74	5693	0.0968115942028985
1294	Baseline age: [50,60)	Male	74	5709	0.102608695652174
1295	Baseline age: [50,60)	Male	74	5716	0.092463768115942
1296	Baseline age: [50,60)	Male	74	5736	0.102028985507246
1297	Baseline age: [50,60)	Male	74	5815	0.0898550724637681
1298	Baseline age: [50,60)	Male	74	5855	0.0985507246376812
1299	Baseline age: [50,60)	Male	74	5896	0.0971014492753623
1300	Baseline age: [50,60)	Male	74	5924	0.0947826086956522
1301	Baseline age: [50,60)	Male	76	51	0.0978260869565217
1302	Baseline age: [50,60)	Male	76	96	0.101170568561873
1303	Baseline age: [50,60)	Male	76	141	0.104515050167224
1304	Baseline age: [50,60)	Male	76	157	0.112040133779264
1305	Baseline age: [50,60)	Male	76	255	0.114548494983278
1306	Baseline age: [50,60)	Male	76	366	0.117056856187291
1307	Baseline age: [50,60)	Male	76	422	0.103678929765886
1308	Baseline age: [50,60)	Male	76	529	0.0953177257525084
1309	Baseline age: [50,60)	Male	76	600	0.117056856187291
1310	Baseline age: [50,60)	Male	76	613	0.115384615384615
1311	Baseline age: [50,60)	Male	76	682	0.0852842809364548
1312	Baseline age: [50,60)	Male	76	917	0.11371237458194
1313	Baseline age: [50,60)	Male	76	929	0.105351170568562
1314	Baseline age: [50,60)	Male	76	948	0.119565217391304
1315	Baseline age: [50,60)	Male	76	964	0.120401337792642
1316	Baseline age: [50,60)	Male	76	1032	0.102842809364548
1317	Baseline age: [50,60)	Male	76	1037	0.112876254180602
1318	Baseline age: [50,60)	Male	76	1065	0.111204013377926
1319	Baseline age: [50,60)	Male	76	1076	0.115384615384615
1320	Baseline age: [50,60)	Male	76	1280	0.104515050167224
1321	Baseline age: [50,60)	Male	76	1348	0.103678929765886
1322	Baseline age: [50,60)	Male	76	1373	0.096989966555184
1323	Baseline age: [50,60)	Male	76	1497	0.11371237458194
1324	Baseline age: [50,60)	Male	76	1609	0.108695652173913
1325	Baseline age: [50,60)	Male	76	1675	0.107859531772575
1326	Baseline age: [50,60)	Male	76	1726	0.122909698996656
1327	Baseline age: [50,60)	Male	76	1727	0.110367892976589
1328	Baseline age: [50,60)	Male	76	1853	0.110367892976589
1329	Baseline age: [50,60)	Male	76	1880	0.096989966555184
1330	Baseline age: [50,60)	Male	76	1948	0.107859531772575
1331	Baseline age: [50,60)	Male	76	1956	0.117056856187291
1332	Baseline age: [50,60)	Male	76	1999	0.101170568561873
1333	Baseline age: [50,60)	Male	76	2090	0.102006688963211
1334	Baseline age: [50,60)	Male	76	2125	0.105351170568562
1335	Baseline age: [50,60)	Male	76	2276	0.109531772575251
1336	Baseline age: [50,60)	Male	76	2348	0.11371237458194
1337	Baseline age: [50,60)	Male	76	2356	0.115384615384615
1338	Baseline age: [50,60)	Male	76	2471	0.102842809364548
1339	Baseline age: [50,60)	Male	76	2488	0.0944816053511706
1340	Baseline age: [50,60)	Male	76	2497	0.0903010033444816
1341	Baseline age: [50,60)	Male	76	2512	0.107859531772575
1342	Baseline age: [50,60)	Male	76	2523	0.0903010033444816
1343	Baseline age: [50,60)	Male	76	2601	0.117056856187291
1344	Baseline age: [50,60)	Male	76	2699	0.096989966555184
1345	Baseline age: [50,60)	Male	76	2712	0.0961538461538462
1346	Baseline age: [50,60)	Male	76	2784	0.105351170568562
1347	Baseline age: [50,60)	Male	76	2916	0.117892976588629
1348	Baseline age: [50,60)	Male	76	2994	0.110367892976589
1349	Baseline age: [50,60)	Male	76	3050	0.119565217391304
1350	Baseline age: [50,60)	Male	76	3052	0.114548494983278
1351	Baseline age: [50,60)	Male	76	3081	0.112040133779264
1352	Baseline age: [50,60)	Male	76	3085	0.108695652173913
1353	Baseline age: [50,60)	Male	76	3152	0.1061872909699
1354	Baseline age: [50,60)	Male	76	3238	0.0986622073578595
1355	Baseline age: [50,60)	Male	76	3260	0.119565217391304
1356	Baseline age: [50,60)	Male	76	3345	0.117056856187291
1357	Baseline age: [50,60)	Male	76	3527	0.104515050167224
1358	Baseline age: [50,60)	Male	76	3548	0.107859531772575
1359	Baseline age: [50,60)	Male	76	3610	0.0911371237458194
1360	Baseline age: [50,60)	Male	76	3661	0.107859531772575
1361	Baseline age: [50,60)	Male	76	3668	0.102842809364548
1362	Baseline age: [50,60)	Male	76	3677	0.102842809364548
1363	Baseline age: [50,60)	Male	76	3679	0.0961538461538462
1364	Baseline age: [50,60)	Male	76	3708	0.102006688963211
1365	Baseline age: [50,60)	Male	76	3745	0.0986622073578595
1366	Baseline age: [50,60)	Male	76	3841	0.11371237458194
1367	Baseline age: [50,60)	Male	76	3846	0.107023411371237
1368	Baseline age: [50,60)	Male	76	3939	0.120401337792642
1369	Baseline age: [50,60)	Male	76	3946	0.0994983277591973
1370	Baseline age: [50,60)	Male	76	3949	0.0953177257525084
1371	Baseline age: [50,60)	Male	76	3986	0.107859531772575
1372	Baseline age: [50,60)	Male	76	4167	0.112876254180602
1373	Baseline age: [50,60)	Male	76	4199	0.109531772575251
1374	Baseline age: [50,60)	Male	76	4224	0.100334448160535
1375	Baseline age: [50,60)	Male	76	4426	0.103678929765886
1376	Baseline age: [50,60)	Male	76	4456	0.115384615384615
1377	Baseline age: [50,60)	Male	76	4507	0.118729096989967
1378	Baseline age: [50,60)	Male	76	4539	0.112040133779264
1379	Baseline age: [50,60)	Male	76	4602	0.109531772575251
1380	Baseline age: [50,60)	Male	76	4663	0.0994983277591973
1381	Baseline age: [50,60)	Male	76	4839	0.111204013377926
1382	Baseline age: [50,60)	Male	76	4846	0.118729096989967
1383	Baseline age: [50,60)	Male	76	4947	0.103678929765886
1384	Baseline age: [50,60)	Male	76	5004	0.111204013377926
1385	Baseline age: [50,60)	Male	76	5021	0.108695652173913
1386	Baseline age: [50,60)	Male	76	5094	0.0994983277591973
1387	Baseline age: [50,60)	Male	76	5250	0.12123745819398
1388	Baseline age: [50,60)	Male	76	5288	0.112876254180602
1389	Baseline age: [50,60)	Male	76	5477	0.118729096989967
1390	Baseline age: [50,60)	Male	76	5524	0.0961538461538462
1391	Baseline age: [50,60)	Male	76	5545	0.104515050167224
1392	Baseline age: [50,60)	Male	76	5597	0.117892976588629
1393	Baseline age: [50,60)	Male	76	5693	0.108695652173913
1394	Baseline age: [50,60)	Male	76	5709	0.102842809364548
1395	Baseline age: [50,60)	Male	76	5716	0.110367892976589
1396	Baseline age: [50,60)	Male	76	5736	0.101170568561873
1397	Baseline age: [50,60)	Male	76	5815	0.111204013377926
1398	Baseline age: [50,60)	Male	76	5855	0.11371237458194
1399	Baseline age: [50,60)	Male	76	5896	0.102842809364548
1400	Baseline age: [50,60)	Male	76	5924	0.0978260869565217
1401	Baseline age: [50,60)	Female	50	51	0.0380434782608696
1402	Baseline age: [50,60)	Female	50	96	0.0380434782608696
1403	Baseline age: [50,60)	Female	50	141	0.0380434782608696
1404	Baseline age: [50,60)	Female	50	157	0.0380434782608696
1405	Baseline age: [50,60)	Female	50	255	0.0380434782608696
1406	Baseline age: [50,60)	Female	50	366	0.0380434782608696
1407	Baseline age: [50,60)	Female	50	422	0.0380434782608696
1408	Baseline age: [50,60)	Female	50	529	0.0380434782608696
1409	Baseline age: [50,60)	Female	50	600	0.0380434782608696
1410	Baseline age: [50,60)	Female	50	613	0.0380434782608696
1411	Baseline age: [50,60)	Female	50	682	0.0380434782608696
1412	Baseline age: [50,60)	Female	50	917	0.0380434782608696
1413	Baseline age: [50,60)	Female	50	929	0.0380434782608696
1414	Baseline age: [50,60)	Female	50	948	0.0380434782608696
1415	Baseline age: [50,60)	Female	50	964	0.0380434782608696
1416	Baseline age: [50,60)	Female	50	1032	0.0380434782608696
1417	Baseline age: [50,60)	Female	50	1037	0.0380434782608696
1418	Baseline age: [50,60)	Female	50	1065	0.0380434782608696
1419	Baseline age: [50,60)	Female	50	1076	0.0380434782608696
1420	Baseline age: [50,60)	Female	50	1280	0.0380434782608696
1421	Baseline age: [50,60)	Female	50	1348	0.0380434782608696
1422	Baseline age: [50,60)	Female	50	1373	0.0380434782608696
1423	Baseline age: [50,60)	Female	50	1497	0.0380434782608696
1424	Baseline age: [50,60)	Female	50	1609	0.0380434782608696
1425	Baseline age: [50,60)	Female	50	1675	0.0380434782608696
1426	Baseline age: [50,60)	Female	50	1726	0.0380434782608696
1427	Baseline age: [50,60)	Female	50	1727	0.0380434782608696
1428	Baseline age: [50,60)	Female	50	1853	0.0380434782608696
1429	Baseline age: [50,60)	Female	50	1880	0.0380434782608696
1430	Baseline age: [50,60)	Female	50	1948	0.0380434782608696
1431	Baseline age: [50,60)	Female	50	1956	0.0380434782608696
1432	Baseline age: [50,60)	Female	50	1999	0.0380434782608696
1433	Baseline age: [50,60)	Female	50	2090	0.0380434782608696
1434	Baseline age: [50,60)	Female	50	2125	0.0380434782608696
1435	Baseline age: [50,60)	Female	50	2276	0.0380434782608696
1436	Baseline age: [50,60)	Female	50	2348	0.0380434782608696
1437	Baseline age: [50,60)	Female	50	2356	0.0380434782608696
1438	Baseline age: [50,60)	Female	50	2471	0.0380434782608696
1439	Baseline age: [50,60)	Female	50	2488	0.0380434782608696
1440	Baseline age: [50,60)	Female	50	2497	0.0380434782608696
1441	Baseline age: [50,60)	Female	50	2512	0.0380434782608696
1442	Baseline age: [50,60)	Female	50	2523	0.0380434782608696
1443	Baseline age: [50,60)	Female	50	2601	0.0380434782608696
1444	Baseline age: [50,60)	Female	50	2699	0.0380434782608696
1445	Baseline age: [50,60)	Female	50	2712	0.0380434782608696
1446	Baseline age: [50,60)	Female	50	2784	0.0380434782608696
1447	Baseline age: [50,60)	Female	50	2916	0.0380434782608696
1448	Baseline age: [50,60)	Female	50	2994	0.0380434782608696
1449	Baseline age: [50,60)	Female	50	3050	0.0380434782608696
1450	Baseline age: [50,60)	Female	50	3052	0.0380434782608696
1451	Baseline age: [50,60)	Female	50	3081	0.0380434782608696
1452	Baseline age: [50,60)	Female	50	3085	0.0380434782608696
1453	Baseline age: [50,60)	Female	50	3152	0.0380434782608696
1454	Baseline age: [50,60)	Female	50	3238	0.0380434782608696
1455	Baseline age: [50,60)	Female	50	3260	0.0380434782608696
1456	Baseline age: [50,60)	Female	50	3345	0.0380434782608696
1457	Baseline age: [50,60)	Female	50	3527	0.0380434782608696
1458	Baseline age: [50,60)	Female	50	3548	0.0380434782608696
1459	Baseline age: [50,60)	Female	50	3610	0.0380434782608696
1460	Baseline age: [50,60)	Female	50	3661	0.0380434782608696
1461	Baseline age: [50,60)	Female	50	3668	0.0380434782608696
1462	Baseline age: [50,60)	Female	50	3677	0.0380434782608696
1463	Baseline age: [50,60)	Female	50	3679	0.0380434782608696
1464	Baseline age: [50,60)	Female	50	3708	0.0380434782608696
1465	Baseline age: [50,60)	Female	50	3745	0.0380434782608696
1466	Baseline age: [50,60)	Female	50	3841	0.0380434782608696
1467	Baseline age: [50,60)	Female	50	3846	0.0380434782608696
1468	Baseline age: [50,60)	Female	50	3939	0.0380434782608696
1469	Baseline age: [50,60)	Female	50	3946	0.0380434782608696
1470	Baseline age: [50,60)	Female	50	3949	0.0380434782608696
1471	Baseline age: [50,60)	Female	50	3986	0.0380434782608696
1472	Baseline age: [50,60)	Female	50	4167	0.0380434782608696
1473	Baseline age: [50,60)	Female	50	4199	0.0380434782608696
1474	Baseline age: [50,60)	Female	50	4224	0.0380434782608696
1475	Baseline age: [50,60)	Female	50	4426	0.0380434782608696
1476	Baseline age: [50,60)	Female	50	4456	0.0380434782608696
1477	Baseline age: [50,60)	Female	50	4507	0.0380434782608696
1478	Baseline age: [50,60)	Female	50	4539	0.0380434782608696
1479	Baseline age: [50,60)	Female	50	4602	0.0380434782608696
1480	Baseline age: [50,60)	Female	50	4663	0.0380434782608696
1481	Baseline age: [50,60)	Female	50	4839	0.0380434782608696
1482	Baseline age: [50,60)	Female	50	4846	0.0380434782608696
1483	Baseline age: [50,60)	Female	50	4947	0.0380434782608696
1484	Baseline age: [50,60)	Female	50	5004	0.0380434782608696
1485	Baseline age: [50,60)	Female	50	5021	0.0380434782608696
1486	Baseline age: [50,60)	Female	50	5094	0.0380434782608696
1487	Baseline age: [50,60)	Female	50	5250	0.0380434782608696
1488	Baseline age: [50,60)	Female	50	5288	0.0380434782608696
1489	Baseline age: [50,60)	Female	50	5477	0.0380434782608696
1490	Baseline age: [50,60)	Female	50	5524	0.0380434782608696
1491	Baseline age: [50,60)	Female	50	5545	0.0380434782608696
1492	Baseline age: [50,60)	Female	50	5597	0.0380434782608696
1493	Baseline age: [50,60)	Female	50	5693	0.0380434782608696
1494	Baseline age: [50,60)	Female	50	5709	0.0380434782608696
1495	Baseline age: [50,60)	Female	50	5716	0.0380434782608696
1496	Baseline age: [50,60)	Female	50	5736	0.0380434782608696
1497	Baseline age: [50,60)	Female	50	5815	0.0380434782608696
1498	Baseline age: [50,60)	Female	50	5855	0.0380434782608696
1499	Baseline age: [50,60)	Female	50	5896	0.0380434782608696
1500	Baseline age: [50,60)	Female	50	5924	0.0380434782608696
1501	Baseline age: [50,60)	Female	52	51	0.0690993788819876
1502	Baseline age: [50,60)	Female	52	96	0.0693581780538302
1503	Baseline age: [50,60)	Female	52	141	0.0683229813664596
1504	Baseline age: [50,60)	Female	52	157	0.0716873706004141
1505	Baseline age: [50,60)	Female	52	255	0.0696169772256729
1506	Baseline age: [50,60)	Female	52	366	0.0696169772256729
1507	Baseline age: [50,60)	Female	52	422	0.0690993788819876
1508	Baseline age: [50,60)	Female	52	529	0.0688405797101449
1509	Baseline age: [50,60)	Female	52	600	0.0685817805383023
1510	Baseline age: [50,60)	Female	52	613	0.0701345755693582
1511	Baseline age: [50,60)	Female	52	682	0.068064182194617
1512	Baseline age: [50,60)	Female	52	917	0.0698757763975155
1513	Baseline age: [50,60)	Female	52	929	0.0696169772256729
1514	Baseline age: [50,60)	Female	52	948	0.0675465838509317
1515	Baseline age: [50,60)	Female	52	964	0.0688405797101449
1516	Baseline age: [50,60)	Female	52	1032	0.0683229813664596
1517	Baseline age: [50,60)	Female	52	1037	0.0683229813664596
1518	Baseline age: [50,60)	Female	52	1065	0.0698757763975155
1519	Baseline age: [50,60)	Female	52	1076	0.0688405797101449
1520	Baseline age: [50,60)	Female	52	1280	0.0709109730848861
1521	Baseline age: [50,60)	Female	52	1348	0.0685817805383023
1522	Baseline age: [50,60)	Female	52	1373	0.0703933747412008
1523	Baseline age: [50,60)	Female	52	1497	0.0667701863354037
1524	Baseline age: [50,60)	Female	52	1609	0.0688405797101449
1525	Baseline age: [50,60)	Female	52	1675	0.0693581780538302
1526	Baseline age: [50,60)	Female	52	1726	0.0685817805383023
1527	Baseline age: [50,60)	Female	52	1727	0.0690993788819876
1528	Baseline age: [50,60)	Female	52	1853	0.0701345755693582
1529	Baseline age: [50,60)	Female	52	1880	0.0693581780538302
1530	Baseline age: [50,60)	Female	52	1948	0.0698757763975155
1531	Baseline age: [50,60)	Female	52	1956	0.0690993788819876
1532	Baseline age: [50,60)	Female	52	1999	0.0683229813664596
1533	Baseline age: [50,60)	Female	52	2090	0.0685817805383023
1534	Baseline age: [50,60)	Female	52	2125	0.0693581780538302
1535	Baseline age: [50,60)	Female	52	2276	0.0706521739130435
1536	Baseline age: [50,60)	Female	52	2348	0.0706521739130435
1537	Baseline age: [50,60)	Female	52	2356	0.0698757763975155
1538	Baseline age: [50,60)	Female	52	2471	0.0685817805383023
1539	Baseline age: [50,60)	Female	52	2488	0.0685817805383023
1540	Baseline age: [50,60)	Female	52	2497	0.0685817805383023
1541	Baseline age: [50,60)	Female	52	2512	0.0678053830227743
1542	Baseline age: [50,60)	Female	52	2523	0.0693581780538302
1543	Baseline age: [50,60)	Female	52	2601	0.068064182194617
1544	Baseline age: [50,60)	Female	52	2699	0.0683229813664596
1545	Baseline age: [50,60)	Female	52	2712	0.0675465838509317
1546	Baseline age: [50,60)	Female	52	2784	0.0701345755693582
1547	Baseline age: [50,60)	Female	52	2916	0.0714285714285714
1548	Baseline age: [50,60)	Female	52	2994	0.0690993788819876
1549	Baseline age: [50,60)	Female	52	3050	0.0690993788819876
1550	Baseline age: [50,60)	Female	52	3052	0.0696169772256729
1551	Baseline age: [50,60)	Female	52	3081	0.0696169772256729
1552	Baseline age: [50,60)	Female	52	3085	0.0683229813664596
1553	Baseline age: [50,60)	Female	52	3152	0.0685817805383023
1554	Baseline age: [50,60)	Female	52	3238	0.0690993788819876
1555	Baseline age: [50,60)	Female	52	3260	0.0678053830227743
1556	Baseline age: [50,60)	Female	52	3345	0.0693581780538302
1557	Baseline age: [50,60)	Female	52	3527	0.0709109730848861
1558	Baseline age: [50,60)	Female	52	3548	0.0683229813664596
1559	Baseline age: [50,60)	Female	52	3610	0.0690993788819876
1560	Baseline age: [50,60)	Female	52	3661	0.0693581780538302
1561	Baseline age: [50,60)	Female	52	3668	0.0696169772256729
1562	Baseline age: [50,60)	Female	52	3677	0.0675465838509317
1563	Baseline age: [50,60)	Female	52	3679	0.0688405797101449
1564	Baseline age: [50,60)	Female	52	3708	0.0706521739130435
1565	Baseline age: [50,60)	Female	52	3745	0.0703933747412008
1566	Baseline age: [50,60)	Female	52	3841	0.0693581780538302
1567	Baseline age: [50,60)	Female	52	3846	0.0690993788819876
1568	Baseline age: [50,60)	Female	52	3939	0.0688405797101449
1569	Baseline age: [50,60)	Female	52	3946	0.0693581780538302
1570	Baseline age: [50,60)	Female	52	3949	0.0683229813664596
1571	Baseline age: [50,60)	Female	52	3986	0.0690993788819876
1572	Baseline age: [50,60)	Female	52	4167	0.0693581780538302
1573	Baseline age: [50,60)	Female	52	4199	0.068064182194617
1574	Baseline age: [50,60)	Female	52	4224	0.0678053830227743
1575	Baseline age: [50,60)	Female	52	4426	0.0685817805383023
1576	Baseline age: [50,60)	Female	52	4456	0.0678053830227743
1577	Baseline age: [50,60)	Female	52	4507	0.0685817805383023
1578	Baseline age: [50,60)	Female	52	4539	0.0701345755693582
1579	Baseline age: [50,60)	Female	52	4602	0.067287784679089
1580	Baseline age: [50,60)	Female	52	4663	0.0703933747412008
1581	Baseline age: [50,60)	Female	52	4839	0.0683229813664596
1582	Baseline age: [50,60)	Female	52	4846	0.0706521739130435
1583	Baseline age: [50,60)	Female	52	4947	0.0690993788819876
1584	Baseline age: [50,60)	Female	52	5004	0.0709109730848861
1585	Baseline age: [50,60)	Female	52	5021	0.0693581780538302
1586	Baseline age: [50,60)	Female	52	5094	0.0688405797101449
1587	Baseline age: [50,60)	Female	52	5250	0.0701345755693582
1588	Baseline age: [50,60)	Female	52	5288	0.0678053830227743
1589	Baseline age: [50,60)	Female	52	5477	0.068064182194617
1590	Baseline age: [50,60)	Female	52	5524	0.0698757763975155
1591	Baseline age: [50,60)	Female	52	5545	0.0698757763975155
1592	Baseline age: [50,60)	Female	52	5597	0.0683229813664596
1593	Baseline age: [50,60)	Female	52	5693	0.068064182194617
1594	Baseline age: [50,60)	Female	52	5709	0.0690993788819876
1595	Baseline age: [50,60)	Female	52	5716	0.0690993788819876
1596	Baseline age: [50,60)	Female	52	5736	0.0685817805383023
1597	Baseline age: [50,60)	Female	52	5815	0.0688405797101449
1598	Baseline age: [50,60)	Female	52	5855	0.0685817805383023
1599	Baseline age: [50,60)	Female	52	5896	0.068064182194617
1600	Baseline age: [50,60)	Female	52	5924	0.0685817805383023
1601	Baseline age: [50,60)	Female	54	51	0.0876132930513595
1602	Baseline age: [50,60)	Female	54	96	0.0857743333771181
1603	Baseline age: [50,60)	Female	54	141	0.0881387101011428
1604	Baseline age: [50,60)	Female	54	157	0.0895836069880468
1605	Baseline age: [50,60)	Female	54	255	0.0885327728884802
1606	Baseline age: [50,60)	Female	54	366	0.0832786023906476
1607	Baseline age: [50,60)	Female	54	422	0.0890581899382635
1608	Baseline age: [50,60)	Female	54	529	0.0881387101011428
1609	Baseline age: [50,60)	Female	54	600	0.0914225666622882
1610	Baseline age: [50,60)	Female	54	613	0.0840667279653225
1611	Baseline age: [50,60)	Female	54	682	0.0818337055037436
1612	Baseline age: [50,60)	Female	54	917	0.0884014186260344
1613	Baseline age: [50,60)	Female	54	929	0.0841980822277683
1614	Baseline age: [50,60)	Female	54	948	0.0916852751871798
1615	Baseline age: [50,60)	Female	54	964	0.088007355838697
1616	Baseline age: [50,60)	Female	54	1032	0.091553920924734
1617	Baseline age: [50,60)	Female	54	1037	0.0881387101011428
1618	Baseline age: [50,60)	Female	54	1065	0.0902403783002758
1619	Baseline age: [50,60)	Female	54	1076	0.0884014186260344
1620	Baseline age: [50,60)	Female	54	1280	0.0911598581373966
1621	Baseline age: [50,60)	Female	54	1348	0.0876132930513595
1622	Baseline age: [50,60)	Female	54	1373	0.0856429791146723
1623	Baseline age: [50,60)	Female	54	1497	0.0849862078024432
1624	Baseline age: [50,60)	Female	54	1609	0.088664127150926
1625	Baseline age: [50,60)	Female	54	1675	0.085117562064889
1626	Baseline age: [50,60)	Female	54	1726	0.0839353737028767
1627	Baseline age: [50,60)	Female	54	1727	0.0885327728884802
1628	Baseline age: [50,60)	Female	54	1853	0.0841980822277683
1629	Baseline age: [50,60)	Female	54	1880	0.0895836069880468
1630	Baseline age: [50,60)	Female	54	1948	0.0911598581373966
1631	Baseline age: [50,60)	Female	54	1956	0.0903717325627217
1632	Baseline age: [50,60)	Female	54	1999	0.0861683961644555
1633	Baseline age: [50,60)	Female	54	2090	0.0882700643635886
1634	Baseline age: [50,60)	Female	54	2125	0.0862997504269014
1635	Baseline age: [50,60)	Female	54	2276	0.0843294364902141
1636	Baseline age: [50,60)	Female	54	2348	0.0894522527256009
1637	Baseline age: [50,60)	Female	54	2356	0.083672665177985
1638	Baseline age: [50,60)	Female	54	2471	0.0831472481282018
1639	Baseline age: [50,60)	Female	54	2488	0.0852489163273348
1640	Baseline age: [50,60)	Female	54	2497	0.0876132930513595
1641	Baseline age: [50,60)	Female	54	2512	0.0911598581373966
1642	Baseline age: [50,60)	Female	54	2523	0.0889268356758177
1643	Baseline age: [50,60)	Female	54	2601	0.0870878760015763
1644	Baseline age: [50,60)	Female	54	2699	0.086562458951793
1645	Baseline age: [50,60)	Female	54	2712	0.0887954814133719
1646	Baseline age: [50,60)	Female	54	2784	0.0907657953500591
1647	Baseline age: [50,60)	Female	54	2916	0.0864311046893472
1648	Baseline age: [50,60)	Female	54	2994	0.0870878760015763
1649	Baseline age: [50,60)	Female	54	3050	0.0868251674766846
1650	Baseline age: [50,60)	Female	54	3052	0.0864311046893472
1651	Baseline age: [50,60)	Female	54	3081	0.0914225666622882
1652	Baseline age: [50,60)	Female	54	3085	0.0853802705897806
1653	Baseline age: [50,60)	Female	54	3152	0.0843294364902141
1654	Baseline age: [50,60)	Female	54	3238	0.085117562064889
1655	Baseline age: [50,60)	Female	54	3260	0.0866938132142388
1656	Baseline age: [50,60)	Female	54	3345	0.0884014186260344
1657	Baseline age: [50,60)	Female	54	3527	0.0887954814133719
1658	Baseline age: [50,60)	Female	54	3548	0.091553920924734
1659	Baseline age: [50,60)	Female	54	3610	0.0834099566530934
1660	Baseline age: [50,60)	Female	54	3661	0.0868251674766846
1661	Baseline age: [50,60)	Female	54	3668	0.0891895442007093
1662	Baseline age: [50,60)	Female	54	3677	0.0872192302640221
1663	Baseline age: [50,60)	Female	54	3679	0.0885327728884802
1664	Baseline age: [50,60)	Female	54	3708	0.0884014186260344
1665	Baseline age: [50,60)	Female	54	3745	0.088007355838697
1666	Baseline age: [50,60)	Female	54	3841	0.0874819387889137
1667	Baseline age: [50,60)	Female	54	3846	0.0861683961644555
1668	Baseline age: [50,60)	Female	54	3939	0.0887954814133719
1669	Baseline age: [50,60)	Female	54	3946	0.0830158938657559
1670	Baseline age: [50,60)	Female	54	3949	0.0868251674766846
1671	Baseline age: [50,60)	Female	54	3986	0.0853802705897806
1672	Baseline age: [50,60)	Female	54	4167	0.0852489163273348
1673	Baseline age: [50,60)	Female	54	4199	0.0852489163273348
1674	Baseline age: [50,60)	Female	54	4224	0.0843294364902141
1675	Baseline age: [50,60)	Female	54	4426	0.0873505845264679
1676	Baseline age: [50,60)	Female	54	4456	0.083672665177985
1677	Baseline age: [50,60)	Female	54	4507	0.086562458951793
1678	Baseline age: [50,60)	Female	54	4539	0.0876132930513595
1679	Baseline age: [50,60)	Female	54	4602	0.0852489163273348
1680	Baseline age: [50,60)	Female	54	4663	0.0910285038749507
1681	Baseline age: [50,60)	Female	54	4839	0.0898463155129384
1682	Baseline age: [50,60)	Female	54	4846	0.0857743333771181
1683	Baseline age: [50,60)	Female	54	4947	0.0889268356758177
1684	Baseline age: [50,60)	Female	54	5004	0.0897149612504926
1685	Baseline age: [50,60)	Female	54	5021	0.0862997504269014
1686	Baseline age: [50,60)	Female	54	5094	0.0852489163273348
1687	Baseline age: [50,60)	Female	54	5250	0.0805201628792854
1688	Baseline age: [50,60)	Female	54	5288	0.0868251674766846
1689	Baseline age: [50,60)	Female	54	5477	0.0878760015762512
1690	Baseline age: [50,60)	Female	54	5524	0.0840667279653225
1691	Baseline age: [50,60)	Female	54	5545	0.0889268356758177
1692	Baseline age: [50,60)	Female	54	5597	0.0855116248522265
1693	Baseline age: [50,60)	Female	54	5693	0.0902403783002758
1694	Baseline age: [50,60)	Female	54	5709	0.0849862078024432
1695	Baseline age: [50,60)	Female	54	5716	0.0874819387889137
1696	Baseline age: [50,60)	Female	54	5736	0.0919479837120715
1697	Baseline age: [50,60)	Female	54	5815	0.0859056876395639
1698	Baseline age: [50,60)	Female	54	5855	0.0859056876395639
1699	Baseline age: [50,60)	Female	54	5896	0.0878760015762512
1700	Baseline age: [50,60)	Female	54	5924	0.0895836069880468
1701	Baseline age: [50,60)	Female	56	51	0.0937113500142708
1702	Baseline age: [50,60)	Female	56	96	0.0963752259537627
1703	Baseline age: [50,60)	Female	56	141	0.0956141185424793
1704	Baseline age: [50,60)	Female	56	157	0.0965655028065836
1705	Baseline age: [50,60)	Female	56	255	0.095328703263248
1706	Baseline age: [50,60)	Female	56	366	0.0944724574255542
1707	Baseline age: [50,60)	Female	56	422	0.0950432879840167
1708	Baseline age: [50,60)	Female	56	529	0.0905717819427267
1709	Baseline age: [50,60)	Female	56	600	0.0944724574255542
1710	Baseline age: [50,60)	Female	56	613	0.095994672248121
1711	Baseline age: [50,60)	Female	56	682	0.0950432879840167
1712	Baseline age: [50,60)	Female	56	917	0.0943773189991438
1713	Baseline age: [50,60)	Female	56	929	0.0900960898106745
1714	Baseline age: [50,60)	Female	56	948	0.095994672248121
1715	Baseline age: [50,60)	Female	56	964	0.0997050708781277
1716	Baseline age: [50,60)	Female	56	1032	0.0942821805727333
1717	Baseline age: [50,60)	Female	56	1037	0.0956141185424793
1718	Baseline age: [50,60)	Female	56	1065	0.0964703643801731
1719	Baseline age: [50,60)	Female	56	1076	0.0937113500142708
1720	Baseline age: [50,60)	Female	56	1280	0.0948530111311959
1721	Baseline age: [50,60)	Female	56	1348	0.0958043953953002
1722	Baseline age: [50,60)	Female	56	1373	0.0975168870706878
1723	Baseline age: [50,60)	Female	56	1497	0.0964703643801731
1724	Baseline age: [50,60)	Female	56	1609	0.0945675958519646
1725	Baseline age: [50,60)	Female	56	1675	0.0967557796594044
1726	Baseline age: [50,60)	Female	56	1726	0.0926648273237561
1727	Baseline age: [50,60)	Female	56	1727	0.0970411949386357
1728	Baseline age: [50,60)	Female	56	1853	0.0956141185424793
1729	Baseline age: [50,60)	Female	56	1880	0.0949481495576063
1730	Baseline age: [50,60)	Female	56	1948	0.0956141185424793
1731	Baseline age: [50,60)	Female	56	1956	0.0913328893540101
1732	Baseline age: [50,60)	Female	56	1999	0.0952335648368376
1733	Baseline age: [50,60)	Female	56	2090	0.0939016268670916
1734	Baseline age: [50,60)	Female	56	2125	0.0967557796594044
1735	Baseline age: [50,60)	Female	56	2276	0.0933307963086291
1736	Baseline age: [50,60)	Female	56	2348	0.0949481495576063
1737	Baseline age: [50,60)	Female	56	2356	0.0947578727047855
1738	Baseline age: [50,60)	Female	56	2471	0.098658548187613
1739	Baseline age: [50,60)	Female	56	2488	0.0903815050899058
1740	Baseline age: [50,60)	Female	56	2497	0.0980877176291504
1741	Baseline age: [50,60)	Female	56	2512	0.0930453810293978
1742	Baseline age: [50,60)	Female	56	2523	0.0954238416896585
1743	Baseline age: [50,60)	Female	56	2601	0.0906669203691371
1744	Baseline age: [50,60)	Female	56	2699	0.0903815050899058
1745	Baseline age: [50,60)	Female	56	2712	0.0954238416896585
1746	Baseline age: [50,60)	Female	56	2784	0.0950432879840167
1747	Baseline age: [50,60)	Female	56	2916	0.0927599657501665
1748	Baseline age: [50,60)	Female	56	2994	0.0958995338217106
1749	Baseline age: [50,60)	Female	56	3050	0.0948530111311959
1750	Baseline age: [50,60)	Female	56	3052	0.0951384264104272
1751	Baseline age: [50,60)	Female	56	3081	0.096660641232994
1752	Baseline age: [50,60)	Female	56	3085	0.0933307963086291
1753	Baseline age: [50,60)	Female	56	3152	0.0956141185424793
1754	Baseline age: [50,60)	Female	56	3238	0.0947578727047855
1755	Baseline age: [50,60)	Female	56	3260	0.0928551041765769
1756	Baseline age: [50,60)	Female	56	3345	0.0961849491009419
1757	Baseline age: [50,60)	Female	56	3527	0.0942821805727333
1758	Baseline age: [50,60)	Female	56	3548	0.0944724574255542
1759	Baseline age: [50,60)	Female	56	3610	0.0909523356483684
1760	Baseline age: [50,60)	Female	56	3661	0.0923794120445248
1761	Baseline age: [50,60)	Female	56	3668	0.0978974407763296
1762	Baseline age: [50,60)	Female	56	3677	0.0978974407763296
1763	Baseline age: [50,60)	Female	56	3679	0.0985634097612026
1764	Baseline age: [50,60)	Female	56	3708	0.0945675958519646
1765	Baseline age: [50,60)	Female	56	3745	0.0917134430596518
1766	Baseline age: [50,60)	Female	56	3841	0.0944724574255542
1767	Baseline age: [50,60)	Female	56	3846	0.0931405194558082
1768	Baseline age: [50,60)	Female	56	3939	0.094662734278375
1769	Baseline age: [50,60)	Female	56	3946	0.0945675958519646
1770	Baseline age: [50,60)	Female	56	3949	0.090857197221958
1771	Baseline age: [50,60)	Female	56	3986	0.0929502426029874
1772	Baseline age: [50,60)	Female	56	4167	0.0955189801160689
1773	Baseline age: [50,60)	Female	56	4199	0.0934259347350395
1774	Baseline age: [50,60)	Female	56	4224	0.0942821805727333
1775	Baseline age: [50,60)	Female	56	4426	0.0950432879840167
1776	Baseline age: [50,60)	Female	56	4456	0.0939016268670916
1777	Baseline age: [50,60)	Female	56	4507	0.0988488250404338
1778	Baseline age: [50,60)	Female	56	4539	0.0958995338217106
1779	Baseline age: [50,60)	Female	56	4602	0.0948530111311959
1780	Baseline age: [50,60)	Female	56	4663	0.0940919037199125
1781	Baseline age: [50,60)	Female	56	4839	0.0943773189991438
1782	Baseline age: [50,60)	Female	56	4846	0.0931405194558082
1783	Baseline age: [50,60)	Female	56	4947	0.0955189801160689
1784	Baseline age: [50,60)	Female	56	5004	0.0949481495576063
1785	Baseline age: [50,60)	Female	56	5021	0.0962800875273523
1786	Baseline age: [50,60)	Female	56	5094	0.0931405194558082
1787	Baseline age: [50,60)	Female	56	5250	0.0928551041765769
1788	Baseline age: [50,60)	Female	56	5288	0.0958995338217106
1789	Baseline age: [50,60)	Female	56	5477	0.0915231662068309
1790	Baseline age: [50,60)	Female	56	5524	0.0934259347350395
1791	Baseline age: [50,60)	Female	56	5545	0.094662734278375
1792	Baseline age: [50,60)	Female	56	5597	0.0951384264104272
1793	Baseline age: [50,60)	Female	56	5693	0.09799257920274
1794	Baseline age: [50,60)	Female	56	5709	0.0950432879840167
1795	Baseline age: [50,60)	Female	56	5716	0.0952335648368376
1796	Baseline age: [50,60)	Female	56	5736	0.0961849491009419
1797	Baseline age: [50,60)	Female	56	5815	0.0965655028065836
1798	Baseline age: [50,60)	Female	56	5855	0.0937113500142708
1799	Baseline age: [50,60)	Female	56	5896	0.095328703263248
1800	Baseline age: [50,60)	Female	56	5924	0.0939967652935021
1801	Baseline age: [50,60)	Female	58	51	0.110403726708075
1802	Baseline age: [50,60)	Female	58	96	0.106133540372671
1803	Baseline age: [50,60)	Female	58	141	0.113276397515528
1804	Baseline age: [50,60)	Female	58	157	0.111490683229814
1805	Baseline age: [50,60)	Female	58	255	0.110326086956522
1806	Baseline age: [50,60)	Female	58	366	0.107065217391304
1807	Baseline age: [50,60)	Female	58	422	0.109006211180124
1808	Baseline age: [50,60)	Female	58	529	0.109627329192547
1809	Baseline age: [50,60)	Female	58	600	0.109083850931677
1810	Baseline age: [50,60)	Female	58	613	0.109472049689441
1811	Baseline age: [50,60)	Female	58	682	0.110248447204969
1812	Baseline age: [50,60)	Female	58	917	0.110093167701863
1813	Baseline age: [50,60)	Female	58	929	0.109316770186335
1814	Baseline age: [50,60)	Female	58	948	0.112267080745342
1815	Baseline age: [50,60)	Female	58	964	0.109239130434783
1816	Baseline age: [50,60)	Female	58	1032	0.109627329192547
1817	Baseline age: [50,60)	Female	58	1037	0.112267080745342
1818	Baseline age: [50,60)	Female	58	1065	0.111568322981366
1819	Baseline age: [50,60)	Female	58	1076	0.105745341614907
1820	Baseline age: [50,60)	Female	58	1280	0.109704968944099
1821	Baseline age: [50,60)	Female	58	1348	0.107686335403727
1822	Baseline age: [50,60)	Female	58	1373	0.110481366459627
1823	Baseline age: [50,60)	Female	58	1497	0.107375776397516
1824	Baseline age: [50,60)	Female	58	1609	0.107142857142857
1825	Baseline age: [50,60)	Female	58	1675	0.111257763975155
1826	Baseline age: [50,60)	Female	58	1726	0.11110248447205
1827	Baseline age: [50,60)	Female	58	1727	0.107298136645963
1828	Baseline age: [50,60)	Female	58	1853	0.108385093167702
1829	Baseline age: [50,60)	Female	58	1880	0.112888198757764
1830	Baseline age: [50,60)	Female	58	1948	0.111723602484472
1831	Baseline age: [50,60)	Female	58	1956	0.108229813664596
1832	Baseline age: [50,60)	Female	58	1999	0.109860248447205
1833	Baseline age: [50,60)	Female	58	2090	0.10722049689441
1834	Baseline age: [50,60)	Female	58	2125	0.107919254658385
1835	Baseline age: [50,60)	Female	58	2276	0.104580745341615
1836	Baseline age: [50,60)	Female	58	2348	0.10722049689441
1837	Baseline age: [50,60)	Female	58	2356	0.110869565217391
1838	Baseline age: [50,60)	Female	58	2471	0.108928571428571
1839	Baseline age: [50,60)	Female	58	2488	0.107608695652174
1840	Baseline age: [50,60)	Female	58	2497	0.109006211180124
1841	Baseline age: [50,60)	Female	58	2512	0.107841614906832
1842	Baseline age: [50,60)	Female	58	2523	0.109782608695652
1843	Baseline age: [50,60)	Female	58	2601	0.106133540372671
1844	Baseline age: [50,60)	Female	58	2699	0.111257763975155
1845	Baseline age: [50,60)	Female	58	2712	0.108462732919255
1846	Baseline age: [50,60)	Female	58	2784	0.110015527950311
1847	Baseline age: [50,60)	Female	58	2916	0.110403726708075
1848	Baseline age: [50,60)	Female	58	2994	0.109394409937888
1849	Baseline age: [50,60)	Female	58	3050	0.108462732919255
1850	Baseline age: [50,60)	Female	58	3052	0.109239130434783
1851	Baseline age: [50,60)	Female	58	3081	0.107375776397516
1852	Baseline age: [50,60)	Female	58	3085	0.104580745341615
1853	Baseline age: [50,60)	Female	58	3152	0.105667701863354
1854	Baseline age: [50,60)	Female	58	3238	0.110093167701863
1855	Baseline age: [50,60)	Female	58	3260	0.10916149068323
1856	Baseline age: [50,60)	Female	58	3345	0.110093167701863
1857	Baseline age: [50,60)	Female	58	3527	0.10916149068323
1858	Baseline age: [50,60)	Female	58	3548	0.107841614906832
1859	Baseline age: [50,60)	Female	58	3610	0.109782608695652
1860	Baseline age: [50,60)	Female	58	3661	0.108152173913043
1861	Baseline age: [50,60)	Female	58	3668	0.110248447204969
1862	Baseline age: [50,60)	Female	58	3677	0.108928571428571
1863	Baseline age: [50,60)	Female	58	3679	0.112577639751553
1864	Baseline age: [50,60)	Female	58	3708	0.105745341614907
1865	Baseline age: [50,60)	Female	58	3745	0.111723602484472
1866	Baseline age: [50,60)	Female	58	3841	0.110015527950311
1867	Baseline age: [50,60)	Female	58	3846	0.106754658385093
1868	Baseline age: [50,60)	Female	58	3939	0.112267080745342
1869	Baseline age: [50,60)	Female	58	3946	0.108850931677019
1870	Baseline age: [50,60)	Female	58	3949	0.109549689440994
1871	Baseline age: [50,60)	Female	58	3986	0.104270186335404
1872	Baseline age: [50,60)	Female	58	4167	0.105434782608696
1873	Baseline age: [50,60)	Female	58	4199	0.109472049689441
1874	Baseline age: [50,60)	Female	58	4224	0.109083850931677
1875	Baseline age: [50,60)	Female	58	4426	0.110636645962733
1876	Baseline age: [50,60)	Female	58	4456	0.108152173913043
1877	Baseline age: [50,60)	Female	58	4507	0.111568322981366
1878	Baseline age: [50,60)	Female	58	4539	0.109937888198758
1879	Baseline age: [50,60)	Female	58	4602	0.113431677018634
1880	Baseline age: [50,60)	Female	58	4663	0.109627329192547
1881	Baseline age: [50,60)	Female	58	4839	0.108850931677019
1882	Baseline age: [50,60)	Female	58	4846	0.106987577639752
1883	Baseline age: [50,60)	Female	58	4947	0.107065217391304
1884	Baseline age: [50,60)	Female	58	5004	0.107531055900621
1885	Baseline age: [50,60)	Female	58	5021	0.108928571428571
1886	Baseline age: [50,60)	Female	58	5094	0.107453416149068
1887	Baseline age: [50,60)	Female	58	5250	0.109549689440994
1888	Baseline age: [50,60)	Female	58	5288	0.110326086956522
1889	Baseline age: [50,60)	Female	58	5477	0.11110248447205
1890	Baseline age: [50,60)	Female	58	5524	0.110248447204969
1891	Baseline age: [50,60)	Female	58	5545	0.10667701863354
1892	Baseline age: [50,60)	Female	58	5597	0.106055900621118
1893	Baseline age: [50,60)	Female	58	5693	0.112810559006211
1894	Baseline age: [50,60)	Female	58	5709	0.111257763975155
1895	Baseline age: [50,60)	Female	58	5716	0.10916149068323
1896	Baseline age: [50,60)	Female	58	5736	0.112422360248447
1897	Baseline age: [50,60)	Female	58	5815	0.111024844720497
1898	Baseline age: [50,60)	Female	58	5855	0.107841614906832
1899	Baseline age: [50,60)	Female	58	5896	0.10776397515528
1900	Baseline age: [50,60)	Female	58	5924	0.10667701863354
1901	Baseline age: [50,60)	Female	60	51	0.11421535326087
1902	Baseline age: [50,60)	Female	60	96	0.116423233695652
1903	Baseline age: [50,60)	Female	60	141	0.118291440217391
1904	Baseline age: [50,60)	Female	60	157	0.115828804347826
1905	Baseline age: [50,60)	Female	60	255	0.123216711956522
1906	Baseline age: [50,60)	Female	60	366	0.114555027173913
1907	Baseline age: [50,60)	Female	60	422	0.115658967391304
1908	Baseline age: [50,60)	Female	60	529	0.119140625
1909	Baseline age: [50,60)	Female	60	600	0.114130434782609
1910	Baseline age: [50,60)	Female	60	613	0.116847826086957
1911	Baseline age: [50,60)	Female	60	682	0.119565217391304
1912	Baseline age: [50,60)	Female	60	917	0.115319293478261
1913	Baseline age: [50,60)	Female	60	929	0.12202785326087
1914	Baseline age: [50,60)	Female	60	948	0.119225543478261
1915	Baseline age: [50,60)	Female	60	964	0.112941576086957
1916	Baseline age: [50,60)	Female	60	1032	0.117612092391304
1917	Baseline age: [50,60)	Female	60	1037	0.115743885869565
1918	Baseline age: [50,60)	Female	60	1065	0.117017663043478
1919	Baseline age: [50,60)	Female	60	1076	0.113705842391304
1920	Baseline age: [50,60)	Female	60	1280	0.11234714673913
1921	Baseline age: [50,60)	Female	60	1348	0.115064538043478
1922	Baseline age: [50,60)	Female	60	1373	0.117781929347826
1923	Baseline age: [50,60)	Female	60	1497	0.115319293478261
1924	Baseline age: [50,60)	Female	60	1609	0.116847826086957
1925	Baseline age: [50,60)	Female	60	1675	0.115743885869565
1926	Baseline age: [50,60)	Female	60	1726	0.119310461956522
1927	Baseline age: [50,60)	Female	60	1727	0.115149456521739
1928	Baseline age: [50,60)	Female	60	1853	0.11226222826087
1929	Baseline age: [50,60)	Female	60	1880	0.115149456521739
1930	Baseline age: [50,60)	Female	60	1948	0.116762907608696
1931	Baseline age: [50,60)	Female	60	1956	0.116677989130435
1932	Baseline age: [50,60)	Female	60	1999	0.113366168478261
1933	Baseline age: [50,60)	Female	60	2090	0.118716032608696
1934	Baseline age: [50,60)	Female	60	2125	0.112516983695652
1935	Baseline age: [50,60)	Female	60	2276	0.118291440217391
1936	Baseline age: [50,60)	Female	60	2348	0.115149456521739
1937	Baseline age: [50,60)	Female	60	2356	0.117527173913043
1938	Baseline age: [50,60)	Female	60	2471	0.11234714673913
1939	Baseline age: [50,60)	Female	60	2488	0.1171875
1940	Baseline age: [50,60)	Female	60	2497	0.116677989130435
1941	Baseline age: [50,60)	Female	60	2512	0.11625339673913
1942	Baseline age: [50,60)	Female	60	2523	0.117697010869565
1943	Baseline age: [50,60)	Female	60	2601	0.115913722826087
1944	Baseline age: [50,60)	Female	60	2699	0.110648777173913
1945	Baseline age: [50,60)	Female	60	2712	0.113620923913043
1946	Baseline age: [50,60)	Female	60	2784	0.116508152173913
1947	Baseline age: [50,60)	Female	60	2916	0.118546195652174
1948	Baseline age: [50,60)	Female	60	2994	0.11820652173913
1949	Baseline age: [50,60)	Female	60	3050	0.118970788043478
1950	Baseline age: [50,60)	Female	60	3052	0.115064538043478
1951	Baseline age: [50,60)	Female	60	3081	0.116338315217391
1952	Baseline age: [50,60)	Female	60	3085	0.114045516304348
1953	Baseline age: [50,60)	Female	60	3152	0.11430027173913
1954	Baseline age: [50,60)	Female	60	3238	0.118800951086957
1955	Baseline age: [50,60)	Female	60	3260	0.114809782608696
1956	Baseline age: [50,60)	Female	60	3345	0.120329483695652
1957	Baseline age: [50,60)	Female	60	3527	0.11812160326087
1958	Baseline age: [50,60)	Female	60	3548	0.110478940217391
1959	Baseline age: [50,60)	Female	60	3610	0.116932744565217
1960	Baseline age: [50,60)	Female	60	3661	0.109884510869565
1961	Baseline age: [50,60)	Female	60	3668	0.115913722826087
1962	Baseline age: [50,60)	Female	60	3677	0.120329483695652
1963	Baseline age: [50,60)	Female	60	3679	0.115998641304348
1964	Baseline age: [50,60)	Female	60	3708	0.115828804347826
1965	Baseline age: [50,60)	Female	60	3745	0.118631114130435
1966	Baseline age: [50,60)	Female	60	3841	0.115234375
1967	Baseline age: [50,60)	Female	60	3846	0.112432065217391
1968	Baseline age: [50,60)	Female	60	3939	0.112007472826087
1969	Baseline age: [50,60)	Female	60	3946	0.120584239130435
1970	Baseline age: [50,60)	Female	60	3949	0.115404211956522
1971	Baseline age: [50,60)	Female	60	3986	0.115658967391304
1972	Baseline age: [50,60)	Female	60	4167	0.111837635869565
1973	Baseline age: [50,60)	Female	60	4199	0.117357336956522
1974	Baseline age: [50,60)	Female	60	4224	0.116508152173913
1975	Baseline age: [50,60)	Female	60	4426	0.115149456521739
1976	Baseline age: [50,60)	Female	60	4456	0.117442255434783
1977	Baseline age: [50,60)	Female	60	4507	0.117102581521739
1978	Baseline age: [50,60)	Female	60	4539	0.116083559782609
1979	Baseline age: [50,60)	Female	60	4602	0.114894701086957
1980	Baseline age: [50,60)	Female	60	4663	0.120669157608696
1981	Baseline age: [50,60)	Female	60	4839	0.117951766304348
1982	Baseline age: [50,60)	Female	60	4846	0.123471467391304
1983	Baseline age: [50,60)	Female	60	4947	0.120754076086957
1984	Baseline age: [50,60)	Female	60	5004	0.119650135869565
1985	Baseline age: [50,60)	Female	60	5021	0.119225543478261
1986	Baseline age: [50,60)	Female	60	5094	0.117357336956522
1987	Baseline age: [50,60)	Female	60	5250	0.118631114130435
1988	Baseline age: [50,60)	Female	60	5288	0.115828804347826
1989	Baseline age: [50,60)	Female	60	5477	0.11421535326087
1990	Baseline age: [50,60)	Female	60	5524	0.115234375
1991	Baseline age: [50,60)	Female	60	5545	0.114809782608696
1992	Baseline age: [50,60)	Female	60	5597	0.11430027173913
1993	Baseline age: [50,60)	Female	60	5693	0.120923913043478
1994	Baseline age: [50,60)	Female	60	5709	0.115658967391304
1995	Baseline age: [50,60)	Female	60	5716	0.115234375
1996	Baseline age: [50,60)	Female	60	5736	0.119225543478261
1997	Baseline age: [50,60)	Female	60	5815	0.1171875
1998	Baseline age: [50,60)	Female	60	5855	0.112941576086957
1999	Baseline age: [50,60)	Female	60	5896	0.112177309782609
[truncated: 8,401 more rows]
