# Supplementary material for: Measurements of damage and repair of binary health attributes in aging mice and humans reveal that robustness and resilience decrease with age, operate over broad timescales, and are affected differently by interventions
Source: eLife. 2022 Nov 21;11:e77632. doi: 10.7554/eLife.77632 (PMC9725749; doi:10.7554/eLife.77632)
Supplement: Figure 2—figure supplement 2—source data 1. [file elife-77632-fig2-figsupp2-data1.zip › figure2_supplement2/meta.txt]

binned_f files are the binned mean Frailty Index values for the raw data.

model_f files are the model estimates of the mean Frailty Index values fro the models.
