# Supplementary material for: Measurements of damage and repair of binary health attributes in aging mice and humans reveal that robustness and resilience decrease with age, operate over broad timescales, and are affected differently by interventions
Source: eLife. 2022 Nov 21;11:e77632. doi: 10.7554/eLife.77632 (PMC9725749; doi:10.7554/eLife.77632)
Supplement: Figure 3—source data 1. [file elife-77632-fig3-data1.zip › figure3/mouse1_curvature_terms.csv]

	sex	treatment	age	.draw	term.r	term.d
1	Female	Control	16	134	0.187910152554236	0.38913746170435
2	Female	Control	16	179	0.238173867512661	0.294897471365542
3	Female	Control	16	218	0.210867658343051	0.419794647292883
4	Female	Control	16	271	0.155361372357549	0.262578419273952
5	Female	Control	16	496	0.277563626847896	0.387176327169189
6	Female	Control	16	498	0.227359524684497	0.40786976683999
7	Female	Control	16	499	0.182198312423406	0.113326380138467
8	Female	Control	16	1026	0.215034310915321	0.371948138701973
9	Female	Control	16	1038	0.182789606383172	0.481753563504281
10	Female	Control	16	1345	0.197216470077842	0.315766797953428
11	Female	Control	16	1556	0.121911036744298	0.552154342174157
12	Female	Control	16	1821	0.160898196879007	0.417782397914137
13	Female	Control	16	2209	0.222997629119818	0.46120324903634
14	Female	Control	16	2279	0.192790300210618	0.178281550569062
15	Female	Control	16	2341	0.145075937530545	0.364150622046668
16	Female	Control	16	2419	0.238093335863159	0.305304266397929
17	Female	Control	16	2498	0.174754288952675	0.364702176768684
18	Female	Control	16	2833	0.198793502410916	0.501778708760079
19	Female	Control	16	3042	0.233014036187817	0.392282406411604
20	Female	Control	16	3055	0.234310883136271	0.324326290358166
21	Female	Control	16	3056	0.216837846539059	0.319685802531977
22	Female	Control	16	3067	0.179895747111778	0.129589863199729
23	Female	Control	16	3230	0.210718466807795	0.0103323323767646
24	Female	Control	16	3320	0.196945089356352	0.299458488047952
25	Female	Control	16	3403	0.175345384226813	0.323238722544233
26	Female	Control	16	4245	0.248613323839114	0.0742245758451236
27	Female	Control	16	4983	0.202251655692302	0.293320934136629
28	Female	Control	16	5149	0.326677253859596	0.321107004210996
29	Female	Control	16	5198	0.174777128758675	0.448022373344382
30	Female	Control	16	5619	0.145896081260772	0.140526903102802
31	Female	Control	16	5802	0.140807210245981	0.307323418005923
32	Female	Control	16	6054	0.20622268538839	0.317808305939671
33	Female	Control	16	6307	0.200908670469302	0.472793341477785
34	Female	Control	16	6733	0.195502722389691	0.226562085549618
35	Female	Control	16	7059	0.0922980748565944	0.511811551096584
36	Female	Control	16	7162	0.299529913573766	0.092435331756966
37	Female	Control	16	7173	0.205308159953605	0.210861792926695
38	Female	Control	16	7598	0.161344892637382	0.241290945900802
39	Female	Control	16	7617	0.215433798019475	0.502593746902934
40	Female	Control	16	7722	0.208460365938922	0.39235422564451
41	Female	Control	16	7831	0.338683081591682	0.102693248146447
42	Female	Control	16	7955	0.18338232387096	0.248059763913812
43	Female	Control	16	8076	0.142782548690074	0.263076084390989
44	Female	Control	16	8963	0.219873506093624	0.317921502182295
45	Female	Control	16	9195	0.162474786628842	0.436717748586225
46	Female	Control	16	9435	0.247077187645425	0.264444353856427
47	Female	Control	16	9887	0.180435422778457	0.251420711228266
48	Female	Control	16	10003	0.184456418024971	0.15709970829178
49	Female	Control	16	10014	0.152767036244331	0.251493060972569
50	Female	Control	16	10145	0.203631796622479	0.27249523800297
51	Female	Control	16	10355	0.19128975532734	0.221823618033192
52	Female	Control	16	11328	0.188805900498314	0.398448564231031
53	Female	Control	16	11577	0.206659557225092	-0.00560485847604179
54	Female	Control	16	11701	0.133860222514507	0.463491891801996
55	Female	Control	16	11744	0.277958627105143	0.13134058802862
56	Female	Control	16	11838	0.21327166219769	0.298893666604666
57	Female	Control	16	11864	0.158060828633004	0.190104613695658
58	Female	Control	16	12042	0.176491141813971	0.518152175105595
59	Female	Control	16	12240	0.210274632483126	0.284697909833178
60	Female	Control	16	12435	0.197153808800171	0.33254371291613
61	Female	Control	16	13004	0.217298449210578	0.329982022146061
62	Female	Control	16	13265	0.181919883887653	0.44590303166156
63	Female	Control	16	13656	0.213069607624996	0.394128861173299
64	Female	Control	16	14069	0.128913774571905	-0.0722807464031539
65	Female	Control	16	14194	0.064623295092679	0.230540219460817
66	Female	Control	16	15505	0.227816038503027	0.196998399013487
67	Female	Control	16	15846	0.162556400786136	0.458854788528657
68	Female	Control	16	16054	0.201339353792462	0.342433141208385
69	Female	Control	16	16331	0.1672962136518	0.444978166959707
70	Female	Control	16	16662	0.272656861999974	0.380600399627723
71	Female	Control	16	16741	0.24813259898357	0.401781411963129
72	Female	Control	16	17107	0.209013652792287	0.125842943674295
73	Female	Control	16	17709	0.210561900806692	0.402604033543072
74	Female	Control	16	18015	0.155025679946693	0.129524391067701
75	Female	Control	16	18290	0.230537898872502	0.403637440807226
76	Female	Control	16	18439	0.201240260769	0.514279567085024
77	Female	Control	16	18567	0.124539370708128	0.370423862791611
78	Female	Control	16	18579	0.178481965232962	0.473787705287815
79	Female	Control	16	18698	0.184477762832095	0.164182935460535
80	Female	Control	16	19377	0.2810926075804	0.178633125587964
81	Female	Control	16	20009	0.218652280972984	0.188071262107807
82	Female	Control	16	20279	0.130571430135177	0.477735766799083
83	Female	Control	16	20724	0.238376062480354	0.520595040087074
84	Female	Control	16	20819	0.155053822405302	0.34817949187838
85	Female	Control	16	21112	0.152920048657807	0.235301362936784
86	Female	Control	16	21392	0.208041012868789	0.413289209320184
87	Female	Control	16	21510	0.292717176486304	0.495318739367544
88	Female	Control	16	22205	0.257907972060094	0.16340356043519
89	Female	Control	16	22212	0.289644454381878	0.124367225716664
90	Female	Control	16	22238	0.125784009049869	0.11618123998506
91	Female	Control	16	22500	0.196211600880166	0.243202398854144
92	Female	Control	16	22700	0.222822691999857	0.128981770632919
93	Female	Control	16	23060	0.208704298254728	0.428195787818088
94	Female	Control	16	23311	0.269140944641451	0.25446004908024
95	Female	Control	16	23321	0.210164361305011	0.351165224052785
96	Female	Control	16	23332	0.0916278074750141	0.366381814669663
97	Female	Control	16	23406	0.205846754434443	0.348780405107841
98	Female	Control	16	23639	0.222082341429775	0.382564626449701
99	Female	Control	16	23655	0.272782284456534	0.366288680603658
100	Female	Control	16	23796	0.129862989357715	0.187586684433714
101	Female	Control	17	134	0.141366903831384	0.417874634807467
102	Female	Control	17	179	0.168836211571473	0.356648162141187
103	Female	Control	17	218	0.143491732138124	0.476564443700222
104	Female	Control	17	271	0.115676576514513	0.296002808791024
105	Female	Control	17	496	0.204729041491956	0.474373969988742
106	Female	Control	17	498	0.169864042215605	0.485426099586373
107	Female	Control	17	499	0.135861814011146	0.114905007075028
108	Female	Control	17	1026	0.14797305518869	0.468846006404467
109	Female	Control	17	1038	0.133001867347429	0.556828276563281
110	Female	Control	17	1345	0.14299137572883	0.334453831887581
111	Female	Control	17	1556	0.0865163999669117	0.563307717523717
112	Female	Control	17	1821	0.115951810214921	0.44577145642795
113	Female	Control	17	2209	0.157289988155604	0.535471776476196
114	Female	Control	17	2279	0.143195393930565	0.192156974986774
115	Female	Control	17	2341	0.101248991072628	0.397481615192073
116	Female	Control	17	2419	0.172052263162246	0.372814474434865
117	Female	Control	17	2498	0.129472462405558	0.478264718058521
118	Female	Control	17	2833	0.153379192712654	0.583351716183754
119	Female	Control	17	3042	0.166407419970613	0.432492064757159
120	Female	Control	17	3055	0.153269647592981	0.360009675296961
121	Female	Control	17	3056	0.170162758720931	0.413371310174097
122	Female	Control	17	3067	0.120417262599636	0.208760206152126
123	Female	Control	17	3230	0.163994385958552	0.101142045590672
124	Female	Control	17	3320	0.148610622369682	0.347734251061325
125	Female	Control	17	3403	0.125384879703906	0.425535585100361
126	Female	Control	17	4245	0.186125339670273	0.160312966594462
127	Female	Control	17	4983	0.136644431902102	0.329417118875949
128	Female	Control	17	5149	0.247029403564734	0.372695494292049
129	Female	Control	17	5198	0.125303378896593	0.459243323974464
130	Female	Control	17	5619	0.0901327018032617	0.176773498559608
131	Female	Control	17	5802	0.0989724085381637	0.362078656874516
132	Female	Control	17	6054	0.141471267743506	0.376038551809484
133	Female	Control	17	6307	0.16223587696899	0.491401591688407
134	Female	Control	17	6733	0.15518439746467	0.339438901931243
135	Female	Control	17	7059	0.0564219805438142	0.520129139429905
136	Female	Control	17	7162	0.208408659253165	0.152787198994661
137	Female	Control	17	7173	0.154367455795231	0.291879927465171
138	Female	Control	17	7598	0.124125451472408	0.294867227444376
139	Female	Control	17	7617	0.157304654249778	0.651584891270422
140	Female	Control	17	7722	0.144793671595853	0.442433331383999
141	Female	Control	17	7831	0.227297538581162	0.148423595029919
142	Female	Control	17	7955	0.140772876260267	0.255601886598117
143	Female	Control	17	8076	0.105555463862247	0.338721471474115
144	Female	Control	17	8963	0.158480993905488	0.441079676308449
145	Female	Control	17	9195	0.119952019646575	0.505033587433794
146	Female	Control	17	9435	0.181662632327229	0.319534520830871
147	Female	Control	17	9887	0.123724203543005	0.299911349095873
148	Female	Control	17	10003	0.126593711972215	0.221012814822873
149	Female	Control	17	10014	0.114988621447335	0.288574389955418
150	Female	Control	17	10145	0.134659464395345	0.331923583802067
151	Female	Control	17	10355	0.15068245819662	0.320992668031086
152	Female	Control	17	11328	0.131639022158161	0.452470042415288
153	Female	Control	17	11577	0.134508318467368	0.0417242227080964
154	Female	Control	17	11701	0.0975634985759997	0.499089777166929
155	Female	Control	17	11744	0.217066668386191	0.177386125122497
156	Female	Control	17	11838	0.161971231907055	0.419781372257595
157	Female	Control	17	11864	0.11472711710401	0.257588627022808
158	Female	Control	17	12042	0.128310968637646	0.564177376926659
159	Female	Control	17	12240	0.137175414689379	0.331422538086253
160	Female	Control	17	12435	0.142932077454529	0.390933851269973
161	Female	Control	17	13004	0.159927072705551	0.347862978265033
162	Female	Control	17	13265	0.135906892578986	0.5170127603944
163	Female	Control	17	13656	0.16678865694845	0.463272289783358
164	Female	Control	17	14069	0.0979934139498429	-0.0540693510835949
165	Female	Control	17	14194	0.0429247935187528	0.297819350306382
166	Female	Control	17	15505	0.169053179209333	0.309486145626333
167	Female	Control	17	15846	0.121194210926786	0.583930705173867
168	Female	Control	17	16054	0.141936218198536	0.367186761471424
169	Female	Control	17	16331	0.124750933418364	0.504282238873064
170	Female	Control	17	16662	0.201154472355964	0.463696523429829
171	Female	Control	17	16741	0.171115346500696	0.44278379080217
172	Female	Control	17	17107	0.150343241053458	0.227121028341682
173	Female	Control	17	17709	0.138609422514144	0.453794233767342
174	Female	Control	17	18015	0.123374407590376	0.186806080144452
175	Female	Control	17	18290	0.166717476709249	0.481490924558202
176	Female	Control	17	18439	0.157636502021831	0.638732931367571
177	Female	Control	17	18567	0.086048528378685	0.445400840688205
178	Female	Control	17	18579	0.125267597816922	0.595941858881037
179	Female	Control	17	18698	0.13152768642064	0.189307170029327
180	Female	Control	17	19377	0.201464468470578	0.196604562588184
181	Female	Control	17	20009	0.167936162763004	0.236048342266342
182	Female	Control	17	20279	0.085579222189265	0.573321225069332
183	Female	Control	17	20724	0.169840742977874	0.56731324080502
184	Female	Control	17	20819	0.122358261700731	0.350570248726146
185	Female	Control	17	21112	0.104725358148151	0.266285241563378
186	Female	Control	17	21392	0.155813413015534	0.480566316226276
187	Female	Control	17	21510	0.228972237236826	0.602586219978698
188	Female	Control	17	22205	0.181624878943156	0.273265956364835
189	Female	Control	17	22212	0.213940015479688	0.172767448698079
190	Female	Control	17	22238	0.099428849766848	0.198615047812264
191	Female	Control	17	22500	0.143430755100898	0.258949629968295
192	Female	Control	17	22700	0.166622573624303	0.206488723766362
193	Female	Control	17	23060	0.146211408843764	0.483161958961866
194	Female	Control	17	23311	0.199126682080046	0.303939084261266
195	Female	Control	17	23321	0.160038283100385	0.367069385717352
196	Female	Control	17	23332	0.0701728263318553	0.469016186316777
197	Female	Control	17	23406	0.15165271427705	0.366621346215294
198	Female	Control	17	23639	0.16348105379746	0.406444138494848
199	Female	Control	17	23655	0.196654160210164	0.439105320368085
200	Female	Control	17	23796	0.093300226736511	0.23774328314382
201	Female	Control	18	134	0.188050342982213	0.375772207659779
202	Female	Control	18	179	0.226045391554219	0.30233720397274
203	Female	Control	18	218	0.191323413931728	0.436236416906834
204	Female	Control	18	271	0.153459144951371	0.262365521311104
205	Female	Control	18	496	0.265176132615751	0.404814448310467
206	Female	Control	18	498	0.223158470416401	0.447478264681855
207	Female	Control	18	499	0.180137761397387	0.0593958865670347
208	Female	Control	18	1026	0.196887090685256	0.393969260856644
209	Female	Control	18	1038	0.176814838797983	0.540072293240108
210	Female	Control	18	1345	0.194491576315846	0.281830104539692
211	Female	Control	18	1556	0.120178966574905	0.493534385037911
212	Female	Control	18	1821	0.15743998665817	0.414389006625917
213	Female	Control	18	2209	0.212324918236954	0.448874789098041
214	Female	Control	18	2279	0.192122724461604	0.124106637453646
215	Female	Control	18	2341	0.137664705035212	0.378083581212988
216	Female	Control	18	2419	0.230558106607202	0.338624530039436
217	Female	Control	18	2498	0.168789546596747	0.410120632814425
218	Female	Control	18	2833	0.197689521393839	0.497225154809957
219	Female	Control	18	3042	0.216444777498914	0.406830726960986
220	Female	Control	18	3055	0.210211393383032	0.325318629377814
221	Female	Control	18	3056	0.221593906526936	0.356661631293832
222	Female	Control	18	3067	0.167062539888085	0.144434281825575
223	Female	Control	18	3230	0.21414109344431	0.0566080670804341
224	Female	Control	18	3320	0.194706211753003	0.329781369454598
225	Female	Control	18	3403	0.169001027340705	0.359180490975751
226	Female	Control	18	4245	0.24367775105735	0.114939681716727
227	Female	Control	18	4983	0.186763788558785	0.248702885784391
228	Female	Control	18	5149	0.313804861209496	0.307889499375558
229	Female	Control	18	5198	0.16776294775254	0.44781971598803
230	Female	Control	18	5619	0.133721943867327	0.159057889856489
231	Female	Control	18	5802	0.13250638188905	0.328209498186595
232	Female	Control	18	6054	0.192618486847681	0.322549350967342
233	Female	Control	18	6307	0.201123482318846	0.431723194855985
234	Female	Control	18	6733	0.201485424573517	0.252409611370903
235	Female	Control	18	7059	0.0797459391538344	0.480609637692165
236	Female	Control	18	7162	0.275289362566173	0.120700910823754
237	Female	Control	18	7173	0.199891985601592	0.226488104959932
238	Female	Control	18	7598	0.165795507726927	0.275411935730168
239	Female	Control	18	7617	0.21166499554079	0.548857120074318
240	Female	Control	18	7722	0.19574353786347	0.350075852862068
241	Female	Control	18	7831	0.302075871925338	0.126535403446649
242	Female	Control	18	7955	0.183768848168407	0.257965382388142
243	Female	Control	18	8076	0.142592150200861	0.272109825924683
244	Female	Control	18	8963	0.213340786614976	0.345815599769634
245	Female	Control	18	9195	0.155345796611227	0.444759494594406
246	Female	Control	18	9435	0.238100697982236	0.258138206392421
247	Female	Control	18	9887	0.16825354917203	0.271305932211838
248	Female	Control	18	10003	0.175651044503458	0.189310787398108
249	Female	Control	18	10014	0.153582845829242	0.273960231256543
250	Female	Control	18	10145	0.187467583757969	0.250127225102581
251	Female	Control	18	10355	0.191817201881719	0.238154872855802
252	Female	Control	18	11328	0.177064659239872	0.420605247637084
253	Female	Control	18	11577	0.188806310372821	0.0115196773094927
254	Female	Control	18	11701	0.129734376548345	0.437452362386933
255	Female	Control	18	11744	0.282832770816073	0.120750642362923
256	Female	Control	18	11838	0.209404057775559	0.326704514716543
257	Female	Control	18	11864	0.154597808330062	0.188573217594169
258	Female	Control	18	12042	0.171083423473436	0.546147656011968
259	Female	Control	18	12240	0.189714542994679	0.297934499165637
260	Female	Control	18	12435	0.190082027407119	0.335495065292091
261	Female	Control	18	13004	0.206083158236919	0.316993168784616
262	Female	Control	18	13265	0.180271026474421	0.416478814560248
263	Female	Control	18	13656	0.215991416706743	0.415278924652646
264	Female	Control	18	14069	0.133828175387563	-0.0809208115924117
265	Female	Control	18	14194	0.0649668252237706	0.233724019910429
266	Female	Control	18	15505	0.226460376341332	0.235550055214942
267	Female	Control	18	15846	0.161253107670413	0.511132240090357
268	Female	Control	18	16054	0.190834475626278	0.326589856601745
269	Female	Control	18	16331	0.167807409580523	0.488669479027026
270	Female	Control	18	16662	0.26259506933148	0.381919015054478
271	Female	Control	18	16741	0.225882214242495	0.374422087640222
272	Female	Control	18	17107	0.204317812366372	0.138857719722695
273	Female	Control	18	17709	0.190590011501143	0.389810689815708
274	Female	Control	18	18015	0.154734958501831	0.130283094794179
275	Female	Control	18	18290	0.222367985706456	0.370328540481165
276	Female	Control	18	18439	0.20617928208874	0.553618274707243
277	Female	Control	18	18567	0.118924655975219	0.410676937155194
278	Female	Control	18	18579	0.171927550240336	0.531971365571051
279	Female	Control	18	18698	0.177909435272224	0.124204012484739
280	Female	Control	18	19377	0.264984025281673	0.177026283449109
281	Female	Control	18	20009	0.222748983919011	0.156381109031412
282	Female	Control	18	20279	0.119195249975505	0.4775880081209
283	Female	Control	18	20724	0.224230531561372	0.482171358897225
284	Female	Control	18	20819	0.155596740695087	0.303973414433559
285	Female	Control	18	21112	0.145106380907076	0.20790243576897
286	Female	Control	18	21392	0.20231715883845	0.377262285757319
287	Female	Control	18	21510	0.290093624451388	0.531261684319561
288	Female	Control	18	22205	0.246747216122066	0.209239798813782
289	Female	Control	18	22212	0.279785490250362	0.143326754530889
290	Female	Control	18	22238	0.1318813689665	0.158549265443411
291	Female	Control	18	22500	0.186064042515066	0.218523541796818
292	Female	Control	18	22700	0.219834848482381	0.17144200344695
293	Female	Control	18	23060	0.189712821007144	0.42246906658341
294	Female	Control	18	23311	0.259352657840742	0.262175990921938
295	Female	Control	18	23321	0.206473350504552	0.348946848407114
296	Female	Control	18	23332	0.095599110614553	0.377785154755908
297	Female	Control	18	23406	0.201229762971422	0.308713445943569
298	Female	Control	18	23639	0.212604127050046	0.369641714403528
299	Female	Control	18	23655	0.264026695638593	0.380165373672702
300	Female	Control	18	23796	0.12649819306419	0.189642829406711
301	Female	Control	19	134	0.147317584610525	0.364545752191648
302	Female	Control	19	179	0.177913727105197	0.336444159967853
303	Female	Control	19	218	0.1495992279316	0.453307131987504
304	Female	Control	19	271	0.125964908888567	0.288477905796192
305	Female	Control	19	496	0.214246852460681	0.450481016477968
306	Female	Control	19	498	0.174550468134686	0.454391509446096
307	Female	Control	19	499	0.145133745623012	0.104958046322176
308	Female	Control	19	1026	0.15856658429961	0.438742673997779
309	Female	Control	19	1038	0.145694901684514	0.540554577456166
310	Female	Control	19	1345	0.157234903467792	0.306611526501122
311	Female	Control	19	1556	0.0920906393809338	0.549324103895912
312	Female	Control	19	1821	0.120262870811088	0.42111302997888
313	Female	Control	19	2209	0.16794482441945	0.506127181471699
314	Female	Control	19	2279	0.152420373397096	0.170327151082206
315	Female	Control	19	2341	0.107970763095136	0.377007157247774
316	Female	Control	19	2419	0.184755590320925	0.353631352827272
317	Female	Control	19	2498	0.137263784293129	0.451669017871874
318	Female	Control	19	2833	0.158270625572022	0.522664287897699
319	Female	Control	19	3042	0.178807354720135	0.419339757297047
320	Female	Control	19	3055	0.164919756640686	0.353582079227605
321	Female	Control	19	3056	0.177845133405203	0.378430542872685
322	Female	Control	19	3067	0.131050580516395	0.200041597925139
323	Female	Control	19	3230	0.173908639660091	0.0876323833297023
324	Female	Control	19	3320	0.156553686408471	0.334587802131083
325	Female	Control	19	3403	0.131798068012282	0.402392014981221
326	Female	Control	19	4245	0.196251520984687	0.149524022438201
327	Female	Control	19	4983	0.141693857179604	0.321439202085525
328	Female	Control	19	5149	0.260813133100025	0.362342387436545
329	Female	Control	19	5198	0.133823686255376	0.434364972265727
330	Female	Control	19	5619	0.0992943265247371	0.17158410682772
331	Female	Control	19	5802	0.107609455308743	0.330606348951591
332	Female	Control	19	6054	0.152124472815469	0.371100708513804
333	Female	Control	19	6307	0.172643445678253	0.486918191645033
334	Female	Control	19	6733	0.162278464919815	0.325995536318226
335	Female	Control	19	7059	0.0606626051582391	0.502601344851056
336	Female	Control	19	7162	0.216956943078563	0.136717943591149
337	Female	Control	19	7173	0.163599026196052	0.303218448303391
338	Female	Control	19	7598	0.138927458791149	0.288894518000443
339	Female	Control	19	7617	0.168034825503428	0.613018784200299
340	Female	Control	19	7722	0.155521731920487	0.42383245908421
341	Female	Control	19	7831	0.240786846291268	0.129620276443342
342	Female	Control	19	7955	0.150131889567895	0.237116394408685
343	Female	Control	19	8076	0.115014316830652	0.299119077533381
344	Female	Control	19	8963	0.170021530656153	0.411286808356011
345	Female	Control	19	9195	0.128739759471732	0.49606937819284
346	Female	Control	19	9435	0.190717980114975	0.312939823070103
347	Female	Control	19	9887	0.136931300432803	0.284236952396736
348	Female	Control	19	10003	0.135064147789376	0.195722178566
349	Female	Control	19	10014	0.120708840691755	0.277438390013806
350	Female	Control	19	10145	0.147061734181467	0.311964540309512
351	Female	Control	19	10355	0.159500461947175	0.307657854396795
352	Female	Control	19	11328	0.136049495869457	0.443233044395679
353	Female	Control	19	11577	0.148922471975773	0.0288465944399057
354	Female	Control	19	11701	0.0991139723047907	0.466507138124622
355	Female	Control	19	11744	0.229248124856153	0.133532345959854
356	Female	Control	19	11838	0.168717269967964	0.391269796424778
357	Female	Control	19	11864	0.122665743201393	0.23243272089264
358	Female	Control	19	12042	0.136114039947322	0.53714224397854
359	Female	Control	19	12240	0.146176307606057	0.319693833901868
360	Female	Control	19	12435	0.151842016177875	0.361890759602448
361	Female	Control	19	13004	0.168256334976197	0.335666850871765
362	Female	Control	19	13265	0.144524040474948	0.492616416071188
363	Female	Control	19	13656	0.174791553467285	0.42152648769197
364	Female	Control	19	14069	0.105187651581762	-0.0408228711782215
365	Female	Control	19	14194	0.0475683132394163	0.286590817347379
366	Female	Control	19	15505	0.179817423078307	0.290556077025013
367	Female	Control	19	15846	0.12848768426123	0.572354652718799
368	Female	Control	19	16054	0.15532370343152	0.339925769638244
369	Female	Control	19	16331	0.135692834377509	0.481054104054625
370	Female	Control	19	16662	0.208153782092982	0.44951790500387
371	Female	Control	19	16741	0.176394458428947	0.419247037808701
372	Female	Control	19	17107	0.162665774837485	0.240333437238381
373	Female	Control	19	17709	0.148892714173434	0.432565889070774
374	Female	Control	19	18015	0.128782669835031	0.186802716740959
375	Female	Control	19	18290	0.178904328506992	0.480549988531719
376	Female	Control	19	18439	0.165894890012792	0.585482079873136
377	Female	Control	19	18567	0.0893747830177247	0.43422328290235
378	Female	Control	19	18579	0.136551120492672	0.566647030249912
379	Female	Control	19	18698	0.140224006774209	0.174286542876318
380	Female	Control	19	19377	0.210896507489164	0.167774993701129
381	Female	Control	19	20009	0.183093042404069	0.215775786657827
382	Female	Control	19	20279	0.0901956112696275	0.561464170674263
383	Female	Control	19	20724	0.177219176033527	0.548178667140088
384	Female	Control	19	20819	0.130751859898844	0.330386702125405
385	Female	Control	19	21112	0.113362999294106	0.239321713911736
386	Female	Control	19	21392	0.168261495593144	0.421397867662276
387	Female	Control	19	21510	0.236588782603489	0.596124691363287
388	Female	Control	19	22205	0.196378535879838	0.258304204376463
389	Female	Control	19	22212	0.224493778786419	0.161135573405909
390	Female	Control	19	22238	0.102450466066022	0.189249226154669
391	Female	Control	19	22500	0.153325550986287	0.256367593134252
392	Female	Control	19	22700	0.17734792703434	0.221379433408666
393	Female	Control	19	23060	0.151614139557034	0.460846559153643
394	Female	Control	19	23311	0.210768236161921	0.288287808186097
395	Female	Control	19	23321	0.166456743023837	0.344845212525898
396	Female	Control	19	23332	0.0791490485895264	0.462717644844939
397	Female	Control	19	23406	0.162972292330399	0.351215905599842
398	Female	Control	19	23639	0.172087935181969	0.387439454219322
399	Female	Control	19	23655	0.206113751554069	0.426273188767936
400	Female	Control	19	23796	0.101732063605793	0.234432309761232
401	Female	Control	20	134	0.153121961927579	0.269770004472831
402	Female	Control	20	179	0.18343866523668	0.28108298294873
403	Female	Control	20	218	0.149173760963208	0.430919569873071
404	Female	Control	20	271	0.129659255209608	0.257012455940995
405	Female	Control	20	496	0.21805232912104	0.482110631942395
406	Female	Control	20	498	0.178222923347433	0.451250329464168
407	Female	Control	20	499	0.146662756181298	0.0988957878075828
408	Female	Control	20	1026	0.146217791467715	0.449601322541972
409	Female	Control	20	1038	0.143037902883601	0.570059126940775
410	Female	Control	20	1345	0.155220812770394	0.34033905523135
411	Female	Control	20	1556	0.0880830204221463	0.530639209178352
412	Female	Control	20	1821	0.12419882855518	0.4298910421913
413	Female	Control	20	2209	0.162337428405492	0.514956775653349
414	Female	Control	20	2279	0.16122186708058	0.107209443150857
415	Female	Control	20	2341	0.103609490110412	0.386958865898107
416	Female	Control	20	2419	0.184394578317724	0.341659136714616
417	Female	Control	20	2498	0.127040669365951	0.397501765766418
418	Female	Control	20	2833	0.159393605249088	0.514010136667863
419	Female	Control	20	3042	0.180906624685617	0.369893030905973
420	Female	Control	20	3055	0.16067631953026	0.295902462493116
421	Female	Control	20	3056	0.182009025875836	0.421195635569331
422	Female	Control	20	3067	0.13187880318848	0.174155899248226
423	Female	Control	20	3230	0.180366618069353	0.046275649107727
424	Female	Control	20	3320	0.162407123589915	0.319977441502948
425	Female	Control	20	3403	0.132803876061813	0.410198967096735
426	Female	Control	20	4245	0.195143928389907	0.102564071594955
427	Female	Control	20	4983	0.151059708311191	0.277488099443198
428	Female	Control	20	5149	0.258302246389661	0.386411523670476
429	Female	Control	20	5198	0.139548373749785	0.323862810770146
430	Female	Control	20	5619	0.0954053285138845	0.168725053111693
431	Female	Control	20	5802	0.105545950339898	0.224500593760836
432	Female	Control	20	6054	0.147279621112689	0.41914020062682
433	Female	Control	20	6307	0.170559162991591	0.421269523124817
434	Female	Control	20	6733	0.173235443330372	0.329563257111924
435	Female	Control	20	7059	0.0536029570927191	0.495287191241145
436	Female	Control	20	7162	0.208246419172864	0.0615512900342847
437	Female	Control	20	7173	0.16104938900262	0.334848699115776
438	Female	Control	20	7598	0.132922646219351	0.261807442788618
439	Female	Control	20	7617	0.16446602023965	0.575410107800696
440	Female	Control	20	7722	0.151753144498963	0.474730774242982
441	Female	Control	20	7831	0.239897440759098	0.15325244127677
442	Female	Control	20	7955	0.151986720575102	0.177493218719048
443	Female	Control	20	8076	0.121554317351685	0.20873699197126
444	Female	Control	20	8963	0.172003848192073	0.385589550408647
445	Female	Control	20	9195	0.127243822405224	0.519042275033066
446	Female	Control	20	9435	0.188213594983099	0.335084061885027
447	Female	Control	20	9887	0.136442097544549	0.249308383918608
448	Female	Control	20	10003	0.137548911792598	0.186263272745432
449	Female	Control	20	10014	0.128012089411714	0.289874601617744
450	Female	Control	20	10145	0.146317655254766	0.298058608476567
451	Female	Control	20	10355	0.163702865869234	0.325232307998619
452	Female	Control	20	11328	0.142380756301626	0.400114637835053
453	Female	Control	20	11577	0.150121721510186	-0.031698013107006
454	Female	Control	20	11701	0.104962975239908	0.39242711456398
455	Female	Control	20	11744	0.235377472794965	0.0764309822961537
456	Female	Control	20	11838	0.174168073604559	0.419230250511473
457	Female	Control	20	11864	0.120124433441992	0.20300627767317
458	Female	Control	20	12042	0.138945157874501	0.534217226293148
459	Female	Control	20	12240	0.150225750403155	0.298696793558076
460	Female	Control	20	12435	0.153246242390095	0.323296145545639
461	Female	Control	20	13004	0.166385968204416	0.282203337596346
462	Female	Control	20	13265	0.147532864935242	0.414984880800342
463	Female	Control	20	13656	0.178275460852079	0.399877982027684
464	Female	Control	20	14069	0.107871854767899	0.0328416355235426
465	Female	Control	20	14194	0.0362280180488095	0.270541441295858
466	Female	Control	20	15505	0.174635482782938	0.262072673888666
467	Female	Control	20	15846	0.12978161618744	0.587788265992464
468	Female	Control	20	16054	0.155310385838414	0.372899921395945
469	Female	Control	20	16331	0.147867269790444	0.434365877111053
470	Female	Control	20	16662	0.217611517115329	0.468516408601403
471	Female	Control	20	16741	0.168981863440668	0.369641029330528
472	Female	Control	20	17107	0.159583021109874	0.285750052761573
473	Female	Control	20	17709	0.143884032242701	0.383022181739124
474	Female	Control	20	18015	0.121000969029748	0.198576733671061
475	Female	Control	20	18290	0.180521563938862	0.375305482995188
476	Female	Control	20	18439	0.168876816298161	0.58883574512345
477	Female	Control	20	18567	0.101046419835372	0.350151961886065
478	Female	Control	20	18579	0.122999683166419	0.526812494585987
479	Female	Control	20	18698	0.137384248218707	0.1400667737689
480	Female	Control	20	19377	0.215618955040782	0.129180957800417
481	Female	Control	20	20009	0.187174535388699	0.183176813014409
482	Female	Control	20	20279	0.0904473700687982	0.556410355959751
483	Female	Control	20	20724	0.176880369232539	0.544553471950527
484	Female	Control	20	20819	0.135641402695174	0.329311713760452
485	Female	Control	20	21112	0.116801480673641	0.211934555354617
486	Female	Control	20	21392	0.164527032839605	0.394032855448904
487	Female	Control	20	21510	0.233396381928858	0.626796246972543
488	Female	Control	20	22205	0.197435689154313	0.261653452423343
489	Female	Control	20	22212	0.218181664915264	0.132044263746896
490	Female	Control	20	22238	0.11470061053585	0.166066829123445
491	Female	Control	20	22500	0.158657563744684	0.228860584930279
492	Female	Control	20	22700	0.181730069743589	0.254655746252571
493	Female	Control	20	23060	0.151727276792548	0.42055469338015
494	Female	Control	20	23311	0.209091452707296	0.286653769309948
495	Female	Control	20	23321	0.165755797697774	0.354843979695606
496	Female	Control	20	23332	0.0740110856912087	0.461277181889042
497	Female	Control	20	23406	0.15839488634702	0.265219652673156
498	Female	Control	20	23639	0.16798420146644	0.336816748228147
499	Female	Control	20	23655	0.216136440432297	0.406912353475812
500	Female	Control	20	23796	0.0973940291991228	0.257498410198305
501	Female	Control	21	134	0.141488860929813	0.355566730159633
502	Female	Control	21	179	0.167237438867972	0.281594354897579
503	Female	Control	21	218	0.144990582816498	0.412060262692463
504	Female	Control	21	271	0.121678672528897	0.234216998836967
505	Female	Control	21	496	0.201287149178391	0.459310827565141
506	Female	Control	21	498	0.160733438936084	0.445556899900151
507	Female	Control	21	499	0.136618405876002	0.13535093597357
508	Female	Control	21	1026	0.156795364721714	0.418514744778123
509	Female	Control	21	1038	0.140852298950749	0.517903884411768
510	Female	Control	21	1345	0.149288603486724	0.332386689489982
511	Female	Control	21	1556	0.0869572356942782	0.540339094425869
512	Female	Control	21	1821	0.112292867112016	0.369834227543501
513	Female	Control	21	2209	0.156858933424001	0.490509695561593
514	Female	Control	21	2279	0.147328826152743	0.236054350258967
515	Female	Control	21	2341	0.103625541451855	0.343187898541526
516	Female	Control	21	2419	0.179675195833927	0.277635098073034
517	Female	Control	21	2498	0.123303404889575	0.436282193948205
518	Female	Control	21	2833	0.152941378866938	0.504557235571996
519	Female	Control	21	3042	0.180695875162618	0.427831466352855
520	Female	Control	21	3055	0.159565486965975	0.315175855644826
521	Female	Control	21	3056	0.166448429997283	0.375507916972072
522	Female	Control	21	3067	0.129761562314338	0.174019376916364
523	Female	Control	21	3230	0.166404820762599	0.0509856218852449
524	Female	Control	21	3320	0.152072402533029	0.338435002576046
525	Female	Control	21	3403	0.123177150551975	0.395097824656177
526	Female	Control	21	4245	0.188280787485207	0.15585996530641
527	Female	Control	21	4983	0.128269971776599	0.410671733390674
528	Female	Control	21	5149	0.244716527945752	0.388847265089604
529	Female	Control	21	5198	0.139546446368368	0.370338218837343
530	Female	Control	21	5619	0.0958775223693879	0.183361148636768
531	Female	Control	21	5802	0.106256280307849	0.261847038737716
532	Female	Control	21	6054	0.137618304923346	0.361648320338744
533	Female	Control	21	6307	0.175484675985487	0.499759581821321
534	Female	Control	21	6733	0.157345622528989	0.340476660039579
535	Female	Control	21	7059	0.0617432584066698	0.476858468095442
536	Female	Control	21	7162	0.208538025765072	0.116963687399682
537	Female	Control	21	7173	0.156104099076608	0.311997236581771
538	Female	Control	21	7598	0.132427192519988	0.27817196887194
539	Female	Control	21	7617	0.157233005243284	0.651304456909447
540	Female	Control	21	7722	0.14842921239505	0.406976925585524
541	Female	Control	21	7831	0.229896827762386	0.130041407441822
542	Female	Control	21	7955	0.144570806220197	0.239152831752791
543	Female	Control	21	8076	0.119241151210239	0.276833715076952
544	Female	Control	21	8963	0.165775543613116	0.449460879025552
545	Female	Control	21	9195	0.127199107616572	0.497577725704864
546	Female	Control	21	9435	0.186680905363665	0.343692026680481
547	Female	Control	21	9887	0.132181885771329	0.265997139106674
548	Female	Control	21	10003	0.126664346597434	0.162250203492815
549	Female	Control	21	10014	0.117946391200585	0.208355718152085
550	Female	Control	21	10145	0.137054403853623	0.390918659807039
551	Female	Control	21	10355	0.161912984399784	0.264892535265769
552	Female	Control	21	11328	0.129698149033532	0.460046980124051
553	Female	Control	21	11577	0.140586929835457	0.0178221921417077
554	Female	Control	21	11701	0.0970532928261481	0.454425810338533
555	Female	Control	21	11744	0.213549191761968	0.121902595581622
556	Female	Control	21	11838	0.16430817562264	0.353309969096045
557	Female	Control	21	11864	0.115006292006276	0.25035177234487
558	Female	Control	21	12042	0.130904140141959	0.517912536239459
559	Female	Control	21	12240	0.144592019356694	0.292207006985145
560	Female	Control	21	12435	0.148935981418508	0.311914211418496
561	Female	Control	21	13004	0.168919702337348	0.35772083083022
562	Female	Control	21	13265	0.135872812174496	0.498585672029874
563	Female	Control	21	13656	0.166376577800779	0.433487719178762
564	Female	Control	21	14069	0.0960381509828232	0.00797897620505276
565	Female	Control	21	14194	0.0392421971973342	0.343906957389007
566	Female	Control	21	15505	0.166726874718915	0.349810681436282
567	Female	Control	21	15846	0.130740283529053	0.576310530107279
568	Female	Control	21	16054	0.151511844064206	0.34518489988575
569	Female	Control	21	16331	0.134298892101618	0.42798040119219
570	Female	Control	21	16662	0.202071537939749	0.450026674788337
571	Female	Control	21	16741	0.167692508875221	0.411210248919562
572	Female	Control	21	17107	0.158079154604833	0.274790091621636
573	Female	Control	21	17709	0.138069293784009	0.451467293381749
574	Female	Control	21	18015	0.128818362665547	0.214721567071704
575	Female	Control	21	18290	0.170687012806311	0.533540250319317
576	Female	Control	21	18439	0.164033379190191	0.577676095012066
577	Female	Control	21	18567	0.0837821722353368	0.430204344806754
578	Female	Control	21	18579	0.126245160424042	0.614190481545672
579	Female	Control	21	18698	0.130303061158426	0.141181558469847
580	Female	Control	21	19377	0.207557860168678	0.165134856081536
581	Female	Control	21	20009	0.173031887659053	0.301735487885353
582	Female	Control	21	20279	0.0813882570802428	0.590703927079073
583	Female	Control	21	20724	0.16461701095744	0.54079014818024
584	Female	Control	21	20819	0.135384597035468	0.349938827012829
585	Female	Control	21	21112	0.111199690732274	0.246522948999794
586	Female	Control	21	21392	0.162529478089523	0.408099203882356
587	Female	Control	21	21510	0.219895064929724	0.539461477418493
588	Female	Control	21	22205	0.188225329725287	0.288666996397924
589	Female	Control	21	22212	0.213360900794191	0.163368957864058
590	Female	Control	21	22238	0.0948002176728499	0.191975976776396
591	Female	Control	21	22500	0.154077180140874	0.242419191684636
592	Female	Control	21	22700	0.16781901475608	0.184810043239188
593	Female	Control	21	23060	0.142443684274952	0.464224716473389
594	Female	Control	21	23311	0.199320273162224	0.296112178249699
595	Female	Control	21	23321	0.163386462769931	0.337777318350678
596	Female	Control	21	23332	0.0748465444077493	0.499223170483375
597	Female	Control	21	23406	0.153021059114521	0.308907945354754
598	Female	Control	21	23639	0.167202384126279	0.383700597707075
599	Female	Control	21	23655	0.189748177128834	0.432974191356524
600	Female	Control	21	23796	0.101710859956276	0.242427734627409
601	Male	Control	15	134	0.099711215668399	0.323858261839131
602	Male	Control	15	179	0.106345669541168	0.277947238605131
603	Male	Control	15	218	0.0735606708896009	0.347639445916268
604	Male	Control	15	271	0.111728889748941	0.154053197860503
605	Male	Control	15	496	0.0848056224392561	0.221344813454147
606	Male	Control	15	498	0.106241776812699	0.195633710137099
607	Male	Control	15	499	0.0702429314256498	0.281825370824621
608	Male	Control	15	1026	0.112031472446808	0.316506215658545
609	Male	Control	15	1038	0.108191582528019	0.290747858896511
610	Male	Control	15	1345	0.0804042146937513	0.288186952803607
611	Male	Control	15	1556	0.0793656437444192	0.388701439495192
612	Male	Control	15	1821	0.0831678621313816	0.294104727843141
613	Male	Control	15	2209	0.107536578446885	0.312523403898429
614	Male	Control	15	2279	0.0946554958881678	0.206314945592026
615	Male	Control	15	2341	0.0785424696140674	0.368209802440824
616	Male	Control	15	2419	0.0886212984251581	0.271540069651281
617	Male	Control	15	2498	0.0964264591220883	0.294749446966645
618	Male	Control	15	2833	0.0942843654890773	0.34751289998826
619	Male	Control	15	3042	0.0835426753367481	0.346528671532001
620	Male	Control	15	3055	0.106651982602266	0.26889370272106
621	Male	Control	15	3056	0.10985390687336	0.379079291922269
622	Male	Control	15	3067	0.110314966358892	0.368817413058657
623	Male	Control	15	3230	0.0910343604227301	0.240859673507254
624	Male	Control	15	3320	0.07099354578766	0.273863463426478
625	Male	Control	15	3403	0.0925241073036096	0.305062041758068
626	Male	Control	15	4245	0.0995735758240501	0.298884496876324
627	Male	Control	15	4983	0.0923581811358362	0.436540633960589
628	Male	Control	15	5149	0.111581757427121	0.32220204964538
629	Male	Control	15	5198	0.109704602934288	0.257562736092836
630	Male	Control	15	5619	0.0893045307049271	0.221833386679744
631	Male	Control	15	5802	0.108882389845945	0.257877085143623
632	Male	Control	15	6054	0.0865884100222325	0.274749319241549
633	Male	Control	15	6307	0.0820747829765427	0.398515449544747
634	Male	Control	15	6733	0.0956046324091694	0.362294302163079
635	Male	Control	15	7059	0.0825611580506004	0.396139826983456
636	Male	Control	15	7162	0.123445085862403	0.219651695627077
637	Male	Control	15	7173	0.0784428848443108	0.214765078242026
638	Male	Control	15	7598	0.0915258553713597	0.39361800749741
639	Male	Control	15	7617	0.0891450425446044	0.313789298751346
640	Male	Control	15	7722	0.105546650597036	0.29919414619735
641	Male	Control	15	7831	0.073133177820642	0.251218392411001
642	Male	Control	15	7955	0.0825307482936311	0.360667148317853
643	Male	Control	15	8076	0.119000442027175	0.344151215522176
644	Male	Control	15	8963	0.0907542251863414	0.297941379437782
645	Male	Control	15	9195	0.113725545157379	0.41081056808437
646	Male	Control	15	9435	0.122796200625014	0.326221319249763
647	Male	Control	15	9887	0.110868578689891	0.344298601736371
648	Male	Control	15	10003	0.0861897012384876	0.213822930363464
649	Male	Control	15	10014	0.0969974711956867	0.366087307551469
650	Male	Control	15	10145	0.0639957428036856	0.370034058093035
651	Male	Control	15	10355	0.0819852821947679	0.330469264234519
652	Male	Control	15	11328	0.0777122905586066	0.285364355670049
653	Male	Control	15	11577	0.113721089773293	0.234330621148697
654	Male	Control	15	11701	0.109461289318365	0.334202349088658
655	Male	Control	15	11744	0.129811227785715	0.361893168804169
656	Male	Control	15	11838	0.106141262907456	0.268730482941034
657	Male	Control	15	11864	0.0734126478872069	0.314134595969549
658	Male	Control	15	12042	0.0918174055850917	0.288775885579636
659	Male	Control	15	12240	0.0822163916826411	0.35291029142934
660	Male	Control	15	12435	0.0844277570552556	0.315593260676697
661	Male	Control	15	13004	0.0963195079204941	0.338513098020052
662	Male	Control	15	13265	0.0822908712747432	0.357079446096187
663	Male	Control	15	13656	0.118686119804545	0.205497468365262
664	Male	Control	15	14069	0.0909614551291233	0.214126470820984
665	Male	Control	15	14194	0.0504706333789921	0.268583603890898
666	Male	Control	15	15505	0.0734456080638784	0.342082116941793
667	Male	Control	15	15846	0.106015966387595	0.312396235702557
668	Male	Control	15	16054	0.100342060703333	0.381254878734639
669	Male	Control	15	16331	0.0664231221545155	0.2907731612628
670	Male	Control	15	16662	0.110916445910356	0.319706297799835
671	Male	Control	15	16741	0.0873116403349979	0.188773596325263
672	Male	Control	15	17107	0.0815264748261764	0.195144995544211
673	Male	Control	15	17709	0.0830410906732361	0.283377898576551
674	Male	Control	15	18015	0.100153647347272	0.199105747329368
675	Male	Control	15	18290	0.105501932032641	0.253222565063602
676	Male	Control	15	18439	0.0980115208953035	0.310671407475357
677	Male	Control	15	18567	0.0840104309445849	0.291272468532691
678	Male	Control	15	18579	0.0770149383378062	0.289794125495914
679	Male	Control	15	18698	0.108760916057396	0.229844493011514
680	Male	Control	15	19377	0.129538232277345	0.157258670363006
681	Male	Control	15	20009	0.110295049830155	0.363712380747881
682	Male	Control	15	20279	0.0649484447027745	0.392078932732794
683	Male	Control	15	20724	0.09645396241351	0.399259590589042
684	Male	Control	15	20819	0.0950105147452131	0.34501571524078
685	Male	Control	15	21112	0.100617993435694	0.248765829533232
686	Male	Control	15	21392	0.116926285116825	0.236466506231612
687	Male	Control	15	21510	0.103902848802875	0.287977373867538
688	Male	Control	15	22205	0.0913887501856648	0.357228025657019
689	Male	Control	15	22212	0.102518078307563	0.161229446430636
690	Male	Control	15	22238	0.096351333161152	0.328574793242486
691	Male	Control	15	22500	0.0887400493783527	0.213965694670224
692	Male	Control	15	22700	0.102720318082486	0.295363941866926
693	Male	Control	15	23060	0.090821931056533	0.306622247816185
694	Male	Control	15	23311	0.135391361110538	0.364020813656206
695	Male	Control	15	23321	0.0836760000056338	0.283656203360709
696	Male	Control	15	23332	0.0633579782336302	0.301288372383261
697	Male	Control	15	23406	0.0843249515113985	0.219361799295724
698	Male	Control	15	23639	0.106386306086201	0.284327008215257
699	Male	Control	15	23655	0.0997341785082721	0.308387332835232
700	Male	Control	15	23796	0.0961534216773481	0.247881570450706
701	Male	Control	16	134	0.0819739171329297	0.204483270450652
702	Male	Control	16	179	0.086833989259241	0.176953274327586
703	Male	Control	16	218	0.0629489990350202	0.27842625457345
704	Male	Control	16	271	0.0888297179593204	0.0430931456728653
705	Male	Control	16	496	0.0749010429829272	0.131489371703244
706	Male	Control	16	498	0.0844371187156076	0.0998640908567578
707	Male	Control	16	499	0.0580341467179203	0.16234278471975
708	Male	Control	16	1026	0.0927820370571678	0.200542622184686
709	Male	Control	16	1038	0.0871622872899285	0.236846144222481
710	Male	Control	16	1345	0.0824474288118062	0.200885925010338
711	Male	Control	16	1556	0.0743536677208241	0.330574376410828
712	Male	Control	16	1821	0.0663486036447712	0.193739205175752
713	Male	Control	16	2209	0.0779192459999588	0.234445035651926
714	Male	Control	16	2279	0.0749570219010939	0.12610613072066
715	Male	Control	16	2341	0.0550263497662574	0.23084307278291
716	Male	Control	16	2419	0.0781798523916944	0.192487039249874
717	Male	Control	16	2498	0.0780343744952147	0.195589852748616
718	Male	Control	16	2833	0.0669149145283812	0.177576230334267
719	Male	Control	16	3042	0.0823369947816167	0.242837624058715
720	Male	Control	16	3055	0.0762392466323901	0.158279620836197
721	Male	Control	16	3056	0.0904957793752257	0.292233585942657
722	Male	Control	16	3067	0.0847597305512735	0.280147737005112
723	Male	Control	16	3230	0.0854011626199558	0.164932419910968
724	Male	Control	16	3320	0.0648675720273713	0.201831388171794
725	Male	Control	16	3403	0.0821314575222122	0.243294071286067
726	Male	Control	16	4245	0.0824633408209239	0.173543501901946
727	Male	Control	16	4983	0.0773138548440716	0.270424960674766
728	Male	Control	16	5149	0.0945708001478987	0.220019306043188
729	Male	Control	16	5198	0.0857486646821082	0.164194504644802
730	Male	Control	16	5619	0.0780217711144045	0.143939489895571
731	Male	Control	16	5802	0.0779567259265559	0.125520806253362
732	Male	Control	16	6054	0.0725562713915908	0.178363711121983
733	Male	Control	16	6307	0.0686154285096689	0.276079498620381
734	Male	Control	16	6733	0.0747420349921411	0.233949454838438
735	Male	Control	16	7059	0.0530399828741076	0.294339625238874
736	Male	Control	16	7162	0.0919110777372135	0.0722057260290404
737	Male	Control	16	7173	0.0600700741826066	0.102780587353165
738	Male	Control	16	7598	0.0720110873521447	0.275288923423438
739	Male	Control	16	7617	0.0640686690213093	0.187430910486622
740	Male	Control	16	7722	0.0894377270776908	0.225826704190274
741	Male	Control	16	7831	0.0746720158056536	0.158535895952311
742	Male	Control	16	7955	0.0713891684153036	0.280113370555474
743	Male	Control	16	8076	0.0818415946844557	0.233126870676539
744	Male	Control	16	8963	0.072503347057322	0.170087596111378
745	Male	Control	16	9195	0.105825661267065	0.331195424684897
746	Male	Control	16	9435	0.109839567855819	0.237707959066642
747	Male	Control	16	9887	0.0910746825349697	0.257293340631058
748	Male	Control	16	10003	0.0750367783746745	0.104409906285569
749	Male	Control	16	10014	0.0853961018774488	0.27663532069278
750	Male	Control	16	10145	0.0546550535521489	0.258868780066435
751	Male	Control	16	10355	0.06097941048142	0.234318063941059
752	Male	Control	16	11328	0.0630934139670299	0.197921108858801
753	Male	Control	16	11577	0.0921771540815406	0.170536388428115
754	Male	Control	16	11701	0.0860132526016705	0.240657667097992
755	Male	Control	16	11744	0.101042438341155	0.228024804690805
756	Male	Control	16	11838	0.106117443772886	0.188678660958211
757	Male	Control	16	11864	0.0588941459034436	0.211238819445844
758	Male	Control	16	12042	0.0818005538709868	0.171684536531344
759	Male	Control	16	12240	0.0587049531476144	0.263152180785518
760	Male	Control	16	12435	0.0778101469252882	0.162251499361833
761	Male	Control	16	13004	0.091156907516943	0.230834653855701
762	Male	Control	16	13265	0.0700989949608058	0.252336261115708
763	Male	Control	16	13656	0.0781784096720956	0.0916607316994648
764	Male	Control	16	14069	0.0794149730408489	0.100193612575962
765	Male	Control	16	14194	0.0402290968042953	0.153511405981364
766	Male	Control	16	15505	0.0657934842095267	0.230649336284244
767	Male	Control	16	15846	0.0795645423233293	0.200797476436691
768	Male	Control	16	16054	0.0972097719396708	0.325551592869434
769	Male	Control	16	16331	0.054590937257099	0.197863224212123
770	Male	Control	16	16662	0.078940497567248	0.192478490632284
771	Male	Control	16	16741	0.0646329586590828	0.112639820655238
772	Male	Control	16	17107	0.0662235268071581	0.133225411420018
773	Male	Control	16	17709	0.0693580201260469	0.180468152417795
774	Male	Control	16	18015	0.0771695254257319	0.0863442878840183
775	Male	Control	16	18290	0.0930245223428743	0.188230683020532
776	Male	Control	16	18439	0.0817045551762134	0.204810636391742
777	Male	Control	16	18567	0.0733636959888765	0.236490548286592
778	Male	Control	16	18579	0.069182872128718	0.186239427364237
779	Male	Control	16	18698	0.0848241093796598	0.118034666015779
780	Male	Control	16	19377	0.0951940403245722	0.101860735075209
781	Male	Control	16	20009	0.0765238156041326	0.268013324367346
782	Male	Control	16	20279	0.0577546080860624	0.259033084230505
783	Male	Control	16	20724	0.0795312345763265	0.304866165561629
784	Male	Control	16	20819	0.0787176266700322	0.214742318807522
785	Male	Control	16	21112	0.0870074126373757	0.145334253459273
786	Male	Control	16	21392	0.08077800540516	0.120265373236158
787	Male	Control	16	21510	0.0942329488150267	0.208442006525254
788	Male	Control	16	22205	0.0959740674948463	0.266245010445747
789	Male	Control	16	22212	0.0883687483621469	0.0213587231941788
790	Male	Control	16	22238	0.0769773455167652	0.227914148030934
791	Male	Control	16	22500	0.0807840016613787	0.0977901956663523
792	Male	Control	16	22700	0.0948604528393197	0.195161694409446
793	Male	Control	16	23060	0.0771495283606648	0.23067751332017
794	Male	Control	16	23311	0.0998014713337829	0.238792316328599
795	Male	Control	16	23321	0.0735453699485507	0.192706452694186
796	Male	Control	16	23332	0.047013478502837	0.210429565199343
797	Male	Control	16	23406	0.0787521842264385	0.0993224693565957
798	Male	Control	16	23639	0.090101426346518	0.235865807236976
799	Male	Control	16	23655	0.0867739495182645	0.20673564185941
800	Male	Control	16	23796	0.0719037817029424	0.182943893799811
801	Male	Control	17	134	0.0763931107313946	0.217372918555992
802	Male	Control	17	179	0.0798552561653304	0.178058112686418
803	Male	Control	17	218	0.0592735583381778	0.282005934510718
804	Male	Control	17	271	0.0838718126233246	0.0479201742259512
805	Male	Control	17	496	0.0719065854027891	0.139650078382414
806	Male	Control	17	498	0.079444082367825	0.0939121487600123
807	Male	Control	17	499	0.0537884786177396	0.175239928115306
808	Male	Control	17	1026	0.0849902313669771	0.202396844423145
809	Male	Control	17	1038	0.0766305799771355	0.229356920040205
810	Male	Control	17	1345	0.0716649265192217	0.199751703388438
811	Male	Control	17	1556	0.0699909964593124	0.325759611148331
812	Male	Control	17	1821	0.0608459053686469	0.199710505352402
813	Male	Control	17	2209	0.0712012414378074	0.240837902423411
814	Male	Control	17	2279	0.070050989382083	0.128780924273333
815	Male	Control	17	2341	0.0524272463105589	0.231528494786743
816	Male	Control	17	2419	0.0703486306543456	0.193456891901778
817	Male	Control	17	2498	0.069292657673092	0.198313180947525
818	Male	Control	17	2833	0.0624668294872009	0.194766676461403
819	Male	Control	17	3042	0.0739418445231318	0.25333927504979
820	Male	Control	17	3055	0.070085738793833	0.161446423069917
821	Male	Control	17	3056	0.0851865653991718	0.28960525332679
822	Male	Control	17	3067	0.0760334941329407	0.277959075356766
823	Male	Control	17	3230	0.0791665373111998	0.168385899068774
824	Male	Control	17	3320	0.0576794173132873	0.201039635953675
825	Male	Control	17	3403	0.0745513060982128	0.235630362354835
826	Male	Control	17	4245	0.0757852388146844	0.183617601824121
827	Male	Control	17	4983	0.0723042622822414	0.281054392176601
828	Male	Control	17	5149	0.0905996193405903	0.221041655063494
829	Male	Control	17	5198	0.0818858079593445	0.164999172285238
830	Male	Control	17	5619	0.0711783285593686	0.154692424635095
831	Male	Control	17	5802	0.0730739529810951	0.138681654099929
832	Male	Control	17	6054	0.06900235761074	0.180841493253736
833	Male	Control	17	6307	0.0663355323879093	0.281443309514646
834	Male	Control	17	6733	0.0722572275827482	0.242113562274172
835	Male	Control	17	7059	0.0437817290108771	0.294515761243798
836	Male	Control	17	7162	0.0887372480271701	0.0810737215477334
837	Male	Control	17	7173	0.0575422800699596	0.106713426441299
838	Male	Control	17	7598	0.0683043137566031	0.283135161074679
839	Male	Control	17	7617	0.0611007916908082	0.190725396932789
840	Male	Control	17	7722	0.085370720632169	0.228305522451117
841	Male	Control	17	7831	0.0703295798958889	0.165968750446888
842	Male	Control	17	7955	0.0641107785112605	0.278325158012342
843	Male	Control	17	8076	0.0736304014160699	0.230970224150442
844	Male	Control	17	8963	0.0714396413875948	0.170554704813678
845	Male	Control	17	9195	0.0972341720610121	0.327824363530281
846	Male	Control	17	9435	0.101853939915162	0.235971846996369
847	Male	Control	17	9887	0.0845106581105175	0.258539403581579
848	Male	Control	17	10003	0.0695303854088373	0.110212267530915
849	Male	Control	17	10014	0.0759055637149404	0.275969564634147
850	Male	Control	17	10145	0.0516300475568698	0.264564457957994
851	Male	Control	17	10355	0.060365239275558	0.243031606156606
852	Male	Control	17	11328	0.0594984135501576	0.19719766734433
853	Male	Control	17	11577	0.0858999687233478	0.172006611705774
854	Male	Control	17	11701	0.0733605238119475	0.245376094381123
855	Male	Control	17	11744	0.0980354694099934	0.224565110519339
856	Male	Control	17	11838	0.0967684352295893	0.18518156098161
857	Male	Control	17	11864	0.0554438847592668	0.209315861223557
858	Male	Control	17	12042	0.0772935920115877	0.18178351510595
859	Male	Control	17	12240	0.0548022642050463	0.265392401813033
860	Male	Control	17	12435	0.0751752900645458	0.165775856207627
861	Male	Control	17	13004	0.0808689382645751	0.238981606545609
862	Male	Control	17	13265	0.0637640942855218	0.255251724132433
863	Male	Control	17	13656	0.0750702824719197	0.0924416228916384
864	Male	Control	17	14069	0.0752742876922173	0.102090528967156
865	Male	Control	17	14194	0.0346469511707079	0.164531246642561
866	Male	Control	17	15505	0.0630829124773361	0.238939625255486
867	Male	Control	17	15846	0.0747270799160245	0.206557435676824
868	Male	Control	17	16054	0.0860179727788887	0.3279327726076
869	Male	Control	17	16331	0.0488262615296538	0.199340670406384
870	Male	Control	17	16662	0.0797977270002707	0.201420214592433
871	Male	Control	17	16741	0.0633054115918258	0.122178270065708
872	Male	Control	17	17107	0.0620437238316289	0.12346972320071
873	Male	Control	17	17709	0.0660874452518353	0.190078538812326
874	Male	Control	17	18015	0.0701666093593562	0.0871510186840378
875	Male	Control	17	18290	0.08507813555272	0.18741314279851
876	Male	Control	17	18439	0.0760130347043399	0.208577517790264
877	Male	Control	17	18567	0.0667596501902692	0.231627307621638
878	Male	Control	17	18579	0.0692549918594743	0.19543033336002
879	Male	Control	17	18698	0.0788426665721867	0.12710599610662
880	Male	Control	17	19377	0.091505312765678	0.09967893653048
881	Male	Control	17	20009	0.0695072479163626	0.264002263435582
882	Male	Control	17	20279	0.0535628351370458	0.264440491215254
883	Male	Control	17	20724	0.0746723973314278	0.309221110608318
884	Male	Control	17	20819	0.0743620548082012	0.220846426734095
885	Male	Control	17	21112	0.0773645033258792	0.149940591153036
886	Male	Control	17	21392	0.0765705058134039	0.122382233962423
887	Male	Control	17	21510	0.086193707334531	0.21136533689535
888	Male	Control	17	22205	0.0878949796813927	0.266095442768832
889	Male	Control	17	22212	0.0836683668420934	0.0310539705821291
890	Male	Control	17	22238	0.0711248903347567	0.234660692308651
891	Male	Control	17	22500	0.0734074262360542	0.0946958650351752
892	Male	Control	17	22700	0.0849222505438308	0.204113390663126
893	Male	Control	17	23060	0.0708756544241812	0.228111066441228
894	Male	Control	17	23311	0.0950378300564331	0.238021649429481
895	Male	Control	17	23321	0.0703679295113773	0.192543738003659
896	Male	Control	17	23332	0.0418050097461252	0.2118464908675
897	Male	Control	17	23406	0.0691994049723287	0.101216497535681
898	Male	Control	17	23639	0.081772085645876	0.232536672411874
899	Male	Control	17	23655	0.084103144700291	0.214381550384044
900	Male	Control	17	23796	0.0662438927426518	0.184525806366499
901	Male	Control	18	134	0.0585104644151237	0.223012274254845
902	Male	Control	18	179	0.0618670798117003	0.180664666647657
903	Male	Control	18	218	0.0445227405015197	0.288934478682407
904	Male	Control	18	271	0.0638720408965102	0.0462654810738062
905	Male	Control	18	496	0.0542591885621719	0.142674644340027
906	Male	Control	18	498	0.0602698701885419	0.0934442064522766
907	Male	Control	18	499	0.0394921337765049	0.178902788052232
908	Male	Control	18	1026	0.065288779983338	0.20512095392046
909	Male	Control	18	1038	0.0594320564829206	0.234349243283354
910	Male	Control	18	1345	0.0536163218404835	0.203258673122263
911	Male	Control	18	1556	0.0508051005861552	0.333774640741071
912	Male	Control	18	1821	0.0446408254679684	0.202793990845401
913	Male	Control	18	2209	0.0541950637848356	0.24597527630061
914	Male	Control	18	2279	0.0527996219068247	0.12972820738325
915	Male	Control	18	2341	0.0379651326387691	0.234968622563733
916	Male	Control	18	2419	0.0537795182630808	0.195883220637635
917	Male	Control	18	2498	0.0528637891778344	0.202454459619686
918	Male	Control	18	2833	0.0473636258107505	0.197552073076108
919	Male	Control	18	3042	0.0565453134034277	0.259659638742384
920	Male	Control	18	3055	0.0545623562344059	0.163226057721132
921	Male	Control	18	3056	0.0632590915818907	0.296932053890353
922	Male	Control	18	3067	0.0566110131782937	0.282891679771099
923	Male	Control	18	3230	0.0594030978974075	0.17196539593456
924	Male	Control	18	3320	0.0441714257945532	0.204519764339824
925	Male	Control	18	3403	0.0554815123734625	0.23992051549435
926	Male	Control	18	4245	0.0559780000527448	0.188364945306493
927	Male	Control	18	4983	0.0532764942510767	0.287014366560203
928	Male	Control	18	5149	0.0708106013090882	0.225816702241359
929	Male	Control	18	5198	0.0616689767539181	0.167728745213664
930	Male	Control	18	5619	0.0537935260787348	0.156218763838875
931	Male	Control	18	5802	0.0540649079562232	0.140548760219154
932	Male	Control	18	6054	0.0512621924843758	0.184912690367919
933	Male	Control	18	6307	0.0483614999428348	0.287850733252803
934	Male	Control	18	6733	0.0533722970592906	0.246786204576238
935	Male	Control	18	7059	0.0322855742891306	0.3022075212214
936	Male	Control	18	7162	0.0678138840719839	0.0813867469321757
937	Male	Control	18	7173	0.0428638713825136	0.107261366521647
938	Male	Control	18	7598	0.0512446555128533	0.290856877400295
939	Male	Control	18	7617	0.0465113712035358	0.19461902614869
940	Male	Control	18	7722	0.0645591881380191	0.234049371057137
941	Male	Control	18	7831	0.0554158109594593	0.168643787756285
942	Male	Control	18	7955	0.0473334774974441	0.284319030842987
943	Male	Control	18	8076	0.0549183418429255	0.235654535931064
944	Male	Control	18	8963	0.0524713603338124	0.172486374294393
945	Male	Control	18	9195	0.0747095619867454	0.3341836522016
946	Male	Control	18	9435	0.0769105766152333	0.239444055581763
947	Male	Control	18	9887	0.0632645202945414	0.26458744375709
948	Male	Control	18	10003	0.050878859028474	0.110910936342907
949	Male	Control	18	10014	0.056061581516566	0.281999753792864
950	Male	Control	18	10145	0.0367797986692289	0.270157852419948
951	Male	Control	18	10355	0.0426556642768787	0.24885394012719
952	Male	Control	18	11328	0.0437547681094623	0.201759410335832
953	Male	Control	18	11577	0.0653335712433545	0.174869500142904
954	Male	Control	18	11701	0.0535225358788646	0.25031160569953
955	Male	Control	18	11744	0.0724839573531904	0.22798766538019
956	Male	Control	18	11838	0.073663635934814	0.18872310580602
957	Male	Control	18	11864	0.0396689835662317	0.213224980698537
958	Male	Control	18	12042	0.0577548188145944	0.184530267535838
959	Male	Control	18	12240	0.0401785826439897	0.272133314655699
960	Male	Control	18	12435	0.0556643087488425	0.169053224780877
961	Male	Control	18	13004	0.060259744902514	0.244515193632847
962	Male	Control	18	13265	0.046466671141081	0.260492297735967
963	Male	Control	18	13656	0.0583584417321874	0.0927027400882066
964	Male	Control	18	14069	0.0538976455661702	0.103197228670107
965	Male	Control	18	14194	0.0241080719543218	0.1669597854346
966	Male	Control	18	15505	0.0479283086687561	0.244505928400723
967	Male	Control	18	15846	0.0570038392168566	0.210911120220283
968	Male	Control	18	16054	0.0665054007390287	0.337118803726235
969	Male	Control	18	16331	0.0345825598935099	0.202625776435741
970	Male	Control	18	16662	0.0600453641370712	0.205478082612028
971	Male	Control	18	16741	0.0485934992433028	0.125053963137246
972	Male	Control	18	17107	0.047381692728436	0.125625121650919
973	Male	Control	18	17709	0.0504983854710666	0.193595539632033
974	Male	Control	18	18015	0.052926592663166	0.0872913340485758
975	Male	Control	18	18290	0.0675635669907013	0.19160782604456
976	Male	Control	18	18439	0.0587053602551969	0.213374991572205
977	Male	Control	18	18567	0.0490262740953805	0.2363325752514
978	Male	Control	18	18579	0.0493259771770454	0.199128275219416
979	Male	Control	18	18698	0.0597047773301926	0.128991720148204
980	Male	Control	18	19377	0.0706169421182843	0.100200170789684
981	Male	Control	18	20009	0.0514074593400893	0.269411962010442
982	Male	Control	18	20279	0.0385349892513403	0.27026332328673
983	Male	Control	18	20724	0.055707901446792	0.316189849912132
984	Male	Control	18	20819	0.0566799241736049	0.225723282231867
985	Male	Control	18	21112	0.0586770754612644	0.152217957803378
986	Male	Control	18	21392	0.0586374436694418	0.123389852076964
987	Male	Control	18	21510	0.065773604152552	0.21493737013506
988	Male	Control	18	22205	0.0654332291434035	0.271263611704709
989	Male	Control	18	22212	0.0650089000986235	0.0309403749285659
990	Male	Control	18	22238	0.0526857569755837	0.239597004522803
991	Male	Control	18	22500	0.0558316454230344	0.0946790189212453
992	Male	Control	18	22700	0.0634361281808062	0.20780892735395
993	Male	Control	18	23060	0.0536428968618265	0.233414581371607
994	Male	Control	18	23311	0.0693104956951494	0.241460551174587
995	Male	Control	18	23321	0.051335090868347	0.19565483084775
996	Male	Control	18	23332	0.0272553172825932	0.215481019482915
997	Male	Control	18	23406	0.0525071560374727	0.10134848228116
998	Male	Control	18	23639	0.0616536466941704	0.238073448463313
999	Male	Control	18	23655	0.0656723414678336	0.219725931377588
1000	Male	Control	18	23796	0.0482237830755633	0.187817181243093
1001	Male	Control	19	134	0.0689420039228038	0.21808487599035
1002	Male	Control	19	179	0.0715455758515561	0.177434593160805
1003	Male	Control	19	218	0.0533138973300453	0.282265348211296
1004	Male	Control	19	271	0.0756998256213403	0.0482443002914945
1005	Male	Control	19	496	0.065259407412192	0.139911031958593
1006	Male	Control	19	498	0.0724878212519933	0.0927610424456139
1007	Male	Control	19	499	0.0475508834553091	0.176675769449456
1008	Male	Control	19	1026	0.0776972697677189	0.201980975946451
1009	Male	Control	19	1038	0.0704130632752313	0.230086333488144
1010	Male	Control	19	1345	0.0650883556495809	0.201308490288126
1011	Male	Control	19	1556	0.0578629547286974	0.328100811278259
1012	Male	Control	19	1821	0.0534599268903546	0.199129494968631
1013	Male	Control	19	2209	0.0655067879776521	0.240935711874278
1014	Male	Control	19	2279	0.0637910530438395	0.126623041585895
1015	Male	Control	19	2341	0.0450974564549843	0.232286709535675
1016	Male	Control	19	2419	0.0655859414221565	0.192044306080705
1017	Male	Control	19	2498	0.0639598658439134	0.198800739809143
1018	Male	Control	19	2833	0.0560539072103181	0.193910394749021
1019	Male	Control	19	3042	0.0671316487108875	0.25411128428268
1020	Male	Control	19	3055	0.0646408154053131	0.161067803093801
1021	Male	Control	19	3056	0.0755161585516926	0.291231856695381
1022	Male	Control	19	3067	0.0683112343624685	0.278525450582023
1023	Male	Control	19	3230	0.0714467077003047	0.169549551241453
1024	Male	Control	19	3320	0.0509885576407348	0.20056111821638
1025	Male	Control	19	3403	0.0677862291732198	0.235870975573687
1026	Male	Control	19	4245	0.0655254824474173	0.185952105176217
1027	Male	Control	19	4983	0.0646644439350736	0.282701835264307
1028	Male	Control	19	5149	0.0828201461862262	0.221174102574583
1029	Male	Control	19	5198	0.0747366734253347	0.164384117859401
1030	Male	Control	19	5619	0.0646626638433364	0.155052235967892
1031	Male	Control	19	5802	0.0641446772569483	0.138987019745194
1032	Male	Control	19	6054	0.0590667446585702	0.180929172096096
1033	Male	Control	19	6307	0.0556195070947874	0.282391842115101
1034	Male	Control	19	6733	0.0630424154863646	0.24179600433971
1035	Male	Control	19	7059	0.0394511301554575	0.297331422658605
1036	Male	Control	19	7162	0.0809451584192285	0.0811528193251654
1037	Male	Control	19	7173	0.0524467997553717	0.1054121974095
1038	Male	Control	19	7598	0.0594649363381231	0.284590776746017
1039	Male	Control	19	7617	0.0549666264410563	0.192705790369528
1040	Male	Control	19	7722	0.0764285495969948	0.229316986090992
1041	Male	Control	19	7831	0.0656932599583071	0.166504045932782
1042	Male	Control	19	7955	0.0559838506835639	0.279290484151579
1043	Male	Control	19	8076	0.0664131101313266	0.23075043427658
1044	Male	Control	19	8963	0.0603177145234853	0.17035156667255
1045	Male	Control	19	9195	0.0892691393717151	0.327146412240454
1046	Male	Control	19	9435	0.0914188310994129	0.235948603053749
1047	Male	Control	19	9887	0.0752638118601376	0.258590030498669
1048	Male	Control	19	10003	0.0620126386225661	0.109035557201585
1049	Male	Control	19	10014	0.0670569663621985	0.277757483773198
1050	Male	Control	19	10145	0.0429942951182386	0.265483246860141
1051	Male	Control	19	10355	0.0497530510097072	0.243784745726447
1052	Male	Control	19	11328	0.0538714857398316	0.199223540931695
1053	Male	Control	19	11577	0.0781012410850602	0.17173844490061
1054	Male	Control	19	11701	0.0660339244410357	0.244297878132673
1055	Male	Control	19	11744	0.0865713636757815	0.225197193923499
1056	Male	Control	19	11838	0.0861692819399347	0.185065554353997
1057	Male	Control	19	11864	0.0464167646127995	0.210125964039248
1058	Male	Control	19	12042	0.0693368948319962	0.181800018555511
1059	Male	Control	19	12240	0.0487922321917333	0.266825804127834
1060	Male	Control	19	12435	0.0649082597669256	0.166550829947248
1061	Male	Control	19	13004	0.0732103730649674	0.240278834477652
1062	Male	Control	19	13265	0.0546930020658669	0.255365412374984
1063	Male	Control	19	13656	0.0686956281867988	0.0916431679022013
1064	Male	Control	19	14069	0.0646876803282778	0.102327752137792
1065	Male	Control	19	14194	0.0293652299779632	0.164360647745297
1066	Male	Control	19	15505	0.0572389502207426	0.24065832704824
1067	Male	Control	19	15846	0.0687701409865936	0.207246895362122
1068	Male	Control	19	16054	0.0776055853651461	0.329885716133393
1069	Male	Control	19	16331	0.0431499281957262	0.198768963902504
1070	Male	Control	19	16662	0.0733500822748468	0.201783052857381
1071	Male	Control	19	16741	0.057962435760644	0.123444166748925
1072	Male	Control	19	17107	0.0562169299378958	0.124501593693826
1073	Male	Control	19	17709	0.0586421414369567	0.189937020996427
1074	Male	Control	19	18015	0.0625114373244673	0.0874919912398015
1075	Male	Control	19	18290	0.0782272559148069	0.187406006411351
1076	Male	Control	19	18439	0.0682150138522276	0.209260436500629
1077	Male	Control	19	18567	0.0595153068599107	0.232257558553972
1078	Male	Control	19	18579	0.0588851273380985	0.194606121527705
1079	Male	Control	19	18698	0.0709246772650335	0.129275329660554
1080	Male	Control	19	19377	0.0839344769885123	0.0980152175725524
1081	Male	Control	19	20009	0.0642876761155751	0.263425720588044
1082	Male	Control	19	20279	0.0461622964405034	0.264293985119058
1083	Male	Control	19	20724	0.0654852599848492	0.309743280727143
1084	Male	Control	19	20819	0.0660753332784253	0.220901060752795
1085	Male	Control	19	21112	0.0689337404560064	0.149509641557028
1086	Male	Control	19	21392	0.0691873806275838	0.121512895361175
1087	Male	Control	19	21510	0.079248676349242	0.211176577385664
1088	Male	Control	19	22205	0.0777928984295922	0.266283387914109
1089	Male	Control	19	22212	0.0788164309551303	0.0325020550134763
1090	Male	Control	19	22238	0.060894876035875	0.234893064919181
1091	Male	Control	19	22500	0.0662794479464665	0.0962773580697311
1092	Male	Control	19	22700	0.0766504881811195	0.205324124240381
1093	Male	Control	19	23060	0.062393897105763	0.227022455471201
1094	Male	Control	19	23311	0.0833505588751804	0.24016046314781
1095	Male	Control	19	23321	0.0623428086107526	0.192519727351021
1096	Male	Control	19	23332	0.034085338229126	0.212812620408313
1097	Male	Control	19	23406	0.0633940502165837	0.099925444904948
1098	Male	Control	19	23639	0.0745242649297817	0.2327466692619
1099	Male	Control	19	23655	0.0776651689063459	0.214231059443
1100	Male	Control	19	23796	0.0572587712657155	0.18337199113221
1101	Male	Control	20	134	0.076298434217469	0.213023338969872
1102	Male	Control	20	179	0.0798089862555404	0.17220561310061
1103	Male	Control	20	218	0.0596547037635134	0.276367596848115
1104	Male	Control	20	271	0.0833178037519197	0.0443200726583634
1105	Male	Control	20	496	0.0723229997888049	0.136913789340248
1106	Male	Control	20	498	0.0828934271814223	0.0898659735197099
1107	Male	Control	20	499	0.051612833904661	0.170560552048177
1108	Male	Control	20	1026	0.0850970431107146	0.196214754183246
1109	Male	Control	20	1038	0.0788836250380567	0.225435181251385
1110	Male	Control	20	1345	0.0741454619465755	0.194341398202483
1111	Male	Control	20	1556	0.0648521871128976	0.320127465457502
1112	Male	Control	20	1821	0.0589067783133257	0.19299144551216
1113	Male	Control	20	2209	0.072826819478827	0.235011042211
1114	Male	Control	20	2279	0.070398495964075	0.12211622724908
1115	Male	Control	20	2341	0.0516705369955371	0.224705136196562
1116	Male	Control	20	2419	0.0735398471912054	0.18618514429036
1117	Male	Control	20	2498	0.072724382524822	0.193762103730744
1118	Male	Control	20	2833	0.0624843007668478	0.188021663551163
1119	Male	Control	20	3042	0.0740978001374827	0.248590863339886
1120	Male	Control	20	3055	0.0730720844671256	0.15530549065949
1121	Male	Control	20	3056	0.0824625350013153	0.285326332220979
1122	Male	Control	20	3067	0.0768824002795335	0.269822820413873
1123	Male	Control	20	3230	0.0814889560636425	0.164169364513286
1124	Male	Control	20	3320	0.0578271540226299	0.194377304056829
1125	Male	Control	20	3403	0.0747549979200067	0.229210398390082
1126	Male	Control	20	4245	0.072993608371944	0.180994633566625
1127	Male	Control	20	4983	0.0710911519261235	0.274866164992068
1128	Male	Control	20	5149	0.0914859680249801	0.215973946439158
1129	Male	Control	20	5198	0.0821393438466016	0.159253603816375
1130	Male	Control	20	5619	0.0727700326489438	0.149475630642887
1131	Male	Control	20	5802	0.0702335207773262	0.134757409587982
1132	Male	Control	20	6054	0.0663478851930802	0.176566113855879
1133	Male	Control	20	6307	0.0618652180422923	0.275990186297792
1134	Male	Control	20	6733	0.0704844460538102	0.23533930177899
1135	Male	Control	20	7059	0.0446584522706438	0.289565117636222
1136	Male	Control	20	7162	0.0885304197709121	0.0772931999246408
1137	Male	Control	20	7173	0.057149808788744	0.102454765568213
1138	Male	Control	20	7598	0.0654112505720999	0.278799637801876
1139	Male	Control	20	7617	0.0626894942651949	0.187025033273362
1140	Male	Control	20	7722	0.0858987124697128	0.225848613207699
1141	Male	Control	20	7831	0.0728125461905804	0.160942415634836
1142	Male	Control	20	7955	0.0615368110348842	0.272197349403789
1143	Male	Control	20	8076	0.0753377514693097	0.225240117670968
1144	Male	Control	20	8963	0.0675998095633227	0.165108215255676
1145	Male	Control	20	9195	0.0961862220438428	0.319968138642652
1146	Male	Control	20	9435	0.101080839557047	0.228361223649782
1147	Male	Control	20	9887	0.0840334362507042	0.252627733073206
1148	Male	Control	20	10003	0.0690483443833393	0.104580532117802
1149	Male	Control	20	10014	0.0735920423503974	0.270457214314013
1150	Male	Control	20	10145	0.0481301513188443	0.258012711270443
1151	Male	Control	20	10355	0.0551060244664765	0.237656777670623
1152	Male	Control	20	11328	0.0605572547785492	0.193737652170849
1153	Male	Control	20	11577	0.0870223607389503	0.166746281091638
1154	Male	Control	20	11701	0.0740616693857285	0.239911047441654
1155	Male	Control	20	11744	0.0939706842806395	0.217818974112788
1156	Male	Control	20	11838	0.096477037447564	0.180403719376919
1157	Male	Control	20	11864	0.0519947917591535	0.204775687695778
1158	Male	Control	20	12042	0.0747344709781565	0.175670017480885
1159	Male	Control	20	12240	0.0530856526248661	0.260432776168578
1160	Male	Control	20	12435	0.0728377579422048	0.161639393771937
1161	Male	Control	20	13004	0.0803020365481895	0.23394271187801
1162	Male	Control	20	13265	0.0638100036919671	0.249166590261573
1163	Male	Control	20	13656	0.0750819006470844	0.0884582474888545
1164	Male	Control	20	14069	0.0700688682178732	0.0992817229228747
1165	Male	Control	20	14194	0.0347476921695066	0.159025492495695
1166	Male	Control	20	15505	0.0651440858615626	0.234069747409414
1167	Male	Control	20	15846	0.0750487113048635	0.200613917156242
1168	Male	Control	20	16054	0.0871482704964823	0.322546164002893
1169	Male	Control	20	16331	0.0488826221911698	0.193494281079095
1170	Male	Control	20	16662	0.0816225508754102	0.196107619374139
1171	Male	Control	20	16741	0.0648749558861666	0.119534632538006
1172	Male	Control	20	17107	0.0629028409154996	0.120982910428667
1173	Male	Control	20	17709	0.0643009280494377	0.184959157296837
1174	Male	Control	20	18015	0.0720327984454612	0.0834922382231577
1175	Male	Control	20	18290	0.0871264631797166	0.182515175416172
1176	Male	Control	20	18439	0.075856667941706	0.203654412578284
1177	Male	Control	20	18567	0.0662308727094615	0.225012843416253
1178	Male	Control	20	18579	0.063210219309182	0.189672579360543
1179	Male	Control	20	18698	0.0783465348779099	0.125011053327709
1180	Male	Control	20	19377	0.0942326181913979	0.0953914936104322
1181	Male	Control	20	20009	0.0706575891055841	0.257676018784556
1182	Male	Control	20	20279	0.0516714039684198	0.258193539819531
1183	Male	Control	20	20724	0.0740863810969799	0.302650966611322
1184	Male	Control	20	20819	0.0735100466366719	0.2161832555863
1185	Male	Control	20	21112	0.0788931663941655	0.144959187108465
1186	Male	Control	20	21392	0.0779371438281795	0.116911393804133
1187	Male	Control	20	21510	0.0854842680382326	0.205490734005181
1188	Male	Control	20	22205	0.0851674283177563	0.258747499665052
1189	Male	Control	20	22212	0.0867718800181216	0.0286870053515852
1190	Male	Control	20	22238	0.0680803522415258	0.229054004399997
1191	Male	Control	20	22500	0.0771061515793426	0.092358160222803
1192	Male	Control	20	22700	0.0853227138762485	0.199896349761191
1193	Male	Control	20	23060	0.0717220160402845	0.22240365130408
1194	Male	Control	20	23311	0.0934220333867987	0.231881040817227
1195	Male	Control	20	23321	0.0681784859003547	0.186286372818048
1196	Male	Control	20	23332	0.0386355758208931	0.206040454996834
1197	Male	Control	20	23406	0.07319955864536	0.0954680796383505
1198	Male	Control	20	23639	0.0834263774913898	0.228365655605233
1199	Male	Control	20	23655	0.0850019271809392	0.208493538705937
1200	Male	Control	20	23796	0.0631568858151412	0.178544330309701
1201	Male	Control	21	134	0.0764482106532919	0.210460807966413
1202	Male	Control	21	179	0.0799156347493012	0.169346705448338
1203	Male	Control	21	218	0.0604378052249874	0.272299388340207
1204	Male	Control	21	271	0.0840766490533954	0.0425601527268438
1205	Male	Control	21	496	0.0748560630665071	0.134149018689416
1206	Male	Control	21	498	0.0826675546736138	0.0871785638228676
1207	Male	Control	21	499	0.0520826029714732	0.167736817750234
1208	Male	Control	21	1026	0.0854548818755209	0.193698135028067
1209	Male	Control	21	1038	0.0805819479066287	0.221488030111813
1210	Male	Control	21	1345	0.071497458754882	0.190971727241365
1211	Male	Control	21	1556	0.0659467955242003	0.314467463571125
1212	Male	Control	21	1821	0.0594076568934475	0.190004505047928
1213	Male	Control	21	2209	0.0737843976149279	0.231580278185185
1214	Male	Control	21	2279	0.0710099620968786	0.120172150233266
1215	Male	Control	21	2341	0.0516665564871656	0.222051922800249
1216	Male	Control	21	2419	0.0737708804128782	0.184069327754142
1217	Male	Control	21	2498	0.0726107389776917	0.189744585922223
1218	Male	Control	21	2833	0.0624217651784729	0.186392324128581
1219	Male	Control	21	3042	0.0745313222864334	0.245002435506653
1220	Male	Control	21	3055	0.0731088470467702	0.152730159016726
1221	Male	Control	21	3056	0.083317704969174	0.280372424061881
1222	Male	Control	21	3067	0.075675527071118	0.266353468024864
1223	Male	Control	21	3230	0.080803783079696	0.160897942311657
1224	Male	Control	21	3320	0.0575196642729289	0.191702314775011
1225	Male	Control	21	3403	0.0760534808946504	0.225253635544214
1226	Male	Control	21	4245	0.0733079796549561	0.1768791493283
1227	Male	Control	21	4983	0.0716810885564581	0.27136314231392
1228	Male	Control	21	5149	0.0930045505536024	0.212118071236244
1229	Male	Control	21	5198	0.0840831105609963	0.156582644386687
1230	Male	Control	21	5619	0.0719701663262686	0.147694354888691
1231	Male	Control	21	5802	0.0703909051218517	0.132402431392897
1232	Male	Control	21	6054	0.0666867627926496	0.17301850334631
1233	Male	Control	21	6307	0.0642419578145835	0.27121816701223
1234	Male	Control	21	6733	0.0703938324606287	0.23223124392313
1235	Male	Control	21	7059	0.0446774267587498	0.284097338061436
1236	Male	Control	21	7162	0.0896073053239185	0.0744669324898772
1237	Male	Control	21	7173	0.0585238209147617	0.100140607365727
1238	Male	Control	21	7598	0.0663724846619119	0.273671866507521
1239	Male	Control	21	7617	0.0622277915619225	0.183434126462892
1240	Male	Control	21	7722	0.0864553320807675	0.221273097154288
1241	Male	Control	21	7831	0.0727640554527717	0.158727592928473
1242	Male	Control	21	7955	0.0611611469308883	0.268416961107319
1243	Male	Control	21	8076	0.0754454305544098	0.220597833151196
1244	Male	Control	21	8963	0.0703211318578977	0.163452144987558
1245	Male	Control	21	9195	0.0996135852330872	0.315333144770524
1246	Male	Control	21	9435	0.101829484607791	0.225546301427702
1247	Male	Control	21	9887	0.084060719987037	0.249421951322217
1248	Male	Control	21	10003	0.0690281894537648	0.102639955785111
1249	Male	Control	21	10014	0.0724969640387936	0.266550469709176
1250	Male	Control	21	10145	0.0484656186844751	0.254840943033392
1251	Male	Control	21	10355	0.0560193688252387	0.234024218820843
1252	Male	Control	21	11328	0.0607194325471999	0.189105623042007
1253	Male	Control	21	11577	0.0878899859427219	0.163250336792993
1254	Male	Control	21	11701	0.0741212461875613	0.235856999113922
1255	Male	Control	21	11744	0.0952394649017468	0.214249799651522
1256	Male	Control	21	11838	0.0962357112535824	0.176621066392539
1257	Male	Control	21	11864	0.0527174577420941	0.201113935472199
1258	Male	Control	21	12042	0.0760446147468527	0.173596496218572
1259	Male	Control	21	12240	0.0521766539762963	0.256253414101309
1260	Male	Control	21	12435	0.0732772486768318	0.158598999281655
1261	Male	Control	21	13004	0.0810653106407786	0.230374927476106
1262	Male	Control	21	13265	0.0635848969991315	0.245150612661523
1263	Male	Control	21	13656	0.0770782584267138	0.0864451384692194
1264	Male	Control	21	14069	0.0711822013497807	0.0970102498642876
1265	Male	Control	21	14194	0.0341397734444039	0.156178049804875
1266	Male	Control	21	15505	0.065010418974136	0.229774169868729
1267	Male	Control	21	15846	0.0749370346956923	0.197393101603011
1268	Male	Control	21	16054	0.0850232838522055	0.318121332839672
1269	Male	Control	21	16331	0.0484733281100353	0.190824798276922
1270	Male	Control	21	16662	0.0822523896418441	0.193088557682079
1271	Male	Control	21	16741	0.0670540558652477	0.11657041281302
1272	Male	Control	21	17107	0.0624201709539755	0.116942305805328
1273	Male	Control	21	17709	0.0641847616454818	0.182324348654848
1274	Male	Control	21	18015	0.0724550436385458	0.0811418238664571
1275	Male	Control	21	18290	0.087506553890336	0.179520134198424
1276	Male	Control	21	18439	0.0758180310812719	0.200762278848188
1277	Male	Control	21	18567	0.0654341733962244	0.222131777772217
1278	Male	Control	21	18579	0.0652264204755797	0.187470816674945
1279	Male	Control	21	18698	0.0794074898460196	0.121488714441378
1280	Male	Control	21	19377	0.0952389481375393	0.0934619559641025
1281	Male	Control	21	20009	0.0708440196364527	0.253716398663561
1282	Male	Control	21	20279	0.0525280391997035	0.254134808833727
1283	Male	Control	21	20724	0.0742036902989285	0.298476940952305
1284	Male	Control	21	20819	0.0743471440413486	0.21263749318377
1285	Male	Control	21	21112	0.0789941651608256	0.142188742813989
1286	Male	Control	21	21392	0.0787317648615519	0.11466073587313
1287	Male	Control	21	21510	0.087556049139484	0.202348371133804
1288	Male	Control	21	22205	0.0869140791975573	0.255863963885493
1289	Male	Control	21	22212	0.0860258738363625	0.0264696218837289
1290	Male	Control	21	22238	0.0678560999500977	0.225526465677604
1291	Male	Control	21	22500	0.0764907074890985	0.090018751088394
1292	Male	Control	21	22700	0.0849080622946488	0.195759325665877
1293	Male	Control	21	23060	0.0705184003642648	0.21844244724961
1294	Male	Control	21	23311	0.0931038033591174	0.228190981200042
1295	Male	Control	21	23321	0.069852615833159	0.183174147447485
1296	Male	Control	21	23332	0.0391699348083217	0.20297992462808
1297	Male	Control	21	23406	0.0707406024804877	0.0937862709963723
1298	Male	Control	21	23639	0.0827590749842775	0.22307670845601
1299	Male	Control	21	23655	0.0857852520448646	0.20521984457696
1300	Male	Control	21	23796	0.0632398480346919	0.175953591176619
1301	Male	Control	22	134	0.07852027319798	0.207984499477425
1302	Male	Control	22	179	0.0812166250155629	0.166272164557249
1303	Male	Control	22	218	0.0613553500238746	0.269695373023475
1304	Male	Control	22	271	0.0863299955008035	0.0405495212873469
1305	Male	Control	22	496	0.0776222349616521	0.132727137881536
1306	Male	Control	22	498	0.0855611328454943	0.0853902400809544
1307	Male	Control	22	499	0.0530378578366381	0.165791732315805
1308	Male	Control	22	1026	0.0873736769763742	0.189882465948834
1309	Male	Control	22	1038	0.0835673064116796	0.217658872808368
1310	Male	Control	22	1345	0.0729371805336723	0.18899819094136
1311	Male	Control	22	1556	0.0674589785125253	0.312655613199913
1312	Male	Control	22	1821	0.0605171790182027	0.188027317139776
1313	Male	Control	22	2209	0.0771331674918302	0.228415068528069
1314	Male	Control	22	2279	0.0730906157648037	0.119249441189231
1315	Male	Control	22	2341	0.0527898417835525	0.219498149822448
1316	Male	Control	22	2419	0.0768046232998036	0.181671959275501
1317	Male	Control	22	2498	0.0742990318400985	0.186681950490951
1318	Male	Control	22	2833	0.0629656298550621	0.182779216559581
1319	Male	Control	22	3042	0.0764920232022147	0.24263944607071
1320	Male	Control	22	3055	0.0746445931935059	0.149877315728751
1321	Male	Control	22	3056	0.0857224673661556	0.277589091082706
1322	Male	Control	22	3067	0.0778673227107277	0.263258837115637
1323	Male	Control	22	3230	0.0832087593336627	0.159763815396366
1324	Male	Control	22	3320	0.0594100724902279	0.189662535529067
1325	Male	Control	22	3403	0.0785319864488574	0.222579819366549
1326	Male	Control	22	4245	0.0743017057062981	0.174945050280319
1327	Male	Control	22	4983	0.0728142875730062	0.268087731257533
1328	Male	Control	22	5149	0.0959105033102678	0.209888299955541
1329	Male	Control	22	5198	0.0872582697067007	0.154647031832215
1330	Male	Control	22	5619	0.073928732926854	0.145424049095062
1331	Male	Control	22	5802	0.0724206118383537	0.129467230796566
1332	Male	Control	22	6054	0.0675179363224793	0.170819213424609
1333	Male	Control	22	6307	0.0656418512456524	0.268623318933474
1334	Male	Control	22	6733	0.0720352093855949	0.229916014182055
1335	Male	Control	22	7059	0.0457548329380214	0.282041262180868
1336	Male	Control	22	7162	0.0922727459916541	0.0730260938981157
1337	Male	Control	22	7173	0.0601519082313898	0.0985126765834633
1338	Male	Control	22	7598	0.0680741362629369	0.2707459442065
1339	Male	Control	22	7617	0.0630910318833255	0.180873028567297
1340	Male	Control	22	7722	0.0888906244534851	0.21886769402697
1341	Male	Control	22	7831	0.0741407090859362	0.156914921606692
1342	Male	Control	22	7955	0.062289775545245	0.264890481090708
1343	Male	Control	22	8076	0.0776115778282313	0.217477570401445
1344	Male	Control	22	8963	0.0718426297289437	0.160242122857082
1345	Male	Control	22	9195	0.103120958858773	0.311534741736792
1346	Male	Control	22	9435	0.104952879081072	0.223525217586497
1347	Male	Control	22	9887	0.0854523212851528	0.246066599046475
1348	Male	Control	22	10003	0.071248093104382	0.102030297836304
1349	Male	Control	22	10014	0.0743258627843137	0.263233230996825
1350	Male	Control	22	10145	0.0490269884330082	0.252170633012014
1351	Male	Control	22	10355	0.0569204906175233	0.231345036833402
1352	Male	Control	22	11328	0.0620154413054484	0.187408784303744
1353	Male	Control	22	11577	0.0901368597195922	0.161723692154746
1354	Male	Control	22	11701	0.076290216058224	0.232635387798492
1355	Male	Control	22	11744	0.0974447505579403	0.210771017147584
1356	Male	Control	22	11838	0.0985064267545232	0.17438863135798
1357	Male	Control	22	11864	0.0525006373435206	0.198569453044742
1358	Male	Control	22	12042	0.0777419080056014	0.17159904895591
1359	Male	Control	22	12240	0.0539416291314011	0.254130166716609
1360	Male	Control	22	12435	0.0743939362440481	0.15539189356795
1361	Male	Control	22	13004	0.0836954486296798	0.22754890186431
1362	Male	Control	22	13265	0.0642544449875205	0.242503631674647
1363	Male	Control	22	13656	0.0800544470371045	0.0841888851712885
1364	Male	Control	22	14069	0.0724276381988291	0.094995438398533
1365	Male	Control	22	14194	0.0343322273701027	0.154140257207279
1366	Male	Control	22	15505	0.0665978794891531	0.228337507233013
1367	Male	Control	22	15846	0.0770318334072367	0.196086435542378
1368	Male	Control	22	16054	0.0877998617293961	0.315562637841631
1369	Male	Control	22	16331	0.049496580318403	0.187448745627201
1370	Male	Control	22	16662	0.0843573050720554	0.191099350539721
1371	Male	Control	22	16741	0.0689881751014091	0.116578854314488
1372	Male	Control	22	17107	0.0637029634972777	0.115601251762827
1373	Male	Control	22	17709	0.065413202933647	0.178594362986574
1374	Male	Control	22	18015	0.0741752234253521	0.0799683151376532
1375	Male	Control	22	18290	0.0903232275997745	0.176464779939058
1376	Male	Control	22	18439	0.0770058825846437	0.197951699522076
1377	Male	Control	22	18567	0.0672003091516046	0.218870702366699
1378	Male	Control	22	18579	0.0678510254213496	0.185272380099778
1379	Male	Control	22	18698	0.08062345450065	0.119687155237023
1380	Male	Control	22	19377	0.0976936855088647	0.092004292084809
1381	Male	Control	22	20009	0.0728398967382932	0.250466946797559
1382	Male	Control	22	20279	0.0531567108921886	0.251114614952089
1383	Male	Control	22	20724	0.0758152117868472	0.294393775397202
1384	Male	Control	22	20819	0.0753421122153592	0.209904320227969
1385	Male	Control	22	21112	0.0805234008547384	0.14017429701503
1386	Male	Control	22	21392	0.0808133678823243	0.112407178640998
1387	Male	Control	22	21510	0.0906994419273311	0.199217491452163
1388	Male	Control	22	22205	0.0888095584922497	0.25255273787308
1389	Male	Control	22	22212	0.0884252319511186	0.0254875945075213
1390	Male	Control	22	22238	0.0687533617306319	0.223064256634645
1391	Male	Control	22	22500	0.0784401600078959	0.088171684497801
1392	Male	Control	22	22700	0.0874563499136884	0.193238940917505
1393	Male	Control	22	23060	0.0715978539001397	0.215503807800004
1394	Male	Control	22	23311	0.0957117697543478	0.225566514769831
1395	Male	Control	22	23321	0.0713344738245617	0.180873351840698
1396	Male	Control	22	23332	0.0406479448300558	0.200382897500578
1397	Male	Control	22	23406	0.0717347095551228	0.091682225241633
1398	Male	Control	22	23639	0.0856705676302628	0.220928470451977
1399	Male	Control	22	23655	0.0882149987055358	0.203868147290826
1400	Male	Control	22	23796	0.0643625103904615	0.17334502041249
1401	Male	Control	23	134	0.101289424423108	0.191355755659955
1402	Male	Control	23	179	0.106987968160667	0.14367420402141
1403	Male	Control	23	218	0.0819397582809659	0.248128641465639
1404	Male	Control	23	271	0.112772098451223	0.0238760331822246
1405	Male	Control	23	496	0.104209809680616	0.119086512496728
1406	Male	Control	23	498	0.112277184402722	0.0727109848949715
1407	Male	Control	23	499	0.071193975846718	0.142799881207555
1408	Male	Control	23	1026	0.114604624098081	0.162055070652352
1409	Male	Control	23	1038	0.108320198150682	0.200529143278836
1410	Male	Control	23	1345	0.098116854262305	0.163054791218226
1411	Male	Control	23	1556	0.0902755801383659	0.290577937865045
1412	Male	Control	23	1821	0.0785835210937107	0.16089758420194
1413	Male	Control	23	2209	0.100662504638197	0.207413713579032
1414	Male	Control	23	2279	0.0961058738109771	0.102993752980102
1415	Male	Control	23	2341	0.0715304887661791	0.191057100920531
1416	Male	Control	23	2419	0.101351818727144	0.16251405269062
1417	Male	Control	23	2498	0.0983940645110535	0.16580890572821
1418	Male	Control	23	2833	0.0828635003742959	0.153832418789426
1419	Male	Control	23	3042	0.101759617666607	0.221791741567164
1420	Male	Control	23	3055	0.0993114396085333	0.124018981908047
1421	Male	Control	23	3056	0.113316246537703	0.255849323750827
1422	Male	Control	23	3067	0.101714581499852	0.232280692240379
1423	Male	Control	23	3230	0.110227200940778	0.145784998402491
1424	Male	Control	23	3320	0.0806592818594174	0.166483485854735
1425	Male	Control	23	3403	0.103676326594119	0.199231038529442
1426	Male	Control	23	4245	0.097529761734015	0.150553590893039
1427	Male	Control	23	4983	0.0976334257832406	0.235996978974733
1428	Male	Control	23	5149	0.124590780375138	0.18864087283135
1429	Male	Control	23	5198	0.114088086324926	0.136536704875961
1430	Male	Control	23	5619	0.0981227439338406	0.12404938780639
1431	Male	Control	23	5802	0.0950230661343279	0.107138292254588
1432	Male	Control	23	6054	0.0871353791956636	0.154614486438577
1433	Male	Control	23	6307	0.0869231210049817	0.241230361326747
1434	Male	Control	23	6733	0.0944949911187385	0.207482945568606
1435	Male	Control	23	7059	0.0597949553456511	0.25293072763142
1436	Male	Control	23	7162	0.11999738933518	0.0571011019649867
1437	Male	Control	23	7173	0.0823648899379388	0.0829605864185069
1438	Male	Control	23	7598	0.0891069476162221	0.244343298126353
1439	Male	Control	23	7617	0.0863648169345588	0.160072468866553
1440	Male	Control	23	7722	0.115718363216352	0.200582188617207
1441	Male	Control	23	7831	0.0974491399815161	0.14069761897753
1442	Male	Control	23	7955	0.0830985594622061	0.238692620648416
1443	Male	Control	23	8076	0.100855677789239	0.194071749030002
1444	Male	Control	23	8963	0.0973437294969744	0.139645786261604
1445	Male	Control	23	9195	0.133598220323019	0.275866438716858
1446	Male	Control	23	9435	0.13457517983959	0.200661186546846
1447	Male	Control	23	9887	0.111057836452489	0.230023198804272
1448	Male	Control	23	10003	0.0987738754648598	0.084842474746224
1449	Male	Control	23	10014	0.101349726861937	0.237737661838238
1450	Male	Control	23	10145	0.0648162661316857	0.225028645296177
1451	Male	Control	23	10355	0.0765692009764806	0.209989689318687
1452	Male	Control	23	11328	0.0864198524704135	0.167914019230777
1453	Male	Control	23	11577	0.115351604517982	0.143534341218133
1454	Male	Control	23	11701	0.101014884180912	0.207718940594775
1455	Male	Control	23	11744	0.128272905821451	0.180071780764518
1456	Male	Control	23	11838	0.129845279384447	0.156355149610614
1457	Male	Control	23	11864	0.0726369391953993	0.174880036256141
1458	Male	Control	23	12042	0.10325725703229	0.148538272712227
1459	Male	Control	23	12240	0.0708686949022093	0.233062888557263
1460	Male	Control	23	12435	0.104309910134125	0.128735995644236
1461	Male	Control	23	13004	0.111276691220003	0.202115166098705
1462	Male	Control	23	13265	0.0843582895353808	0.215987595335998
1463	Male	Control	23	13656	0.100355102716781	0.0696242681576279
1464	Male	Control	23	14069	0.0947906676985082	0.0863336887282653
1465	Male	Control	23	14194	0.0486956947475785	0.132609547881002
1466	Male	Control	23	15505	0.0884669753999126	0.205190820182088
1467	Male	Control	23	15846	0.0994276974962	0.178297999958292
1468	Male	Control	23	16054	0.119595046138261	0.293670495679893
1469	Male	Control	23	16331	0.0681404116830514	0.1694304161175
1470	Male	Control	23	16662	0.112855599010427	0.172939632006022
1471	Male	Control	23	16741	0.0889272333308928	0.103762762253313
1472	Male	Control	23	17107	0.0857955264104601	0.103548024489733
1473	Male	Control	23	17709	0.0855666577690559	0.15827882402507
1474	Male	Control	23	18015	0.0963715318206896	0.0695909823414479
1475	Male	Control	23	18290	0.115526558996124	0.157582179109828
1476	Male	Control	23	18439	0.0982379565570692	0.177887116998397
1477	Male	Control	23	18567	0.089156141207819	0.198789734875402
1478	Male	Control	23	18579	0.0898702335788749	0.171438895927229
1479	Male	Control	23	18698	0.106152383410493	0.0997206629159636
1480	Male	Control	23	19377	0.125202278311398	0.0795338638151238
1481	Male	Control	23	20009	0.0975689852678636	0.222616492689101
1482	Male	Control	23	20279	0.0736355527566249	0.223275191515679
1483	Male	Control	23	20724	0.100179354943019	0.262493133925854
1484	Male	Control	23	20819	0.100446626798931	0.191378702824989
1485	Male	Control	23	21112	0.106594699057842	0.118322996005685
1486	Male	Control	23	21392	0.103997020777864	0.0964139465656841
1487	Male	Control	23	21510	0.11762608152034	0.178321861861805
1488	Male	Control	23	22205	0.119112385513186	0.225814980294792
1489	Male	Control	23	22212	0.116831079154008	0.0070015722367528
1490	Male	Control	23	22238	0.0911692818425015	0.202387093810794
1491	Male	Control	23	22500	0.105156677171911	0.0753329237356718
1492	Male	Control	23	22700	0.116051897004377	0.167597942086392
1493	Male	Control	23	23060	0.09349810724903	0.197053819667306
1494	Male	Control	23	23311	0.129041844666444	0.198568990388086
1495	Male	Control	23	23321	0.094350567261101	0.161572303008045
1496	Male	Control	23	23332	0.0551285691300658	0.181216364798946
1497	Male	Control	23	23406	0.0970876510721858	0.0750001554301716
1498	Male	Control	23	23639	0.109771503499984	0.20461805820559
1499	Male	Control	23	23655	0.112715254388949	0.184135892503223
1500	Male	Control	23	23796	0.0844551659381491	0.156850372327165
1501	Male	Control	24	134	0.10004946469386	0.188462083013343
1502	Male	Control	24	179	0.102228433705309	0.141016754020637
1503	Male	Control	24	218	0.0799313822060687	0.245054740389002
1504	Male	Control	24	271	0.109494360057564	0.0214086426633964
1505	Male	Control	24	496	0.100620766611178	0.116934160869365
1506	Male	Control	24	498	0.110456505874007	0.0718386609607278
1507	Male	Control	24	499	0.0683347540098974	0.139743873681755
1508	Male	Control	24	1026	0.110918676060511	0.159747963331176
1509	Male	Control	24	1038	0.104830441120762	0.197273448561886
1510	Male	Control	24	1345	0.0962645978856646	0.16138766040094
1511	Male	Control	24	1556	0.0879598935745666	0.288764353680304
1512	Male	Control	24	1821	0.0776841598156471	0.159527037497873
1513	Male	Control	24	2209	0.0958844373366349	0.203450051808555
1514	Male	Control	24	2279	0.0934406553212361	0.102966648170654
1515	Male	Control	24	2341	0.0700457226391346	0.190456737875838
1516	Male	Control	24	2419	0.0998312458194873	0.161257003350741
1517	Male	Control	24	2498	0.0943180603605626	0.163732967133536
1518	Male	Control	24	2833	0.0817034600702104	0.150762400416485
1519	Male	Control	24	3042	0.098246971644351	0.218340770461812
1520	Male	Control	24	3055	0.0957817475256929	0.122341214304637
1521	Male	Control	24	3056	0.110395200103391	0.253231112426061
1522	Male	Control	24	3067	0.0995173163907159	0.22975905730036
1523	Male	Control	24	3230	0.107585348567316	0.142988697807288
1524	Male	Control	24	3320	0.0773188056719346	0.164595589056683
1525	Male	Control	24	3403	0.101228276961584	0.198067500149275
1526	Male	Control	24	4245	0.09489912495482	0.148475172373073
1527	Male	Control	24	4983	0.0947729047148647	0.233188905163546
1528	Male	Control	24	5149	0.12298450856751	0.186766273431679
1529	Male	Control	24	5198	0.112828774949783	0.135741130187129
1530	Male	Control	24	5619	0.0959000135203385	0.120078950893764
1531	Male	Control	24	5802	0.0918075282440318	0.103498177950589
1532	Male	Control	24	6054	0.0855723224081798	0.152218817633172
1533	Male	Control	24	6307	0.0856052029229908	0.240685717904086
1534	Male	Control	24	6733	0.0926861878927409	0.205225877606648
1535	Male	Control	24	7059	0.0557125528817784	0.252055716219539
1536	Male	Control	24	7162	0.11623253716531	0.0549824454061413
1537	Male	Control	24	7173	0.0787250126935406	0.0807061958728462
1538	Male	Control	24	7598	0.0864546825727793	0.241691851643721
1539	Male	Control	24	7617	0.0821388730503288	0.157266512805273
1540	Male	Control	24	7722	0.114541741579119	0.197327311871168
1541	Male	Control	24	7831	0.095621934852388	0.137789378098049
1542	Male	Control	24	7955	0.0819196729020224	0.236990762283738
1543	Male	Control	24	8076	0.0974456553452636	0.193077149342622
1544	Male	Control	24	8963	0.0943120543302902	0.138149638511429
1545	Male	Control	24	9195	0.131921685710636	0.273287619211401
1546	Male	Control	24	9435	0.13411484178438	0.199741172183096
1547	Male	Control	24	9887	0.107923072158187	0.227146382790073
1548	Male	Control	24	10003	0.0946892520142233	0.0840443101638285
1549	Male	Control	24	10014	0.0971235949773547	0.23502005074474
1550	Male	Control	24	10145	0.0630687586598535	0.223547542648638
1551	Male	Control	24	10355	0.0749460751626838	0.206021350393025
1552	Male	Control	24	11328	0.0836601328504755	0.166726116965181
1553	Male	Control	24	11577	0.113763437423021	0.140711972739937
1554	Male	Control	24	11701	0.0980752145009029	0.204199671086046
1555	Male	Control	24	11744	0.127089362965736	0.180792117247039
1556	Male	Control	24	11838	0.126847481368369	0.154220169691364
1557	Male	Control	24	11864	0.0692350187758799	0.17224279170799
1558	Male	Control	24	12042	0.100935508260262	0.146572237361567
1559	Male	Control	24	12240	0.0673171966006328	0.229477042449217
1560	Male	Control	24	12435	0.0992385316102416	0.126813415028451
1561	Male	Control	24	13004	0.109237728915586	0.200221109611084
1562	Male	Control	24	13265	0.0832252004383348	0.213929486997688
1563	Male	Control	24	13656	0.0991007189647134	0.0682197051461217
1564	Male	Control	24	14069	0.0919419410027451	0.0833798344616959
1565	Male	Control	24	14194	0.0463953100847262	0.131199074477342
1566	Male	Control	24	15505	0.0853067755221629	0.202372528393527
1567	Male	Control	24	15846	0.0969223856053675	0.175849730013183
1568	Male	Control	24	16054	0.112747531216697	0.290601306385202
1569	Male	Control	24	16331	0.0643566943825714	0.1675020017575
1570	Male	Control	24	16662	0.110011718246533	0.170318526543183
1571	Male	Control	24	16741	0.0874429219308539	0.100597097018843
1572	Male	Control	24	17107	0.0818728365911942	0.101288115754351
1573	Male	Control	24	17709	0.0833819068898093	0.155018587410722
1574	Male	Control	24	18015	0.0938903102894133	0.0681997482925266
1575	Male	Control	24	18290	0.112757156986406	0.155470506450124
1576	Male	Control	24	18439	0.0967101223773875	0.175538693426893
1577	Male	Control	24	18567	0.0867416847084525	0.197224250411345
1578	Male	Control	24	18579	0.0869373127044192	0.168565031235772
1579	Male	Control	24	18698	0.104098081136439	0.0958503800479332
1580	Male	Control	24	19377	0.123870990616124	0.07817563640623
1581	Male	Control	24	20009	0.0935396683406727	0.220467430109013
1582	Male	Control	24	20279	0.0716596073613761	0.221768113092522
1583	Male	Control	24	20724	0.0981475178027151	0.259413216526375
1584	Male	Control	24	20819	0.0971548563555287	0.187860561642881
1585	Male	Control	24	21112	0.103087682949198	0.116953425027957
1586	Male	Control	24	21392	0.101737868556532	0.0963569871359894
1587	Male	Control	24	21510	0.11495492621167	0.175140921965976
1588	Male	Control	24	22205	0.115286987589865	0.223561358991611
1589	Male	Control	24	22212	0.114759491370636	0.00561632976036975
1590	Male	Control	24	22238	0.0865905958320481	0.20019220546389
1591	Male	Control	24	22500	0.103064537807479	0.0743747352462774
1592	Male	Control	24	22700	0.112486765345834	0.16385473496778
1593	Male	Control	24	23060	0.0913857945867753	0.194853905489456
1594	Male	Control	24	23311	0.124762946711644	0.197506216286285
1595	Male	Control	24	23321	0.0920174284171647	0.160179607112382
1596	Male	Control	24	23332	0.0540013449162117	0.17938426487851
1597	Male	Control	24	23406	0.0924063605090133	0.0726870678531415
1598	Male	Control	24	23639	0.108124544753552	0.202720181033813
1599	Male	Control	24	23655	0.111236215637642	0.181761716069778
1600	Male	Control	24	23796	0.0821126804926873	0.154331557646765
