# Supplementary material for: Measurements of damage and repair of binary health attributes in aging mice and humans reveal that robustness and resilience decrease with age, operate over broad timescales, and are affected differently by interventions
Source: eLife. 2022 Nov 21;11:e77632. doi: 10.7554/eLife.77632 (PMC9725749; doi:10.7554/eLife.77632)
Supplement: Figure 3—source data 1. [file elife-77632-fig3-data1.zip › figure3/mouse1_curvature_terms_pvals.csv]

	sex	treatment	age	p
1	Female	Control	16	0.198083333333333
2	Female	Control	17	0.0530416666666667
3	Female	Control	18	0.177166666666667
4	Female	Control	19	0.0734583333333333
5	Female	Control	20	0.0910833333333333
6	Female	Control	21	0.0680416666666667
13	Male	Control	15	0.00104166666666672
14	Male	Control	16	0.0250416666666666
15	Male	Control	17	0.017625
16	Male	Control	18	0.00870833333333332
17	Male	Control	19	0.013625
18	Male	Control	20	0.020625
19	Male	Control	21	0.0231666666666667
20	Male	Control	22	0.0262083333333333
21	Male	Control	23	0.10325
22	Male	Control	24	0.101125
