# Supplementary material for: Measurements of damage and repair of binary health attributes in aging mice and humans reveal that robustness and resilience decrease with age, operate over broad timescales, and are affected differently by interventions
Source: eLife. 2022 Nov 21;11:e77632. doi: 10.7554/eLife.77632 (PMC9725749; doi:10.7554/eLife.77632)
Supplement: Figure 3—source data 1. [file elife-77632-fig3-data1.zip › figure3/mouse2_curvature_terms.csv]

	sex	treatment	age	.draw	term.r	term.d
1	Female	Control	21.25	245	0.05269334595819	0.415479033612519
2	Female	Control	21.25	708	0.180053390121314	0.330335024049001
3	Female	Control	21.25	751	0.056163275374922	0.476829237029832
4	Female	Control	21.25	978	0.0926436763221345	0.520352629353643
5	Female	Control	21.25	1092	0.0742496056546443	0.355047257272845
6	Female	Control	21.25	1196	0.100301860358284	0.521445164371085
7	Female	Control	21.25	1224	0.224455761824852	0.384864717663531
8	Female	Control	21.25	1984	0.0957350674166588	0.394788732294624
9	Female	Control	21.25	2327	0.117443107544379	0.352034367056969
10	Female	Control	21.25	2740	0.182997008965412	0.458390547214892
11	Female	Control	21.25	2846	0.194280924116828	0.547949446513691
12	Female	Control	21.25	2939	0.187989150280929	0.476996304999299
13	Female	Control	21.25	3317	0.104871780429919	0.488173701739125
14	Female	Control	21.25	3353	0.0849683078710096	0.327881736321176
15	Female	Control	21.25	3653	0.097117179123861	0.322237201733032
16	Female	Control	21.25	3677	0.157510448163149	0.39148648821733
17	Female	Control	21.25	3682	0.175827191399507	0.402206498871301
18	Female	Control	21.25	4018	0.0592369861816054	0.341058173119211
19	Female	Control	21.25	4498	-0.0192287264146888	0.279760268606385
20	Female	Control	21.25	4749	0.214763686996167	0.415956867074946
21	Female	Control	21.25	4774	0.178251401973638	0.24651970548321
22	Female	Control	21.25	4869	0.0912638897331335	0.386502208230199
23	Female	Control	21.25	4941	0.256139488157222	0.399848642762498
24	Female	Control	21.25	5061	0.101271114948444	0.25331951865188
25	Female	Control	21.25	5158	0.187035375232661	0.380010341207551
26	Female	Control	21.25	5320	0.108602483439783	0.247284609339053
27	Female	Control	21.25	5365	0.0607755149538405	0.426954026682209
28	Female	Control	21.25	5393	0.112681739486828	0.382866450075493
29	Female	Control	21.25	5462	0.0505506989028818	0.591304035949988
30	Female	Control	21.25	5503	0.148765839654265	0.45561416757255
31	Female	Control	21.25	5531	0.105991277297242	0.281078569374779
32	Female	Control	21.25	5563	-0.00821007004227917	0.289223865518859
33	Female	Control	21.25	5648	0.0868379090289065	0.34117429432685
34	Female	Control	21.25	5805	-0.0302964909944499	0.443216427128888
35	Female	Control	21.25	6180	0.0441767247034931	0.286215901556686
36	Female	Control	21.25	6292	0.156885830328293	0.345230977821063
37	Female	Control	21.25	6331	0.121233464140744	0.296598569290619
38	Female	Control	21.25	6354	0.103383696544874	0.363425360539328
39	Female	Control	21.25	6441	0.244332224252726	0.452233579870197
40	Female	Control	21.25	6998	0.103206588839286	0.415377133045176
41	Female	Control	21.25	7142	0.0848623321452405	0.374719344584961
42	Female	Control	21.25	7623	0.123998263990934	0.396541072833174
43	Female	Control	21.25	7634	0.145358486096973	0.466644414133851
44	Female	Control	21.25	7843	0.156067055604818	0.358920441355362
45	Female	Control	21.25	7994	0.083383840528925	0.202574241595145
46	Female	Control	21.25	8063	0.122418029037623	0.391560247412998
47	Female	Control	21.25	8460	0.228468422190277	0.307600681673277
48	Female	Control	21.25	9399	0.140648508291865	0.63870644312588
49	Female	Control	21.25	9432	-0.00120367126958527	0.384306004028543
50	Female	Control	21.25	9812	0.154600382881399	0.348287739959636
51	Female	Control	21.25	9868	0.159924905846539	0.12381023168723
52	Female	Control	21.25	10215	0.110564167176488	0.455786977188893
53	Female	Control	21.25	10488	0.0624678141216648	0.551940291473107
54	Female	Control	21.25	10715	0.0922238468740889	0.386091788091268
55	Female	Control	21.25	10808	0.20218108087307	0.512160003869905
56	Female	Control	21.25	10822	0.150463715055162	0.542663624351173
57	Female	Control	21.25	11619	0.111192871610741	0.315032101654695
58	Female	Control	21.25	11626	0.0747130750423603	0.493799457764324
59	Female	Control	21.25	11731	0.0339955518864888	0.366742836411135
60	Female	Control	21.25	11979	0.0564752593781168	0.384093805002019
61	Female	Control	21.25	12258	0.0954372214019168	0.494115439137318
62	Female	Control	21.25	12480	0.0908372468298083	0.288743020880092
63	Female	Control	21.25	12521	0.153134954464433	0.327292671690294
64	Female	Control	21.25	13041	0.0409022071350294	0.266550231915516
65	Female	Control	21.25	13225	0.126866790613098	0.288263818771998
66	Female	Control	21.25	13300	0.0407778499268336	0.692673141521493
67	Female	Control	21.25	13410	0.0652738827309174	0.358851180648396
68	Female	Control	21.25	13618	0.0504563561947442	0.375739480500153
69	Female	Control	21.25	13638	0.0572250205433948	0.404617854071177
70	Female	Control	21.25	14431	0.251220158570653	0.3278013214894
71	Female	Control	21.25	14640	0.0989039140921707	0.392452375632558
72	Female	Control	21.25	14991	0.0896955178502541	0.47137554387001
73	Female	Control	21.25	15445	0.158282469394554	0.315201662185654
74	Female	Control	21.25	15592	0.184861519406323	0.362951492454819
75	Female	Control	21.25	15900	0.119433966776582	0.441300020891416
76	Female	Control	21.25	15901	0.0985202005627606	0.358942091389614
77	Female	Control	21.25	16260	0.0691770132532365	0.350858435580262
78	Female	Control	21.25	17102	0.252940628901959	0.536818926748673
79	Female	Control	21.25	18048	0.0764486469811023	0.408419812345102
80	Female	Control	21.25	18219	0.21610071943058	0.32377480992168
81	Female	Control	21.25	18524	0.0183221618006334	0.380474700028712
82	Female	Control	21.25	18735	0.102853237118121	0.419280516546779
83	Female	Control	21.25	18809	0.287428202184153	0.497182670680716
84	Female	Control	21.25	19060	0.0890903070253191	0.53214364305058
85	Female	Control	21.25	20005	0.112422292176162	0.331737010376841
86	Female	Control	21.25	20207	0.195106470858597	0.254569593954367
87	Female	Control	21.25	20309	0.114178102085128	0.464622303931314
88	Female	Control	21.25	20589	0.125847104505009	0.564475203690938
89	Female	Control	21.25	20725	0.146012179539455	0.251953137363506
90	Female	Control	21.25	21178	0.109229903111957	0.378914326491475
91	Female	Control	21.25	21652	0.0471925362650925	0.493830997978341
92	Female	Control	21.25	21696	0.137137177415399	0.375574925591605
93	Female	Control	21.25	21866	0.135655015673803	0.321766400712808
94	Female	Control	21.25	22754	0.104415468199764	0.526503803735916
95	Female	Control	21.25	22838	0.150840766207587	0.455361376791624
96	Female	Control	21.25	22860	0.204319056063902	0.534672698263509
97	Female	Control	21.25	23010	0.134421619665452	0.463097975773211
98	Female	Control	21.25	23598	0.086186282304727	0.403428731602283
99	Female	Control	21.25	23694	0.0205769821375957	0.267480223330436
100	Female	Control	21.25	23920	0.132293315767296	0.530102719974039
101	Female	Control	21.75	245	-0.0108309987407647	0.373231093591697
102	Female	Control	21.75	708	0.0772256749367398	0.329988745736905
103	Female	Control	21.75	751	0.0151118002227177	0.499584438319249
104	Female	Control	21.75	978	0.00234087870730691	0.450778687038725
105	Female	Control	21.75	1092	0.0175829500526952	0.324300183686801
106	Female	Control	21.75	1196	0.014217622891455	0.533093291741115
107	Female	Control	21.75	1224	0.104789919896982	0.389237965997066
108	Female	Control	21.75	1984	0.0246966060300146	0.382377620358578
109	Female	Control	21.75	2327	0.0235731860189621	0.346484578501188
110	Female	Control	21.75	2740	0.0637956624428484	0.454100228198987
111	Female	Control	21.75	2846	0.0554130730698691	0.510064507061031
112	Female	Control	21.75	2939	0.108821751887145	0.518816607674488
113	Female	Control	21.75	3317	0.03032465287204	0.472591433645872
114	Female	Control	21.75	3353	0.0284183951658133	0.312176775917773
115	Female	Control	21.75	3653	0.0245143386205252	0.376190811084453
116	Female	Control	21.75	3677	0.068550681137097	0.372273054684849
117	Female	Control	21.75	3682	0.125384552936138	0.404629550609213
118	Female	Control	21.75	4018	0.00201418511547728	0.317867964039209
119	Female	Control	21.75	4498	-0.0430851595768195	0.330755242995546
120	Female	Control	21.75	4749	0.094523645490511	0.398727705706631
121	Female	Control	21.75	4774	0.0886634484736992	0.298404450158863
122	Female	Control	21.75	4869	0.0109143755369773	0.379937662234813
123	Female	Control	21.75	4941	0.109817703132642	0.388216899283857
124	Female	Control	21.75	5061	0.0365713653972744	0.269721575982705
125	Female	Control	21.75	5158	0.0801081848039839	0.395600618727373
126	Female	Control	21.75	5320	0.0298969273911643	0.276406918286709
127	Female	Control	21.75	5365	0.02397727667188	0.408461558287492
128	Female	Control	21.75	5393	0.0388404842672037	0.355109684594636
129	Female	Control	21.75	5462	-0.0165171815762519	0.587482202813513
130	Female	Control	21.75	5503	0.0790069226111772	0.487016187609992
131	Female	Control	21.75	5531	0.0115496374788578	0.295703145951421
132	Female	Control	21.75	5563	-0.0350346580581071	0.31785309216808
133	Female	Control	21.75	5648	0.0304791088141014	0.341640657409087
134	Female	Control	21.75	5805	-0.0521123858233764	0.439524206000135
135	Female	Control	21.75	6180	-0.0169602072385292	0.224894807689876
136	Female	Control	21.75	6292	0.0445072745364034	0.382200668086601
137	Female	Control	21.75	6331	0.0390381513252628	0.307304612904257
138	Female	Control	21.75	6354	0.0464351971770175	0.378786713577603
139	Female	Control	21.75	6441	0.107815291395561	0.401515780423515
140	Female	Control	21.75	6998	0.021051281069455	0.39474827053558
141	Female	Control	21.75	7142	0.0250226761581281	0.312818103657367
142	Female	Control	21.75	7623	0.0476695721135001	0.360634366912528
143	Female	Control	21.75	7634	0.0426950076874789	0.392047711806769
144	Female	Control	21.75	7843	0.0643330320063642	0.368111338708685
145	Female	Control	21.75	7994	0.00861144201454695	0.213929759303828
146	Female	Control	21.75	8063	0.0332933818842792	0.342518483276875
147	Female	Control	21.75	8460	0.0996508861707019	0.319455492437522
148	Female	Control	21.75	9399	0.038346498003537	0.545317343708375
149	Female	Control	21.75	9432	-0.0337391252540659	0.406764487362854
150	Female	Control	21.75	9812	0.0736872372943807	0.463694396731357
151	Female	Control	21.75	9868	0.071492653361604	0.246120739099614
152	Female	Control	21.75	10215	0.0517902249124975	0.4851679748453
153	Female	Control	21.75	10488	0.00175696307738688	0.547753647412496
154	Female	Control	21.75	10715	0.0389168110473164	0.350499919733587
155	Female	Control	21.75	10808	0.117823289020148	0.505256707104129
156	Female	Control	21.75	10822	0.0638376244803627	0.52989197879113
157	Female	Control	21.75	11619	0.0571445083849433	0.270695130803815
158	Female	Control	21.75	11626	0.0025295107954867	0.476528495217482
159	Female	Control	21.75	11731	-0.0168195948340365	0.328890123772322
160	Female	Control	21.75	11979	0.0139870177787996	0.401117933858383
161	Female	Control	21.75	12258	0.0271299091555333	0.490449565482713
162	Female	Control	21.75	12480	0.0414879764937013	0.323673684193993
163	Female	Control	21.75	12521	0.0618379882847097	0.323914059440698
164	Female	Control	21.75	13041	-0.0107598045253331	0.310325914202611
165	Female	Control	21.75	13225	0.0474881793547077	0.331481590046806
166	Female	Control	21.75	13300	-0.0234633341907198	0.604143458601913
167	Female	Control	21.75	13410	0.0270882411835196	0.353098735469102
168	Female	Control	21.75	13618	0.0387991082189749	0.380016438517428
169	Female	Control	21.75	13638	0.0250085430658295	0.39518449530102
170	Female	Control	21.75	14431	0.114646343049777	0.296545243457177
171	Female	Control	21.75	14640	0.0403147275360856	0.396901588665333
172	Female	Control	21.75	14991	0.0187728842799396	0.49010128174437
173	Female	Control	21.75	15445	0.0899791033342004	0.314312406114167
174	Female	Control	21.75	15592	0.105106519567196	0.382948568746021
175	Female	Control	21.75	15900	0.0547630754972806	0.453339410957274
176	Female	Control	21.75	15901	0.0376900476772069	0.421249023694432
177	Female	Control	21.75	16260	0.024851516504195	0.356089667766443
178	Female	Control	21.75	17102	0.11715079841524	0.517204029110942
179	Female	Control	21.75	18048	0.00670284242440958	0.412632077343797
180	Female	Control	21.75	18219	0.0933680145108234	0.318929034076384
181	Female	Control	21.75	18524	-0.00998363712342066	0.425899666461132
182	Female	Control	21.75	18735	0.0331957866914785	0.385900971887706
183	Female	Control	21.75	18809	0.147705651927383	0.451126941726253
184	Female	Control	21.75	19060	0.0340981572531158	0.540816946948718
185	Female	Control	21.75	20005	0.0301481080507238	0.362463327240657
186	Female	Control	21.75	20207	0.0740574422115478	0.239902503362331
187	Female	Control	21.75	20309	0.0398879122845883	0.441064400034574
188	Female	Control	21.75	20589	0.0396939881135802	0.556384959839161
189	Female	Control	21.75	20725	0.0589409944502602	0.261696306471797
190	Female	Control	21.75	21178	0.0432849436897664	0.370940799844409
191	Female	Control	21.75	21652	0.00501167035955021	0.458669613380384
192	Female	Control	21.75	21696	0.04412448875928	0.378473318313328
193	Female	Control	21.75	21866	0.078747810206853	0.33760477077408
194	Female	Control	21.75	22754	0.0360516220953628	0.525498434474562
195	Female	Control	21.75	22838	0.0583625746712656	0.425554562830388
196	Female	Control	21.75	22860	0.0819895585406385	0.505623980920586
197	Female	Control	21.75	23010	0.0431399435419457	0.419156817273507
198	Female	Control	21.75	23598	0.0213527626502402	0.407565680049842
199	Female	Control	21.75	23694	-0.0130107321334894	0.251315778683824
200	Female	Control	21.75	23920	0.0428013806465077	0.542710205697268
201	Female	Control	22.25	245	0.027564104301392	0.33649945072792
202	Female	Control	22.25	708	0.12301410421388	0.318931015692628
203	Female	Control	22.25	751	0.0606576254942067	0.499873621792453
204	Female	Control	22.25	978	0.0522350935453327	0.427271919656108
205	Female	Control	22.25	1092	0.0760200847922452	0.316694323375084
206	Female	Control	22.25	1196	0.0687548587209637	0.515768742058704
207	Female	Control	22.25	1224	0.162837410944903	0.355719739299392
208	Female	Control	22.25	1984	0.0833511913643559	0.38696910691609
209	Female	Control	22.25	2327	0.0869770355142928	0.348813512466517
210	Female	Control	22.25	2740	0.102723490059175	0.420781471093149
211	Female	Control	22.25	2846	0.0977915459653338	0.466792460150602
212	Female	Control	22.25	2939	0.140959447332317	0.483263343121634
213	Female	Control	22.25	3317	0.0771252032799325	0.437372866769892
214	Female	Control	22.25	3353	0.0888246555923494	0.311702959600055
215	Female	Control	22.25	3653	0.0899251795691356	0.371311259148087
216	Female	Control	22.25	3677	0.111466751007442	0.355995247852347
217	Female	Control	22.25	3682	0.162721942629231	0.396062173602084
218	Female	Control	22.25	4018	0.0631966077981269	0.297618867737118
219	Female	Control	22.25	4498	-0.0211819695756846	0.338135373463842
220	Female	Control	22.25	4749	0.136774439195228	0.368372372385552
221	Female	Control	22.25	4774	0.138283750540929	0.291626325950615
222	Female	Control	22.25	4869	0.0353977998429872	0.376612963864351
223	Female	Control	22.25	4941	0.154451956265854	0.374621042295785
224	Female	Control	22.25	5061	0.0797834507211698	0.272152938530907
225	Female	Control	22.25	5158	0.132162168762874	0.379369268996803
226	Female	Control	22.25	5320	0.103146480882675	0.281991882323394
227	Female	Control	22.25	5365	0.0766576553389972	0.398550211051739
228	Female	Control	22.25	5393	0.0955572319158648	0.348188783111555
229	Female	Control	22.25	5462	0.0370638245970575	0.565659052956788
230	Female	Control	22.25	5503	0.127065520383952	0.467362587615873
231	Female	Control	22.25	5531	0.0687670964553773	0.280844098744193
232	Female	Control	22.25	5563	0.0189322166329162	0.305821304501736
233	Female	Control	22.25	5648	0.07546889290179	0.328184246987284
234	Female	Control	22.25	5805	-0.00856964030809393	0.403956989376657
235	Female	Control	22.25	6180	0.0377064132550839	0.215030180562921
236	Female	Control	22.25	6292	0.102532275305838	0.368155328812799
237	Female	Control	22.25	6331	0.0865103131450327	0.277714375918773
238	Female	Control	22.25	6354	0.0952713029090532	0.36498456141055
239	Female	Control	22.25	6441	0.174488419438361	0.376465977446193
240	Female	Control	22.25	6998	0.0687680720803326	0.380119309931721
241	Female	Control	22.25	7142	0.0777307347098415	0.294042810807107
242	Female	Control	22.25	7623	0.077068771318787	0.331050376708819
243	Female	Control	22.25	7634	0.10043969830718	0.342485583841629
244	Female	Control	22.25	7843	0.116147862213517	0.353983936950431
245	Female	Control	22.25	7994	0.0497061831871492	0.213960104113615
246	Female	Control	22.25	8063	0.0797165424578963	0.312504730680824
247	Female	Control	22.25	8460	0.166761442891081	0.329949747880553
248	Female	Control	22.25	9399	0.118970536987689	0.493159243146498
249	Female	Control	22.25	9432	0.013094681647448	0.38220267913831
250	Female	Control	22.25	9812	0.133668473334866	0.470772022474671
251	Female	Control	22.25	9868	0.12547600513166	0.255491925063888
252	Female	Control	22.25	10215	0.107011175565071	0.454675060629049
253	Female	Control	22.25	10488	0.0331697161680772	0.51162252289729
254	Female	Control	22.25	10715	0.102288459620113	0.320985970851172
255	Female	Control	22.25	10808	0.190840481805496	0.469309365966083
256	Female	Control	22.25	10822	0.122364212306803	0.490861022099077
257	Female	Control	22.25	11619	0.12043203643038	0.275483766740912
258	Female	Control	22.25	11626	0.0777037636204409	0.448019831415702
259	Female	Control	22.25	11731	0.0489968130886077	0.31595094656542
260	Female	Control	22.25	11979	0.0587164674339992	0.398005794966002
261	Female	Control	22.25	12258	0.0551646599666342	0.461344070779139
262	Female	Control	22.25	12480	0.068797251757546	0.3282080817074
263	Female	Control	22.25	12521	0.132544360284646	0.302919017835802
264	Female	Control	22.25	13041	0.0403708449231357	0.31285470153525
265	Female	Control	22.25	13225	0.102853555112003	0.33594279821201
266	Female	Control	22.25	13300	0.00771604149061043	0.560022889821336
267	Female	Control	22.25	13410	0.07746938468528	0.349139088500286
268	Female	Control	22.25	13618	0.102432614668721	0.366627243662288
269	Female	Control	22.25	13638	0.0723194204892547	0.37944311941177
270	Female	Control	22.25	14431	0.168890912906818	0.280717761303088
271	Female	Control	22.25	14640	0.0791998764681841	0.376559690428441
272	Female	Control	22.25	14991	0.0629705231961871	0.470261388950475
273	Female	Control	22.25	15445	0.136037001100023	0.303158232894667
274	Female	Control	22.25	15592	0.164076558500133	0.375924158272771
275	Female	Control	22.25	15900	0.121900330205623	0.428238156856019
276	Female	Control	22.25	15901	0.0735913764359676	0.401471642532206
277	Female	Control	22.25	16260	0.075212739767657	0.355560443212572
278	Female	Control	22.25	17102	0.180947663583542	0.481295574240856
279	Female	Control	22.25	18048	0.0684922130613759	0.397865562095881
280	Female	Control	22.25	18219	0.167287532202233	0.329877031697623
281	Female	Control	22.25	18524	0.0205079622989218	0.411682462840856
282	Female	Control	22.25	18735	0.0854503446508019	0.376191980840355
283	Female	Control	22.25	18809	0.228872949455643	0.42771136896702
284	Female	Control	22.25	19060	0.0881481443765307	0.521806520328532
285	Female	Control	22.25	20005	0.0866333637733601	0.350963745912652
286	Female	Control	22.25	20207	0.126539526567081	0.235393030600465
287	Female	Control	22.25	20309	0.0863055867354637	0.403880277877334
288	Female	Control	22.25	20589	0.0844604604425811	0.518547250328701
289	Female	Control	22.25	20725	0.0985183382480636	0.281693389682976
290	Female	Control	22.25	21178	0.105192127102415	0.364678080570342
291	Female	Control	22.25	21652	0.0606987191343192	0.422306728418358
292	Female	Control	22.25	21696	0.0976006519261405	0.355658258464008
293	Female	Control	22.25	21866	0.144635659781668	0.322907882166438
294	Female	Control	22.25	22754	0.0916646869837724	0.499435665729251
295	Female	Control	22.25	22838	0.113921383128066	0.410431721172919
296	Female	Control	22.25	22860	0.143399159542392	0.474448453845638
297	Female	Control	22.25	23010	0.111557955978496	0.405960096031318
298	Female	Control	22.25	23598	0.0795860914772693	0.381824156800448
299	Female	Control	22.25	23694	0.0185220370872723	0.237129976453848
300	Female	Control	22.25	23920	0.095309470277944	0.506915194637553
301	Female	Control	22.75	245	0.0327785563349656	0.298072250669593
302	Female	Control	22.75	708	0.126739746152525	0.324582354717523
303	Female	Control	22.75	751	0.0433064637891527	0.488059658714525
304	Female	Control	22.75	978	0.0420539840732715	0.427731765875611
305	Female	Control	22.75	1092	0.0732438021622901	0.339106946169987
306	Female	Control	22.75	1196	0.0562600582727403	0.514361002850153
307	Female	Control	22.75	1224	0.164063441874803	0.326861567033461
308	Female	Control	22.75	1984	0.0822088347651496	0.411935340595309
309	Female	Control	22.75	2327	0.0451962907240357	0.341675046095854
310	Female	Control	22.75	2740	0.113795144111604	0.411678768136306
311	Female	Control	22.75	2846	0.111347455376437	0.448491224859064
312	Female	Control	22.75	2939	0.156147815765535	0.461693303261901
313	Female	Control	22.75	3317	0.0724160483280427	0.404217857084658
314	Female	Control	22.75	3353	0.0637945647433409	0.30892556877068
315	Female	Control	22.75	3653	0.0728376148414368	0.356506095678876
316	Female	Control	22.75	3677	0.101378312774569	0.357571757889891
317	Female	Control	22.75	3682	0.160079268040826	0.388070791183256
318	Female	Control	22.75	4018	0.060151602694559	0.299889039141249
319	Female	Control	22.75	4498	-0.0213534004119169	0.341277393864532
320	Female	Control	22.75	4749	0.142809495688485	0.355833448523967
321	Female	Control	22.75	4774	0.127367146917494	0.290339955145965
322	Female	Control	22.75	4869	0.0380297601520175	0.358389989790889
323	Female	Control	22.75	4941	0.134017065653494	0.370129785995364
324	Female	Control	22.75	5061	0.0784648408918043	0.279347777472412
325	Female	Control	22.75	5158	0.134090342287385	0.38571017407412
326	Female	Control	22.75	5320	0.0735573237316398	0.277084445487698
327	Female	Control	22.75	5365	0.0730924478308431	0.371521873177099
328	Female	Control	22.75	5393	0.0767635824388385	0.366987188537792
329	Female	Control	22.75	5462	0.0239497495114179	0.568832776530548
330	Female	Control	22.75	5503	0.142909246402824	0.44684085923241
331	Female	Control	22.75	5531	0.0583204579919281	0.28646837369806
332	Female	Control	22.75	5563	0.00755554629906254	0.320685565675622
333	Female	Control	22.75	5648	0.0717898928724481	0.328121567674784
334	Female	Control	22.75	5805	-0.0266659215611462	0.400116636741774
335	Female	Control	22.75	6180	0.0195145114594233	0.241784312074675
336	Female	Control	22.75	6292	0.088691992202312	0.356374471627017
337	Female	Control	22.75	6331	0.0954653538915549	0.260637132238667
338	Female	Control	22.75	6354	0.0975411171312722	0.355399731838684
339	Female	Control	22.75	6441	0.165843457765644	0.378845420974104
340	Female	Control	22.75	6998	0.0717067946756392	0.401532529443647
341	Female	Control	22.75	7142	0.0615053222429358	0.310826212061901
342	Female	Control	22.75	7623	0.0682100685854388	0.321265296595565
343	Female	Control	22.75	7634	0.117213314098098	0.360775229787882
344	Female	Control	22.75	7843	0.111554136419439	0.376706622763004
345	Female	Control	22.75	7994	0.050112762792958	0.235893084839614
346	Female	Control	22.75	8063	0.0807685947639328	0.309633828522906
347	Female	Control	22.75	8460	0.175084266698125	0.337786228029721
348	Female	Control	22.75	9399	0.0883250244166923	0.481648889968079
349	Female	Control	22.75	9432	0.0223827905069032	0.379407101380437
350	Female	Control	22.75	9812	0.122401534552832	0.457156922965224
351	Female	Control	22.75	9868	0.118349428235427	0.244729581632788
352	Female	Control	22.75	10215	0.0874991045672291	0.436137647514395
353	Female	Control	22.75	10488	0.0318249632593571	0.479175623299674
354	Female	Control	22.75	10715	0.108932911921099	0.350951805560443
355	Female	Control	22.75	10808	0.158940152066777	0.48159885046424
356	Female	Control	22.75	10822	0.123214928885507	0.477737242818192
357	Female	Control	22.75	11619	0.112716466714399	0.28287635799504
358	Female	Control	22.75	11626	0.0467684505479844	0.465305301146975
359	Female	Control	22.75	11731	0.00826147462545678	0.331205206706756
360	Female	Control	22.75	11979	0.0437213238755849	0.39265093727621
361	Female	Control	22.75	12258	0.0680744413029138	0.44313287943902
362	Female	Control	22.75	12480	0.0750577162525222	0.33176565268542
363	Female	Control	22.75	12521	0.116716983879364	0.282606003047691
364	Female	Control	22.75	13041	0.0147478159280509	0.327572145156793
365	Female	Control	22.75	13225	0.0797253668096655	0.309095523847507
366	Female	Control	22.75	13300	0.0283144434053035	0.560773827011536
367	Female	Control	22.75	13410	0.0638558532323751	0.341139785458281
368	Female	Control	22.75	13618	0.0794464794645048	0.375783168043766
369	Female	Control	22.75	13638	0.0669176828747066	0.38925612168565
370	Female	Control	22.75	14431	0.171810924133415	0.261241181484454
371	Female	Control	22.75	14640	0.089725784534264	0.370856760359797
372	Female	Control	22.75	14991	0.0395577339456033	0.469397686951106
373	Female	Control	22.75	15445	0.136505337306392	0.309261909441962
374	Female	Control	22.75	15592	0.132405338360429	0.359944571893588
375	Female	Control	22.75	15900	0.104935894201201	0.409144460920355
376	Female	Control	22.75	15901	0.0726140954260413	0.393582313128792
377	Female	Control	22.75	16260	0.0580504743114612	0.341764377664474
378	Female	Control	22.75	17102	0.160170829739737	0.467076435678889
379	Female	Control	22.75	18048	0.0462030428158402	0.399021154192624
380	Female	Control	22.75	18219	0.132107867777713	0.353007821075526
381	Female	Control	22.75	18524	-0.00228638205667822	0.373613071050969
382	Female	Control	22.75	18735	0.0598824478799058	0.38151535804828
383	Female	Control	22.75	18809	0.202653288653891	0.43368353447025
384	Female	Control	22.75	19060	0.0718435535439924	0.504899287052094
385	Female	Control	22.75	20005	0.0771694190511741	0.330890277116043
386	Female	Control	22.75	20207	0.129851294959218	0.260493036204431
387	Female	Control	22.75	20309	0.0869605709457017	0.409659901593503
388	Female	Control	22.75	20589	0.0750863425367695	0.517544465165259
389	Female	Control	22.75	20725	0.102045823175823	0.266084474622369
390	Female	Control	22.75	21178	0.0917086555872265	0.374350964009041
391	Female	Control	22.75	21652	0.0529098142969603	0.425402150328439
392	Female	Control	22.75	21696	0.0914749059709552	0.365544296271109
393	Female	Control	22.75	21866	0.151673860168098	0.315984912896284
394	Female	Control	22.75	22754	0.073416709719449	0.50230732680546
395	Female	Control	22.75	22838	0.118836539556667	0.410324218888724
396	Female	Control	22.75	22860	0.145903251993687	0.46921231055871
397	Female	Control	22.75	23010	0.11480822310873	0.430015513312702
398	Female	Control	22.75	23598	0.077452163011457	0.394068840558725
399	Female	Control	22.75	23694	0.0230348431503483	0.21406943472271
400	Female	Control	22.75	23920	0.0733542705629758	0.479640394373025
401	Female	Control	23.25	245	0.0344108274501851	0.303952638958362
402	Female	Control	23.25	708	0.114529732733545	0.331602068781343
403	Female	Control	23.25	751	0.0442568839034628	0.479516582301989
404	Female	Control	23.25	978	0.0346950276077581	0.425202638104986
405	Female	Control	23.25	1092	0.0642870044697148	0.344746471658337
406	Female	Control	23.25	1196	0.0521236108999692	0.520429801572523
407	Female	Control	23.25	1224	0.141132836676054	0.349754957132963
408	Female	Control	23.25	1984	0.068216255183325	0.386173425348248
409	Female	Control	23.25	2327	0.0415361737197185	0.336955574661173
410	Female	Control	23.25	2740	0.103766806896776	0.433441394567292
411	Female	Control	23.25	2846	0.0947735697842303	0.441529337332493
412	Female	Control	23.25	2939	0.133456160999745	0.453616139692485
413	Female	Control	23.25	3317	0.0681045831867629	0.389377206585939
414	Female	Control	23.25	3353	0.069279247889644	0.303859423092789
415	Female	Control	23.25	3653	0.0642484733702306	0.392960388884201
416	Female	Control	23.25	3677	0.107094266697467	0.353950691230528
417	Female	Control	23.25	3682	0.148268432362186	0.387050808815918
418	Female	Control	23.25	4018	0.0538211353964086	0.305344608507192
419	Female	Control	23.25	4498	-0.0111207638581228	0.337760226595219
420	Female	Control	23.25	4749	0.121323785916804	0.348112705524766
421	Female	Control	23.25	4774	0.121467375371929	0.308326419443855
422	Female	Control	23.25	4869	0.0410509408528541	0.376518569721077
423	Female	Control	23.25	4941	0.124240359575247	0.367208734333275
424	Female	Control	23.25	5061	0.0741286201795073	0.276543052774317
425	Female	Control	23.25	5158	0.126728243022472	0.389931285217968
426	Female	Control	23.25	5320	0.0602801908430228	0.280442537913193
427	Female	Control	23.25	5365	0.0851943259721251	0.348075196056456
428	Female	Control	23.25	5393	0.0761877899089868	0.361958912415255
429	Female	Control	23.25	5462	0.0146434572662832	0.555254055400745
430	Female	Control	23.25	5503	0.131344191509908	0.447650645917626
431	Female	Control	23.25	5531	0.0444834338452816	0.29584648555483
432	Female	Control	23.25	5563	0.00350296854125612	0.313594559824813
433	Female	Control	23.25	5648	0.0699155034965214	0.333171073562086
434	Female	Control	23.25	5805	-0.0292181516586609	0.418958409262383
435	Female	Control	23.25	6180	0.00804599949054107	0.229764985918355
436	Female	Control	23.25	6292	0.0790098672828935	0.355260311222156
437	Female	Control	23.25	6331	0.0873455913307938	0.254562505736218
438	Female	Control	23.25	6354	0.093169933070986	0.349970322269749
439	Female	Control	23.25	6441	0.157568273219956	0.372133830949262
440	Female	Control	23.25	6998	0.0580084234879512	0.376190839040376
441	Female	Control	23.25	7142	0.0567541267670904	0.286870570016997
442	Female	Control	23.25	7623	0.0786876762300617	0.322176840288433
443	Female	Control	23.25	7634	0.0997195527665694	0.362237089521721
444	Female	Control	23.25	7843	0.0920153597558895	0.371869180415893
445	Female	Control	23.25	7994	0.0503097119340572	0.247993785785435
446	Female	Control	23.25	8063	0.0763303046275286	0.303671100075337
447	Female	Control	23.25	8460	0.137324975582909	0.348743158876493
448	Female	Control	23.25	9399	0.0935949680284362	0.461508480044491
449	Female	Control	23.25	9432	0.0226448160417251	0.394304557591795
450	Female	Control	23.25	9812	0.100817893371345	0.502315661240505
451	Female	Control	23.25	9868	0.116117643381556	0.269300471841892
452	Female	Control	23.25	10215	0.0890804032722899	0.439384695655861
453	Female	Control	23.25	10488	0.0166670865967322	0.474535493039062
454	Female	Control	23.25	10715	0.115255046948883	0.349071381296859
455	Female	Control	23.25	10808	0.158000148876694	0.485505061624538
456	Female	Control	23.25	10822	0.110136318158922	0.464470185591494
457	Female	Control	23.25	11619	0.111441452112833	0.267905093447039
458	Female	Control	23.25	11626	0.0384585488714853	0.466699183432941
459	Female	Control	23.25	11731	0.013596527442753	0.331038783364796
460	Female	Control	23.25	11979	0.0474573407257312	0.400006371549041
461	Female	Control	23.25	12258	0.0602681701113391	0.43674843707669
462	Female	Control	23.25	12480	0.0666007064474901	0.33128757257084
463	Female	Control	23.25	12521	0.118272128260411	0.270536389537414
464	Female	Control	23.25	13041	0.0162971784594462	0.336466705042559
465	Female	Control	23.25	13225	0.0668304785149787	0.327328262601111
466	Female	Control	23.25	13300	0.0360239231714137	0.530461630446149
467	Female	Control	23.25	13410	0.0649310408155761	0.33917971333502
468	Female	Control	23.25	13618	0.0943943363503598	0.363808544475648
469	Female	Control	23.25	13638	0.0766395553045149	0.37207514293994
470	Female	Control	23.25	14431	0.162386133770097	0.263026345026005
471	Female	Control	23.25	14640	0.0814141172967171	0.382501324663324
472	Female	Control	23.25	14991	0.0324980600121754	0.483165336705165
473	Female	Control	23.25	15445	0.130972059311379	0.292253195083227
474	Female	Control	23.25	15592	0.122790964919786	0.355347299829018
475	Female	Control	23.25	15900	0.105198433231552	0.404324395281891
476	Female	Control	23.25	15901	0.0583951070884804	0.403101998981895
477	Female	Control	23.25	16260	0.0640470433361316	0.340151611519855
478	Female	Control	23.25	17102	0.147098621655522	0.472951454491256
479	Female	Control	23.25	18048	0.0562082622772108	0.404812560096202
480	Female	Control	23.25	18219	0.118901489416008	0.341356046817555
481	Female	Control	23.25	18524	-0.00246350072472226	0.383053510877494
482	Female	Control	23.25	18735	0.0704352022583062	0.378418192286864
483	Female	Control	23.25	18809	0.190751328439899	0.422635655093356
484	Female	Control	23.25	19060	0.0758095889099433	0.487438955977304
485	Female	Control	23.25	20005	0.0766428792389851	0.345455170294645
486	Female	Control	23.25	20207	0.118717980971912	0.245554457077872
487	Female	Control	23.25	20309	0.0844554277829886	0.40945384424732
488	Female	Control	23.25	20589	0.0801206860817675	0.505324743304263
489	Female	Control	23.25	20725	0.0910773923678413	0.284728230721908
490	Female	Control	23.25	21178	0.0878941372133661	0.363412016284289
491	Female	Control	23.25	21652	0.051285852783747	0.413694873326039
492	Female	Control	23.25	21696	0.0791172521923839	0.377110326374403
493	Female	Control	23.25	21866	0.15144820362661	0.304698309406448
494	Female	Control	23.25	22754	0.0713874252218216	0.497044323307546
495	Female	Control	23.25	22838	0.107789134515323	0.411998335803954
496	Female	Control	23.25	22860	0.130635775988552	0.487246682897523
497	Female	Control	23.25	23010	0.103660382081967	0.433360087354961
498	Female	Control	23.25	23598	0.0711721448319194	0.402876043523881
499	Female	Control	23.25	23694	0.0303258681452166	0.219175983990659
500	Female	Control	23.25	23920	0.0691986147082428	0.503483589379511
501	Female	Control	23.75	245	0.0707525063226012	0.299982065812646
502	Female	Control	23.75	708	0.175922751704136	0.302556896899266
503	Female	Control	23.75	751	0.0724150297657516	0.471550699412137
504	Female	Control	23.75	978	0.068068444927415	0.417268269827614
505	Female	Control	23.75	1092	0.154162891624045	0.343620053173123
506	Female	Control	23.75	1196	0.0927116562984515	0.502780265599871
507	Female	Control	23.75	1224	0.19129787114397	0.306398228176936
508	Female	Control	23.75	1984	0.131470312484724	0.378230127310617
509	Female	Control	23.75	2327	0.0790345242131729	0.319089092164507
510	Female	Control	23.75	2740	0.189774423118863	0.389070015479521
511	Female	Control	23.75	2846	0.157325482397248	0.426472433666924
512	Female	Control	23.75	2939	0.178769266104015	0.431499992409601
513	Female	Control	23.75	3317	0.117578590714714	0.380839428991811
514	Female	Control	23.75	3353	0.119616310624039	0.298017496196133
515	Female	Control	23.75	3653	0.117112583060973	0.357254891648329
516	Female	Control	23.75	3677	0.17149137702808	0.351946372856177
517	Female	Control	23.75	3682	0.208435860432028	0.354823996389557
518	Female	Control	23.75	4018	0.10661945890284	0.301580453584967
519	Female	Control	23.75	4498	0.0315593471620081	0.328891819820312
520	Female	Control	23.75	4749	0.200523988869579	0.331300832482583
521	Female	Control	23.75	4774	0.18658350569361	0.297992289188994
522	Female	Control	23.75	4869	0.102276162109207	0.361704714749373
523	Female	Control	23.75	4941	0.193481921067679	0.355945505945422
524	Female	Control	23.75	5061	0.124853636683494	0.269303794494078
525	Female	Control	23.75	5158	0.195521911717779	0.373234416218544
526	Female	Control	23.75	5320	0.129544070893495	0.267246228293798
527	Female	Control	23.75	5365	0.150368085821235	0.334727510543983
528	Female	Control	23.75	5393	0.15402314437394	0.342600120816707
529	Female	Control	23.75	5462	0.0638873554282789	0.542620176725698
530	Female	Control	23.75	5503	0.17729223887801	0.431091525018083
531	Female	Control	23.75	5531	0.0885762355628231	0.298447992021149
532	Female	Control	23.75	5563	0.0139677327016112	0.33297043318923
533	Female	Control	23.75	5648	0.113295273373655	0.326212330313019
534	Female	Control	23.75	5805	-0.00158428929265153	0.397281014080734
535	Female	Control	23.75	6180	0.0669112346100924	0.213241739201661
536	Female	Control	23.75	6292	0.151162055804895	0.327193625102813
537	Female	Control	23.75	6331	0.143352973574466	0.256968763773535
538	Female	Control	23.75	6354	0.166657521753966	0.342428086428062
539	Female	Control	23.75	6441	0.247699930515464	0.370956089647093
540	Female	Control	23.75	6998	0.141108110764089	0.388691277181245
541	Female	Control	23.75	7142	0.120899292432096	0.296520981720296
542	Female	Control	23.75	7623	0.136123148848111	0.300646695408382
543	Female	Control	23.75	7634	0.141935297401457	0.337764878890043
544	Female	Control	23.75	7843	0.141959708363288	0.361013834730292
545	Female	Control	23.75	7994	0.114572688582286	0.246709200478533
546	Female	Control	23.75	8063	0.159916993991092	0.294059576298951
547	Female	Control	23.75	8460	0.248906828564021	0.324616516618737
548	Female	Control	23.75	9399	0.165723894019764	0.425748479361203
549	Female	Control	23.75	9432	0.0610567145249725	0.366703709094981
550	Female	Control	23.75	9812	0.153775714239016	0.457049802194436
551	Female	Control	23.75	9868	0.175517554609447	0.259334310776882
552	Female	Control	23.75	10215	0.135237843935803	0.401299943860228
553	Female	Control	23.75	10488	0.0595152960554434	0.434322496289844
554	Female	Control	23.75	10715	0.17045937496622	0.350454243852133
555	Female	Control	23.75	10808	0.229624722239503	0.474412619568211
556	Female	Control	23.75	10822	0.167140706747093	0.4363191279603
557	Female	Control	23.75	11619	0.168083776848223	0.250526004771489
558	Female	Control	23.75	11626	0.0808637061424654	0.433649263065641
559	Female	Control	23.75	11731	0.0503781519530951	0.325119618633728
560	Female	Control	23.75	11979	0.090219114016078	0.368157364062536
561	Female	Control	23.75	12258	0.111363430077645	0.434342912727749
562	Female	Control	23.75	12480	0.106421629425871	0.324991486329548
563	Female	Control	23.75	12521	0.1879562462849	0.264504897440587
564	Female	Control	23.75	13041	0.0516067026719235	0.332048380786121
565	Female	Control	23.75	13225	0.108171951495736	0.287024349090435
566	Female	Control	23.75	13300	0.0989463096018258	0.510275290966515
567	Female	Control	23.75	13410	0.108744369479517	0.305308916204017
568	Female	Control	23.75	13618	0.145242133274134	0.347494125396904
569	Female	Control	23.75	13638	0.130830607928353	0.383430527307712
570	Female	Control	23.75	14431	0.260129280735216	0.246462791074517
571	Female	Control	23.75	14640	0.132017541171945	0.326144584102542
572	Female	Control	23.75	14991	0.072088082137088	0.456379941305036
573	Female	Control	23.75	15445	0.186131891941132	0.28984952448577
574	Female	Control	23.75	15592	0.188713970848427	0.325196870646755
575	Female	Control	23.75	15900	0.166404006693093	0.377951465083142
576	Female	Control	23.75	15901	0.110038989705851	0.384067499547263
577	Female	Control	23.75	16260	0.133100185099732	0.308338565475958
578	Female	Control	23.75	17102	0.214488120464758	0.454408217975397
579	Female	Control	23.75	18048	0.086271496164876	0.387264268591506
580	Female	Control	23.75	18219	0.174425118611333	0.363282877717384
581	Female	Control	23.75	18524	0.0356877007761174	0.340066590069795
582	Female	Control	23.75	18735	0.161631358209594	0.356461490541653
583	Female	Control	23.75	18809	0.256342976561398	0.40897900064849
584	Female	Control	23.75	19060	0.116021409059122	0.447723992529293
585	Female	Control	23.75	20005	0.153800779229207	0.322337325924267
586	Female	Control	23.75	20207	0.192070848843023	0.263098862645272
587	Female	Control	23.75	20309	0.125143364089942	0.403559956991602
588	Female	Control	23.75	20589	0.138183639919544	0.504511790700677
589	Female	Control	23.75	20725	0.163302112165831	0.261667587689924
590	Female	Control	23.75	21178	0.139620141349662	0.348408942168331
591	Female	Control	23.75	21652	0.0928619386245099	0.406259552045899
592	Female	Control	23.75	21696	0.137646534214927	0.364454859054155
593	Female	Control	23.75	21866	0.204350981593612	0.290222000449935
594	Female	Control	23.75	22754	0.131207093540195	0.465525097023148
595	Female	Control	23.75	22838	0.177928116773474	0.36270592906784
596	Female	Control	23.75	22860	0.188011239965162	0.447845941743192
597	Female	Control	23.75	23010	0.16953388422499	0.411111526606596
598	Female	Control	23.75	23598	0.109223085889639	0.371846492662662
599	Female	Control	23.75	23694	0.0542219301439784	0.20440718512977
600	Female	Control	23.75	23920	0.119906604071384	0.45358610253827
601	Female	Control	24.25	245	0.0189618189574889	0.30928793731855
602	Female	Control	24.25	708	0.101938073154342	0.298953537777904
603	Female	Control	24.25	751	0.0248087895722266	0.437883516926918
604	Female	Control	24.25	978	0.00843358530985227	0.418565657545413
605	Female	Control	24.25	1092	0.0452495701464202	0.328579269474459
606	Female	Control	24.25	1196	0.0367122359289088	0.503908562834482
607	Female	Control	24.25	1224	0.122580772051992	0.313677780973004
608	Female	Control	24.25	1984	0.0558884706476111	0.362242989673582
609	Female	Control	24.25	2327	0.0253378071057913	0.30996805994238
610	Female	Control	24.25	2740	0.0843235691687378	0.448537980934888
611	Female	Control	24.25	2846	0.0763138090480003	0.425286588420094
612	Female	Control	24.25	2939	0.106625138036695	0.420456694152657
613	Female	Control	24.25	3317	0.0421357998711331	0.392268168624611
614	Female	Control	24.25	3353	0.0536880744435367	0.272780448027198
615	Female	Control	24.25	3653	0.0552971630585294	0.357741148059191
616	Female	Control	24.25	3677	0.0742210769793123	0.34432196648918
617	Female	Control	24.25	3682	0.109222563348107	0.365226033015304
618	Female	Control	24.25	4018	0.0256076520572546	0.313184243357137
619	Female	Control	24.25	4498	-0.0301694891618758	0.305851435761732
620	Female	Control	24.25	4749	0.0980025711004943	0.34682937890498
621	Female	Control	24.25	4774	0.111372832038352	0.295141596364097
622	Female	Control	24.25	4869	0.0286530360804535	0.334061610630786
623	Female	Control	24.25	4941	0.0985838924121989	0.334739180999881
624	Female	Control	24.25	5061	0.051170592815931	0.233624689698854
625	Female	Control	24.25	5158	0.103781157817182	0.355256480985006
626	Female	Control	24.25	5320	0.0377390299073331	0.26026601389665
627	Female	Control	24.25	5365	0.0663540500114998	0.339936138793017
628	Female	Control	24.25	5393	0.0645506996560466	0.334217544318364
629	Female	Control	24.25	5462	-0.0055123750768215	0.532823919611323
630	Female	Control	24.25	5503	0.112264320776946	0.414057254480961
631	Female	Control	24.25	5531	0.0290068591869008	0.269424263364142
632	Female	Control	24.25	5563	-0.0174537786532552	0.331790009815518
633	Female	Control	24.25	5648	0.0375244495580725	0.320869400935309
634	Female	Control	24.25	5805	-0.0472927206720856	0.414513901384507
635	Female	Control	24.25	6180	-0.00211906753392373	0.196689148952523
636	Female	Control	24.25	6292	0.0577956009554448	0.310356951074546
637	Female	Control	24.25	6331	0.0752396724482542	0.240306976082497
638	Female	Control	24.25	6354	0.0686616309761228	0.332715094407393
639	Female	Control	24.25	6441	0.147965031608568	0.370049995937319
640	Female	Control	24.25	6998	0.0345278433482939	0.368311069942928
641	Female	Control	24.25	7142	0.0336811119261595	0.255977973717271
642	Female	Control	24.25	7623	0.0352084561779075	0.338272878165677
643	Female	Control	24.25	7634	0.0913775254102168	0.329109181791345
644	Female	Control	24.25	7843	0.0717295401217768	0.349627602241797
645	Female	Control	24.25	7994	0.0370808130243241	0.235949417379434
646	Female	Control	24.25	8063	0.0626804919362522	0.300931921977088
647	Female	Control	24.25	8460	0.112633441537584	0.325369608340088
648	Female	Control	24.25	9399	0.0729585898157018	0.454708349652313
649	Female	Control	24.25	9432	0.0090529135948251	0.391521644100919
650	Female	Control	24.25	9812	0.0843728830747762	0.451988849681247
651	Female	Control	24.25	9868	0.0979919851420538	0.244031421675143
652	Female	Control	24.25	10215	0.062945904808592	0.382636294143634
653	Female	Control	24.25	10488	0.00334346200362643	0.437936271206937
654	Female	Control	24.25	10715	0.0870834828209088	0.379333151570098
655	Female	Control	24.25	10808	0.137830397835261	0.478677136155311
656	Female	Control	24.25	10822	0.0798581433231823	0.456013392298559
657	Female	Control	24.25	11619	0.0967635349169009	0.250090421413947
658	Female	Control	24.25	11626	0.000996854605396364	0.439718189097886
659	Female	Control	24.25	11731	-0.000439816031260823	0.323232590028021
660	Female	Control	24.25	11979	0.0250322942573933	0.369083920636941
661	Female	Control	24.25	12258	0.0445855766772483	0.42831375039166
662	Female	Control	24.25	12480	0.0581094740718775	0.308343459902321
663	Female	Control	24.25	12521	0.0928683731510162	0.272191201717124
664	Female	Control	24.25	13041	-0.0148046351282212	0.349063140667905
665	Female	Control	24.25	13225	0.0541189844689441	0.293053059610653
666	Female	Control	24.25	13300	0.0174270027068404	0.514312529659317
667	Female	Control	24.25	13410	0.0470345051058053	0.301312286634049
668	Female	Control	24.25	13618	0.0569123825633579	0.354664555910904
669	Female	Control	24.25	13638	0.0694072272344353	0.375881105514364
670	Female	Control	24.25	14431	0.142686878583451	0.252399487752117
671	Female	Control	24.25	14640	0.0570729689256618	0.342732796250476
672	Female	Control	24.25	14991	0.0112948865166172	0.458892257549417
673	Female	Control	24.25	15445	0.102313321773528	0.297661089159542
674	Female	Control	24.25	15592	0.0901838230095705	0.34857874246669
675	Female	Control	24.25	15900	0.0825996429672956	0.369970740125351
676	Female	Control	24.25	15901	0.0325912150979029	0.360114123234982
677	Female	Control	24.25	16260	0.041957148796082	0.275110944180533
678	Female	Control	24.25	17102	0.118785855988236	0.475280676328449
679	Female	Control	24.25	18048	0.0420085033851798	0.372631998308158
680	Female	Control	24.25	18219	0.0966742709775749	0.306771774684279
681	Female	Control	24.25	18524	-0.0205565170476589	0.308396850344187
682	Female	Control	24.25	18735	0.0473748399428589	0.341009633323701
683	Female	Control	24.25	18809	0.163854998372498	0.406353333334626
684	Female	Control	24.25	19060	0.0452001677564176	0.451292051822446
685	Female	Control	24.25	20005	0.0517592808338375	0.317373243389106
686	Female	Control	24.25	20207	0.0988966677346421	0.270814223312385
687	Female	Control	24.25	20309	0.06029182752281	0.399870671043073
688	Female	Control	24.25	20589	0.0513562700975228	0.501090554416212
689	Female	Control	24.25	20725	0.067913253737057	0.230491193328042
690	Female	Control	24.25	21178	0.0753803882866373	0.338298870684179
691	Female	Control	24.25	21652	0.0331914665908996	0.404655986166177
692	Female	Control	24.25	21696	0.0615354319763075	0.364994546367961
693	Female	Control	24.25	21866	0.132236304201262	0.269864167664134
694	Female	Control	24.25	22754	0.0445225547014161	0.447735217350896
695	Female	Control	24.25	22838	0.0851777656797457	0.394048280006762
696	Female	Control	24.25	22860	0.115714037099783	0.435997311519869
697	Female	Control	24.25	23010	0.0898553376097479	0.423428895193438
698	Female	Control	24.25	23598	0.0507658880098507	0.371110382673124
699	Female	Control	24.25	23694	0.00530838450139023	0.184334962835912
700	Female	Control	24.25	23920	0.0504524682047408	0.475291381817811
701	Female	Control	24.75	245	0.050781113017656	0.312527581581714
702	Female	Control	24.75	708	0.132259966434585	0.313829624353747
703	Female	Control	24.75	751	0.0611472866729786	0.433292074785184
704	Female	Control	24.75	978	0.0469212522216211	0.398862708873468
705	Female	Control	24.75	1092	0.0974666008284991	0.323384387006885
706	Female	Control	24.75	1196	0.0702446432105138	0.473342511261317
707	Female	Control	24.75	1224	0.158666505725014	0.340480689697178
708	Female	Control	24.75	1984	0.089671469050275	0.359790398432752
709	Female	Control	24.75	2327	0.0423557128859411	0.305078319992562
710	Female	Control	24.75	2740	0.121247797128069	0.42654883148745
711	Female	Control	24.75	2846	0.12863621586744	0.398195584808388
712	Female	Control	24.75	2939	0.13636196592541	0.410239964081503
713	Female	Control	24.75	3317	0.0925316605652938	0.350377720709562
714	Female	Control	24.75	3353	0.0904315010262794	0.276299393768403
715	Female	Control	24.75	3653	0.0803316078221684	0.37647551074836
716	Female	Control	24.75	3677	0.13232187803572	0.338703118134037
717	Female	Control	24.75	3682	0.166499631203968	0.350297317024042
718	Female	Control	24.75	4018	0.0820344429982754	0.310733077292301
719	Female	Control	24.75	4498	0.00690334126571043	0.319681293651809
720	Female	Control	24.75	4749	0.15267659737167	0.350732845597829
721	Female	Control	24.75	4774	0.167621534069535	0.308239847661334
722	Female	Control	24.75	4869	0.0708137028117607	0.343842154480636
723	Female	Control	24.75	4941	0.13707531253907	0.352032958577852
724	Female	Control	24.75	5061	0.0944368009597764	0.217244898735587
725	Female	Control	24.75	5158	0.155896952554353	0.336992122556927
726	Female	Control	24.75	5320	0.0865098920970009	0.279788318079974
727	Female	Control	24.75	5365	0.13304934282277	0.335721258778475
728	Female	Control	24.75	5393	0.111331492947201	0.349929517857662
729	Female	Control	24.75	5462	0.0275453994496735	0.533119953629654
730	Female	Control	24.75	5503	0.15381831901029	0.392904478217208
731	Female	Control	24.75	5531	0.0734102320278857	0.276187449235233
732	Female	Control	24.75	5563	0.0184277091813017	0.303199388763072
733	Female	Control	24.75	5648	0.094032000014794	0.310566961004357
734	Female	Control	24.75	5805	-0.026834719021631	0.391635032151249
735	Female	Control	24.75	6180	0.0475821803477106	0.187597439506957
736	Female	Control	24.75	6292	0.104355343651141	0.326736087201769
737	Female	Control	24.75	6331	0.127226623997677	0.233237333929461
738	Female	Control	24.75	6354	0.122924763960042	0.336503683276703
739	Female	Control	24.75	6441	0.21844514353995	0.333845259212783
740	Female	Control	24.75	6998	0.0924135157418755	0.365339484677706
741	Female	Control	24.75	7142	0.0880724712495509	0.240844625013113
742	Female	Control	24.75	7623	0.0889961376261194	0.335108665260715
743	Female	Control	24.75	7634	0.120266160572371	0.343475806743754
744	Female	Control	24.75	7843	0.110223367551992	0.335830932950065
745	Female	Control	24.75	7994	0.0828008069242265	0.2257766310516
746	Female	Control	24.75	8063	0.104658313773942	0.302572411111863
747	Female	Control	24.75	8460	0.186635179025956	0.280923701482071
748	Female	Control	24.75	9399	0.132654729620959	0.427152187325872
749	Female	Control	24.75	9432	0.0245982839832501	0.386492072496331
750	Female	Control	24.75	9812	0.128399076459391	0.45963042109681
751	Female	Control	24.75	9868	0.151251381158252	0.237257908569815
752	Female	Control	24.75	10215	0.12204211101777	0.373000804223356
753	Female	Control	24.75	10488	0.0514884300660429	0.403008400883817
754	Female	Control	24.75	10715	0.134152511034947	0.37240469601464
755	Female	Control	24.75	10808	0.20444908860338	0.444247323376765
756	Female	Control	24.75	10822	0.124089108799565	0.440108516493758
757	Female	Control	24.75	11619	0.143996823516803	0.244874150137664
758	Female	Control	24.75	11626	0.0326066286164058	0.407479329826251
759	Female	Control	24.75	11731	0.0405124245250048	0.29164941026138
760	Female	Control	24.75	11979	0.0722220802378075	0.352577383940078
761	Female	Control	24.75	12258	0.0829583915563746	0.412009496131596
762	Female	Control	24.75	12480	0.0829148473818141	0.2933332015964
763	Female	Control	24.75	12521	0.147761273021718	0.263911745827168
764	Female	Control	24.75	13041	0.00442075609444095	0.364928683553906
765	Female	Control	24.75	13225	0.0821242859068242	0.299599182551717
766	Female	Control	24.75	13300	0.0699297928207909	0.466664015089195
767	Female	Control	24.75	13410	0.0849187375295169	0.301197051691408
768	Female	Control	24.75	13618	0.114081952483217	0.356964462880099
769	Female	Control	24.75	13638	0.0984787911962748	0.375163900920571
770	Female	Control	24.75	14431	0.200962313920885	0.254923414750688
771	Female	Control	24.75	14640	0.104908911368962	0.330604913413315
772	Female	Control	24.75	14991	0.035870334744592	0.438049366821396
773	Female	Control	24.75	15445	0.148345493488523	0.292781537204061
774	Female	Control	24.75	15592	0.137506654449769	0.328423786738316
775	Female	Control	24.75	15900	0.139291461225814	0.381142729280476
776	Female	Control	24.75	15901	0.047687941435403	0.362794000402499
777	Female	Control	24.75	16260	0.0825044313477147	0.296937863524693
778	Female	Control	24.75	17102	0.188511543052165	0.449359544727443
779	Female	Control	24.75	18048	0.0637774820224661	0.382328290916669
780	Female	Control	24.75	18219	0.149578586636568	0.276108417733166
781	Female	Control	24.75	18524	0.00289679376619407	0.316281079869114
782	Female	Control	24.75	18735	0.0991892619309197	0.335540575891723
783	Female	Control	24.75	18809	0.228992375951659	0.375536389702828
784	Female	Control	24.75	19060	0.0960397125878191	0.445700473005652
785	Female	Control	24.75	20005	0.117295853512931	0.326155575509676
786	Female	Control	24.75	20207	0.149852675125566	0.243408601189479
787	Female	Control	24.75	20309	0.0920202406742904	0.392085542126013
788	Female	Control	24.75	20589	0.0851832047827809	0.476514584255133
789	Female	Control	24.75	20725	0.11682968529971	0.241094051836807
790	Female	Control	24.75	21178	0.118474095959448	0.316725411385415
791	Female	Control	24.75	21652	0.0885543833431261	0.384385649781711
792	Female	Control	24.75	21696	0.103772923822642	0.364661001289346
793	Female	Control	24.75	21866	0.162474717744712	0.262655461107399
794	Female	Control	24.75	22754	0.105839967357212	0.415359021818838
795	Female	Control	24.75	22838	0.127442805377541	0.37066135096862
796	Female	Control	24.75	22860	0.16422798233753	0.422389647753745
797	Female	Control	24.75	23010	0.119896516939404	0.412385161621169
798	Female	Control	24.75	23598	0.100410904559391	0.365436996410812
799	Female	Control	24.75	23694	0.0428826463745477	0.184175756338161
800	Female	Control	24.75	23920	0.0945411919929276	0.452225205779698
801	Female	Control	25.25	245	0.000897070413265387	0.508754075222703
802	Female	Control	25.25	708	0.13961711961768	0.333331654933941
803	Female	Control	25.25	751	0.0513474743510951	0.474612293621779
804	Female	Control	25.25	978	0.0345710028703374	0.555026899316571
805	Female	Control	25.25	1092	0.108608593397489	0.390418412289565
806	Female	Control	25.25	1196	0.104635356137699	0.546486470877895
807	Female	Control	25.25	1224	0.177525150052557	0.412538971600179
808	Female	Control	25.25	1984	0.0723557797122102	0.422274240122893
809	Female	Control	25.25	2327	0.0197204354857793	0.402041614164964
810	Female	Control	25.25	2740	0.0895343250121249	0.648763148179051
811	Female	Control	25.25	2846	0.152289109565295	0.485725038807262
812	Female	Control	25.25	2939	0.144714404199812	0.446723364944544
813	Female	Control	25.25	3317	0.0740135539112906	0.478056968797177
814	Female	Control	25.25	3353	0.0957002827598378	0.318442328455901
815	Female	Control	25.25	3653	0.0853952891810999	0.538852976925253
816	Female	Control	25.25	3677	0.159700906671133	0.387060274723801
817	Female	Control	25.25	3682	0.137888480427734	0.392969037924007
818	Female	Control	25.25	4018	0.0519239467679842	0.48473526285066
819	Female	Control	25.25	4498	0.0128826428044614	0.290385631665391
820	Female	Control	25.25	4749	0.175476661272285	0.379232820507506
821	Female	Control	25.25	4774	0.216151579217185	0.394510081250511
822	Female	Control	25.25	4869	0.0815681048421277	0.47537955850407
823	Female	Control	25.25	4941	0.158073736827949	0.379701510208854
824	Female	Control	25.25	5061	0.121756642309712	0.251196324726754
825	Female	Control	25.25	5158	0.17767446503634	0.406624392246522
826	Female	Control	25.25	5320	0.0796413722959794	0.339956991586242
827	Female	Control	25.25	5365	0.118820308078654	0.434121098745488
828	Female	Control	25.25	5393	0.159251913247968	0.398352996747269
829	Female	Control	25.25	5462	0.00864249724562716	0.57568628495703
830	Female	Control	25.25	5503	0.0928304721008196	0.554160848661805
831	Female	Control	25.25	5531	0.0490481130906427	0.390346697512704
832	Female	Control	25.25	5563	-0.0211278858971779	0.39762291050773
833	Female	Control	25.25	5648	0.104876941422302	0.391165491684619
834	Female	Control	25.25	5805	-0.106302700772162	0.534476667883456
835	Female	Control	25.25	6180	0.0657751303563212	0.159172673200659
836	Female	Control	25.25	6292	0.139993552489907	0.334803499368297
837	Female	Control	25.25	6331	0.11770333729647	0.312044257713125
838	Female	Control	25.25	6354	0.117936493826474	0.422714760839326
839	Female	Control	25.25	6441	0.223673247438437	0.496103769295785
840	Female	Control	25.25	6998	0.113341961293022	0.393353360339144
841	Female	Control	25.25	7142	0.0722970032968809	0.272958294148173
842	Female	Control	25.25	7623	0.137989856722698	0.490364855306647
843	Female	Control	25.25	7634	0.128271944927353	0.463481047102386
844	Female	Control	25.25	7843	0.0614118296822443	0.422151485714087
845	Female	Control	25.25	7994	0.111216094154374	0.332478565167357
846	Female	Control	25.25	8063	0.104606606595001	0.397753286037004
847	Female	Control	25.25	8460	0.161618899881422	0.436019319607222
848	Female	Control	25.25	9399	0.17131747918075	0.527033999070436
849	Female	Control	25.25	9432	0.00660087158359995	0.56149778536646
850	Female	Control	25.25	9812	0.134959063260455	0.554348177633292
851	Female	Control	25.25	9868	0.178826006301314	0.367502287948608
852	Female	Control	25.25	10215	0.143400808717645	0.377860930358568
853	Female	Control	25.25	10488	0.00387553111675917	0.557095054812631
854	Female	Control	25.25	10715	0.155345695981089	0.514316432917745
855	Female	Control	25.25	10808	0.237791280891297	0.58987954038974
856	Female	Control	25.25	10822	0.13777258308042	0.496797181403385
857	Female	Control	25.25	11619	0.163458810466931	0.291040545557317
858	Female	Control	25.25	11626	-0.0219511964782096	0.467815483648524
859	Female	Control	25.25	11731	-0.00459205081761883	0.433930592442025
860	Female	Control	25.25	11979	0.0526817082924091	0.402435382840698
861	Female	Control	25.25	12258	0.0755185048623717	0.476482898580156
862	Female	Control	25.25	12480	0.0666661335339779	0.302670548266803
863	Female	Control	25.25	12521	0.190661741064353	0.375264606472686
864	Female	Control	25.25	13041	-0.0351673831557952	0.449100808625131
865	Female	Control	25.25	13225	0.0851353306409195	0.322847819197111
866	Female	Control	25.25	13300	0.065942237987919	0.607575418620475
867	Female	Control	25.25	13410	0.0684948748261771	0.351574700992255
868	Female	Control	25.25	13618	0.0870702869695839	0.413769583226813
869	Female	Control	25.25	13638	0.0680475042865935	0.441484944314615
870	Female	Control	25.25	14431	0.240326438825105	0.354470880863851
871	Female	Control	25.25	14640	0.0806791348757307	0.44485634537554
872	Female	Control	25.25	14991	-0.00462383102260825	0.499124676442951
873	Female	Control	25.25	15445	0.161296096211445	0.333964261078073
874	Female	Control	25.25	15592	0.103484190257975	0.384397386071987
875	Female	Control	25.25	15900	0.160166513594465	0.450825252638157
876	Female	Control	25.25	15901	0.025677062518343	0.368086085610961
877	Female	Control	25.25	16260	0.102666314265611	0.325735255303547
878	Female	Control	25.25	17102	0.234818214262325	0.544042517990557
879	Female	Control	25.25	18048	0.0512375894625916	0.531263809018128
880	Female	Control	25.25	18219	0.124949110639198	0.314535577143634
881	Female	Control	25.25	18524	-0.0196595317257529	0.357008445138525
882	Female	Control	25.25	18735	0.159302986564194	0.366916537045804
883	Female	Control	25.25	18809	0.246269727884725	0.421893909935056
884	Female	Control	25.25	19060	0.118136260083656	0.427641438165841
885	Female	Control	25.25	20005	0.167526209954969	0.375395601778463
886	Female	Control	25.25	20207	0.144891766656123	0.298210911763166
887	Female	Control	25.25	20309	0.083158231408715	0.504366606405523
888	Female	Control	25.25	20589	0.047089842265326	0.591523298861837
889	Female	Control	25.25	20725	0.142571754063433	0.283250550769407
890	Female	Control	25.25	21178	0.111117565823494	0.382414310508671
891	Female	Control	25.25	21652	0.0646695721051494	0.536388964109351
892	Female	Control	25.25	21696	0.105377250792118	0.453942406622032
893	Female	Control	25.25	21866	0.204302880911843	0.242309181878723
894	Female	Control	25.25	22754	0.0957836054587826	0.479786902628239
895	Female	Control	25.25	22838	0.143668706774645	0.413865890152414
896	Female	Control	25.25	22860	0.176475572394674	0.498531973907202
897	Female	Control	25.25	23010	0.12088059820879	0.492229866299943
898	Female	Control	25.25	23598	0.162091672587435	0.36422453694119
899	Female	Control	25.25	23694	0.0435555624523337	0.346630209690746
900	Female	Control	25.25	23920	0.116736272510813	0.575358743172531
901	Female	Control	25.75	245	-0.015604970080938	0.407431854954758
902	Female	Control	25.75	708	0.111690509986482	0.332353165882453
903	Female	Control	25.75	751	0.00231291666584561	0.466015043074306
904	Female	Control	25.75	978	-0.0135114474491943	0.464445030635755
905	Female	Control	25.75	1092	0.0540003252177297	0.359851896154404
906	Female	Control	25.75	1196	0.0468273542517571	0.508359286182616
907	Female	Control	25.75	1224	0.146365308122111	0.336905662188632
908	Female	Control	25.75	1984	0.0654238055866273	0.373900832847394
909	Female	Control	25.75	2327	-0.0100781961967043	0.333558943635495
910	Female	Control	25.75	2740	0.0821022648786209	0.494175385563828
911	Female	Control	25.75	2846	0.109936670518902	0.435441529596196
912	Female	Control	25.75	2939	0.0861117268777618	0.416321098887196
913	Female	Control	25.75	3317	0.0508300040143674	0.397080869036356
914	Female	Control	25.75	3353	0.0479590970854197	0.308625477985883
915	Female	Control	25.75	3653	0.0273611160997876	0.43771160761324
916	Female	Control	25.75	3677	0.0965846449696265	0.382647983519629
917	Female	Control	25.75	3682	0.137891030318787	0.338316108212294
918	Female	Control	25.75	4018	0.0368138996639214	0.387768493123236
919	Female	Control	25.75	4498	-0.0197016653151635	0.31931934649169
920	Female	Control	25.75	4749	0.13991551558263	0.364356351190859
921	Female	Control	25.75	4774	0.150644424663099	0.346655756243229
922	Female	Control	25.75	4869	0.0495819423592757	0.40719078503318
923	Female	Control	25.75	4941	0.0901918190566049	0.324247238941813
924	Female	Control	25.75	5061	0.0712753771710815	0.22301105821518
925	Female	Control	25.75	5158	0.131279152265155	0.379688792940116
926	Female	Control	25.75	5320	0.0560065526098366	0.302059612822659
927	Female	Control	25.75	5365	0.101878372332835	0.374077584216405
928	Female	Control	25.75	5393	0.0842965340277017	0.373589857544434
929	Female	Control	25.75	5462	-0.0175429751925622	0.564224381945015
930	Female	Control	25.75	5503	0.0910909531892631	0.44366434805374
931	Female	Control	25.75	5531	0.031645830520445	0.33093158831983
932	Female	Control	25.75	5563	-0.0563247526104933	0.375099421220112
933	Female	Control	25.75	5648	0.0583422688763766	0.378972124411826
934	Female	Control	25.75	5805	-0.115689260320176	0.467707402705473
935	Female	Control	25.75	6180	0.0332593633193689	0.170246287427297
936	Female	Control	25.75	6292	0.0996472512985674	0.3104336143611
937	Female	Control	25.75	6331	0.0923904805063872	0.308928216758889
938	Female	Control	25.75	6354	0.0937812412848987	0.354356321206121
939	Female	Control	25.75	6441	0.194887001631488	0.406944325401445
940	Female	Control	25.75	6998	0.0619208950864931	0.40419844831061
941	Female	Control	25.75	7142	0.0537785491848039	0.252886908223834
942	Female	Control	25.75	7623	0.0681055161537947	0.363258923750504
943	Female	Control	25.75	7634	0.109279261742733	0.387111843838671
944	Female	Control	25.75	7843	0.0839881847250645	0.361477145111258
945	Female	Control	25.75	7994	0.0499918604189472	0.281388607948756
946	Female	Control	25.75	8063	0.0773138267053624	0.331471977514582
947	Female	Control	25.75	8460	0.155458467063218	0.340645833170599
948	Female	Control	25.75	9399	0.125999518094914	0.472346188879736
949	Female	Control	25.75	9432	-0.0183121213722563	0.441762228835646
950	Female	Control	25.75	9812	0.110339287097728	0.488968965538289
951	Female	Control	25.75	9868	0.116270881196749	0.295438405529982
952	Female	Control	25.75	10215	0.104794666328017	0.37420638479
953	Female	Control	25.75	10488	0.00930085532458395	0.446826455699293
954	Female	Control	25.75	10715	0.0808139454693619	0.446641744799472
955	Female	Control	25.75	10808	0.169469753044039	0.49634021117116
956	Female	Control	25.75	10822	0.116275342913371	0.430898306282046
957	Female	Control	25.75	11619	0.115344278849496	0.259948994833408
958	Female	Control	25.75	11626	-0.0182503700245327	0.427019412632085
959	Female	Control	25.75	11731	-0.0183575098868459	0.361346230697965
960	Female	Control	25.75	11979	0.022967195134288	0.378892395410338
961	Female	Control	25.75	12258	0.0511988830677236	0.455763024392595
962	Female	Control	25.75	12480	0.0483996499269353	0.317220150042677
963	Female	Control	25.75	12521	0.0986955029131799	0.300965600766452
964	Female	Control	25.75	13041	-0.0801281680713439	0.402436960936911
965	Female	Control	25.75	13225	0.0635081029162182	0.304957559062481
966	Female	Control	25.75	13300	0.064948821692077	0.547649123398821
967	Female	Control	25.75	13410	0.0519057984140647	0.307517983273538
968	Female	Control	25.75	13618	0.0602209138063156	0.375478153942096
969	Female	Control	25.75	13638	0.0407411649341496	0.439248848181439
970	Female	Control	25.75	14431	0.194884455809845	0.278827864961356
971	Female	Control	25.75	14640	0.0813750975796046	0.358380479802105
972	Female	Control	25.75	14991	-0.0281094606114372	0.476924372500896
973	Female	Control	25.75	15445	0.110251424486893	0.327350141584412
974	Female	Control	25.75	15592	0.0914720138496805	0.342137697323634
975	Female	Control	25.75	15900	0.108576038144233	0.420443872563606
976	Female	Control	25.75	15901	0.00638503864135243	0.355191762545372
977	Female	Control	25.75	16260	0.0574703080051787	0.296146008002785
978	Female	Control	25.75	17102	0.145512459571914	0.498452549844876
979	Female	Control	25.75	18048	0.00281463530161036	0.434915218920753
980	Female	Control	25.75	18219	0.1038807457219	0.325307613762401
981	Female	Control	25.75	18524	-0.0570690062168118	0.324271349162422
982	Female	Control	25.75	18735	0.053185174974113	0.357182208351985
983	Female	Control	25.75	18809	0.206049332377731	0.396285446003931
984	Female	Control	25.75	19060	0.0578430107226589	0.437574066387337
985	Female	Control	25.75	20005	0.086519648234284	0.344638260856702
986	Female	Control	25.75	20207	0.118476414559021	0.288379756662086
987	Female	Control	25.75	20309	0.061629903467307	0.426468741448223
988	Female	Control	25.75	20589	-0.00223045842118329	0.580128254699414
989	Female	Control	25.75	20725	0.100750023995873	0.252812236458813
990	Female	Control	25.75	21178	0.076029586202051	0.36045384328919
991	Female	Control	25.75	21652	0.040569717358434	0.421617777666855
992	Female	Control	25.75	21696	0.0704131841892061	0.405105964436074
993	Female	Control	25.75	21866	0.137539791702426	0.271744648262311
994	Female	Control	25.75	22754	0.073043180053646	0.455398265603534
995	Female	Control	25.75	22838	0.107683600061701	0.388198050343201
996	Female	Control	25.75	22860	0.163414016417163	0.433666051146283
997	Female	Control	25.75	23010	0.104888926637523	0.439777327940076
998	Female	Control	25.75	23598	0.0909457006327068	0.366516350926241
999	Female	Control	25.75	23694	0.000161667879752893	0.225699981283601
1000	Female	Control	25.75	23920	0.0722590060784196	0.470986282677722
1001	Female	Control	26.25	245	0.0276392124559346	0.339438585446844
1002	Female	Control	26.25	708	0.11745257148647	0.32047750040409
1003	Female	Control	26.25	751	-0.022279926069413	0.450598129489297
1004	Female	Control	26.25	978	-0.0175357276253334	0.384266936927801
1005	Female	Control	26.25	1092	0.0510923182462526	0.344211405729162
1006	Female	Control	26.25	1196	0.0317998840992576	0.452418382641153
1007	Female	Control	26.25	1224	0.184832893321474	0.273269349424443
1008	Female	Control	26.25	1984	0.103361516237668	0.333928742386193
1009	Female	Control	26.25	2327	-0.00606608930094412	0.290827496234047
1010	Female	Control	26.25	2740	0.139494354380379	0.357729704516125
1011	Female	Control	26.25	2846	0.126175572846593	0.378350764867247
1012	Female	Control	26.25	2939	0.0846194350366307	0.374291874997067
1013	Female	Control	26.25	3317	0.0879537446815742	0.326686493619834
1014	Female	Control	26.25	3353	0.0436079251116514	0.306169442714294
1015	Female	Control	26.25	3653	0.0284179774207949	0.349171059176382
1016	Female	Control	26.25	3677	0.0833528506078219	0.367210003363382
1017	Female	Control	26.25	3682	0.196820222561564	0.293054337004515
1018	Female	Control	26.25	4018	0.080660419210131	0.304560672211815
1019	Female	Control	26.25	4498	-0.0207793635400013	0.330305534209002
1020	Female	Control	26.25	4749	0.152436669033711	0.346245041200043
1021	Female	Control	26.25	4774	0.14341123088579	0.301373999946285
1022	Female	Control	26.25	4869	0.0517417009454111	0.345947477822155
1023	Female	Control	26.25	4941	0.0838177693754408	0.276535630785534
1024	Female	Control	26.25	5061	0.0608127045588428	0.211128058986179
1025	Female	Control	26.25	5158	0.12996535507219	0.356433509382736
1026	Female	Control	26.25	5320	0.0822719727467654	0.266807322172429
1027	Female	Control	26.25	5365	0.140951953472951	0.323427099557654
1028	Female	Control	26.25	5393	0.0767983632327134	0.347909560859389
1029	Female	Control	26.25	5462	-0.006673271192196	0.53324900018979
1030	Female	Control	26.25	5503	0.174604569099178	0.355838887934702
1031	Female	Control	26.25	5531	0.0584795111553808	0.274844933040581
1032	Female	Control	26.25	5563	-0.0630472455195225	0.368628485070973
1033	Female	Control	26.25	5648	0.0462094025172295	0.369733663431112
1034	Female	Control	26.25	5805	-0.083257886406626	0.407697344785068
1035	Female	Control	26.25	6180	0.0314385299037418	0.181838602070565
1036	Female	Control	26.25	6292	0.104884806160134	0.295312604556865
1037	Female	Control	26.25	6331	0.106782915879361	0.303084678751913
1038	Female	Control	26.25	6354	0.118782308532764	0.309319693934679
1039	Female	Control	26.25	6441	0.233397760104773	0.332231358177528
1040	Female	Control	26.25	6998	0.0532866490276246	0.414708754565787
1041	Female	Control	26.25	7142	0.0755002268967889	0.248686005981786
1042	Female	Control	26.25	7623	0.0659771171405637	0.266262127506161
1043	Female	Control	26.25	7634	0.132089855816297	0.316400466010733
1044	Female	Control	26.25	7843	0.149918620774482	0.318479640991515
1045	Female	Control	26.25	7994	0.0432382455591293	0.234753402181004
1046	Female	Control	26.25	8063	0.105217670502898	0.280502188050194
1047	Female	Control	26.25	8460	0.233786233556293	0.261261406868923
1048	Female	Control	26.25	9399	0.126082079585258	0.416341356819439
1049	Female	Control	26.25	9432	0.00973433358114388	0.340886439281803
1050	Female	Control	26.25	9812	0.129632177705124	0.438478158733159
1051	Female	Control	26.25	9868	0.118874767366376	0.236147294183289
1052	Female	Control	26.25	10215	0.115440527861284	0.370685444935971
1053	Female	Control	26.25	10488	0.069604618976105	0.348324432936195
1054	Female	Control	26.25	10715	0.0656997648959701	0.406090080830664
1055	Female	Control	26.25	10808	0.165768993224859	0.423963838161404
1056	Female	Control	26.25	10822	0.1386886797805	0.374911830321605
1057	Female	Control	26.25	11619	0.123289621462638	0.23986512550778
1058	Female	Control	26.25	11626	0.0313097596951364	0.386736627658939
1059	Female	Control	26.25	11731	0.00584019976700074	0.307907356387976
1060	Female	Control	26.25	11979	0.0429512447785172	0.353711948094003
1061	Female	Control	26.25	12258	0.0583707094127644	0.429655499149593
1062	Female	Control	26.25	12480	0.0588118951456018	0.330084145871793
1063	Female	Control	26.25	12521	0.0742844144577438	0.235547902378941
1064	Female	Control	26.25	13041	-0.0910904425671337	0.357006017979394
1065	Female	Control	26.25	13225	0.0691091672616548	0.287849178630808
1066	Female	Control	26.25	13300	0.100824134026301	0.474137767430924
1067	Female	Control	26.25	13410	0.0761244805042971	0.278915676629931
1068	Female	Control	26.25	13618	0.0810177177904217	0.362480664053475
1069	Female	Control	26.25	13638	0.0557988997684609	0.405892394928223
1070	Female	Control	26.25	14431	0.21966575128169	0.218472967285824
1071	Female	Control	26.25	14640	0.133667935265751	0.279793362299998
1072	Female	Control	26.25	14991	-0.0110799560693513	0.460372813572714
1073	Female	Control	26.25	15445	0.101282629295407	0.318327287745805
1074	Female	Control	26.25	15592	0.121588101107683	0.313121119418189
1075	Female	Control	26.25	15900	0.104795058867884	0.404182790752384
1076	Female	Control	26.25	15901	0.0326207072501386	0.357290929011152
1077	Female	Control	26.25	16260	0.0488906139090836	0.279246289246637
1078	Female	Control	26.25	17102	0.13604259736037	0.432453798300053
1079	Female	Control	26.25	18048	0.00455542621179487	0.357462086714223
1080	Female	Control	26.25	18219	0.120381724812725	0.332827537341749
1081	Female	Control	26.25	18524	-0.0394935793486902	0.318577948414449
1082	Female	Control	26.25	18735	0.0204981676471709	0.358797792724231
1083	Female	Control	26.25	18809	0.222175103136404	0.371258860185531
1084	Female	Control	26.25	19060	0.0466367302548352	0.433941233362265
1085	Female	Control	26.25	20005	0.0514224748651504	0.326398882229641
1086	Female	Control	26.25	20207	0.129725473548594	0.285645660694291
1087	Female	Control	26.25	20309	0.0936008054141287	0.360645760253354
1088	Female	Control	26.25	20589	0.0018908230085303	0.52676660514149
1089	Female	Control	26.25	20725	0.10793682797827	0.232894101933283
1090	Female	Control	26.25	21178	0.091998095669463	0.33547549136486
1091	Female	Control	26.25	21652	0.0666385396204847	0.352630608826464
1092	Female	Control	26.25	21696	0.0929921235752427	0.347800600998358
1093	Female	Control	26.25	21866	0.102101628404073	0.291590025705663
1094	Female	Control	26.25	22754	0.108134077823722	0.417762949895069
1095	Female	Control	26.25	22838	0.11736113609923	0.354752797987909
1096	Female	Control	26.25	22860	0.200372575319505	0.375776780634733
1097	Female	Control	26.25	23010	0.136827701942695	0.3913052980027
1098	Female	Control	26.25	23598	0.0577436612521459	0.359557708872131
1099	Female	Control	26.25	23694	0.000624774247462913	0.149130181223152
1100	Female	Control	26.25	23920	0.0693482961347161	0.37881238627696
1101	Female	Exercise	21.25	245	-0.0432134823547816	0.0402575583694359
1102	Female	Exercise	21.25	708	-0.00257113806064222	0.0658782932552324
1103	Female	Exercise	21.25	751	-0.0165466264777689	0.141189732842835
1104	Female	Exercise	21.25	978	-0.0355098965101362	0.0849450157573814
1105	Female	Exercise	21.25	1092	-0.0155364149418683	0.0377863202913201
1106	Female	Exercise	21.25	1196	-0.0340825738505465	0.0206008061471716
1107	Female	Exercise	21.25	1224	-0.00641376820888049	0.0595414060458225
1108	Female	Exercise	21.25	1984	-0.0235687892938901	0.106506710309797
1109	Female	Exercise	21.25	2327	-0.0115029897654043	0.0680417592005979
1110	Female	Exercise	21.25	2740	-0.0494612137129739	0.102718029329186
1111	Female	Exercise	21.25	2846	0.0280383729125705	0.0500234481211623
1112	Female	Exercise	21.25	2939	0.0303234418337284	0.0443606490003518
1113	Female	Exercise	21.25	3317	-0.0440613952941157	0.0733545821164476
1114	Female	Exercise	21.25	3353	-0.0253330532705371	0.184394828036869
1115	Female	Exercise	21.25	3653	0.00219893694033674	0.072227977505965
1116	Female	Exercise	21.25	3677	-0.00056988138216368	0.110501361386956
1117	Female	Exercise	21.25	3682	-0.0182917441212689	0.0544285398876466
1118	Female	Exercise	21.25	4018	-0.0190931221795371	0.134276301114483
1119	Female	Exercise	21.25	4498	-0.0254354802510569	0.179457469265544
1120	Female	Exercise	21.25	4749	-0.0140391129780405	0.0537835360236554
1121	Female	Exercise	21.25	4774	-0.032860353765036	0.052185628965856
1122	Female	Exercise	21.25	4869	-0.00615747619816166	0.121408243155645
1123	Female	Exercise	21.25	4941	-0.0317360479316177	0.0740334950701257
1124	Female	Exercise	21.25	5061	-0.0160986568035218	0.126267317340562
1125	Female	Exercise	21.25	5158	-0.0368786207903728	0.0967595260204271
1126	Female	Exercise	21.25	5320	-0.00486441227795208	0.164672169450776
1127	Female	Exercise	21.25	5365	-0.00140658896784145	0.151802453594701
1128	Female	Exercise	21.25	5393	-0.0621357235975417	-0.0130183854444811
1129	Female	Exercise	21.25	5462	-0.0432376354326888	0.094293133189979
1130	Female	Exercise	21.25	5503	-0.00921973161243103	0.0647085018541676
1131	Female	Exercise	21.25	5531	-0.0770467717825404	-0.053257106187572
1132	Female	Exercise	21.25	5563	-0.038525192721992	-0.0139786669487998
1133	Female	Exercise	21.25	5648	0.0136032494639945	0.0290164691775597
1134	Female	Exercise	21.25	5805	-0.0422144052900911	0.0928031331340215
1135	Female	Exercise	21.25	6180	-0.0078897949220457	0.0672772763519027
1136	Female	Exercise	21.25	6292	-0.018096682016577	0.0607208102164098
1137	Female	Exercise	21.25	6331	-0.0275575964967916	0.044317600534605
1138	Female	Exercise	21.25	6354	0.0191646312223658	0.0745152506019363
1139	Female	Exercise	21.25	6441	-0.0282448359991466	0.0209990112253782
1140	Female	Exercise	21.25	6998	-0.0101273257232768	0.0859533457700575
1141	Female	Exercise	21.25	7142	-0.0163193915909973	0.126108981914895
1142	Female	Exercise	21.25	7623	0.0023673124001472	0.0431600592136969
1143	Female	Exercise	21.25	7634	0.0217163295099788	0.0892703344223668
1144	Female	Exercise	21.25	7843	-0.0266546586120549	0.11574639346738
1145	Female	Exercise	21.25	7994	-0.00153600000928695	0.0959292963706867
1146	Female	Exercise	21.25	8063	-0.0303196035041151	0.0282671781011311
1147	Female	Exercise	21.25	8460	0.0277865943003091	0.00938614861194184
1148	Female	Exercise	21.25	9399	-0.0430697320276936	0.106524053143832
1149	Female	Exercise	21.25	9432	-0.0425339814988951	0.248487937693638
1150	Female	Exercise	21.25	9812	-0.0450554491151993	0.0640517550777844
1151	Female	Exercise	21.25	9868	-0.0402315491783494	0.0477166421148082
1152	Female	Exercise	21.25	10215	-0.0425006629012541	0.0111460998683809
1153	Female	Exercise	21.25	10488	-0.0527832509594957	0.204865793683327
1154	Female	Exercise	21.25	10715	-0.018355939003374	0.0316786531033904
1155	Female	Exercise	21.25	10808	-0.00755401653765224	0.0211984352232666
1156	Female	Exercise	21.25	10822	-0.0295844596357675	0.016532792377413
1157	Female	Exercise	21.25	11619	-0.0217095701403164	0.0544275125028243
1158	Female	Exercise	21.25	11626	-0.0251416577168986	0.104562754431443
1159	Female	Exercise	21.25	11731	-0.00854001310035481	0.149583797383807
1160	Female	Exercise	21.25	11979	-0.0208290050435058	0.0284845996575242
1161	Female	Exercise	21.25	12258	-0.0307262286552882	0.0314253640388765
1162	Female	Exercise	21.25	12480	-0.0216583347579818	0.00936158060135972
1163	Female	Exercise	21.25	12521	-0.00948212042652692	0.0182745481114553
1164	Female	Exercise	21.25	13041	-0.00268163341773525	0.147981760319104
1165	Female	Exercise	21.25	13225	-0.0257463103518355	0.048540812412146
1166	Female	Exercise	21.25	13300	0.0063194996901341	0.0853556336996842
1167	Female	Exercise	21.25	13410	-0.0230399423188608	0.0853930072150929
1168	Female	Exercise	21.25	13618	-0.021767830097707	-0.00518669795652129
1169	Female	Exercise	21.25	13638	-0.0368579599273216	0.0332551812244794
1170	Female	Exercise	21.25	14431	-0.0254845059762518	0.016801172031513
1171	Female	Exercise	21.25	14640	-0.0147656064625254	0.08576269492181
1172	Female	Exercise	21.25	14991	-0.00693853236336768	0.0463088887670129
1173	Female	Exercise	21.25	15445	0.0185340671977161	0.072579888226276
1174	Female	Exercise	21.25	15592	-0.0567364098035713	0.11930112469658
1175	Female	Exercise	21.25	15900	-0.0215254002993137	0.190927238840374
1176	Female	Exercise	21.25	15901	-1.77411364126859e-05	0.0671682761627509
1177	Female	Exercise	21.25	16260	-0.0380276528323447	-0.0190094358207978
1178	Female	Exercise	21.25	17102	-0.0423566083889231	0.0954083292247129
1179	Female	Exercise	21.25	18048	-0.00952579971723469	0.0894055627647505
1180	Female	Exercise	21.25	18219	0.00704578806434996	0.0814507748356569
1181	Female	Exercise	21.25	18524	-0.0299164948069373	0.023395134383299
1182	Female	Exercise	21.25	18735	-0.0316744216501307	0.143097710561211
1183	Female	Exercise	21.25	18809	-0.00475069474719918	0.0969885316630656
1184	Female	Exercise	21.25	19060	-0.0296112653867894	0.136099157784317
1185	Female	Exercise	21.25	20005	-0.00489791658524751	-0.00874292882541139
1186	Female	Exercise	21.25	20207	-0.0520711679884747	-0.0249177183600882
1187	Female	Exercise	21.25	20309	-0.0335954967242246	0.10568901017541
1188	Female	Exercise	21.25	20589	-0.00424880730125079	0.0732510356293536
1189	Female	Exercise	21.25	20725	-0.0141286426325265	0.0486280700637605
1190	Female	Exercise	21.25	21178	-0.000614142185857179	0.115149933899837
1191	Female	Exercise	21.25	21652	-0.0260403237393495	0.145916994638947
1192	Female	Exercise	21.25	21696	-0.00202322018998826	0.0665575980696544
1193	Female	Exercise	21.25	21866	-0.0113612360167422	0.0793470679933681
1194	Female	Exercise	21.25	22754	-0.0178076471722903	0.187590743756181
1195	Female	Exercise	21.25	22838	0.0476507279140386	0.0630327286348275
1196	Female	Exercise	21.25	22860	-0.00764211465426704	0.199508566548488
1197	Female	Exercise	21.25	23010	-0.0144355714591099	0.127107932096837
1198	Female	Exercise	21.25	23598	-0.0233427631044354	0.0815146417985158
1199	Female	Exercise	21.25	23694	-0.015637247001418	0.0374129022337348
1200	Female	Exercise	21.25	23920	-0.00273673612736253	0.0416221029011932
1201	Female	Exercise	21.75	245	-0.0614037156204018	0.0438572143989736
1202	Female	Exercise	21.75	708	-0.0272894681154164	0.0570142281088015
1203	Female	Exercise	21.75	751	-0.03568240987469	0.13282711145898
1204	Female	Exercise	21.75	978	-0.0476046436147999	0.0854019325725428
1205	Female	Exercise	21.75	1092	-0.0387440925425344	0.0735915183465239
1206	Female	Exercise	21.75	1196	-0.0488041770098817	0.0493697451247378
1207	Female	Exercise	21.75	1224	-0.0323853666576806	0.0459743194622155
1208	Female	Exercise	21.75	1984	-0.0525614140042484	0.0868579495634637
1209	Female	Exercise	21.75	2327	-0.0455623187397138	0.0745543747004932
1210	Female	Exercise	21.75	2740	-0.0543015803510611	0.165694484041445
1211	Female	Exercise	21.75	2846	0.000982912116602167	0.0685408910053888
1212	Female	Exercise	21.75	2939	0.00696739597925125	0.070787529539016
1213	Female	Exercise	21.75	3317	-0.046435955091684	0.0781273386277272
1214	Female	Exercise	21.75	3353	-0.0389833224936432	0.177258518253448
1215	Female	Exercise	21.75	3653	-0.0337037078440778	0.104492217229335
1216	Female	Exercise	21.75	3677	-0.029314672043902	0.125812799274635
1217	Female	Exercise	21.75	3682	-0.0369505376377583	0.0361223660611738
1218	Female	Exercise	21.75	4018	-0.0477901730295853	0.111030518600379
1219	Female	Exercise	21.75	4498	-0.0506103519524413	0.168573071034349
1220	Female	Exercise	21.75	4749	-0.037533496295832	0.0524579590020956
1221	Female	Exercise	21.75	4774	-0.0507998975111731	0.0270365087952426
1222	Female	Exercise	21.75	4869	-0.0254524422798554	0.10874636811685
1223	Female	Exercise	21.75	4941	-0.0428682762655511	0.0642922755525643
1224	Female	Exercise	21.75	5061	-0.038304009659189	0.128020981258059
1225	Female	Exercise	21.75	5158	-0.0450333675440756	0.108239088772019
1226	Female	Exercise	21.75	5320	-0.0334351865913738	0.173419466266779
1227	Female	Exercise	21.75	5365	-0.0324391893159901	0.13065730899944
1228	Female	Exercise	21.75	5393	-0.0601074170511849	0.0298392293361893
1229	Female	Exercise	21.75	5462	-0.0556726233043872	0.0885432701068573
1230	Female	Exercise	21.75	5503	-0.0199913912933533	0.0872049805653186
1231	Female	Exercise	21.75	5531	-0.0753875711654383	0.0244709864125448
1232	Female	Exercise	21.75	5563	-0.0598217039603987	-0.012986343347553
1233	Female	Exercise	21.75	5648	-0.0216154627264527	0.0276076524406268
1234	Female	Exercise	21.75	5805	-0.0603792344454107	0.100030190137451
1235	Female	Exercise	21.75	6180	-0.0246455997056351	0.0821355842862797
1236	Female	Exercise	21.75	6292	-0.0335406021811342	0.0872422756553961
1237	Female	Exercise	21.75	6331	-0.0390266632224253	0.0703320257073368
1238	Female	Exercise	21.75	6354	-0.0182436261375374	0.0663871877721914
1239	Female	Exercise	21.75	6441	-0.0299623076546471	0.0498519300451907
1240	Female	Exercise	21.75	6998	-0.032798361655231	0.0686257477492836
1241	Female	Exercise	21.75	7142	-0.0389186282446885	0.0937121217908167
1242	Female	Exercise	21.75	7623	-0.0174790976522097	0.0603104097408486
1243	Female	Exercise	21.75	7634	-0.00212889510970292	0.10048491989201
1244	Female	Exercise	21.75	7843	-0.0421643217214545	0.0857904990597975
1245	Female	Exercise	21.75	7994	-0.0271692339669231	0.132712878431463
1246	Female	Exercise	21.75	8063	-0.0455817776863077	0.0344855486977313
1247	Female	Exercise	21.75	8460	-0.00462125613208434	0.0141236628040505
1248	Female	Exercise	21.75	9399	-0.0503788151278491	0.0870220125031461
1249	Female	Exercise	21.75	9432	-0.0572102402821502	0.229502647678352
1250	Female	Exercise	21.75	9812	-0.046421463902654	0.0951098146400615
1251	Female	Exercise	21.75	9868	-0.061700811481499	0.0502982996461287
1252	Female	Exercise	21.75	10215	-0.0523851479104574	0.0220549989725068
1253	Female	Exercise	21.75	10488	-0.0723618717408076	0.228676098358635
1254	Female	Exercise	21.75	10715	-0.0402664435206217	0.0267162617506176
1255	Female	Exercise	21.75	10808	-0.032753078787643	0.0287058705876896
1256	Female	Exercise	21.75	10822	-0.0429578501377544	0.0495646247786685
1257	Female	Exercise	21.75	11619	-0.0403557471945042	0.0741249131735552
1258	Female	Exercise	21.75	11626	-0.0363762265229224	0.120197656821169
1259	Female	Exercise	21.75	11731	-0.037063508025248	0.154672068197711
1260	Female	Exercise	21.75	11979	-0.0398769974157513	0.053027297402966
1261	Female	Exercise	21.75	12258	-0.0443087142325304	0.0345504495887393
1262	Female	Exercise	21.75	12480	-0.0369261111638557	0.00815812674392769
1263	Female	Exercise	21.75	12521	-0.0324373689403153	0.0142146519205134
1264	Female	Exercise	21.75	13041	-0.0260122968301053	0.137626607796935
1265	Female	Exercise	21.75	13225	-0.0426557215200868	0.0623739674880045
1266	Female	Exercise	21.75	13300	-0.0204925106641759	0.118715831602102
1267	Female	Exercise	21.75	13410	-0.03169377827612	0.105180872125816
1268	Female	Exercise	21.75	13618	-0.0352308176866522	-0.00101505202832585
1269	Female	Exercise	21.75	13638	-0.0536010442292831	0.0334124844637596
1270	Female	Exercise	21.75	14431	-0.0285580500170602	0.0681195474077718
1271	Female	Exercise	21.75	14640	-0.0250572213108324	0.116082147021788
1272	Female	Exercise	21.75	14991	-0.0223142236326355	0.094470289433672
1273	Female	Exercise	21.75	15445	-0.0103563153909094	0.10596961246441
1274	Female	Exercise	21.75	15592	-0.0662139760113076	0.112930272152433
1275	Female	Exercise	21.75	15900	-0.0476528297308401	0.164812590943146
1276	Female	Exercise	21.75	15901	-0.0304793532464676	0.0979680408886419
1277	Female	Exercise	21.75	16260	-0.0442374973743169	0.0086613748669401
1278	Female	Exercise	21.75	17102	-0.0522647085758949	0.0994064439528499
1279	Female	Exercise	21.75	18048	-0.0430997658422771	0.0942620307940616
1280	Female	Exercise	21.75	18219	-0.00950527685517128	0.0730473550770739
1281	Female	Exercise	21.75	18524	-0.0555919303184213	0.033966692083365
1282	Female	Exercise	21.75	18735	-0.0510262560136283	0.143360710049882
1283	Female	Exercise	21.75	18809	-0.0299464425032737	0.0936545709832651
1284	Female	Exercise	21.75	19060	-0.0534039211783532	0.133432882199562
1285	Female	Exercise	21.75	20005	-0.0203685735082206	-0.00534618795021236
1286	Female	Exercise	21.75	20207	-0.0528528569300583	-0.00919659394739178
1287	Female	Exercise	21.75	20309	-0.0415140672613044	0.116132796557526
1288	Female	Exercise	21.75	20589	-0.017207384332206	0.129307740343548
1289	Female	Exercise	21.75	20725	-0.0368066784738247	0.0599679135209958
1290	Female	Exercise	21.75	21178	-0.0256476900543671	0.127766108378403
1291	Female	Exercise	21.75	21652	-0.0499347255207442	0.132804943712295
1292	Female	Exercise	21.75	21696	-0.0288084419588583	0.0956903306207678
1293	Female	Exercise	21.75	21866	-0.0348994089878794	0.0829414255813966
1294	Female	Exercise	21.75	22754	-0.0422187587255416	0.18685660861356
1295	Female	Exercise	21.75	22838	0.00541869273518405	0.0469323547822671
1296	Female	Exercise	21.75	22860	-0.0327671429180386	0.197512904430218
1297	Female	Exercise	21.75	23010	-0.0240969558076284	0.147617707430248
1298	Female	Exercise	21.75	23598	-0.0311110139142868	0.0918326053843852
1299	Female	Exercise	21.75	23694	-0.0338890640847792	0.0680551614960006
1300	Female	Exercise	21.75	23920	-0.029194039789402	0.0759602502278819
1301	Female	Exercise	22.25	245	-0.0511375817004008	0.0519039052863197
1302	Female	Exercise	22.25	708	-0.0170774761334027	0.0613338589759767
1303	Female	Exercise	22.25	751	-0.0225817011733567	0.136601566819758
1304	Female	Exercise	22.25	978	-0.0435451245554138	0.0900440522979505
1305	Female	Exercise	22.25	1092	-0.0325541594924133	0.0757345096918929
1306	Female	Exercise	22.25	1196	-0.0423591102846709	0.0519722630385447
1307	Female	Exercise	22.25	1224	-0.0264963278245339	0.0543193752140924
1308	Female	Exercise	22.25	1984	-0.037732677727606	0.0958768804525048
1309	Female	Exercise	22.25	2327	-0.0411734479706363	0.0755781001775285
1310	Female	Exercise	22.25	2740	-0.0480960540644093	0.167399644951789
1311	Female	Exercise	22.25	2846	0.0126849276081357	0.0728752642539842
1312	Female	Exercise	22.25	2939	0.010434140788727	0.0745726427845055
1313	Female	Exercise	22.25	3317	-0.0357609299796088	0.081921345925004
1314	Female	Exercise	22.25	3353	-0.0176535191619167	0.177534400691009
1315	Female	Exercise	22.25	3653	-0.0266864139373707	0.105717623541666
1316	Female	Exercise	22.25	3677	-0.0240835631221972	0.125587436760004
1317	Female	Exercise	22.25	3682	-0.0334065193920947	0.0419650282655142
1318	Female	Exercise	22.25	4018	-0.0520726183602623	0.111588144122526
1319	Female	Exercise	22.25	4498	-0.0441525116016994	0.16854282575896
1320	Female	Exercise	22.25	4749	-0.0238229209891617	0.0546309834631168
1321	Female	Exercise	22.25	4774	-0.0430286835181156	0.0365228050155302
1322	Female	Exercise	22.25	4869	-0.0185870268475047	0.113794438786965
1323	Female	Exercise	22.25	4941	-0.0364552245300191	0.0787200401139719
1324	Female	Exercise	22.25	5061	-0.0325157358141203	0.129422301957077
1325	Female	Exercise	22.25	5158	-0.0312603165225585	0.109887561617839
1326	Female	Exercise	22.25	5320	-0.00828871885006729	0.172381173965433
1327	Female	Exercise	22.25	5365	-0.0276677992803754	0.136677662288381
1328	Female	Exercise	22.25	5393	-0.0494444604597623	0.0335233598551129
1329	Female	Exercise	22.25	5462	-0.0452787861187354	0.0987216915098179
1330	Female	Exercise	22.25	5503	-0.00778616178432485	0.0892575242816277
1331	Female	Exercise	22.25	5531	-0.069381654358336	0.030397246794024
1332	Female	Exercise	22.25	5563	-0.0562562055856416	-0.00376678057083432
1333	Female	Exercise	22.25	5648	-0.00899838472031569	0.0319034036194523
1334	Female	Exercise	22.25	5805	-0.0541852103028919	0.101894853298582
1335	Female	Exercise	22.25	6180	-0.00258654589123102	0.0871587738503837
1336	Female	Exercise	22.25	6292	-0.0194989903270768	0.0918599177132881
1337	Female	Exercise	22.25	6331	-0.0371211153755352	0.0756108057553754
1338	Female	Exercise	22.25	6354	-0.000612547057932947	0.0736744575205844
1339	Female	Exercise	22.25	6441	-0.020559796328012	0.0568435735989569
1340	Female	Exercise	22.25	6998	-0.0206854070420128	0.0735807091364768
1341	Female	Exercise	22.25	7142	-0.0296007706009294	0.100446984345893
1342	Female	Exercise	22.25	7623	-0.0116825211303284	0.0650926664088591
1343	Female	Exercise	22.25	7634	0.00682268164013324	0.101814448017472
1344	Female	Exercise	22.25	7843	-0.0302315256296069	0.0891532379129914
1345	Female	Exercise	22.25	7994	-0.0151766206486419	0.129584567009062
1346	Female	Exercise	22.25	8063	-0.0368588039032696	0.0401887915155734
1347	Female	Exercise	22.25	8460	0.000327738744553074	0.0168832871749177
1348	Female	Exercise	22.25	9399	-0.0370863124796809	0.0918626362161339
1349	Female	Exercise	22.25	9432	-0.0357014368303719	0.233547591083605
1350	Female	Exercise	22.25	9812	-0.036488201141244	0.100888003625482
1351	Female	Exercise	22.25	9868	-0.0573081431689356	0.0558027989908882
1352	Female	Exercise	22.25	10215	-0.0457967723969585	0.0332065774250145
1353	Female	Exercise	22.25	10488	-0.0727971402473502	0.228605519572218
1354	Female	Exercise	22.25	10715	-0.0142845985404595	0.0344892032153367
1355	Female	Exercise	22.25	10808	-0.0242916790948603	0.037511006864145
1356	Female	Exercise	22.25	10822	-0.0369318174373842	0.0559436811008054
1357	Female	Exercise	22.25	11619	-0.0219485500093104	0.077393017755218
1358	Female	Exercise	22.25	11626	-0.0307437431019942	0.120268264622161
1359	Female	Exercise	22.25	11731	-0.0246879963202213	0.155805851703167
1360	Female	Exercise	22.25	11979	-0.0332252487647954	0.0615142118359826
1361	Female	Exercise	22.25	12258	-0.0343890188297056	0.0395953481968827
1362	Female	Exercise	22.25	12480	-0.0307469226984555	0.0170913642691022
1363	Female	Exercise	22.25	12521	-0.0275135912332928	0.021961704235663
1364	Female	Exercise	22.25	13041	-0.0224960370995495	0.141061145110296
1365	Female	Exercise	22.25	13225	-0.0394692946905384	0.0681106706504538
1366	Female	Exercise	22.25	13300	-0.00723430011545142	0.122961280944439
1367	Female	Exercise	22.25	13410	-0.0129583926116664	0.105755798740668
1368	Female	Exercise	22.25	13618	-0.0297914254309006	0.00359239815368326
1369	Female	Exercise	22.25	13638	-0.0563297692064557	0.0397045163668315
1370	Female	Exercise	22.25	14431	-0.0186186987413326	0.0692148919301556
1371	Female	Exercise	22.25	14640	-0.0154417901675371	0.118334735420809
1372	Female	Exercise	22.25	14991	-0.0151397001847307	0.0962341623095955
1373	Female	Exercise	22.25	15445	0.00398414629860635	0.107477580128942
1374	Female	Exercise	22.25	15592	-0.0682759698616047	0.114840875933102
1375	Female	Exercise	22.25	15900	-0.04504413517738	0.165178687660792
1376	Female	Exercise	22.25	15901	-0.0240470188533061	0.103532682645086
1377	Female	Exercise	22.25	16260	-0.0354548886854467	0.0141830333845371
1378	Female	Exercise	22.25	17102	-0.0357732630523689	0.104763265621106
1379	Female	Exercise	22.25	18048	-0.0313236646837818	0.0973339836267836
1380	Female	Exercise	22.25	18219	-0.00019628995523209	0.0790847297881829
1381	Female	Exercise	22.25	18524	-0.040611683620615	0.0447865307633831
1382	Female	Exercise	22.25	18735	-0.0423486256469983	0.147294544404821
1383	Female	Exercise	22.25	18809	-0.0202436635488894	0.100147144188303
1384	Female	Exercise	22.25	19060	-0.0451710107263244	0.138383852396321
1385	Female	Exercise	22.25	20005	-0.0103029312265371	-4.11485905915208e-05
1386	Female	Exercise	22.25	20207	-0.0442462079193927	-0.00128137259696001
1387	Female	Exercise	22.25	20309	-0.0324106044569503	0.120250782749982
1388	Female	Exercise	22.25	20589	-0.0082491149526475	0.127665535246177
1389	Female	Exercise	22.25	20725	-0.0348500886553713	0.0659064424305064
1390	Female	Exercise	22.25	21178	-0.0206121419687552	0.130875125856171
1391	Female	Exercise	22.25	21652	-0.038224878070917	0.137380653395728
1392	Female	Exercise	22.25	21696	-0.0214686588214411	0.0986012412433983
1393	Female	Exercise	22.25	21866	-0.0293066263482022	0.0893298939901309
1394	Female	Exercise	22.25	22754	-0.0297036222517897	0.188810618940498
1395	Female	Exercise	22.25	22838	0.0131463420501066	0.0557669749358017
1396	Female	Exercise	22.25	22860	-0.0256254716597517	0.200480813911352
1397	Female	Exercise	22.25	23010	-0.014396271040797	0.14640223761879
1398	Female	Exercise	22.25	23598	-0.0200736214413725	0.0947480799746841
1399	Female	Exercise	22.25	23694	-0.0128513359768457	0.0727836419487748
1400	Female	Exercise	22.25	23920	-0.0202128791358957	0.085484136212851
1401	Female	Exercise	22.75	245	-0.0362291751881735	0.0175947053435886
1402	Female	Exercise	22.75	708	-0.00524274892295053	0.072446385744065
1403	Female	Exercise	22.75	751	-0.00506129096300856	0.132556621612645
1404	Female	Exercise	22.75	978	-0.037402927301928	0.0298082788624523
1405	Female	Exercise	22.75	1092	0.0104888433576472	0.0602705316434558
1406	Female	Exercise	22.75	1196	-0.0201877666347897	0.0522585562132636
1407	Female	Exercise	22.75	1224	-0.00499181116090055	0.0672461479505098
1408	Female	Exercise	22.75	1984	-0.00267568376287526	0.0931240161040097
1409	Female	Exercise	22.75	2327	-0.0322996137216104	0.0643710712430689
1410	Female	Exercise	22.75	2740	-0.0250560326780096	0.160839813533741
1411	Female	Exercise	22.75	2846	0.0617636376936504	0.0919373496605892
1412	Female	Exercise	22.75	2939	0.0352831413978592	0.103716598041419
1413	Female	Exercise	22.75	3317	-0.0273225869249036	0.0837313561123229
1414	Female	Exercise	22.75	3353	0.0105511954745431	0.191242708565059
1415	Female	Exercise	22.75	3653	0.000752334252441238	0.110078354877128
1416	Female	Exercise	22.75	3677	0.0109858715726581	0.114289942780304
1417	Female	Exercise	22.75	3682	-0.0156673708885289	0.026051980286164
1418	Female	Exercise	22.75	4018	-0.0225965053196312	0.119097954166521
1419	Female	Exercise	22.75	4498	-0.0211924220845616	0.177609062329766
1420	Female	Exercise	22.75	4749	-0.00484251848370736	0.0445382946215577
1421	Female	Exercise	22.75	4774	-0.0211361682980582	0.0110554066632396
1422	Female	Exercise	22.75	4869	0.0133256280555993	0.11554357407654
1423	Female	Exercise	22.75	4941	0.00659387607019551	0.0884547430563207
1424	Female	Exercise	22.75	5061	-0.00183210075920463	0.130357388640694
1425	Female	Exercise	22.75	5158	-0.0122154986186569	0.133645341404662
1426	Female	Exercise	22.75	5320	0.00895122534445711	0.164864492045293
1427	Female	Exercise	22.75	5365	0.0100968830751333	0.158962809987488
1428	Female	Exercise	22.75	5393	-0.0535286923974039	0.0373019457290009
1429	Female	Exercise	22.75	5462	-0.0257985986885248	0.0984365656145826
1430	Female	Exercise	22.75	5503	0.0156530688856277	0.0996050601192603
1431	Female	Exercise	22.75	5531	-0.0450955875843126	0.0341303295521026
1432	Female	Exercise	22.75	5563	-0.0295167173083042	-0.00596016775568368
1433	Female	Exercise	22.75	5648	-0.00402525028086593	0.0169719554711514
1434	Female	Exercise	22.75	5805	-0.0370082229803529	0.118627671292199
1435	Female	Exercise	22.75	6180	0.0092613218849835	0.113099113789187
1436	Female	Exercise	22.75	6292	-0.00180584548118066	0.104217204088083
1437	Female	Exercise	22.75	6331	-0.0200013994146365	0.0574682139444181
1438	Female	Exercise	22.75	6354	0.0305696079562099	0.10166284805466
1439	Female	Exercise	22.75	6441	0.00135496933600159	0.042479277757231
1440	Female	Exercise	22.75	6998	0.00139590306721418	0.0788106596706924
1441	Female	Exercise	22.75	7142	-0.00230731932375706	0.113748527720204
1442	Female	Exercise	22.75	7623	0.0144943196565017	0.0690016669893511
1443	Female	Exercise	22.75	7634	0.0571349438294955	0.127007265097915
1444	Female	Exercise	22.75	7843	-0.0213646078216345	0.0749539695930379
1445	Female	Exercise	22.75	7994	-0.00122552634997537	0.112970814600168
1446	Female	Exercise	22.75	8063	-0.0256769254953767	0.0689632077182804
1447	Female	Exercise	22.75	8460	0.0211141090667949	0.0139919846009805
1448	Female	Exercise	22.75	9399	-0.0162824530052171	0.0827271312977672
1449	Female	Exercise	22.75	9432	-0.0228862189756794	0.226391430759708
1450	Female	Exercise	22.75	9812	-0.0269574226347604	0.083172072013202
1451	Female	Exercise	22.75	9868	-0.0432894443972867	0.0655933897943103
1452	Female	Exercise	22.75	10215	-0.026010306947822	0.0502302305789847
1453	Female	Exercise	22.75	10488	-0.0643793828000396	0.280192290327684
1454	Female	Exercise	22.75	10715	-0.00143607346471152	0.0304328711199009
1455	Female	Exercise	22.75	10808	-0.000850838391157512	0.0473079983613399
1456	Female	Exercise	22.75	10822	-0.0322917381858998	0.0668450828384729
1457	Female	Exercise	22.75	11619	-0.0121664973157582	0.0880651872874994
1458	Female	Exercise	22.75	11626	0.00276179079542592	0.117257150540537
1459	Female	Exercise	22.75	11731	-0.00467836276417136	0.152719803766269
1460	Female	Exercise	22.75	11979	-0.0259251522544838	0.0675909189497885
1461	Female	Exercise	22.75	12258	-0.0176008483111061	0.0461777720214514
1462	Female	Exercise	22.75	12480	0.00204320675533114	0.00538821079999455
1463	Female	Exercise	22.75	12521	-0.00356335461210946	0.0549109551312129
1464	Female	Exercise	22.75	13041	-0.00632651919124351	0.125952929926352
1465	Female	Exercise	22.75	13225	-0.0238468147971739	0.0719534562570722
1466	Female	Exercise	22.75	13300	0.0389988534184758	0.141787758109636
1467	Female	Exercise	22.75	13410	0.00283837000415	0.0936477530035265
1468	Female	Exercise	22.75	13618	-0.0179193644464664	0.02331332779767
1469	Female	Exercise	22.75	13638	-0.0182319311162666	0.0389478516009807
1470	Female	Exercise	22.75	14431	-0.00263724337126849	0.0766529126839958
1471	Female	Exercise	22.75	14640	0.00330800614818407	0.100018831924686
1472	Female	Exercise	22.75	14991	0.00536641919916325	0.0971261475648512
1473	Female	Exercise	22.75	15445	0.0485284582434305	0.0975257787972973
1474	Female	Exercise	22.75	15592	-0.0547941479208701	0.130908388362132
1475	Female	Exercise	22.75	15900	-0.0240936949871841	0.15518049912756
1476	Female	Exercise	22.75	15901	0.0295680048723626	0.119260945879243
1477	Female	Exercise	22.75	16260	-0.0189811243655182	-0.0153460462091716
1478	Female	Exercise	22.75	17102	-0.0237702005758853	0.111580882713575
1479	Female	Exercise	22.75	18048	-0.0195614830703473	0.0950160850700657
1480	Female	Exercise	22.75	18219	0.0517776058566461	0.0821720470345472
1481	Female	Exercise	22.75	18524	0.00878743745143351	0.0699499834141536
1482	Female	Exercise	22.75	18735	-0.0275383947684061	0.163331284180217
1483	Female	Exercise	22.75	18809	0.00279550614017821	0.0965366329141774
1484	Female	Exercise	22.75	19060	-0.0147317413308939	0.134722735821422
1485	Female	Exercise	22.75	20005	-0.0045059188230828	5.27579376867975e-05
1486	Female	Exercise	22.75	20207	-0.0305032151100649	0.0209170299141524
1487	Female	Exercise	22.75	20309	-0.0109608786502579	0.112039988894863
1488	Female	Exercise	22.75	20589	0.0240308695767824	0.123275146921482
1489	Female	Exercise	22.75	20725	-0.0135214176318258	0.0574179262997648
1490	Female	Exercise	22.75	21178	0.00694573528780704	0.138572953635718
1491	Female	Exercise	22.75	21652	-0.0219079760904368	0.128987199252431
1492	Female	Exercise	22.75	21696	-0.00157421709632848	0.0909085872108954
1493	Female	Exercise	22.75	21866	-0.00215135743111065	0.0951159606017233
1494	Female	Exercise	22.75	22754	-0.0184426078083926	0.175423127001176
1495	Female	Exercise	22.75	22838	0.0511578434758295	0.0513073590222689
1496	Female	Exercise	22.75	22860	-0.000302573065128263	0.213810701698487
1497	Female	Exercise	22.75	23010	0.00200582056082394	0.141927526838834
1498	Female	Exercise	22.75	23598	0.001161432886544	0.105136319602505
1499	Female	Exercise	22.75	23694	0.0282088487733397	0.0997348369840092
1500	Female	Exercise	22.75	23920	0.00402823300647743	0.0625817884853822
1501	Female	Exercise	23.25	245	-0.031187496516847	0.0326005750592165
1502	Female	Exercise	23.25	708	0.0129941111041273	0.0909462510016926
1503	Female	Exercise	23.25	751	-0.00189618981677967	0.146111169403059
1504	Female	Exercise	23.25	978	-0.0298990097877414	0.0670500583482658
1505	Female	Exercise	23.25	1092	-0.00330137175264844	0.0766010626846498
1506	Female	Exercise	23.25	1196	-0.0180703305160008	0.0569009352874269
1507	Female	Exercise	23.25	1224	0.00643226704608141	0.0934591134170533
1508	Female	Exercise	23.25	1984	-0.00534426713638044	0.091540575733807
1509	Female	Exercise	23.25	2327	-0.0282643336513711	0.0616113829768838
1510	Female	Exercise	23.25	2740	-0.0122470024601105	0.17801836164967
1511	Female	Exercise	23.25	2846	0.0575533047353749	0.118796438733586
1512	Female	Exercise	23.25	2939	0.0410909503794525	0.0909324779920388
1513	Female	Exercise	23.25	3317	-0.0204042243298843	0.0939670978270919
1514	Female	Exercise	23.25	3353	-0.00844670720246329	0.18468463072398
1515	Female	Exercise	23.25	3653	-0.00477938575579337	0.103339316481875
1516	Female	Exercise	23.25	3677	0.0179409356953802	0.129544822762354
1517	Female	Exercise	23.25	3682	-0.00716877699433357	0.0204868187027606
1518	Female	Exercise	23.25	4018	-0.0285987694401081	0.100425307263461
1519	Female	Exercise	23.25	4498	-0.0200372057364798	0.183780087542834
1520	Female	Exercise	23.25	4749	0.00347477402067727	0.0591434659620948
1521	Female	Exercise	23.25	4774	-0.0147896235880594	0.028476025381046
1522	Female	Exercise	23.25	4869	0.0150832386085183	0.129926824670387
1523	Female	Exercise	23.25	4941	0.0195172113097523	0.109207436519233
1524	Female	Exercise	23.25	5061	0.0108121903361684	0.149386794426177
1525	Female	Exercise	23.25	5158	-0.00243038413200357	0.162814130050424
1526	Female	Exercise	23.25	5320	0.00926794395972737	0.190157286972019
1527	Female	Exercise	23.25	5365	0.00352083653950977	0.180743042576052
1528	Female	Exercise	23.25	5393	-0.046177835446486	0.0684847954137613
1529	Female	Exercise	23.25	5462	-0.0278386751621318	0.115696361268527
1530	Female	Exercise	23.25	5503	0.020506620109186	0.10337002792983
1531	Female	Exercise	23.25	5531	-0.0471777936799372	0.0520253204061865
1532	Female	Exercise	23.25	5563	-0.0430282090453338	0.00967992981589702
1533	Female	Exercise	23.25	5648	-0.00285676915153703	0.0310924459971833
1534	Female	Exercise	23.25	5805	-0.0398828127450455	0.125749319929713
1535	Female	Exercise	23.25	6180	0.0129175086107715	0.11627103101023
1536	Female	Exercise	23.25	6292	0.000907901274941548	0.0972084170409886
1537	Female	Exercise	23.25	6331	-0.0135445403244305	0.0836525424987752
1538	Female	Exercise	23.25	6354	0.0255321817689716	0.111543068754313
1539	Female	Exercise	23.25	6441	0.0185315689936806	0.0618426671844849
1540	Female	Exercise	23.25	6998	-0.00583766282675728	0.0910006657195301
1541	Female	Exercise	23.25	7142	0.00266955377095729	0.139078610120449
1542	Female	Exercise	23.25	7623	0.0138734432316207	0.102740876112298
1543	Female	Exercise	23.25	7634	0.0424330420281556	0.142279887676861
1544	Female	Exercise	23.25	7843	-0.00746656420950489	0.0939758099451392
1545	Female	Exercise	23.25	7994	0.00786879827680349	0.127385091482946
1546	Female	Exercise	23.25	8063	-0.0219722555318381	0.0621380336309866
1547	Female	Exercise	23.25	8460	0.0246417653775944	0.0135795613446389
1548	Female	Exercise	23.25	9399	-0.00200829814266069	0.109930007807657
1549	Female	Exercise	23.25	9432	-0.0205662887005144	0.240177665454772
1550	Female	Exercise	23.25	9812	-0.0194802183154916	0.0883526515328606
1551	Female	Exercise	23.25	9868	-0.037740633616818	0.0675980961454493
1552	Female	Exercise	23.25	10215	-0.0152249970613845	0.061825901690333
1553	Female	Exercise	23.25	10488	-0.0572190436176562	0.291868841763603
1554	Female	Exercise	23.25	10715	0.00251764682249297	0.0485958226779842
1555	Female	Exercise	23.25	10808	0.00148207887699644	0.0750309471759236
1556	Female	Exercise	23.25	10822	-0.0229380184044425	0.0880007873419231
1557	Female	Exercise	23.25	11619	0.00010320934860672	0.109979978742216
1558	Female	Exercise	23.25	11626	-0.00896718937379228	0.151061430311351
1559	Female	Exercise	23.25	11731	-0.0114509909233877	0.174588379443225
1560	Female	Exercise	23.25	11979	-0.0227607879576677	0.0887880868911906
1561	Female	Exercise	23.25	12258	-0.0115190814827227	0.057194569540742
1562	Female	Exercise	23.25	12480	0.0139161889935844	0.0201644391475054
1563	Female	Exercise	23.25	12521	-0.00754613929100602	0.0770387515596893
1564	Female	Exercise	23.25	13041	-0.00531175774219016	0.116610562265636
1565	Female	Exercise	23.25	13225	-0.0282238621307316	0.0774615152482147
1566	Female	Exercise	23.25	13300	0.0276813619755965	0.148524494835392
1567	Female	Exercise	23.25	13410	0.0141210826077409	0.117864512045684
1568	Female	Exercise	23.25	13618	-0.0255497642331936	0.0265005667728737
1569	Female	Exercise	23.25	13638	-0.011342635211352	0.0500984938788207
1570	Female	Exercise	23.25	14431	0.0108592748972825	0.10808712252975
1571	Female	Exercise	23.25	14640	0.0103598049522152	0.127936057310351
1572	Female	Exercise	23.25	14991	0.00542987922926738	0.113147356858883
1573	Female	Exercise	23.25	15445	0.0507097968420073	0.120238871785187
1574	Female	Exercise	23.25	15592	-0.038843995317458	0.132052844072558
1575	Female	Exercise	23.25	15900	-0.0243786430006028	0.163832019296849
1576	Female	Exercise	23.25	15901	0.0258915524488041	0.136436186437142
1577	Female	Exercise	23.25	16260	-0.0110169377314913	0.00898462495302719
1578	Female	Exercise	23.25	17102	-0.0143201666139223	0.128595860626819
1579	Female	Exercise	23.25	18048	-0.0203897399820499	0.0989677714663676
1580	Female	Exercise	23.25	18219	0.0528160752570056	0.0822939584767252
1581	Female	Exercise	23.25	18524	-0.0011768160501186	0.0788366560223883
1582	Female	Exercise	23.25	18735	-0.0290435587776898	0.170933495394761
1583	Female	Exercise	23.25	18809	0.0140824023583439	0.105018083452263
1584	Female	Exercise	23.25	19060	-0.020038737088577	0.165435396933523
1585	Female	Exercise	23.25	20005	0.00609070830297525	0.0148904421340807
1586	Female	Exercise	23.25	20207	-0.0217194462561322	0.0232291203711054
1587	Female	Exercise	23.25	20309	-0.0106633913319266	0.125734872689721
1588	Female	Exercise	23.25	20589	0.0126296630508906	0.13923597741623
1589	Female	Exercise	23.25	20725	-0.0099865483617547	0.0743697621143531
1590	Female	Exercise	23.25	21178	-0.000879668730070182	0.148946305788757
1591	Female	Exercise	23.25	21652	-0.029667131934856	0.125035831796764
1592	Female	Exercise	23.25	21696	0.0151913829577938	0.11057509021599
1593	Female	Exercise	23.25	21866	0.0066467011068581	0.121386677541866
1594	Female	Exercise	23.25	22754	-0.0134800500333093	0.209137743782865
1595	Female	Exercise	23.25	22838	0.0608088968018067	0.068924855529341
1596	Female	Exercise	23.25	22860	0.000692314680210237	0.226535646333666
1597	Female	Exercise	23.25	23010	0.00132038042497173	0.145402973543026
1598	Female	Exercise	23.25	23598	0.00544668770863348	0.130684456112451
1599	Female	Exercise	23.25	23694	0.0266632732842363	0.125773419083921
1600	Female	Exercise	23.25	23920	0.00960032046674397	0.0696750210890006
1601	Female	Exercise	23.75	245	-0.0253928617698077	0.0244216199061122
1602	Female	Exercise	23.75	708	0.00990373877455796	0.0621113815568783
1603	Female	Exercise	23.75	751	-0.00422149138712107	0.121937843205111
1604	Female	Exercise	23.75	978	-0.0112918672288603	0.0222868989046185
1605	Female	Exercise	23.75	1092	-0.00281666007235484	0.063424312145815
1606	Female	Exercise	23.75	1196	-0.0139298912414951	0.0442785725886617
1607	Female	Exercise	23.75	1224	0.00633357586543343	0.0699097770156067
1608	Female	Exercise	23.75	1984	0.00134674939186457	0.0723031089551443
1609	Female	Exercise	23.75	2327	-0.0304479171470192	0.0375560468502586
1610	Female	Exercise	23.75	2740	-0.035849364948545	0.150147663726298
1611	Female	Exercise	23.75	2846	0.0491144644856314	0.0816982367084872
1612	Female	Exercise	23.75	2939	0.0365910803418498	0.0620061756987817
1613	Female	Exercise	23.75	3317	-0.0271926317879549	0.0808485741732789
1614	Female	Exercise	23.75	3353	0.00354915292984303	0.163142133711512
1615	Female	Exercise	23.75	3653	0.0162278530363457	0.0917956379889091
1616	Female	Exercise	23.75	3677	0.0272954849487647	0.110395166881023
1617	Female	Exercise	23.75	3682	0.000935999829532459	0.0108680381003188
1618	Female	Exercise	23.75	4018	-0.0368465479391733	0.0790547217319801
1619	Female	Exercise	23.75	4498	-0.0167963793821744	0.151192832737789
1620	Female	Exercise	23.75	4749	0.00909505686907976	0.0318824992569803
1621	Female	Exercise	23.75	4774	-0.0126412902582347	0.00255234890700171
1622	Female	Exercise	23.75	4869	0.0171972684018337	0.0818782754912114
1623	Female	Exercise	23.75	4941	0.00517627221928956	0.0708742491354867
1624	Female	Exercise	23.75	5061	0.00852221730919198	0.118342805073948
1625	Female	Exercise	23.75	5158	-0.000923584843597275	0.13876967861862
1626	Female	Exercise	23.75	5320	0.0174319105958228	0.156873456527669
1627	Female	Exercise	23.75	5365	0.0124358130340168	0.132042031505044
1628	Female	Exercise	23.75	5393	-0.0428141446223048	0.0483274050105568
1629	Female	Exercise	23.75	5462	-0.022303692616863	0.0877317049157523
1630	Female	Exercise	23.75	5503	0.0302607752757185	0.104265108213746
1631	Female	Exercise	23.75	5531	-0.0352651724430796	0.0331763790192966
1632	Female	Exercise	23.75	5563	-0.0319049782112447	-0.0155072686966066
1633	Female	Exercise	23.75	5648	0.00961207333054434	0.0100163710054527
1634	Female	Exercise	23.75	5805	-0.0342716689547952	0.099898048506717
1635	Female	Exercise	23.75	6180	0.0175756226289001	0.102411638997105
1636	Female	Exercise	23.75	6292	0.00103666977497244	0.0796774466663651
1637	Female	Exercise	23.75	6331	-0.0112072947066371	0.0578581394805521
1638	Female	Exercise	23.75	6354	0.0312932009191676	0.0852147295457349
1639	Female	Exercise	23.75	6441	0.0140095592590778	0.0366443931180054
1640	Female	Exercise	23.75	6998	-0.0102249232854145	0.0656779259575637
1641	Female	Exercise	23.75	7142	-0.00593789244732282	0.112251988368676
1642	Female	Exercise	23.75	7623	0.0253144805505959	0.0789466462454304
1643	Female	Exercise	23.75	7634	0.058041139813474	0.101949559443742
1644	Female	Exercise	23.75	7843	-0.00431732281733186	0.045168471115848
1645	Female	Exercise	23.75	7994	0.00222522889508383	0.110914651419398
1646	Female	Exercise	23.75	8063	-0.0109292553603736	0.0364555612046962
1647	Female	Exercise	23.75	8460	0.0370093034289157	-0.00184996448880181
1648	Female	Exercise	23.75	9399	-0.00941655579817497	0.0606565409508067
1649	Female	Exercise	23.75	9432	-0.0127842651647235	0.179457277472115
1650	Female	Exercise	23.75	9812	-0.0157214611014464	0.079993294000176
1651	Female	Exercise	23.75	9868	-0.033409506868983	0.0500673555530506
1652	Female	Exercise	23.75	10215	-0.0223939546323956	0.0412185829159178
1653	Female	Exercise	23.75	10488	-0.0630667510196876	0.256401493775732
1654	Female	Exercise	23.75	10715	0.00729433050054201	0.033692294892385
1655	Female	Exercise	23.75	10808	0.00583943673830763	0.0437392634764432
1656	Female	Exercise	23.75	10822	-0.0289337995178411	0.0748488433869666
1657	Female	Exercise	23.75	11619	-0.0125086330196521	0.078924172086569
1658	Female	Exercise	23.75	11626	-0.0158484048171486	0.116915018256539
1659	Female	Exercise	23.75	11731	-0.012811211492663	0.132512421966817
1660	Female	Exercise	23.75	11979	-0.0272138881078531	0.0750188488664241
1661	Female	Exercise	23.75	12258	-0.00329139053435883	0.0347416048019648
1662	Female	Exercise	23.75	12480	0.0153502988904054	0.00171592552872136
1663	Female	Exercise	23.75	12521	-0.00598737970819989	0.0464845881675039
1664	Female	Exercise	23.75	13041	-0.00787327095926636	0.0986340486565495
1665	Female	Exercise	23.75	13225	-0.0124404342159449	0.0590912682911441
1666	Female	Exercise	23.75	13300	0.0268542223943931	0.129956260397276
1667	Female	Exercise	23.75	13410	0.0147760469850014	0.0972588356293263
1668	Female	Exercise	23.75	13618	-0.0166029577732698	0.00538530897390453
1669	Female	Exercise	23.75	13638	-0.0227586920357193	0.0372739093054615
1670	Female	Exercise	23.75	14431	-0.00107754202010088	0.0900967291148928
1671	Female	Exercise	23.75	14640	0.0210627981903352	0.111669279864614
1672	Female	Exercise	23.75	14991	0.00527115217868672	0.0899140892910195
1673	Female	Exercise	23.75	15445	0.0551851452908299	0.094111547508937
1674	Female	Exercise	23.75	15592	-0.0581187996982254	0.121472591877358
1675	Female	Exercise	23.75	15900	-0.0269399861090642	0.124979438315385
1676	Female	Exercise	23.75	15901	0.0255013960916462	0.107028756921639
1677	Female	Exercise	23.75	16260	-0.0133660934265283	0.00380848190632756
1678	Female	Exercise	23.75	17102	-0.0123169653387644	0.105139556631676
1679	Female	Exercise	23.75	18048	-0.00465493074837998	0.0809765586946463
1680	Female	Exercise	23.75	18219	0.0423447502777912	0.0531386412006224
1681	Female	Exercise	23.75	18524	-0.00613689977196908	0.0617191999381143
1682	Female	Exercise	23.75	18735	-0.00859405893830905	0.143034243807467
1683	Female	Exercise	23.75	18809	0.00517994436377564	0.0797406683175593
1684	Female	Exercise	23.75	19060	-0.0111650061001606	0.112209773222972
1685	Female	Exercise	23.75	20005	0.0204155904057368	0.0123723846278284
1686	Female	Exercise	23.75	20207	-0.0221294936491938	0.0174983887792206
1687	Female	Exercise	23.75	20309	-0.0033555330313516	0.107012371982351
1688	Female	Exercise	23.75	20589	0.00732274109082493	0.122838994760472
1689	Female	Exercise	23.75	20725	0.00301929062480039	0.0605126664902214
1690	Female	Exercise	23.75	21178	0.00850807843437117	0.105314317923763
1691	Female	Exercise	23.75	21652	-0.0160010826344749	0.0943637925669411
1692	Female	Exercise	23.75	21696	0.00575617209966111	0.0931022445438558
1693	Female	Exercise	23.75	21866	-0.00829397825505941	0.0943572974736923
1694	Female	Exercise	23.75	22754	-0.0146950132693467	0.162995351445683
1695	Female	Exercise	23.75	22838	0.0531644540042002	0.0482601696512441
1696	Female	Exercise	23.75	22860	0.00210921124364612	0.184103113988363
1697	Female	Exercise	23.75	23010	0.00900911222567951	0.117649905753064
1698	Female	Exercise	23.75	23598	0.00220992240649675	0.105019737335886
1699	Female	Exercise	23.75	23694	0.0288700513460162	0.0841842668443297
1700	Female	Exercise	23.75	23920	0.0145466056245132	0.0641177550467746
1701	Female	Exercise	24.25	245	-0.0570963123743761	0.0463165496900301
1702	Female	Exercise	24.25	708	-0.0246407427259854	0.0828142706535434
1703	Female	Exercise	24.25	751	-0.0562295010877711	0.142803389811411
1704	Female	Exercise	24.25	978	-0.0742850972328611	0.123139464720002
1705	Female	Exercise	24.25	1092	-0.0626763827109008	0.107799398668265
1706	Female	Exercise	24.25	1196	-0.058295509983948	0.0829094165702264
1707	Female	Exercise	24.25	1224	-0.0350482581474522	0.102922469392041
1708	Female	Exercise	24.25	1984	-0.0413473989574724	0.0758628569209779
1709	Female	Exercise	24.25	2327	-0.0902007664886788	0.0780681984151737
1710	Female	Exercise	24.25	2740	-0.0788629122252191	0.191251025675755
1711	Female	Exercise	24.25	2846	-0.00934793248234608	0.125363019635394
1712	Female	Exercise	24.25	2939	-0.0100642174909853	0.0505792508282383
1713	Female	Exercise	24.25	3317	-0.0614949568745965	0.100255287208683
1714	Female	Exercise	24.25	3353	-0.0617087551871158	0.179079515851954
1715	Female	Exercise	24.25	3653	-0.0378539814456074	0.105254562767149
1716	Female	Exercise	24.25	3677	-0.0506377336872594	0.148403375527441
1717	Female	Exercise	24.25	3682	-0.0356593074641169	0.0397966072632655
1718	Female	Exercise	24.25	4018	-0.0917784469377699	0.0808581775697584
1719	Female	Exercise	24.25	4498	-0.0630287336151762	0.166827672340941
1720	Female	Exercise	24.25	4749	-0.0359216095841326	0.0826842655531471
1721	Female	Exercise	24.25	4774	-0.0524652754387205	0.059269152668499
1722	Female	Exercise	24.25	4869	-0.0286176639137286	0.120953164788926
1723	Female	Exercise	24.25	4941	-0.0472043857937427	0.0919041045503005
1724	Female	Exercise	24.25	5061	-0.0407867536720439	0.161970517938481
1725	Female	Exercise	24.25	5158	-0.0483336404357647	0.183138574942336
1726	Female	Exercise	24.25	5320	-0.0567127886045943	0.195269555495999
1727	Female	Exercise	24.25	5365	-0.0465179323314389	0.166076373720342
1728	Female	Exercise	24.25	5393	-0.0699748711159288	0.0651766669706108
1729	Female	Exercise	24.25	5462	-0.0594345245129595	0.113113980247073
1730	Female	Exercise	24.25	5503	-0.027905110094922	0.10300026332526
1731	Female	Exercise	24.25	5531	-0.0706467059340495	0.053202815349967
1732	Female	Exercise	24.25	5563	-0.0913734514016445	0.0255246326980763
1733	Female	Exercise	24.25	5648	-0.0554556221997476	0.0530720980554716
1734	Female	Exercise	24.25	5805	-0.0877536477763403	0.115525604042446
1735	Female	Exercise	24.25	6180	-0.0196974155869485	0.0983203443586039
1736	Female	Exercise	24.25	6292	-0.0419126129675998	0.0767087576094675
1737	Female	Exercise	24.25	6331	-0.0558403156348124	0.101038327628009
1738	Female	Exercise	24.25	6354	-0.0184047282334784	0.072781841194153
1739	Female	Exercise	24.25	6441	-0.0275651365088297	0.0763404498895897
1740	Female	Exercise	24.25	6998	-0.0565867241563601	0.0799748302842735
1741	Female	Exercise	24.25	7142	-0.0511545694655198	0.128262148838171
1742	Female	Exercise	24.25	7623	-0.0279382336734891	0.100207429436052
1743	Female	Exercise	24.25	7634	-0.00892947240891542	0.126278982061984
1744	Female	Exercise	24.25	7843	-0.0510398686338535	0.0971683396646067
1745	Female	Exercise	24.25	7994	-0.05128082398069	0.159144317508948
1746	Female	Exercise	24.25	8063	-0.0552779871323701	0.0376149764173835
1747	Female	Exercise	24.25	8460	-0.0317021297590138	0.00829181041585805
1748	Female	Exercise	24.25	9399	-0.0434620265096895	0.107646476197652
1749	Female	Exercise	24.25	9432	-0.063501552205495	0.217706025007008
1750	Female	Exercise	24.25	9812	-0.0507502193886731	0.0883499977747773
1751	Female	Exercise	24.25	9868	-0.0692851486055721	0.0645322389349736
1752	Female	Exercise	24.25	10215	-0.0606855399816683	0.0529957459705652
1753	Female	Exercise	24.25	10488	-0.0966190624119201	0.239980719790805
1754	Female	Exercise	24.25	10715	-0.0312908855568041	0.0500277846254743
1755	Female	Exercise	24.25	10808	-0.0287927330051142	0.0694903263520337
1756	Female	Exercise	24.25	10822	-0.0627036287024055	0.0852908484784131
1757	Female	Exercise	24.25	11619	-0.0663836464258922	0.108914805124689
1758	Female	Exercise	24.25	11626	-0.0741033117454386	0.176795784905258
1759	Female	Exercise	24.25	11731	-0.0752971721728406	0.195487478307479
1760	Female	Exercise	24.25	11979	-0.0644133460833071	0.0937654389456508
1761	Female	Exercise	24.25	12258	-0.0380086068567564	0.0542642148013028
1762	Female	Exercise	24.25	12480	-0.0308605191314071	0.0292147125448589
1763	Female	Exercise	24.25	12521	-0.0561811325341911	0.0450093480973812
1764	Female	Exercise	24.25	13041	-0.0528268873724544	0.132844542871598
1765	Female	Exercise	24.25	13225	-0.0573878889339768	0.0742256747225574
1766	Female	Exercise	24.25	13300	-0.0458241593525382	0.140575862246369
1767	Female	Exercise	24.25	13410	-0.0304982964645162	0.128513044836036
1768	Female	Exercise	24.25	13618	-0.0614365643252225	0.0189055846353603
1769	Female	Exercise	24.25	13638	-0.0928817799423047	0.0672799699603694
1770	Female	Exercise	24.25	14431	-0.0422292135233444	0.122873546180696
1771	Female	Exercise	24.25	14640	-0.0315963974527105	0.157678040731762
1772	Female	Exercise	24.25	14991	-0.0291617682768423	0.0980714602434214
1773	Female	Exercise	24.25	15445	-0.00762122994916555	0.132686626355455
1774	Female	Exercise	24.25	15592	-0.0874298023985744	0.126054165989581
1775	Female	Exercise	24.25	15900	-0.0695321734214591	0.160913164981988
1776	Female	Exercise	24.25	15901	-0.0282056108580374	0.12210357496819
1777	Female	Exercise	24.25	16260	-0.0536867653112459	0.0381895360088006
1778	Female	Exercise	24.25	17102	-0.0577807963708734	0.146336134518427
1779	Female	Exercise	24.25	18048	-0.0466745341551035	0.106903545192555
1780	Female	Exercise	24.25	18219	-0.011507241584247	0.0646255570251318
1781	Female	Exercise	24.25	18524	-0.0528931256805009	0.0686500612248362
1782	Female	Exercise	24.25	18735	-0.0767629639877375	0.156128282677907
1783	Female	Exercise	24.25	18809	-0.0362390446038416	0.101988055318285
1784	Female	Exercise	24.25	19060	-0.0682149106642087	0.149819041774581
1785	Female	Exercise	24.25	20005	8.83828511284221e-06	0.0357201757319805
1786	Female	Exercise	24.25	20207	-0.0529153758379913	0.0233881587732064
1787	Female	Exercise	24.25	20309	-0.0481874432178246	0.129987628260731
1788	Female	Exercise	24.25	20589	-0.0328572471020386	0.14721909088675
1789	Female	Exercise	24.25	20725	-0.0384401958858726	0.0706411424319743
1790	Female	Exercise	24.25	21178	-0.0467115838703319	0.133503879020723
1791	Female	Exercise	24.25	21652	-0.0717775108486856	0.104048645371274
1792	Female	Exercise	24.25	21696	-0.0511616521646069	0.142454644762605
1793	Female	Exercise	24.25	21866	-0.050968097104911	0.109642026192319
1794	Female	Exercise	24.25	22754	-0.0670168486602769	0.219670472151526
1795	Female	Exercise	24.25	22838	0.0117081727008717	0.0630758464350722
1796	Female	Exercise	24.25	22860	-0.0570445681068888	0.203156637226706
1797	Female	Exercise	24.25	23010	-0.0352791009733978	0.144139274502504
1798	Female	Exercise	24.25	23598	-0.0343123877359472	0.129102993731504
1799	Female	Exercise	24.25	23694	-0.0368287988218768	0.112321805505033
1800	Female	Exercise	24.25	23920	-0.0298062527654392	0.0684803321208201
1801	Female	Exercise	24.75	245	-0.0466946670564729	0.0785320487925029
1802	Female	Exercise	24.75	708	-0.00266627456053309	0.107619709952609
1803	Female	Exercise	24.75	751	-0.0401631878680968	0.170826825396573
1804	Female	Exercise	24.75	978	-0.0611510655593932	0.164940429399624
1805	Female	Exercise	24.75	1092	-0.0477430749182232	0.145208755604707
1806	Female	Exercise	24.75	1196	-0.0254954948813577	0.117074370198406
1807	Female	Exercise	24.75	1224	-0.00608270749272786	0.131081954446816
1808	Female	Exercise	24.75	1984	-0.0214201424823657	0.0955394534481192
1809	Female	Exercise	24.75	2327	-0.065587548873636	0.102949523636923
1810	Female	Exercise	24.75	2740	-0.0780011628034803	0.245420860513925
1811	Female	Exercise	24.75	2846	0.00900805189976794	0.162870165525154
1812	Female	Exercise	24.75	2939	0.00241056212150794	0.088228231402315
1813	Female	Exercise	24.75	3317	-0.0498994530571743	0.118434500155382
1814	Female	Exercise	24.75	3353	-0.0228769844367185	0.183475862162478
1815	Female	Exercise	24.75	3653	-0.00751451436739904	0.145370529818944
1816	Female	Exercise	24.75	3677	-0.0289704587010196	0.179355896970741
1817	Female	Exercise	24.75	3682	0.0107512754080977	0.0466286617295686
1818	Female	Exercise	24.75	4018	-0.0808019259200996	0.0875815155191862
1819	Female	Exercise	24.75	4498	-0.0394229046634247	0.183710235652571
1820	Female	Exercise	24.75	4749	-0.0128584903307039	0.0968938270206632
1821	Female	Exercise	24.75	4774	-0.0286018859017437	0.0765389767669532
1822	Female	Exercise	24.75	4869	-0.00751736138194308	0.159621726853932
1823	Female	Exercise	24.75	4941	-0.0388966728642055	0.12790131766012
1824	Female	Exercise	24.75	5061	0.000874881208684709	0.188032232045926
1825	Female	Exercise	24.75	5158	-0.0290455262707866	0.201794267904454
1826	Female	Exercise	24.75	5320	-0.0242503099971737	0.221105800362657
1827	Female	Exercise	24.75	5365	-0.013492406974901	0.206474256078237
1828	Female	Exercise	24.75	5393	-0.0671186024445371	0.11248402432849
1829	Female	Exercise	24.75	5462	-0.0500809502212543	0.135377179227198
1830	Female	Exercise	24.75	5503	0.00824486765610498	0.130671011986759
1831	Female	Exercise	24.75	5531	-0.0611568697690687	0.125597489212118
1832	Female	Exercise	24.75	5563	-0.0818481706007686	0.0531483097358087
1833	Female	Exercise	24.75	5648	-0.0423804858804401	0.0780252320034102
1834	Female	Exercise	24.75	5805	-0.084522620361277	0.138559219241181
1835	Female	Exercise	24.75	6180	0.00396035599569561	0.134522230329154
1836	Female	Exercise	24.75	6292	-0.0236167669053793	0.116383182831491
1837	Female	Exercise	24.75	6331	-0.0544358126737486	0.14873184055498
1838	Female	Exercise	24.75	6354	0.0177687189004573	0.0940990776977055
1839	Female	Exercise	24.75	6441	-0.0119913957074551	0.124743305166309
1840	Female	Exercise	24.75	6998	-0.0655191553972906	0.0983605882068349
1841	Female	Exercise	24.75	7142	-0.0405405921441535	0.144595590768728
1842	Female	Exercise	24.75	7623	0.0126573661138639	0.144093296294284
1843	Female	Exercise	24.75	7634	0.0391550417054782	0.169863163071304
1844	Female	Exercise	24.75	7843	-0.0156851210462858	0.109828303615197
1845	Female	Exercise	24.75	7994	-0.04019240235583	0.185302944673779
1846	Female	Exercise	24.75	8063	-0.0393372338538949	0.0668446131659183
1847	Female	Exercise	24.75	8460	0.00141929124325342	0.0342922040148722
1848	Female	Exercise	24.75	9399	-0.0288072801404793	0.136655070698506
1849	Female	Exercise	24.75	9432	-0.0322817392215176	0.247049891330408
1850	Female	Exercise	24.75	9812	-0.0349754433765517	0.113592360158103
1851	Female	Exercise	24.75	9868	-0.0596109379887919	0.0851822060842746
1852	Female	Exercise	24.75	10215	-0.0600165581347353	0.0869704556879531
1853	Female	Exercise	24.75	10488	-0.103989767676439	0.288119716744857
1854	Female	Exercise	24.75	10715	0.0108510828896082	0.0738898376544427
1855	Female	Exercise	24.75	10808	0.0128369953691372	0.11359533895034
1856	Female	Exercise	24.75	10822	-0.0640627775751662	0.140700095903797
1857	Female	Exercise	24.75	11619	-0.0634391434507688	0.145857675621604
1858	Female	Exercise	24.75	11626	-0.0759954625911789	0.21609350158165
1859	Female	Exercise	24.75	11731	-0.0664175978330762	0.219559026017611
1860	Female	Exercise	24.75	11979	-0.0596749034675664	0.137670739392922
1861	Female	Exercise	24.75	12258	-0.00583030067713526	0.0798044988760847
1862	Female	Exercise	24.75	12480	0.00556369706400831	0.055082166926754
1863	Female	Exercise	24.75	12521	-0.0482849756007449	0.0871919130643827
1864	Female	Exercise	24.75	13041	-0.0262454602952275	0.148167040650301
1865	Female	Exercise	24.75	13225	-0.0304512396109857	0.110235591720863
1866	Female	Exercise	24.75	13300	-0.0321274771905951	0.176002173931058
1867	Female	Exercise	24.75	13410	-0.0052073773783553	0.159297135234194
1868	Female	Exercise	24.75	13618	-0.0431367631674199	0.0496702140628344
1869	Female	Exercise	24.75	13638	-0.0671549088929299	0.0924408588270832
1870	Female	Exercise	24.75	14431	-0.0497335689906577	0.170895749434783
1871	Female	Exercise	24.75	14640	-0.00152212721067815	0.210614746782375
1872	Female	Exercise	24.75	14991	-0.0259349200290173	0.153805118269127
1873	Female	Exercise	24.75	15445	0.0202499660685297	0.18152236354234
1874	Female	Exercise	24.75	15592	-0.058378538760811	0.13251569195806
1875	Female	Exercise	24.75	15900	-0.0602571050258983	0.166659216826603
1876	Female	Exercise	24.75	15901	-0.0140499701828675	0.171579484426014
1877	Female	Exercise	24.75	16260	-0.0465668978512118	0.0597687923896552
1878	Female	Exercise	24.75	17102	-0.0425568823954318	0.162148239195873
1879	Female	Exercise	24.75	18048	-0.0130400055323783	0.141058404802859
1880	Female	Exercise	24.75	18219	0.0214139824665484	0.086910390571224
1881	Female	Exercise	24.75	18524	-0.0407026698025321	0.10366313597167
1882	Female	Exercise	24.75	18735	-0.0736598769754313	0.207163572479861
1883	Female	Exercise	24.75	18809	-0.0186412207768828	0.1244295541719
1884	Female	Exercise	24.75	19060	-0.0563040943718506	0.193202366260538
1885	Female	Exercise	24.75	20005	0.045234967306721	0.0529266136229525
1886	Female	Exercise	24.75	20207	-0.0438246186267534	0.0535465464477625
1887	Female	Exercise	24.75	20309	-0.0296669727404758	0.162827459761711
1888	Female	Exercise	24.75	20589	-0.0319108388284702	0.191014315243757
1889	Female	Exercise	24.75	20725	-0.0188772324416594	0.107022592776159
1890	Female	Exercise	24.75	21178	-0.0375452937025761	0.182414362324186
1891	Female	Exercise	24.75	21652	-0.0457237001137653	0.134895314665444
1892	Female	Exercise	24.75	21696	-0.0354239530220742	0.192230600553496
1893	Female	Exercise	24.75	21866	-0.0254862835366885	0.143453892638753
1894	Female	Exercise	24.75	22754	-0.0614769742624068	0.252438082986147
1895	Female	Exercise	24.75	22838	0.0495311380088581	0.0948442306125135
1896	Female	Exercise	24.75	22860	-0.0431158787548841	0.239608838883023
1897	Female	Exercise	24.75	23010	-0.0148535105794001	0.174401871502578
1898	Female	Exercise	24.75	23598	-0.0104799296246031	0.172078597503238
1899	Female	Exercise	24.75	23694	-0.0177079268792869	0.161372509607745
1900	Female	Exercise	24.75	23920	0.00203610230971941	0.12562655848381
1901	Male	Control	21.25	245	0.187892695004377	0.139395490523687
1902	Male	Control	21.25	708	0.227795979317935	0.0852254993899787
1903	Male	Control	21.25	751	0.0991403320652279	0.151565689416278
1904	Male	Control	21.25	978	0.329187806562583	0.131926830684611
1905	Male	Control	21.25	1092	0.250834324579827	0.220124618192133
1906	Male	Control	21.25	1196	0.24689577477174	0.145765798259292
1907	Male	Control	21.25	1224	0.216111910243437	0.211078008325711
1908	Male	Control	21.25	1984	0.269643340048083	0.17263357107649
1909	Male	Control	21.25	2327	0.209062382011501	0.226721933091502
1910	Male	Control	21.25	2740	0.276824845237039	0.203789313569821
1911	Male	Control	21.25	2846	0.0982734258788642	0.164714285709721
1912	Male	Control	21.25	2939	0.197220155239024	0.295703081657122
1913	Male	Control	21.25	3317	0.214011193894003	0.137456679017791
1914	Male	Control	21.25	3353	0.232570510649375	0.0815298662192978
1915	Male	Control	21.25	3653	0.274001916123666	0.171461956470986
1916	Male	Control	21.25	3677	0.181491126728074	0.118515678644758
1917	Male	Control	21.25	3682	0.237522700946782	0.177682216165837
1918	Male	Control	21.25	4018	0.210431981956242	0.13515833393135
1919	Male	Control	21.25	4498	0.187919970676669	0.0590710888547198
1920	Male	Control	21.25	4749	0.237324239899857	0.30900794420775
1921	Male	Control	21.25	4774	0.252418193140356	0.125407276095768
1922	Male	Control	21.25	4869	0.289543752446221	0.210937990189779
1923	Male	Control	21.25	4941	0.261803720149863	0.167862639787749
1924	Male	Control	21.25	5061	0.128164832621125	0.0559904527445255
1925	Male	Control	21.25	5158	0.237273454595488	0.159163377018518
1926	Male	Control	21.25	5320	0.195990527780258	0.142189395627022
1927	Male	Control	21.25	5365	0.192250726550678	0.246491951909651
1928	Male	Control	21.25	5393	0.211389774431854	0.180014099159208
1929	Male	Control	21.25	5462	0.1858422114251	0.312724599466056
1930	Male	Control	21.25	5503	0.156327348919762	0.168616061646796
1931	Male	Control	21.25	5531	0.164230777225974	0.115630935926956
1932	Male	Control	21.25	5563	0.147467530227631	0.309376609555272
1933	Male	Control	21.25	5648	0.208874458054912	0.231753368148555
1934	Male	Control	21.25	5805	0.275120547391151	0.220945872896463
1935	Male	Control	21.25	6180	0.0809725437250243	0.0917131882781875
1936	Male	Control	21.25	6292	0.229293052867806	0.208273773588203
1937	Male	Control	21.25	6331	0.283706154704228	0.127566426987041
1938	Male	Control	21.25	6354	0.210740251677025	0.197154515982998
1939	Male	Control	21.25	6441	0.199591053044608	0.166964897770047
1940	Male	Control	21.25	6998	0.230437277688506	0.0876428704504277
1941	Male	Control	21.25	7142	0.168384262659509	0.124007872875867
1942	Male	Control	21.25	7623	0.0773939172404195	-0.00509655905151073
1943	Male	Control	21.25	7634	0.128765529674222	0.263164278748887
1944	Male	Control	21.25	7843	0.363783280649988	0.288865327328251
1945	Male	Control	21.25	7994	0.280722800698296	0.077286383491806
1946	Male	Control	21.25	8063	0.23854223549189	0.194195074553329
1947	Male	Control	21.25	8460	0.219625910197101	0.142498593139532
1948	Male	Control	21.25	9399	0.235161523898036	0.344847342507719
1949	Male	Control	21.25	9432	0.138935169591658	0.157046668527761
1950	Male	Control	21.25	9812	0.24564361947526	0.0839496670463376
1951	Male	Control	21.25	9868	0.342304997695918	0.202193208599748
1952	Male	Control	21.25	10215	0.223471421360678	0.222742556150318
1953	Male	Control	21.25	10488	0.219922448030571	-0.00504925941404932
1954	Male	Control	21.25	10715	0.303920130225028	0.248825083522753
1955	Male	Control	21.25	10808	0.221208660460062	0.305568688611919
1956	Male	Control	21.25	10822	0.282619040476777	0.261114805351043
1957	Male	Control	21.25	11619	0.24292764543016	0.101987022997236
1958	Male	Control	21.25	11626	0.192793260442228	0.184630893185128
1959	Male	Control	21.25	11731	0.151835256329147	0.205670576612779
1960	Male	Control	21.25	11979	0.191852218724659	0.298284935331641
1961	Male	Control	21.25	12258	0.183596329579472	0.261245234897282
1962	Male	Control	21.25	12480	0.123757482075244	0.23589103258874
1963	Male	Control	21.25	12521	0.238233914429187	0.159127839937972
1964	Male	Control	21.25	13041	0.156761732394874	0.164048343980026
1965	Male	Control	21.25	13225	0.180463759759805	0.180800906014191
1966	Male	Control	21.25	13300	0.0823762123049588	0.208361235924423
1967	Male	Control	21.25	13410	0.123542400737666	0.0926885727266696
1968	Male	Control	21.25	13618	0.216268760568261	0.0946176143845644
1969	Male	Control	21.25	13638	0.229904243205925	0.303620199972419
1970	Male	Control	21.25	14431	0.249826285477727	0.174741587431497
1971	Male	Control	21.25	14640	0.133707003710174	0.162715562766497
1972	Male	Control	21.25	14991	0.230050143019351	0.228614690731892
1973	Male	Control	21.25	15445	0.120449531268327	0.181395502903638
1974	Male	Control	21.25	15592	0.272973920845958	0.131101636781129
1975	Male	Control	21.25	15900	0.244161971665439	0.101950923149854
1976	Male	Control	21.25	15901	0.152099084061799	0.203071211708912
1977	Male	Control	21.25	16260	0.189036534060765	0.284254191202567
1978	Male	Control	21.25	17102	0.265409005013938	0.242920208202602
1979	Male	Control	21.25	18048	0.269322760383222	0.21024295125868
1980	Male	Control	21.25	18219	0.225591569857585	0.21548995187944
1981	Male	Control	21.25	18524	0.190501355037993	0.224250106310813
1982	Male	Control	21.25	18735	0.272837003888007	0.141221112265626
1983	Male	Control	21.25	18809	0.274215612295601	0.161525527968506
1984	Male	Control	21.25	19060	0.243938042370849	0.142355899102142
1985	Male	Control	21.25	20005	0.217209821332291	0.27759197472957
1986	Male	Control	21.25	20207	0.265580102955403	0.18695793248648
1987	Male	Control	21.25	20309	0.141811723634478	0.17370640149626
1988	Male	Control	21.25	20589	0.182493975183876	0.230088235642348
1989	Male	Control	21.25	20725	0.408007803428365	0.207762620810958
1990	Male	Control	21.25	21178	0.22116038903481	0.252976984022225
1991	Male	Control	21.25	21652	0.243641955615614	0.153703654606845
1992	Male	Control	21.25	21696	0.19988990667136	0.106782484209329
1993	Male	Control	21.25	21866	0.270864276678836	0.14775746466998
1994	Male	Control	21.25	22754	0.150453317018835	0.0520364046224237
1995	Male	Control	21.25	22838	0.0830109750031106	0.1407165707789
1996	Male	Control	21.25	22860	0.207222491415081	0.0148186996518735
1997	Male	Control	21.25	23010	0.194943714320675	0.130996602636352
1998	Male	Control	21.25	23598	0.153744634970789	0.175792111899827
1999	Male	Control	21.25	23694	0.214217267972508	0.0799518189053805
[truncated: 1,501 more rows]
