# Supplementary material for: Measurements of damage and repair of binary health attributes in aging mice and humans reveal that robustness and resilience decrease with age, operate over broad timescales, and are affected differently by interventions
Source: eLife. 2022 Nov 21;11:e77632. doi: 10.7554/eLife.77632 (PMC9725749; doi:10.7554/eLife.77632)
Supplement: Figure 3—source data 1. [file elife-77632-fig3-data1.zip › figure3/mouse2_curvature_terms_pvals.csv]

	sex	treatment	age	p
1	Female	Control	20.75	0.0931666666666666
2	Female	Control	21.25	0.00783333333333336
3	Female	Control	21.75	0.000375000000000014
4	Female	Control	22.25	0.00208333333333333
5	Female	Control	22.75	0.00120833333333337
6	Female	Control	23.25	0.000874999999999959
7	Female	Control	23.75	0.0092916666666667
8	Female	Control	24.25	0.000874999999999959
9	Female	Control	24.75	0.00404166666666672
10	Female	Control	25.25	0.004
11	Female	Control	25.75	0.000958333333333283
12	Female	Control	26.25	0.00475000000000003
22	Male	Control	21.25	0.628125
23	Male	Control	21.75	0.0832083333333333
24	Male	Control	22.25	0.113916666666667
25	Male	Control	22.75	0.260041666666667
26	Male	Control	23.25	0.171166666666667
27	Male	Control	23.75	0.191041666666667
28	Male	Control	24.25	0.241541666666667
29	Male	Control	24.75	0.298375
