# Supplementary material for: Measurements of damage and repair of binary health attributes in aging mice and humans reveal that robustness and resilience decrease with age, operate over broad timescales, and are affected differently by interventions
Source: eLife. 2022 Nov 21;11:e77632. doi: 10.7554/eLife.77632 (PMC9725749; doi:10.7554/eLife.77632)
Supplement: Figure 3—source data 1. [file elife-77632-fig3-data1.zip › figure3/mouse3_curvature_terms.csv]

	sex	age	.draw	term.r	term.d
1	Male	25.25	146	0.0791332764366435	0.48461195946161
2	Male	25.25	172	0.0840499046431051	0.420991462163208
3	Male	25.25	221	0.0758487502841067	0.441015139726188
4	Male	25.25	348	0.0721893558152676	0.418223213966447
5	Male	25.25	731	0.0823376945528703	0.43543291756648
6	Male	25.25	1283	0.0731275553991843	0.413026254491932
7	Male	25.25	1568	0.0863850480464871	0.463650875029486
8	Male	25.25	1628	0.0803270915479455	0.393287994405518
9	Male	25.25	1840	0.0738581294697118	0.454425978376712
10	Male	25.25	2031	0.0979356596912927	0.502663335073118
11	Male	25.25	2072	0.0938692352384676	0.48725067398811
12	Male	25.25	2443	0.100260217909018	0.399940408266826
13	Male	25.25	2899	0.0797081968190766	0.369348693197965
14	Male	25.25	2957	0.101214664769073	0.472903362828635
15	Male	25.25	3465	0.0999200665219093	0.439778783700359
16	Male	25.25	3531	0.0747332659764825	0.417755271934712
17	Male	25.25	4000	0.0632522137624313	0.418159959063141
18	Male	25.25	4035	0.0694895090738242	0.396255194657004
19	Male	25.25	4337	0.0669996403899456	0.416265594342015
20	Male	25.25	4462	0.074716576141322	0.490144854700944
21	Male	25.25	5247	0.102272561501225	0.436157737747138
22	Male	25.25	5672	0.0833806167555541	0.496907103086996
23	Male	25.25	5735	0.0932465984017538	0.473856955261612
24	Male	25.25	5844	0.0487216488265252	0.422554327013611
25	Male	25.25	5903	0.104862752593219	0.535035933639152
26	Male	25.25	6161	0.0772902884740448	0.434909153101246
27	Male	25.25	6510	0.0833209229397712	0.401754877918913
28	Male	25.25	6618	0.101811223564647	0.444147660859372
29	Male	25.25	6700	0.0885385678516902	0.472497323156746
30	Male	25.25	7366	0.0814908970178999	0.477808579613308
31	Male	25.25	7415	0.0760803357932577	0.442631461511077
32	Male	25.25	7773	0.102993096765265	0.399289704247261
33	Male	25.25	7822	0.0939319489851827	0.466471881413137
34	Male	25.25	7872	0.0780919957916591	0.456660844336546
35	Male	25.25	7919	0.0837937456399542	0.449564494657774
36	Male	25.25	7932	0.0830510235795177	0.393146009656402
37	Male	25.25	8341	0.0814927398679968	0.413439587383581
38	Male	25.25	8369	0.0908427731413479	0.443744290782361
39	Male	25.25	8818	0.082320091271703	0.481991265613127
40	Male	25.25	9400	0.0605850509390835	0.450893370462589
41	Male	25.25	9613	0.0761059050477454	0.491641282175161
42	Male	25.25	9766	0.0814947888135447	0.4583500783318
43	Male	25.25	9775	0.0684800957864299	0.451021127655451
44	Male	25.25	9848	0.0894586551565225	0.42954957616322
45	Male	25.25	9956	0.0890923275440803	0.42548946161515
46	Male	25.25	10378	0.0832835145569427	0.386574699941857
47	Male	25.25	10585	0.0921613839477268	0.447181928668727
48	Male	25.25	10685	0.0825960900321723	0.390544375940554
49	Male	25.25	10941	0.0878577361073168	0.400602941666346
50	Male	25.25	11005	0.0948772376078397	0.398500542600237
51	Male	25.25	11120	0.0919283230048351	0.470616640240835
52	Male	25.25	11332	0.070668149494125	0.439696358231456
53	Male	25.25	11727	0.07861767500525	0.395929676697692
54	Male	25.25	11835	0.0954148315288595	0.43736294357111
55	Male	25.25	12043	0.0824030092007792	0.449335343946855
56	Male	25.25	12378	0.0804133573599809	0.458924706472777
57	Male	25.25	12570	0.0882047937232169	0.380742772777304
58	Male	25.25	13270	0.0808865797473755	0.458953482245497
59	Male	25.25	13337	0.0757434811846112	0.462902915267272
60	Male	25.25	13521	0.0857483180487248	0.429217483479556
61	Male	25.25	13766	0.0857717996908899	0.418462749644586
62	Male	25.25	13787	0.0500057645357175	0.438774062829977
63	Male	25.25	13893	0.0591209229068651	0.403779469339138
64	Male	25.25	13900	0.0878633783892944	0.446391095169614
65	Male	25.25	14100	0.0904086758229034	0.426363947181476
66	Male	25.25	14185	0.0651969578065394	0.389989519420836
67	Male	25.25	14895	0.0880098638693021	0.47742282257761
68	Male	25.25	15724	0.0874267296930192	0.388388281754016
69	Male	25.25	15822	0.0915033091957357	0.379498226487562
70	Male	25.25	15839	0.0716433945800248	0.456752237651724
71	Male	25.25	15935	0.0974875055152902	0.388513767054744
72	Male	25.25	16426	0.0748319525282724	0.389130305397842
73	Male	25.25	16548	0.0862934272458109	0.427582505688902
74	Male	25.25	16794	0.0788047192960191	0.393514812344604
75	Male	25.25	17199	0.0687684011544011	0.430549043319565
76	Male	25.25	17578	0.0552158945007916	0.423561240343957
77	Male	25.25	18544	0.0930163282466765	0.384075878671512
78	Male	25.25	18713	0.0694208600109091	0.436616768858493
79	Male	25.25	18766	0.10701453407612	0.487427976856516
80	Male	25.25	18924	0.098343917494954	0.454086736211823
81	Male	25.25	18939	0.0822344772341183	0.430710980442618
82	Male	25.25	19021	0.0760491781844134	0.428420820760142
83	Male	25.25	19476	0.0571542998101712	0.477046804028776
84	Male	25.25	19660	0.0804584116589909	0.421637117858642
85	Male	25.25	20478	0.0688696426589461	0.43795822388676
86	Male	25.25	20566	0.0773523662948186	0.45179779797043
87	Male	25.25	20887	0.0852427679448164	0.504459716330845
88	Male	25.25	20998	0.0883707426914992	0.404627866572979
89	Male	25.25	21117	0.10269591120772	0.413070497608524
90	Male	25.25	21454	0.0903066493385116	0.448870520290515
91	Male	25.25	21953	0.0639996184298627	0.411036251016739
92	Male	25.25	22124	0.0927027279134742	0.431616973533023
93	Male	25.25	22654	0.0787761753376785	0.417696038495757
94	Male	25.25	23161	0.0791734829306402	0.40975132376676
95	Male	25.25	23606	0.0894494650377532	0.437050600791423
96	Male	25.25	23691	0.104918975549569	0.36527576575308
97	Male	25.25	23711	0.0744253467038428	0.435051757211701
98	Male	25.25	23924	0.0931153260010102	0.363824734994695
99	Male	25.25	23929	0.0669817323334828	0.479664700591091
100	Male	25.25	23991	0.0814481870107182	0.394151908905586
101	Male	26.75	146	0.0963521891405121	0.41699675226321
102	Male	26.75	172	0.0930488681417145	0.416452890722102
103	Male	26.75	221	0.0860713176567057	0.395031219321963
104	Male	26.75	348	0.0895835255109744	0.392818086334675
105	Male	26.75	731	0.0962930891332519	0.393683355078328
106	Male	26.75	1283	0.0803375564887392	0.377684276653088
107	Male	26.75	1568	0.0925514840188174	0.414250892994074
108	Male	26.75	1628	0.0894709910915548	0.357334287253018
109	Male	26.75	1840	0.0839726128742125	0.406300914120321
110	Male	26.75	2031	0.110606653928331	0.460850502624788
111	Male	26.75	2072	0.0984968858100812	0.426819837343524
112	Male	26.75	2443	0.105766285028857	0.362806084292868
113	Male	26.75	2899	0.0880067630012694	0.344946038582546
114	Male	26.75	2957	0.115558424786568	0.42317288615854
115	Male	26.75	3465	0.113413726908513	0.390361453539553
116	Male	26.75	3531	0.085049356112716	0.386335317501154
117	Male	26.75	4000	0.0748298382400338	0.364927356450269
118	Male	26.75	4035	0.0802387027121373	0.34807236559701
119	Male	26.75	4337	0.0786438496454225	0.386928447756074
120	Male	26.75	4462	0.0811792015133977	0.452008575403545
121	Male	26.75	5247	0.113267680474226	0.398977422318159
122	Male	26.75	5672	0.0939872104278075	0.438227741254276
123	Male	26.75	5735	0.104742255676516	0.457149679139774
124	Male	26.75	5844	0.0813805078336893	0.370425286675901
125	Male	26.75	5903	0.111458527440537	0.464481324898262
126	Male	26.75	6161	0.0882566993877371	0.407660081780132
127	Male	26.75	6510	0.0912633583982682	0.357631186297284
128	Male	26.75	6618	0.10811814562973	0.388441295833164
129	Male	26.75	6700	0.105602348331815	0.41909093803949
130	Male	26.75	7366	0.0945215213322667	0.423078047217792
131	Male	26.75	7415	0.0849713938932476	0.414931257012113
132	Male	26.75	7773	0.116316919745297	0.370502968032486
133	Male	26.75	7822	0.113484743437481	0.40223669491245
134	Male	26.75	7872	0.0897445941342691	0.411107745938192
135	Male	26.75	7919	0.0967494517262459	0.369996978757383
136	Male	26.75	7932	0.0896235364051282	0.363496739541159
137	Male	26.75	8341	0.0930208694948511	0.363723737131665
138	Male	26.75	8369	0.10158611280326	0.402031017543732
139	Male	26.75	8818	0.0941542236038128	0.428437916876944
140	Male	26.75	9400	0.071515666459687	0.41117083735121
141	Male	26.75	9613	0.0870608941396739	0.426547925499151
142	Male	26.75	9766	0.0854028250311713	0.402436508528151
143	Male	26.75	9775	0.0867911799023774	0.420938568839814
144	Male	26.75	9848	0.107206109741608	0.387287702581847
145	Male	26.75	9956	0.0942467475432828	0.38176562770846
146	Male	26.75	10378	0.091164169920583	0.354323508802008
147	Male	26.75	10585	0.102367591557082	0.408101668736306
148	Male	26.75	10685	0.0943776831897887	0.361723901873025
149	Male	26.75	10941	0.0978047402357507	0.36465762551007
150	Male	26.75	11005	0.106706882719749	0.360395527277679
151	Male	26.75	11120	0.0972024125397306	0.414094759927822
152	Male	26.75	11332	0.0789218505346869	0.403492666425442
153	Male	26.75	11727	0.0917516317607478	0.349183037389444
154	Male	26.75	11835	0.109879587521241	0.400674015798285
155	Male	26.75	12043	0.0898200674923819	0.395275166124334
156	Male	26.75	12378	0.0900859053174907	0.411361730004832
157	Male	26.75	12570	0.0965820237680306	0.34273938951445
158	Male	26.75	13270	0.0990121584024888	0.405860964304854
159	Male	26.75	13337	0.0852671739512219	0.41993997548982
160	Male	26.75	13521	0.0960815751034559	0.395794908650869
161	Male	26.75	13766	0.104535829422103	0.389672926345487
162	Male	26.75	13787	0.0532260781479433	0.427941309955866
163	Male	26.75	13893	0.0653470217198815	0.388510096115855
164	Male	26.75	13900	0.0930515779353206	0.398467171075794
165	Male	26.75	14100	0.105194711014956	0.414029298409268
166	Male	26.75	14185	0.0798064530145047	0.35667092213506
167	Male	26.75	14895	0.100485575967608	0.451682543125408
168	Male	26.75	15724	0.0906193780894165	0.36603389406631
169	Male	26.75	15822	0.0994107317306085	0.359582536363625
170	Male	26.75	15839	0.0875982527633766	0.41700386265286
171	Male	26.75	15935	0.107597853390711	0.351481706780172
172	Male	26.75	16426	0.0821075376196044	0.342205643893298
173	Male	26.75	16548	0.0932109873001284	0.372751700426691
174	Male	26.75	16794	0.0869124087429022	0.36520348377207
175	Male	26.75	17199	0.0751888704192644	0.379716373423681
176	Male	26.75	17578	0.073162332972447	0.388625275820854
177	Male	26.75	18544	0.100008892423153	0.351945202684275
178	Male	26.75	18713	0.08293593939758	0.388068762509237
179	Male	26.75	18766	0.112856828235849	0.450496494159188
180	Male	26.75	18924	0.104718284855071	0.421476102878156
181	Male	26.75	18939	0.101775581972236	0.397183064355988
182	Male	26.75	19021	0.0856909820147103	0.372056587886415
183	Male	26.75	19476	0.0737973540101313	0.403015261799499
184	Male	26.75	19660	0.0927470993363002	0.37955999522718
185	Male	26.75	20478	0.081463300493948	0.41652750972803
186	Male	26.75	20566	0.0974627065216882	0.39441247843143
187	Male	26.75	20887	0.0974719590455482	0.449433222426826
188	Male	26.75	20998	0.106566892739898	0.35669488330963
189	Male	26.75	21117	0.117319493805067	0.378036248630813
190	Male	26.75	21454	0.0974224856052239	0.393859701357549
191	Male	26.75	21953	0.0792197606388408	0.382368014610058
192	Male	26.75	22124	0.105989953000176	0.378645271387489
193	Male	26.75	22654	0.0900858614870391	0.374798345061142
194	Male	26.75	23161	0.0911466869047222	0.386438382214172
195	Male	26.75	23606	0.103648304123749	0.412201996533653
196	Male	26.75	23691	0.118119639312401	0.344288877601073
197	Male	26.75	23711	0.0845865516352572	0.387475650400744
198	Male	26.75	23924	0.102785581098343	0.329791109211539
199	Male	26.75	23929	0.0894703748075479	0.422726693380241
200	Male	26.75	23991	0.0888969216059041	0.375406165789546
201	Male	28.25	146	0.105724662098622	0.403001810154088
202	Male	28.25	172	0.0969896391544105	0.387660619987108
203	Male	28.25	221	0.0932688811602921	0.37134064072076
204	Male	28.25	348	0.094613971432284	0.370166359785796
205	Male	28.25	731	0.0920710636570561	0.380183788413093
206	Male	28.25	1283	0.0892528589175624	0.346354734571227
207	Male	28.25	1568	0.103919799332236	0.399207348912926
208	Male	28.25	1628	0.0971412777642486	0.329322539585712
209	Male	28.25	1840	0.0939928061082397	0.393307521092952
210	Male	28.25	2031	0.115972212679349	0.435514341700364
211	Male	28.25	2072	0.11425203920223	0.413897776480485
212	Male	28.25	2443	0.111822131090425	0.345852080298891
213	Male	28.25	2899	0.094086294507407	0.334729744104707
214	Male	28.25	2957	0.123430617446332	0.407212442511543
215	Male	28.25	3465	0.121613536601168	0.371994359728017
216	Male	28.25	3531	0.0911678343230128	0.381716779787561
217	Male	28.25	4000	0.0797813597195254	0.350064264965422
218	Male	28.25	4035	0.0784867191037052	0.340572276334686
219	Male	28.25	4337	0.0830673633627977	0.377073000467447
220	Male	28.25	4462	0.0881808283955045	0.431248392008774
221	Male	28.25	5247	0.121805195464922	0.381281067139426
222	Male	28.25	5672	0.105744204504689	0.408216917366364
223	Male	28.25	5735	0.109729786192052	0.440191226145492
224	Male	28.25	5844	0.0888252523044962	0.351255033470527
225	Male	28.25	5903	0.119885290595178	0.445005895720776
226	Male	28.25	6161	0.0971835020756168	0.377070731209975
227	Male	28.25	6510	0.0987068153215708	0.348310766141099
228	Male	28.25	6618	0.12190962247016	0.396469835749345
229	Male	28.25	6700	0.111268656417901	0.406489666488589
230	Male	28.25	7366	0.0977188960737558	0.385924757969297
231	Male	28.25	7415	0.0892821063767186	0.398294590159315
232	Male	28.25	7773	0.119475545595659	0.349464752210908
233	Male	28.25	7822	0.124135314268925	0.371983283344801
234	Male	28.25	7872	0.0996613306341516	0.396539755572823
235	Male	28.25	7919	0.104697365993	0.363415340795456
236	Male	28.25	7932	0.0992729835907508	0.342061702748651
237	Male	28.25	8341	0.0993598826840848	0.356181602263798
238	Male	28.25	8369	0.110206470829133	0.388352386180084
239	Male	28.25	8818	0.0968198353413651	0.409628177369114
240	Male	28.25	9400	0.0751101583590105	0.389454020401979
241	Male	28.25	9613	0.0954200618575354	0.404781047164485
242	Male	28.25	9766	0.0973382455045475	0.389470500952533
243	Male	28.25	9775	0.0928118589766014	0.41065815877863
244	Male	28.25	9848	0.113123377069729	0.367467183666405
245	Male	28.25	9956	0.0987121709257407	0.354101967358109
246	Male	28.25	10378	0.0960461440985626	0.328858993086427
247	Male	28.25	10585	0.112875025851684	0.38852426950263
248	Male	28.25	10685	0.102305630715557	0.342183412290153
249	Male	28.25	10941	0.107700008675814	0.349072158494725
250	Male	28.25	11005	0.110243955793772	0.358033148750095
251	Male	28.25	11120	0.104386222990952	0.394128682875982
252	Male	28.25	11332	0.0834088335369237	0.384390094252807
253	Male	28.25	11727	0.101408594274888	0.345443502719613
254	Male	28.25	11835	0.118808270081991	0.37770189426625
255	Male	28.25	12043	0.0976182976505536	0.391817453213303
256	Male	28.25	12378	0.0984500656752468	0.400604050416347
257	Male	28.25	12570	0.106545363983871	0.331629728397205
258	Male	28.25	13270	0.101371809032922	0.391630400852574
259	Male	28.25	13337	0.0949761528411099	0.395164470049903
260	Male	28.25	13521	0.104224962627936	0.370380671044726
261	Male	28.25	13766	0.110148448096349	0.383967411768509
262	Male	28.25	13787	0.0599795172665603	0.416718829532527
263	Male	28.25	13893	0.0721573954230119	0.389168009558729
264	Male	28.25	13900	0.103102265420107	0.385025330762824
265	Male	28.25	14100	0.111818589682748	0.388860335315329
266	Male	28.25	14185	0.0836961259684666	0.338583040546399
267	Male	28.25	14895	0.103448515181202	0.419590100809461
268	Male	28.25	15724	0.100525290030045	0.345335267945607
269	Male	28.25	15822	0.106635567077995	0.345600746592829
270	Male	28.25	15839	0.0930751222373529	0.397399404404029
271	Male	28.25	15935	0.116920586865374	0.336474414722667
272	Male	28.25	16426	0.0875644221252881	0.322761539090098
273	Male	28.25	16548	0.102951792723969	0.383149596547813
274	Male	28.25	16794	0.0941604201591064	0.359647910237092
275	Male	28.25	17199	0.0814859741211105	0.361330003661966
276	Male	28.25	17578	0.0771075574999611	0.364217571450458
277	Male	28.25	18544	0.10640595358239	0.334964842963912
278	Male	28.25	18713	0.0884057251947422	0.380791857599571
279	Male	28.25	18766	0.126367919152003	0.418363292973256
280	Male	28.25	18924	0.118227507415721	0.385565254627115
281	Male	28.25	18939	0.100636505669895	0.386522127026556
282	Male	28.25	19021	0.0903294646165696	0.355431021933533
283	Male	28.25	19476	0.0719938609046611	0.381070500749363
284	Male	28.25	19660	0.100698130325154	0.353343725132318
285	Male	28.25	20478	0.0883134241485019	0.404723236729166
286	Male	28.25	20566	0.106735663378221	0.384200176727814
287	Male	28.25	20887	0.100452450498422	0.421526684684479
288	Male	28.25	20998	0.11893475564596	0.340439200891195
289	Male	28.25	21117	0.126159389062617	0.374032187519896
290	Male	28.25	21454	0.101107884058616	0.36779251459087
291	Male	28.25	21953	0.094471657593451	0.372225508840165
292	Male	28.25	22124	0.11854976765526	0.358196139136976
293	Male	28.25	22654	0.0991653912726773	0.370406640586022
294	Male	28.25	23161	0.0950706732021903	0.354268786313574
295	Male	28.25	23606	0.10463746379659	0.381916616574232
296	Male	28.25	23691	0.126911465877857	0.330806256614604
297	Male	28.25	23711	0.0885720338703479	0.356479816676371
298	Male	28.25	23924	0.107860878415033	0.310822668097797
299	Male	28.25	23929	0.10055354739769	0.401164650470305
300	Male	28.25	23991	0.0984152055360049	0.35713895162507
301	Male	29.75	146	0.116503708894228	0.368916422850115
302	Male	29.75	172	0.107018658092061	0.326663038938494
303	Male	29.75	221	0.103087980154841	0.336909183088619
304	Male	29.75	348	0.108204508704906	0.325664015375277
305	Male	29.75	731	0.0972002254122478	0.343692050712244
306	Male	29.75	1283	0.101346941202376	0.298398097115409
307	Male	29.75	1568	0.115004565914362	0.354761841677701
308	Male	29.75	1628	0.10691478508424	0.303532656222176
309	Male	29.75	1840	0.104210605734713	0.352846268102756
310	Male	29.75	2031	0.127321796085882	0.389689727061381
311	Male	29.75	2072	0.119153441654357	0.363234551013455
312	Male	29.75	2443	0.121169839270465	0.314398101451965
313	Male	29.75	2899	0.103835288331348	0.293719686444068
314	Male	29.75	2957	0.137429860842727	0.358570541164294
315	Male	29.75	3465	0.130482526060772	0.345966558634373
316	Male	29.75	3531	0.098666438771084	0.355192793750557
317	Male	29.75	4000	0.0897584617402358	0.314757724928605
318	Male	29.75	4035	0.0827405703092845	0.305138867325223
319	Male	29.75	4337	0.0895886180922057	0.34914014223029
320	Male	29.75	4462	0.102531925667588	0.375330886660217
321	Male	29.75	5247	0.131528045911047	0.347512212563406
322	Male	29.75	5672	0.119310573820739	0.366471592830783
323	Male	29.75	5735	0.121349259112733	0.405778089161098
324	Male	29.75	5844	0.112115300382097	0.315625938118932
325	Male	29.75	5903	0.12983643915861	0.384349635792555
326	Male	29.75	6161	0.107889042233775	0.330612352984445
327	Male	29.75	6510	0.109387904041171	0.310367513003603
328	Male	29.75	6618	0.134978727743887	0.343516082398843
329	Male	29.75	6700	0.129610238685738	0.370486842447922
330	Male	29.75	7366	0.109244898204283	0.347308281838554
331	Male	29.75	7415	0.100867975592125	0.365531584073545
332	Male	29.75	7773	0.127273057500233	0.318650058066061
333	Male	29.75	7822	0.14538851215456	0.327736503839529
334	Male	29.75	7872	0.112089255024744	0.359603641051566
335	Male	29.75	7919	0.117791625784277	0.327188408830097
336	Male	29.75	7932	0.108008355114801	0.326506287873233
337	Male	29.75	8341	0.104501042179654	0.33325173528341
338	Male	29.75	8369	0.120602562199609	0.352499601064504
339	Male	29.75	8818	0.109686336731154	0.364706889535521
340	Male	29.75	9400	0.0819008522739104	0.359615864487129
341	Male	29.75	9613	0.108183552165002	0.349427747001311
342	Male	29.75	9766	0.107413054999526	0.35414153318169
343	Male	29.75	9775	0.10588676211454	0.373538471274222
344	Male	29.75	9848	0.126523049132373	0.327969914440877
345	Male	29.75	9956	0.106112291367718	0.327757451182854
346	Male	29.75	10378	0.110523044643329	0.298611435498993
347	Male	29.75	10585	0.124290236809125	0.363390997847044
348	Male	29.75	10685	0.117701963363701	0.311236017533772
349	Male	29.75	10941	0.1180214062229	0.317999266844879
350	Male	29.75	11005	0.118718928147537	0.325929175889207
351	Male	29.75	11120	0.113415569932701	0.35674791895782
352	Male	29.75	11332	0.0907572684710858	0.354213348623141
353	Male	29.75	11727	0.113059977751451	0.321612883295897
354	Male	29.75	11835	0.13019297210899	0.354455694831117
355	Male	29.75	12043	0.107539183550253	0.334355427346005
356	Male	29.75	12378	0.106693529371059	0.355955689778343
357	Male	29.75	12570	0.117050584774606	0.309936225308475
358	Male	29.75	13270	0.117347227912477	0.359145818027649
359	Male	29.75	13337	0.109599206049236	0.345200884051924
360	Male	29.75	13521	0.113809819418148	0.33945337930224
361	Male	29.75	13766	0.121467706851176	0.353922905705956
362	Male	29.75	13787	0.0686192514012323	0.382051076433799
363	Male	29.75	13893	0.0805816480043587	0.361588513074978
364	Male	29.75	13900	0.112502536618357	0.339502594246237
365	Male	29.75	14100	0.117120878801958	0.348138640609043
366	Male	29.75	14185	0.0928395900222127	0.299727926300226
367	Male	29.75	14895	0.114105820496454	0.362963084483826
368	Male	29.75	15724	0.103465790595675	0.310203668722893
369	Male	29.75	15822	0.116205056575392	0.319411769559859
370	Male	29.75	15839	0.107140580258277	0.3675780189451
371	Male	29.75	15935	0.130897705664191	0.303088223077776
372	Male	29.75	16426	0.0961655863158857	0.299399063181691
373	Male	29.75	16548	0.112418904935427	0.351897639217174
374	Male	29.75	16794	0.102320073166477	0.33788915943336
375	Male	29.75	17199	0.0900171843083534	0.326817184366296
376	Male	29.75	17578	0.0885059180187181	0.331349210540417
377	Male	29.75	18544	0.115305325288831	0.311067255837087
378	Male	29.75	18713	0.105937957341534	0.347988468501079
379	Male	29.75	18766	0.140055641168083	0.367726276166124
380	Male	29.75	18924	0.129025375843748	0.335656188910143
381	Male	29.75	18939	0.097201210339692	0.346926456915571
382	Male	29.75	19021	0.101427983895384	0.308283521558767
383	Male	29.75	19476	0.0810183182261649	0.347784481838677
384	Male	29.75	19660	0.115287332144334	0.326922876410407
385	Male	29.75	20478	0.0991393494478657	0.369286281218742
386	Male	29.75	20566	0.122889811195019	0.341201286762741
387	Male	29.75	20887	0.11190672932411	0.374783882577737
388	Male	29.75	20998	0.13176769693402	0.321351820950951
389	Male	29.75	21117	0.140247376985983	0.343874984223334
390	Male	29.75	21454	0.111797931325788	0.323274157754943
391	Male	29.75	21953	0.110719028479335	0.346131266780664
392	Male	29.75	22124	0.134754881340016	0.310322437738041
393	Male	29.75	22654	0.109385773076254	0.346561589861675
394	Male	29.75	23161	0.102076446955543	0.319584481772658
395	Male	29.75	23606	0.111089668069087	0.361008794456293
396	Male	29.75	23691	0.136064323018158	0.307831719880585
397	Male	29.75	23711	0.0940422971346777	0.314483084890566
398	Male	29.75	23924	0.117098529012467	0.281198664675339
399	Male	29.75	23929	0.121797417320629	0.361969753288554
400	Male	29.75	23991	0.107810306267943	0.328388986671341
401	Male	31.25	146	0.151327021844883	0.350804770438899
402	Male	31.25	172	0.145457082403424	0.294658030950297
403	Male	31.25	221	0.129801547107206	0.302884782081428
404	Male	31.25	348	0.141379066302708	0.290685938409421
405	Male	31.25	731	0.132696414464515	0.314852029115783
406	Male	31.25	1283	0.131324751110688	0.258166642257636
407	Male	31.25	1568	0.141411542558367	0.314490611657847
408	Male	31.25	1628	0.135921426541427	0.272877028298461
409	Male	31.25	1840	0.130505037265652	0.314282385919405
410	Male	31.25	2031	0.170359262059753	0.35750010719002
411	Male	31.25	2072	0.153079162074826	0.328851073479155
412	Male	31.25	2443	0.156098198311198	0.277041130515389
413	Male	31.25	2899	0.136728170090131	0.262861729087468
414	Male	31.25	2957	0.179047731367207	0.314031716888842
415	Male	31.25	3465	0.163541110265163	0.326126065244678
416	Male	31.25	3531	0.129968467951766	0.311624176403473
417	Male	31.25	4000	0.114830467125693	0.284849231301588
418	Male	31.25	4035	0.109944661690329	0.279328410016941
419	Male	31.25	4337	0.115442925679066	0.315203308716164
420	Male	31.25	4462	0.128698591574125	0.352449385290556
421	Male	31.25	5247	0.166630690928835	0.320608183732234
422	Male	31.25	5672	0.15146851865195	0.337530089607298
423	Male	31.25	5735	0.154354061362838	0.371874246056157
424	Male	31.25	5844	0.134087526253922	0.291188430121086
425	Male	31.25	5903	0.166545657961425	0.370231708537899
426	Male	31.25	6161	0.139022571132436	0.305974067072929
427	Male	31.25	6510	0.139590586971264	0.285280160374863
428	Male	31.25	6618	0.170144251472926	0.278134210130319
429	Male	31.25	6700	0.178235654400124	0.322511283938532
430	Male	31.25	7366	0.140834666021366	0.321252436109447
431	Male	31.25	7415	0.129702164770282	0.320243767617679
432	Male	31.25	7773	0.166653610028579	0.289295989517381
433	Male	31.25	7822	0.186136986985536	0.296508555268243
434	Male	31.25	7872	0.146056588309659	0.330999493164116
435	Male	31.25	7919	0.1575660995766	0.295007730073102
436	Male	31.25	7932	0.137998224941607	0.305698981562686
437	Male	31.25	8341	0.139869776795608	0.297431050625483
438	Male	31.25	8369	0.155713736390212	0.308389006123213
439	Male	31.25	8818	0.137480278380606	0.321315447139328
440	Male	31.25	9400	0.103145734382721	0.316498462201174
441	Male	31.25	9613	0.137173671812882	0.303670595685602
442	Male	31.25	9766	0.138802422079001	0.325152793651218
443	Male	31.25	9775	0.138145362464395	0.332646001299791
444	Male	31.25	9848	0.167802952787115	0.288022962497547
445	Male	31.25	9956	0.137173405236028	0.287843743656448
446	Male	31.25	10378	0.143121399065395	0.26093921947677
447	Male	31.25	10585	0.15964293869742	0.319862721437641
448	Male	31.25	10685	0.151050633231604	0.276267994303404
449	Male	31.25	10941	0.152096650797221	0.293468300187967
450	Male	31.25	11005	0.165568306859814	0.29243553900958
451	Male	31.25	11120	0.142838545365955	0.321695960598855
452	Male	31.25	11332	0.118291624390448	0.310774956049302
453	Male	31.25	11727	0.146142806417679	0.283762574811368
454	Male	31.25	11835	0.167219999518833	0.322570567444858
455	Male	31.25	12043	0.135988439291862	0.286514824926756
456	Male	31.25	12378	0.135032762784602	0.30323898847174
457	Male	31.25	12570	0.147818382662594	0.275597252130456
458	Male	31.25	13270	0.155185559179818	0.319953509915879
459	Male	31.25	13337	0.144840277619432	0.309376956085099
460	Male	31.25	13521	0.145328166868413	0.281929028068539
461	Male	31.25	13766	0.16116166006654	0.318260901518641
462	Male	31.25	13787	0.0968837961855749	0.343927092843662
463	Male	31.25	13893	0.101928983285803	0.323691772669558
464	Male	31.25	13900	0.140548239392921	0.291972248066349
465	Male	31.25	14100	0.155162024653494	0.328411157308083
466	Male	31.25	14185	0.124598203236905	0.259485509073158
467	Male	31.25	14895	0.144052202988448	0.32601000114251
468	Male	31.25	15724	0.141099346273693	0.281614476813299
469	Male	31.25	15822	0.150368879848613	0.285487322668686
470	Male	31.25	15839	0.130873262265148	0.331399047656753
471	Male	31.25	15935	0.162456300927994	0.259184871425925
472	Male	31.25	16426	0.122248979694999	0.261073205359052
473	Male	31.25	16548	0.143245316937276	0.29920880191727
474	Male	31.25	16794	0.13216138695726	0.292261474113978
475	Male	31.25	17199	0.114640833846544	0.295917539986752
476	Male	31.25	17578	0.113485981248095	0.321226190702385
477	Male	31.25	18544	0.153829865698854	0.281890391884561
478	Male	31.25	18713	0.133959548014105	0.30467827785886
479	Male	31.25	18766	0.171914626344791	0.330270370420982
480	Male	31.25	18924	0.168015680742566	0.292207816470245
481	Male	31.25	18939	0.136110160898462	0.288013585729175
482	Male	31.25	19021	0.133651930115195	0.276311281345252
483	Male	31.25	19476	0.109645810685924	0.302999039757838
484	Male	31.25	19660	0.150549547697021	0.298472371689874
485	Male	31.25	20478	0.128264248407186	0.339889040983597
486	Male	31.25	20566	0.159361169035671	0.308408744689251
487	Male	31.25	20887	0.139966048294319	0.342656856720163
488	Male	31.25	20998	0.160207013945121	0.293295341006312
489	Male	31.25	21117	0.1801206465582	0.30120468518918
490	Male	31.25	21454	0.146715843141824	0.29804396012644
491	Male	31.25	21953	0.13846784149711	0.297606373946596
492	Male	31.25	22124	0.166277814493681	0.292356862392627
493	Male	31.25	22654	0.1348551961187	0.314302911346225
494	Male	31.25	23161	0.13050624781595	0.271735019450204
495	Male	31.25	23606	0.14482680045051	0.322635153251778
496	Male	31.25	23691	0.181355312741565	0.267196012908146
497	Male	31.25	23711	0.127326799503418	0.290647321446195
498	Male	31.25	23924	0.147755692310479	0.252512110740808
499	Male	31.25	23929	0.161314046323101	0.323907656062423
500	Male	31.25	23991	0.137060289034669	0.306410934024452
501	Male	32.75	146	0.168582673920152	0.307789536177248
502	Male	32.75	172	0.15185319248507	0.26749875240986
503	Male	32.75	221	0.143961067023999	0.265240053911956
504	Male	32.75	348	0.151058692930265	0.257540380306638
505	Male	32.75	731	0.145988379402348	0.280266796415951
506	Male	32.75	1283	0.143257228427734	0.21644824002211
507	Male	32.75	1568	0.15345543147549	0.285297030448416
508	Male	32.75	1628	0.147032505991458	0.252365457133362
509	Male	32.75	1840	0.1387302733264	0.289845607168527
510	Male	32.75	2031	0.174714221932205	0.321013998373784
511	Male	32.75	2072	0.163940113610281	0.302438848024631
512	Male	32.75	2443	0.174871711045803	0.243979459599603
513	Male	32.75	2899	0.146446044240665	0.236827629861866
514	Male	32.75	2957	0.178631671614234	0.278214024736245
515	Male	32.75	3465	0.180207598801096	0.285789988290474
516	Male	32.75	3531	0.140715098095481	0.276240305148507
517	Male	32.75	4000	0.122703560651619	0.249403377240743
518	Male	32.75	4035	0.121091958369658	0.236721896600797
519	Male	32.75	4337	0.114081223026771	0.28376253165053
520	Male	32.75	4462	0.134837918918892	0.312930742299786
521	Male	32.75	5247	0.177836298469382	0.282571061407252
522	Male	32.75	5672	0.160405084732213	0.297047003051225
523	Male	32.75	5735	0.161116974524691	0.314521384840582
524	Male	32.75	5844	0.143732442998834	0.262890554096622
525	Male	32.75	5903	0.180521110105569	0.328872901917692
526	Male	32.75	6161	0.152423234853808	0.253613720441076
527	Male	32.75	6510	0.153004189841449	0.246418518597082
528	Male	32.75	6618	0.182800941695531	0.26849008316258
529	Male	32.75	6700	0.199497365703496	0.277941352389524
530	Male	32.75	7366	0.149612164376839	0.282303154030711
531	Male	32.75	7415	0.131882542962047	0.291528915780147
532	Male	32.75	7773	0.157478537652561	0.254033027228656
533	Male	32.75	7822	0.195237934018231	0.267276099662605
534	Male	32.75	7872	0.152775287555264	0.292259326684578
535	Male	32.75	7919	0.160950017933103	0.268431442993112
536	Male	32.75	7932	0.149852173203392	0.275365203107384
537	Male	32.75	8341	0.14811044415975	0.271330146078849
538	Male	32.75	8369	0.171754804133157	0.280811825539859
539	Male	32.75	8818	0.156353371418335	0.275690083994429
540	Male	32.75	9400	0.112737197830095	0.294769669546716
541	Male	32.75	9613	0.144477747758561	0.279521382448612
542	Male	32.75	9766	0.149758490335123	0.282471634686186
543	Male	32.75	9775	0.144779594739735	0.30311861014711
544	Male	32.75	9848	0.179430129988557	0.257727398665403
545	Male	32.75	9956	0.143819618520282	0.265164220993452
546	Male	32.75	10378	0.152862677104373	0.232520272934962
547	Male	32.75	10585	0.174646973595938	0.290678945149554
548	Male	32.75	10685	0.161092725364561	0.243239676152896
549	Male	32.75	10941	0.163751724034354	0.25616661604087
550	Male	32.75	11005	0.175486270290395	0.264733896008184
551	Male	32.75	11120	0.14749842634193	0.292045222235046
552	Male	32.75	11332	0.123908393810938	0.279406474052322
553	Male	32.75	11727	0.154326696347516	0.259382083413687
554	Male	32.75	11835	0.17921931640109	0.286402380025428
555	Male	32.75	12043	0.146955773505622	0.263857671199124
556	Male	32.75	12378	0.149282143231726	0.270255312859614
557	Male	32.75	12570	0.160491337325601	0.250886161279926
558	Male	32.75	13270	0.161254785186812	0.290548523123794
559	Male	32.75	13337	0.153094280026608	0.265944389539389
560	Male	32.75	13521	0.158217309736746	0.259905823507428
561	Male	32.75	13766	0.171864571309528	0.272651438364624
562	Male	32.75	13787	0.114052865896455	0.310914608284013
563	Male	32.75	13893	0.112478989052518	0.287508729854674
564	Male	32.75	13900	0.152609365484203	0.271276686410008
565	Male	32.75	14100	0.173444713214962	0.294234430098816
566	Male	32.75	14185	0.132444181150435	0.235373499876712
567	Male	32.75	14895	0.147725832841073	0.286941881009348
568	Male	32.75	15724	0.153709180230782	0.235403009142376
569	Male	32.75	15822	0.155427767736182	0.251680076095372
570	Male	32.75	15839	0.143469595088971	0.296269678129941
571	Male	32.75	15935	0.175932842655081	0.22441571616566
572	Male	32.75	16426	0.13242825036355	0.238707632106429
573	Male	32.75	16548	0.154785268815858	0.267058187421654
574	Male	32.75	16794	0.140778592312277	0.266370459022387
575	Male	32.75	17199	0.123894441127495	0.260657994566088
576	Male	32.75	17578	0.119030146821858	0.286847168338047
577	Male	32.75	18544	0.163194684198976	0.254071191295114
578	Male	32.75	18713	0.142898669271052	0.277720657434643
579	Male	32.75	18766	0.189971103618881	0.28801067347491
580	Male	32.75	18924	0.181054976982249	0.258742518012373
581	Male	32.75	18939	0.139332387886504	0.27133767650932
582	Male	32.75	19021	0.136899218961966	0.247639941157613
583	Male	32.75	19476	0.114048691201292	0.272649100655085
584	Male	32.75	19660	0.155927661773529	0.275328405527932
585	Male	32.75	20478	0.14026890266494	0.297527474303295
586	Male	32.75	20566	0.168890658014335	0.275648362963841
587	Male	32.75	20887	0.148157798155376	0.308511968393565
588	Male	32.75	20998	0.175085137881723	0.264058102705218
589	Male	32.75	21117	0.193283390993319	0.269996738929142
590	Male	32.75	21454	0.147929429758209	0.258632194935103
591	Male	32.75	21953	0.152536190630488	0.274661807757242
592	Male	32.75	22124	0.174750524227831	0.266429570991014
593	Male	32.75	22654	0.139521381284326	0.284448373759231
594	Male	32.75	23161	0.140350893601701	0.245559561910516
595	Male	32.75	23606	0.157533960087565	0.277966973417787
596	Male	32.75	23691	0.191549898945989	0.243407038341394
597	Male	32.75	23711	0.129228983607152	0.254092028939432
598	Male	32.75	23924	0.164608963140006	0.218418773923584
599	Male	32.75	23929	0.161643665887389	0.289025012148029
600	Male	32.75	23991	0.147316755536176	0.267146183447756
601	Male	34.25	146	0.154867724598659	0.260052011820302
602	Male	34.25	172	0.158321708887653	0.22086688080944
603	Male	34.25	221	0.12795222569086	0.238048724756825
604	Male	34.25	348	0.154209541103988	0.222094780684729
605	Male	34.25	731	0.148279871792361	0.211267134977699
606	Male	34.25	1283	0.148999735403429	0.179293264629584
607	Male	34.25	1568	0.159103946342022	0.236354053193831
608	Male	34.25	1628	0.152524482848413	0.199600546992368
609	Male	34.25	1840	0.138829253374945	0.243182489122588
610	Male	34.25	2031	0.169050733121926	0.24084994978045
611	Male	34.25	2072	0.14922127108351	0.252433832760546
612	Male	34.25	2443	0.153436239758319	0.223736508618299
613	Male	34.25	2899	0.147136761628607	0.200835368155225
614	Male	34.25	2957	0.189082534004984	0.244481258643126
615	Male	34.25	3465	0.175277749051646	0.234911751583451
616	Male	34.25	3531	0.143324654137391	0.241787796540039
617	Male	34.25	4000	0.129043854544914	0.222066338890687
618	Male	34.25	4035	0.115508659674537	0.212428080393524
619	Male	34.25	4337	0.123850597438713	0.219055829326223
620	Male	34.25	4462	0.149537316969376	0.275178290739853
621	Male	34.25	5247	0.187648166230567	0.23100479808418
622	Male	34.25	5672	0.162388514761928	0.241205493871802
623	Male	34.25	5735	0.150460131715911	0.269692283552614
624	Male	34.25	5844	0.147910979788567	0.23445711304773
625	Male	34.25	5903	0.182035397619439	0.273154415819922
626	Male	34.25	6161	0.14049673663162	0.213133793497317
627	Male	34.25	6510	0.15665812101503	0.191650527645543
628	Male	34.25	6618	0.189148294144483	0.217803394131617
629	Male	34.25	6700	0.189711292736136	0.23102635517009
630	Male	34.25	7366	0.144310649717165	0.252587858332062
631	Male	34.25	7415	0.12582363413896	0.248633514210866
632	Male	34.25	7773	0.180283908366563	0.196997442961963
633	Male	34.25	7822	0.177352143651811	0.21892756296531
634	Male	34.25	7872	0.155100110025311	0.228096003927198
635	Male	34.25	7919	0.175118567811203	0.239246066207141
636	Male	34.25	7932	0.149777125993236	0.232173150377694
637	Male	34.25	8341	0.155675054677216	0.237141629623739
638	Male	34.25	8369	0.162319549744872	0.259456264385611
639	Male	34.25	8818	0.159731159317292	0.225014118054484
640	Male	34.25	9400	0.117061711713516	0.25047703336486
641	Male	34.25	9613	0.150097505153906	0.239948792525008
642	Male	34.25	9766	0.151472186207446	0.243273629697526
643	Male	34.25	9775	0.159850934391479	0.248102832584768
644	Male	34.25	9848	0.174158214349334	0.21348712077429
645	Male	34.25	9956	0.140270271303672	0.22024029219002
646	Male	34.25	10378	0.14973686020197	0.181870335610722
647	Male	34.25	10585	0.179171334650795	0.241737578270195
648	Male	34.25	10685	0.154827576751955	0.218218324869165
649	Male	34.25	10941	0.15609514836028	0.227033644209461
650	Male	34.25	11005	0.162051448565748	0.220049490563071
651	Male	34.25	11120	0.144612404333847	0.239121751983385
652	Male	34.25	11332	0.12210216613173	0.237993567404717
653	Male	34.25	11727	0.157734260270083	0.222746940433307
654	Male	34.25	11835	0.171299961719283	0.239401521706528
655	Male	34.25	12043	0.153032153753788	0.218225956383747
656	Male	34.25	12378	0.148843176584927	0.215359292294284
657	Male	34.25	12570	0.162890897841955	0.205445305593669
658	Male	34.25	13270	0.154791046135712	0.264349805889995
659	Male	34.25	13337	0.156009949287235	0.225148324365558
660	Male	34.25	13521	0.164443728799838	0.219184555942716
661	Male	34.25	13766	0.178758420589683	0.22392588762332
662	Male	34.25	13787	0.126088348125162	0.247014516349693
663	Male	34.25	13893	0.117953620016023	0.2271847855487
664	Male	34.25	13900	0.151462400591975	0.212768083819829
665	Male	34.25	14100	0.152954550676994	0.251271998243746
666	Male	34.25	14185	0.130104676352497	0.19742910667411
667	Male	34.25	14895	0.159175358969457	0.224449279838437
668	Male	34.25	15724	0.137527489842102	0.203125670529798
669	Male	34.25	15822	0.143249839095858	0.215020555523105
670	Male	34.25	15839	0.130681256322775	0.243656686531129
671	Male	34.25	15935	0.177881935472647	0.200813154736776
672	Male	34.25	16426	0.129967072940449	0.195249174752492
673	Male	34.25	16548	0.158206996404745	0.231997326573074
674	Male	34.25	16794	0.148520232369987	0.216385666039847
675	Male	34.25	17199	0.129742926778079	0.220371607631715
676	Male	34.25	17578	0.148745227524892	0.235655780014647
677	Male	34.25	18544	0.16254877822999	0.223841182735428
678	Male	34.25	18713	0.151056178944606	0.236780720423406
679	Male	34.25	18766	0.181749345824676	0.232082656851714
680	Male	34.25	18924	0.154780038036472	0.215518148535094
681	Male	34.25	18939	0.13016308804622	0.226509752461047
682	Male	34.25	19021	0.141437726335838	0.203257584485456
683	Male	34.25	19476	0.121820674964161	0.218762421002673
684	Male	34.25	19660	0.13233287695187	0.24667802206731
685	Male	34.25	20478	0.145305111030876	0.2403670084519
686	Male	34.25	20566	0.16049161167457	0.228693322525551
687	Male	34.25	20887	0.162595766795006	0.260325256489916
688	Male	34.25	20998	0.171559093509041	0.209160064480357
689	Male	34.25	21117	0.189500913532372	0.238171444444337
690	Male	34.25	21454	0.133633305803156	0.223066864972003
691	Male	34.25	21953	0.144722027869127	0.248569839185105
692	Male	34.25	22124	0.174868380902967	0.229171015666854
693	Male	34.25	22654	0.148024009338574	0.223519968860233
694	Male	34.25	23161	0.146662592684601	0.20281351885704
695	Male	34.25	23606	0.154413117341356	0.225770824914274
696	Male	34.25	23691	0.180624733991919	0.191876035894012
697	Male	34.25	23711	0.136757152948368	0.198044481049411
698	Male	34.25	23924	0.151350961328543	0.186994021757155
699	Male	34.25	23929	0.172671635786757	0.242774825019813
700	Male	34.25	23991	0.152111525330737	0.209729134834319
701	Male	35.75	146	0.191502293580352	0.190273620604314
702	Male	35.75	172	0.15541779011918	0.190808747247748
703	Male	35.75	221	0.150266586456206	0.160260057928961
704	Male	35.75	348	0.176849723547334	0.158805967778879
705	Male	35.75	731	0.160227937876228	0.166152473500719
706	Male	35.75	1283	0.124905051004672	0.112142790077914
707	Male	35.75	1568	0.13000906117213	0.181589998483872
708	Male	35.75	1628	0.123342343319735	0.189993384710222
709	Male	35.75	1840	0.142093153385046	0.195890081645923
710	Male	35.75	2031	0.156403893658895	0.164581094367599
711	Male	35.75	2072	0.119929564095563	0.180240515822804
712	Male	35.75	2443	0.169751763800188	0.140660882495147
713	Male	35.75	2899	0.158704959224329	0.110582450426061
714	Male	35.75	2957	0.165064671870555	0.201506333301834
715	Male	35.75	3465	0.160775901483771	0.191724685497072
716	Male	35.75	3531	0.146112717932858	0.189535406595773
717	Male	35.75	4000	0.148803649087033	0.125944618818136
718	Male	35.75	4035	0.112025267177807	0.185938160143684
719	Male	35.75	4337	0.144047885107748	0.155907916296696
720	Male	35.75	4462	0.138909237663764	0.204646212971781
721	Male	35.75	5247	0.136567533162263	0.173870949752851
722	Male	35.75	5672	0.170665047032229	0.163980270801455
723	Male	35.75	5735	0.153821739975444	0.26083622732597
724	Male	35.75	5844	0.133060729241428	0.177800371366256
725	Male	35.75	5903	0.15765226332272	0.17291391938408
726	Male	35.75	6161	0.133509390358803	0.102226718146033
727	Male	35.75	6510	0.130741150433144	0.134826175723453
728	Male	35.75	6618	0.166337014188782	0.167246375406553
729	Male	35.75	6700	0.16352435237314	0.168264687832227
730	Male	35.75	7366	0.161435183395482	0.17224356239928
731	Male	35.75	7415	0.143210476657674	0.214789366570338
732	Male	35.75	7773	0.207296268984137	0.162601635051981
733	Male	35.75	7822	0.129307786376116	0.146748052668567
734	Male	35.75	7872	0.141874911081816	0.205898836722206
735	Male	35.75	7919	0.180113138582624	0.136080100776763
736	Male	35.75	7932	0.122329660276785	0.153650807912325
737	Male	35.75	8341	0.190431498506194	0.180262522329189
738	Male	35.75	8369	0.1359942500154	0.223839668434652
739	Male	35.75	8818	0.115576344951003	0.203981837638206
740	Male	35.75	9400	0.105689242292197	0.206006090163645
741	Male	35.75	9613	0.129370007403491	0.143448889007375
742	Male	35.75	9766	0.131846081409257	0.183553745253026
743	Male	35.75	9775	0.128989043573834	0.187368253857612
744	Male	35.75	9848	0.175336298604842	0.156104271006189
745	Male	35.75	9956	0.114698973852157	0.167288195279714
746	Male	35.75	10378	0.153325282978643	0.161914015999162
747	Male	35.75	10585	0.160608750353328	0.209828771954623
748	Male	35.75	10685	0.153169663450612	0.136111322553184
749	Male	35.75	10941	0.144409707461271	0.15298214048642
750	Male	35.75	11005	0.164072944114865	0.135708496024007
751	Male	35.75	11120	0.139933818773879	0.193832513308189
752	Male	35.75	11332	0.125225527419139	0.171820540415061
753	Male	35.75	11727	0.18905545417338	0.170348043910482
754	Male	35.75	11835	0.178855896291014	0.157495090036641
755	Male	35.75	12043	0.118016242209755	0.167911548787147
756	Male	35.75	12378	0.117375187080402	0.176633578252501
757	Male	35.75	12570	0.131603059784091	0.174168647554646
758	Male	35.75	13270	0.154789524168212	0.208905695021316
759	Male	35.75	13337	0.13937139817574	0.14798407573145
760	Male	35.75	13521	0.139690437479147	0.181943782492137
761	Male	35.75	13766	0.189873503886812	0.198843508746572
762	Male	35.75	13787	0.136074975162311	0.193562860532969
763	Male	35.75	13893	0.0938620562257384	0.212821970194418
764	Male	35.75	13900	0.118155348713807	0.138823707684215
765	Male	35.75	14100	0.119625778500895	0.23442625143019
766	Male	35.75	14185	0.118813805487031	0.171356451559192
767	Male	35.75	14895	0.147908983364335	0.181497204046827
768	Male	35.75	15724	0.117668161117842	0.179818920701667
769	Male	35.75	15822	0.148316362282078	0.159102653057975
770	Male	35.75	15839	0.169558432108198	0.175657205290727
771	Male	35.75	15935	0.150732571336131	0.123643609930327
772	Male	35.75	16426	0.0985978350569267	0.175068451927546
773	Male	35.75	16548	0.127736504992156	0.144576022411761
774	Male	35.75	16794	0.132292482834518	0.182519675485301
775	Male	35.75	17199	0.112214254265798	0.177868144588757
776	Male	35.75	17578	0.14260641906706	0.209973418009873
777	Male	35.75	18544	0.127789981908549	0.153812281774841
778	Male	35.75	18713	0.133445608087218	0.16636235765335
779	Male	35.75	18766	0.14589708219851	0.15018486519641
780	Male	35.75	18924	0.161449969946682	0.16810463418437
781	Male	35.75	18939	0.156345066114388	0.21540776412116
782	Male	35.75	19021	0.123124641167852	0.150798496822816
783	Male	35.75	19476	0.154336604353187	0.148188054415358
784	Male	35.75	19660	0.130880300776258	0.190967661396061
785	Male	35.75	20478	0.147975631317301	0.203934238882903
786	Male	35.75	20566	0.162040950871345	0.19180425229713
787	Male	35.75	20887	0.16760987905509	0.185556254680341
788	Male	35.75	20998	0.164071850057187	0.170910041164339
789	Male	35.75	21117	0.158698553687615	0.192347146445782
790	Male	35.75	21454	0.138859410931843	0.159200584757121
791	Male	35.75	21953	0.158463091555002	0.19177904199832
792	Male	35.75	22124	0.150984336497423	0.179946023339473
793	Male	35.75	22654	0.140122677619126	0.183696138631075
794	Male	35.75	23161	0.110958842377753	0.159338324168978
795	Male	35.75	23606	0.135852465610104	0.179591154334444
796	Male	35.75	23691	0.187860116030328	0.152591310152438
797	Male	35.75	23711	0.186278047956333	0.17562996920617
798	Male	35.75	23924	0.181057830455538	0.131668139406019
799	Male	35.75	23929	0.153904676590225	0.185270501949393
800	Male	35.75	23991	0.151898622618167	0.1454511326481
801	Male	37.25	146	0.250277257571332	0.167290354034074
802	Male	37.25	172	0.205350125030592	0.170272377394498
803	Male	37.25	221	0.197076154057339	0.140529065088445
804	Male	37.25	348	0.231982702532175	0.141759795944989
805	Male	37.25	731	0.210099695406159	0.145824161001415
806	Male	37.25	1283	0.165163448750631	0.100995345287972
807	Male	37.25	1568	0.171698072107154	0.160378194671832
808	Male	37.25	1628	0.164122608242497	0.172033429495472
809	Male	37.25	1840	0.186570910334069	0.170585786031604
810	Male	37.25	2031	0.205594839026116	0.144920984364367
811	Male	37.25	2072	0.159814468971252	0.1596361331062
812	Male	37.25	2443	0.222097423135332	0.123017939730956
813	Male	37.25	2899	0.208058879552172	0.0970153549526051
814	Male	37.25	2957	0.21782631026175	0.17974839598155
815	Male	37.25	3465	0.211656192612739	0.168673710587079
816	Male	37.25	3531	0.192483420217126	0.165503593005228
817	Male	37.25	4000	0.195005114665403	0.111199368184202
818	Male	37.25	4035	0.14918565511589	0.165973899259722
819	Male	37.25	4337	0.189435575437556	0.135822560888746
820	Male	37.25	4462	0.182573595691929	0.179224590287205
821	Male	37.25	5247	0.180154565606955	0.154403885354618
822	Male	37.25	5672	0.224150173359913	0.143457337539283
823	Male	37.25	5735	0.203385688340721	0.232332567861175
824	Male	37.25	5844	0.175400752410352	0.157576883663036
825	Male	37.25	5903	0.208885950940891	0.157316637770637
826	Male	37.25	6161	0.175676810598983	0.0914468465608553
827	Male	37.25	6510	0.172129693743531	0.118005140248827
828	Male	37.25	6618	0.218517246294382	0.147885660072847
829	Male	37.25	6700	0.216078587898724	0.151059168055752
830	Male	37.25	7366	0.212043673746024	0.153150491250153
831	Male	37.25	7415	0.187940614885319	0.185410909195216
832	Male	37.25	7773	0.272289518850805	0.143981454238597
833	Male	37.25	7822	0.171586394220369	0.133255221545777
834	Male	37.25	7872	0.187331069810489	0.183608413361725
835	Male	37.25	7919	0.235853032400983	0.119498127320714
836	Male	37.25	7932	0.163239991630307	0.141467900373647
837	Male	37.25	8341	0.249135308599418	0.161601605074299
838	Male	37.25	8369	0.180161711385493	0.197760456590431
839	Male	37.25	8818	0.153551284021877	0.180873295528054
840	Male	37.25	9400	0.142324622935935	0.185627620105934
841	Male	37.25	9613	0.171201940282678	0.127516898951316
842	Male	37.25	9766	0.174507584752236	0.161116710612453
843	Male	37.25	9775	0.170844994389031	0.169112914424411
844	Male	37.25	9848	0.22974649573991	0.140585854568556
845	Male	37.25	9956	0.152600409941559	0.149177251875177
846	Male	37.25	10378	0.201464920895437	0.141395354527361
847	Male	37.25	10585	0.211675353511968	0.187732190211674
848	Male	37.25	10685	0.201824410190907	0.120619711313956
849	Male	37.25	10941	0.190863985092365	0.135696436659979
850	Male	37.25	11005	0.215525974101011	0.119553701255284
851	Male	37.25	11120	0.184674605390961	0.170529498682319
852	Male	37.25	11332	0.165737129464704	0.15573697321726
853	Male	37.25	11727	0.247577835112186	0.149617638348539
854	Male	37.25	11835	0.234972896064032	0.139673336899318
855	Male	37.25	12043	0.156667503972605	0.148524349680219
856	Male	37.25	12378	0.157687184902584	0.158935281121533
857	Male	37.25	12570	0.174240102720809	0.153816432953183
858	Male	37.25	13270	0.204408179224658	0.190169719965789
859	Male	37.25	13337	0.183515282511397	0.130392558388612
860	Male	37.25	13521	0.18517369929254	0.159854267534816
861	Male	37.25	13766	0.248560550018769	0.178469032713946
862	Male	37.25	13787	0.180016404318734	0.17468955639539
863	Male	37.25	13893	0.126001669749285	0.193161311469219
864	Male	37.25	13900	0.156950277043943	0.122895340917495
865	Male	37.25	14100	0.160996745955096	0.216005396834137
866	Male	37.25	14185	0.157199420970535	0.151824713776799
867	Male	37.25	14895	0.195533129114099	0.162430512197011
868	Male	37.25	15724	0.15690874462288	0.162004741340897
869	Male	37.25	15822	0.194694721251754	0.139604960027894
870	Male	37.25	15839	0.221951266016595	0.156561401917545
871	Male	37.25	15935	0.197507814935137	0.108687934761771
872	Male	37.25	16426	0.132554341646671	0.157370347590097
873	Male	37.25	16548	0.170130267391071	0.13286639253843
874	Male	37.25	16794	0.175328543503803	0.161646728004684
875	Male	37.25	17199	0.149684873976641	0.158981131419693
876	Male	37.25	17578	0.188019611944532	0.186653652327286
877	Male	37.25	18544	0.170080367305573	0.138107693493736
878	Male	37.25	18713	0.177116050548386	0.149379246999205
879	Male	37.25	18766	0.192402555801396	0.133051350570848
880	Male	37.25	18924	0.212023366450901	0.148424585420993
881	Male	37.25	18939	0.205170664917215	0.18978368879908
882	Male	37.25	19021	0.163341521499038	0.134199763764301
883	Male	37.25	19476	0.202550852169003	0.129883903991024
884	Male	37.25	19660	0.174467819207268	0.170402231340823
885	Male	37.25	20478	0.194801030950616	0.181762844114754
886	Male	37.25	20566	0.213371008275003	0.169308519626589
887	Male	37.25	20887	0.220314390080826	0.164701452945167
888	Male	37.25	20998	0.214732298514373	0.148519017294609
889	Male	37.25	21117	0.209008947585159	0.169827515607493
890	Male	37.25	21454	0.182376234137385	0.13940768954585
891	Male	37.25	21953	0.208197800682809	0.167274629726013
892	Male	37.25	22124	0.199245520650851	0.160561043015428
893	Male	37.25	22654	0.184562688095499	0.160661853724899
894	Male	37.25	23161	0.148011168699143	0.14303738293002
895	Male	37.25	23606	0.179866932355988	0.159380708979462
896	Male	37.25	23691	0.247240655469748	0.135271943248892
897	Male	37.25	23711	0.243504494081105	0.155182570759161
898	Male	37.25	23924	0.236735697692895	0.116218313161428
899	Male	37.25	23929	0.203211675410974	0.166261396833885
900	Male	37.25	23991	0.199561400287295	0.127636451831619
