# Supplementary material for: Measurements of damage and repair of binary health attributes in aging mice and humans reveal that robustness and resilience decrease with age, operate over broad timescales, and are affected differently by interventions
Source: eLife. 2022 Nov 21;11:e77632. doi: 10.7554/eLife.77632 (PMC9725749; doi:10.7554/eLife.77632)
Supplement: Figure 3—source data 1. [file elife-77632-fig3-data1.zip › figure3/mouse3_curvature_terms_pvals.csv]

	sex	age	p
1	Male	25.25	0
2	Male	26.75	0
3	Male	28.25	0
4	Male	29.75	0
5	Male	31.25	0
6	Male	32.75	0
7	Male	34.25	0
8	Male	35.75	0
9	Male	37.25	1
