# Supplementary material for: Measurements of damage and repair of binary health attributes in aging mice and humans reveal that robustness and resilience decrease with age, operate over broad timescales, and are affected differently by interventions
Source: eLife. 2022 Nov 21;11:e77632. doi: 10.7554/eLife.77632 (PMC9725749; doi:10.7554/eLife.77632)
Supplement: Figure 3—source data 1. [file elife-77632-fig3-data1.zip › figure3/meta.txt]

curvature_terms files give mean values of the repair and damage rate curvature terms from the models.

curvature_terms_pvals files give the corresponding pvalues for testing the difference between repair and damage rate terms.
