# Supplementary material for: Measurements of damage and repair of binary health attributes in aging mice and humans reveal that robustness and resilience decrease with age, operate over broad timescales, and are affected differently by interventions
Source: eLife. 2022 Nov 21;11:e77632. doi: 10.7554/eLife.77632 (PMC9725749; doi:10.7554/eLife.77632)
Supplement: Figure 3—source data 1. [file elife-77632-fig3-data1.zip › figure3/human_curvature_terms.csv]

	baseline.bin	sex	age	.draw	term.r	term.d
1	Baseline age: [50,60)	Male	50	6	0.0276096254661061	-0.913118655666748
2	Baseline age: [50,60)	Male	50	26	-0.0240677138654457	-1.59748546801945
3	Baseline age: [50,60)	Male	50	39	0.0736909979847433	-0.619430080685072
4	Baseline age: [50,60)	Male	50	287	-0.0371928711002372	-2.55671540590274
5	Baseline age: [50,60)	Male	50	298	-0.115311283521629	-2.9315962049117
6	Baseline age: [50,60)	Male	50	304	0.0624791008473316	-0.924530209917235
7	Baseline age: [50,60)	Male	50	306	0.0441381771546256	-1.16923790496714
8	Baseline age: [50,60)	Male	50	318	-0.0637283367445809	0.24868396111014
9	Baseline age: [50,60)	Male	50	327	-0.02297552541374	0.510880998333031
10	Baseline age: [50,60)	Male	50	387	-0.0269822129741671	-0.981255434569018
11	Baseline age: [50,60)	Male	50	664	-0.00512958683054661	-1.08042377106404
12	Baseline age: [50,60)	Male	50	712	-0.0566285153752575	-2.92310544799579
13	Baseline age: [50,60)	Male	50	717	-0.076640560514153	-1.29749312687739
14	Baseline age: [50,60)	Male	50	776	-0.0645100184629904	-1.89400297235087
15	Baseline age: [50,60)	Male	50	925	-0.0144455065622257	-0.981421497749599
16	Baseline age: [50,60)	Male	50	926	-0.07563867481748	-1.5114352457416
17	Baseline age: [50,60)	Male	50	945	-0.126209706512513	-1.27646685915833
18	Baseline age: [50,60)	Male	50	982	-0.018672955438157	-1.66985129273377
19	Baseline age: [50,60)	Male	50	1002	-0.00667381756542496	-0.846057452220395
20	Baseline age: [50,60)	Male	50	1015	0.0289368510528928	-2.08135586372043
21	Baseline age: [50,60)	Male	50	1030	0.0290306158245769	-1.98169657063648
22	Baseline age: [50,60)	Male	50	1048	-0.0918842891370844	0.245164706708968
23	Baseline age: [50,60)	Male	50	1113	-0.0677252063591457	-1.00045004139005
24	Baseline age: [50,60)	Male	50	1131	-0.011326515087129	0.0743388812852685
25	Baseline age: [50,60)	Male	50	1141	0.0214335232135468	-0.599730497170538
26	Baseline age: [50,60)	Male	50	1142	-0.0569156107417991	-1.40178766330229
27	Baseline age: [50,60)	Male	50	1344	0.0658009485235419	-1.17798822139344
28	Baseline age: [50,60)	Male	50	1401	-0.021767738305	-1.24006951435035
29	Baseline age: [50,60)	Male	50	1435	-0.126893634884328	-0.573968804882947
30	Baseline age: [50,60)	Male	50	1472	0.0361666577620703	-0.717965603427934
31	Baseline age: [50,60)	Male	50	1515	-0.120065300822979	-1.58955356743776
32	Baseline age: [50,60)	Male	50	1536	0.0806437722466179	-1.33595204214877
33	Baseline age: [50,60)	Male	50	1582	-0.0194465161368202	-1.23609786047813
34	Baseline age: [50,60)	Male	50	1616	0.0054613668655033	-0.960345767918994
35	Baseline age: [50,60)	Male	50	1642	-0.0640190787430251	-1.24507928971539
36	Baseline age: [50,60)	Male	50	1716	-0.0298362029792512	-0.838682909674777
37	Baseline age: [50,60)	Male	50	1732	0.0551703031327983	-1.71053042602492
38	Baseline age: [50,60)	Male	50	1766	0.000762657292123131	-2.1076070192847
39	Baseline age: [50,60)	Male	50	1775	-0.0728436120300963	-1.12146448156411
40	Baseline age: [50,60)	Male	50	1827	0.033528536052692	-1.22484909906867
41	Baseline age: [50,60)	Male	50	1892	-0.0631222689287899	-1.31310466013757
42	Baseline age: [50,60)	Male	50	1920	-0.0895372068587416	-0.225549925552673
43	Baseline age: [50,60)	Male	50	2178	-0.00126356674741365	0.580424016329348
44	Baseline age: [50,60)	Male	50	2253	0.00170138233456348	1.0158679701704
45	Baseline age: [50,60)	Male	50	2270	-0.0749631235340108	-0.17711169650982
46	Baseline age: [50,60)	Male	50	2375	-0.0226386550518583	-1.9992032434892
47	Baseline age: [50,60)	Male	50	2377	-0.0612419192096003	-0.79520169166195
48	Baseline age: [50,60)	Male	50	2411	-0.0721624235520943	-0.893549124744566
49	Baseline age: [50,60)	Male	50	2439	-0.00245271087437339	-0.340751632747165
50	Baseline age: [50,60)	Male	50	2596	-0.00899179462838869	-1.02282350290488
51	Baseline age: [50,60)	Male	50	2689	-0.0547019362551669	-2.77984659960641
52	Baseline age: [50,60)	Male	50	2761	0.0151953079605051	-1.8425714015692
53	Baseline age: [50,60)	Male	50	2824	-0.101899620768835	-1.54475448850627
54	Baseline age: [50,60)	Male	50	2887	-0.0995888683466028	-1.56006869471811
55	Baseline age: [50,60)	Male	50	2972	-0.0355695825945929	-0.437187040511522
56	Baseline age: [50,60)	Male	50	2980	0.0248061364331297	-0.351561644718547
57	Baseline age: [50,60)	Male	50	3055	-0.00730907549666139	0.266358731867323
58	Baseline age: [50,60)	Male	50	3189	-0.0209988846816022	-0.583755153931546
59	Baseline age: [50,60)	Male	50	3193	0.00266943281002557	-0.288694937185817
60	Baseline age: [50,60)	Male	50	3195	-0.030576187044177	-0.480775983392309
61	Baseline age: [50,60)	Male	50	3453	-0.0208508397913477	-1.01901580817326
62	Baseline age: [50,60)	Male	50	3595	-0.0269860041690274	-1.063625631405
63	Baseline age: [50,60)	Male	50	3637	-0.00967779204379501	-0.155999931997838
64	Baseline age: [50,60)	Male	50	3655	-0.0348603655971778	-0.829468747383217
65	Baseline age: [50,60)	Male	50	3707	-0.0359651024380363	1.19002196930818
66	Baseline age: [50,60)	Male	50	3771	-0.00364473709166748	-2.00359898751167
67	Baseline age: [50,60)	Male	50	3788	0.0296418923699148	-2.05497645675411
68	Baseline age: [50,60)	Male	50	3834	0.0825207849931562	-2.16401967223915
69	Baseline age: [50,60)	Male	50	3836	-0.0229849836655304	-1.82251029348205
70	Baseline age: [50,60)	Male	50	3878	-0.0478045041367734	-2.86625472864397
71	Baseline age: [50,60)	Male	50	3926	-0.115623389453404	-0.38245822461124
72	Baseline age: [50,60)	Male	50	4011	0.00382028386936948	0.748622916606759
73	Baseline age: [50,60)	Male	50	4074	-0.0410314800631957	-3.39081556385941
74	Baseline age: [50,60)	Male	50	4212	-0.0389232235742929	-0.394423718221759
75	Baseline age: [50,60)	Male	50	4271	0.00362698391425435	-0.878530698332764
76	Baseline age: [50,60)	Male	50	4289	-0.00889779396983869	-1.47794286604805
77	Baseline age: [50,60)	Male	50	4432	-0.0261197787965079	-2.173210157144
78	Baseline age: [50,60)	Male	50	4509	-0.0833094597481177	-0.581561102084366
79	Baseline age: [50,60)	Male	50	4517	0.0367375392436795	-1.58588062139788
80	Baseline age: [50,60)	Male	50	4547	-0.0360957050664293	-1.43622797336208
81	Baseline age: [50,60)	Male	50	4613	-0.0493945192951215	-0.666365975474221
82	Baseline age: [50,60)	Male	50	4639	-0.0737959222202309	-0.947871986787003
83	Baseline age: [50,60)	Male	50	4703	-0.101676519909822	-0.500856267729551
84	Baseline age: [50,60)	Male	50	4831	-0.0865411167412111	-0.701370685011164
85	Baseline age: [50,60)	Male	50	4888	0.0226458706447197	-2.66991650740167
86	Baseline age: [50,60)	Male	50	5061	-0.0455511855719877	-0.450676157318019
87	Baseline age: [50,60)	Male	50	5075	-0.0498534094255576	-1.31822717970926
88	Baseline age: [50,60)	Male	50	5211	-0.00287916825993913	-0.153066143987118
89	Baseline age: [50,60)	Male	50	5269	-0.00717173958749188	-1.01580976121915
90	Baseline age: [50,60)	Male	50	5317	-0.0191062100177421	-0.666046272036138
91	Baseline age: [50,60)	Male	50	5396	0.0756673340333299	-0.281490089919414
92	Baseline age: [50,60)	Male	50	5422	0.0176866182548676	-1.57825504035009
93	Baseline age: [50,60)	Male	50	5457	-0.102137209670503	-0.315427403525842
94	Baseline age: [50,60)	Male	50	5503	-0.029927655977988	-1.53456744948441
95	Baseline age: [50,60)	Male	50	5520	-0.00482229997319739	-2.70476002455416
96	Baseline age: [50,60)	Male	50	5557	-0.109227472175157	-0.3240835623179
97	Baseline age: [50,60)	Male	50	5645	-0.0345990848881423	-2.17457539161317
98	Baseline age: [50,60)	Male	50	5646	-0.0458828042912506	-0.968833629813236
99	Baseline age: [50,60)	Male	50	5681	-0.124748003813486	-2.0279313001971
100	Baseline age: [50,60)	Male	50	5952	-0.0607052796970804	-1.75367827293951
101	Baseline age: [50,60)	Male	52	6	0.0827712900510987	-0.816740328449455
102	Baseline age: [50,60)	Male	52	26	-0.0188528804830827	-1.60985619433603
103	Baseline age: [50,60)	Male	52	39	0.178812134781592	-0.593173267605553
104	Baseline age: [50,60)	Male	52	287	-0.0860178339521828	-1.9828443976352
105	Baseline age: [50,60)	Male	52	298	-0.238302600725992	-2.48867600969615
106	Baseline age: [50,60)	Male	52	304	0.152121592962309	-0.775359458934137
107	Baseline age: [50,60)	Male	52	306	0.117854618108155	-0.829191397663739
108	Baseline age: [50,60)	Male	52	318	-0.0933800486120557	0.169834886292571
109	Baseline age: [50,60)	Male	52	327	-0.036966754338273	0.495662127402684
110	Baseline age: [50,60)	Male	52	387	-0.0572672268394368	-1.02822017332682
111	Baseline age: [50,60)	Male	52	664	-0.00106742315175031	-0.685820021147348
112	Baseline age: [50,60)	Male	52	712	-0.144055376494554	-2.58878794664562
113	Baseline age: [50,60)	Male	52	717	-0.159852237111213	-0.999294191308717
114	Baseline age: [50,60)	Male	52	776	-0.149462106272532	-1.43304227918376
115	Baseline age: [50,60)	Male	52	925	-0.0267447838443247	-0.86171627600411
116	Baseline age: [50,60)	Male	52	926	-0.181346220176335	-1.19447106522266
117	Baseline age: [50,60)	Male	52	945	-0.252310710562275	-1.03292906290623
118	Baseline age: [50,60)	Male	52	982	-0.0580611826462885	-1.33569270554018
119	Baseline age: [50,60)	Male	52	1002	-0.0209259807039168	-0.850332265743059
120	Baseline age: [50,60)	Male	52	1015	0.0675214274163799	-1.5665288209518
121	Baseline age: [50,60)	Male	52	1030	0.0824520827318745	-1.61957953542507
122	Baseline age: [50,60)	Male	52	1048	-0.198256826927421	0.164700449271545
123	Baseline age: [50,60)	Male	52	1113	-0.132306606293919	-0.699256124310666
124	Baseline age: [50,60)	Male	52	1131	-0.0402529234598791	-0.0521018656289971
125	Baseline age: [50,60)	Male	52	1141	0.0615304589610037	-0.463609487265906
126	Baseline age: [50,60)	Male	52	1142	-0.126335236933561	-1.13129199715386
127	Baseline age: [50,60)	Male	52	1344	0.157263811810836	-1.17044746016986
128	Baseline age: [50,60)	Male	52	1401	-0.0337825855485402	-0.844299683158293
129	Baseline age: [50,60)	Male	52	1435	-0.295023033860268	-0.685969352461702
130	Baseline age: [50,60)	Male	52	1472	0.113421539362205	-0.615224957884955
131	Baseline age: [50,60)	Male	52	1515	-0.212579668268847	-1.14544138185201
132	Baseline age: [50,60)	Male	52	1536	0.192368922441752	-1.20509782492629
133	Baseline age: [50,60)	Male	52	1582	-0.0438836731116735	-0.841486473204896
134	Baseline age: [50,60)	Male	52	1616	0.0232976831595804	-0.966186516522824
135	Baseline age: [50,60)	Male	52	1642	-0.160169875546484	-1.20591167183684
136	Baseline age: [50,60)	Male	52	1716	-0.0441848652278537	-0.593443976183697
137	Baseline age: [50,60)	Male	52	1732	0.13195252004503	-1.17938917944241
138	Baseline age: [50,60)	Male	52	1766	0.0139584151261401	-1.65377879663641
139	Baseline age: [50,60)	Male	52	1775	-0.177481061184197	-0.876956605981859
140	Baseline age: [50,60)	Male	52	1827	0.141226376172951	-1.15796389908704
141	Baseline age: [50,60)	Male	52	1892	-0.124004457951081	-0.95250860937289
142	Baseline age: [50,60)	Male	52	1920	-0.179025860086587	-0.23189864520919
143	Baseline age: [50,60)	Male	52	2178	0.0137203604948368	0.289255619231755
144	Baseline age: [50,60)	Male	52	2253	-0.0218884837659663	1.16511555464186
145	Baseline age: [50,60)	Male	52	2270	-0.134669051786226	0.0787089791671606
146	Baseline age: [50,60)	Male	52	2375	-0.0342857204386106	-1.77480835626698
147	Baseline age: [50,60)	Male	52	2377	-0.102797972954568	-0.58415819224199
148	Baseline age: [50,60)	Male	52	2411	-0.131060670328383	-0.916773320871997
149	Baseline age: [50,60)	Male	52	2439	0.00181952193242167	-0.487200866565761
150	Baseline age: [50,60)	Male	52	2596	0.00222349514029219	-0.939132011429799
151	Baseline age: [50,60)	Male	52	2689	-0.104146739259409	-2.13285192685423
152	Baseline age: [50,60)	Male	52	2761	0.0195646989922949	-1.72034688490906
153	Baseline age: [50,60)	Male	52	2824	-0.224225040165026	-0.829203687445165
154	Baseline age: [50,60)	Male	52	2887	-0.188591515367698	-1.61326685326782
155	Baseline age: [50,60)	Male	52	2972	-0.0663909799673112	-0.397629904860011
156	Baseline age: [50,60)	Male	52	2980	0.0194398879150696	-0.405347761794356
157	Baseline age: [50,60)	Male	52	3055	0.0345851768209412	0.123971378833348
158	Baseline age: [50,60)	Male	52	3189	-0.0552862133335987	-0.724661478025544
159	Baseline age: [50,60)	Male	52	3193	0.0290049962513775	-0.370032096883453
160	Baseline age: [50,60)	Male	52	3195	-0.0465981023451808	-0.410433125435532
161	Baseline age: [50,60)	Male	52	3453	0.000646975884476398	-0.902462478837182
162	Baseline age: [50,60)	Male	52	3595	-0.0367172474739275	-1.10148657133609
163	Baseline age: [50,60)	Male	52	3637	0.0108052111028539	-0.157426458122973
164	Baseline age: [50,60)	Male	52	3655	-0.0380555952129902	-0.404816375416741
165	Baseline age: [50,60)	Male	52	3707	-0.0424876831670137	1.14711377674158
166	Baseline age: [50,60)	Male	52	3771	-0.00422864432288178	-1.54226114969143
167	Baseline age: [50,60)	Male	52	3788	0.0686491932757388	-1.61547088426993
168	Baseline age: [50,60)	Male	52	3834	0.1755795755087	-1.99289568723018
169	Baseline age: [50,60)	Male	52	3836	-0.0595540301735049	-1.49381002189062
170	Baseline age: [50,60)	Male	52	3878	-0.0869031940082514	-2.45403018226417
171	Baseline age: [50,60)	Male	52	3926	-0.263266959383663	-0.376410701265192
172	Baseline age: [50,60)	Male	52	4011	0.0329947139876405	0.637783998746314
173	Baseline age: [50,60)	Male	52	4074	-0.0785586877599735	-2.5021273452832
174	Baseline age: [50,60)	Male	52	4212	-0.123373086946847	-0.429054910556722
175	Baseline age: [50,60)	Male	52	4271	0.0160563808338509	-0.851466876486045
176	Baseline age: [50,60)	Male	52	4289	-0.022848696303879	-1.1436901262475
177	Baseline age: [50,60)	Male	52	4432	-0.0668840531606626	-1.83526759927084
178	Baseline age: [50,60)	Male	52	4509	-0.175602757897397	-0.229466438861162
179	Baseline age: [50,60)	Male	52	4517	0.0977594936976413	-1.5207503745223
180	Baseline age: [50,60)	Male	52	4547	-0.0326908457381753	-1.32891232761374
181	Baseline age: [50,60)	Male	52	4613	-0.125154097799462	-0.584652883281647
182	Baseline age: [50,60)	Male	52	4639	-0.138439066721994	-0.711120255822385
183	Baseline age: [50,60)	Male	52	4703	-0.219938073021801	-0.602257799283414
184	Baseline age: [50,60)	Male	52	4831	-0.164540261321719	-0.565513611268469
185	Baseline age: [50,60)	Male	52	4888	0.0328589456877375	-2.2032689338813
186	Baseline age: [50,60)	Male	52	5061	-0.0865425926375958	-0.35081506649404
187	Baseline age: [50,60)	Male	52	5075	-0.100937234349375	-1.1411824674128
188	Baseline age: [50,60)	Male	52	5211	-0.0330655022275002	-0.0547160522619527
189	Baseline age: [50,60)	Male	52	5269	0.01120613217432	-1.21471144515543
190	Baseline age: [50,60)	Male	52	5317	0.000950320467071741	-0.630966261627494
191	Baseline age: [50,60)	Male	52	5396	0.194732413985649	-0.00108219552479871
192	Baseline age: [50,60)	Male	52	5422	0.0535587829452886	-1.48628825291611
193	Baseline age: [50,60)	Male	52	5457	-0.213747871944179	-0.306529349171845
194	Baseline age: [50,60)	Male	52	5503	-0.0277624836324009	-1.08461536577963
195	Baseline age: [50,60)	Male	52	5520	-0.0163579038754218	-2.05066555896482
196	Baseline age: [50,60)	Male	52	5557	-0.201048394049195	-0.249450246689201
197	Baseline age: [50,60)	Male	52	5645	-0.0544343209297198	-1.47850412783971
198	Baseline age: [50,60)	Male	52	5646	-0.0912186625945465	-0.711708804922998
199	Baseline age: [50,60)	Male	52	5681	-0.286572756656168	-1.6327610404067
200	Baseline age: [50,60)	Male	52	5952	-0.0905322988182581	-1.30074472002098
201	Baseline age: [50,60)	Male	54	6	0.0713459328718067	-0.712690570593403
202	Baseline age: [50,60)	Male	54	26	-0.0177645991976345	-1.48453732732506
203	Baseline age: [50,60)	Male	54	39	0.147087650518539	-0.54558080253132
204	Baseline age: [50,60)	Male	54	287	-0.0751616501058707	-1.93680378831185
205	Baseline age: [50,60)	Male	54	298	-0.19726509242266	-2.43633668374303
206	Baseline age: [50,60)	Male	54	304	0.126368819708374	-0.774910007105114
207	Baseline age: [50,60)	Male	54	306	0.0962458096740036	-0.827332652192837
208	Baseline age: [50,60)	Male	54	318	-0.077488974488093	0.178914712162275
209	Baseline age: [50,60)	Male	54	327	-0.0337306152905024	0.555802577152131
210	Baseline age: [50,60)	Male	54	387	-0.0461710622198889	-0.932412498590805
211	Baseline age: [50,60)	Male	54	664	-0.00578959028355485	-0.69246367520128
212	Baseline age: [50,60)	Male	54	712	-0.121458859678542	-2.56341916983164
213	Baseline age: [50,60)	Male	54	717	-0.136899765603197	-0.951809970208115
214	Baseline age: [50,60)	Male	54	776	-0.126060118356598	-1.42079770209475
215	Baseline age: [50,60)	Male	54	925	-0.0265792285666456	-0.778734749912562
216	Baseline age: [50,60)	Male	54	926	-0.154051981733485	-1.2304070661727
217	Baseline age: [50,60)	Male	54	945	-0.211205266889779	-0.942738187585793
218	Baseline age: [50,60)	Male	54	982	-0.0517599315632205	-1.282366391789
219	Baseline age: [50,60)	Male	54	1002	-0.0213112146330974	-0.77736439906774
220	Baseline age: [50,60)	Male	54	1015	0.0514693048845632	-1.536597831239
221	Baseline age: [50,60)	Male	54	1030	0.0674925015026003	-1.59756991671946
222	Baseline age: [50,60)	Male	54	1048	-0.167726653486433	0.243263648863354
223	Baseline age: [50,60)	Male	54	1113	-0.110290653291472	-0.631467152072515
224	Baseline age: [50,60)	Male	54	1131	-0.037038228229386	0.0201665146189997
225	Baseline age: [50,60)	Male	54	1141	0.0485024519203339	-0.395431713983787
226	Baseline age: [50,60)	Male	54	1142	-0.110478375943238	-1.09919626950335
227	Baseline age: [50,60)	Male	54	1344	0.133586060037072	-1.09603779444783
228	Baseline age: [50,60)	Male	54	1401	-0.0320628164200819	-0.787613183381719
229	Baseline age: [50,60)	Male	54	1435	-0.252618717698703	-0.553645304168957
230	Baseline age: [50,60)	Male	54	1472	0.0946639444004027	-0.570954662342717
231	Baseline age: [50,60)	Male	54	1515	-0.174797890466383	-1.13641308439411
232	Baseline age: [50,60)	Male	54	1536	0.153413495699329	-1.12451895924904
233	Baseline age: [50,60)	Male	54	1582	-0.0422021104971984	-0.790343068508274
234	Baseline age: [50,60)	Male	54	1616	0.0167306429288525	-0.836705789144412
235	Baseline age: [50,60)	Male	54	1642	-0.138963431062253	-1.09431263368166
236	Baseline age: [50,60)	Male	54	1716	-0.0387331207629893	-0.54221240141562
237	Baseline age: [50,60)	Male	54	1732	0.104470163809237	-1.19058527041221
238	Baseline age: [50,60)	Male	54	1766	0.0132985563482946	-1.61404287469822
239	Baseline age: [50,60)	Male	54	1775	-0.157167837561302	-0.816910389099282
240	Baseline age: [50,60)	Male	54	1827	0.116632442255881	-1.09797541944141
241	Baseline age: [50,60)	Male	54	1892	-0.107624236662947	-0.974053214762808
242	Baseline age: [50,60)	Male	54	1920	-0.154947781442665	-0.181471265283324
243	Baseline age: [50,60)	Male	54	2178	0.0102773222163565	0.349488323707913
244	Baseline age: [50,60)	Male	54	2253	-0.022276563724605	1.19860759831573
245	Baseline age: [50,60)	Male	54	2270	-0.110972743082628	0.084033010035516
246	Baseline age: [50,60)	Male	54	2375	-0.0313930175379838	-1.68316685462313
247	Baseline age: [50,60)	Male	54	2377	-0.0895054788895767	-0.590808910601201
248	Baseline age: [50,60)	Male	54	2411	-0.109885678954446	-0.856802559349
249	Baseline age: [50,60)	Male	54	2439	-0.0033998585286686	-0.428312799304438
250	Baseline age: [50,60)	Male	54	2596	0.00156151654464997	-0.868788025453395
251	Baseline age: [50,60)	Male	54	2689	-0.0932850248953619	-2.1248641445739
252	Baseline age: [50,60)	Male	54	2761	0.0150614212073617	-1.66670456744352
253	Baseline age: [50,60)	Male	54	2824	-0.192719457940779	-0.804290827442998
254	Baseline age: [50,60)	Male	54	2887	-0.158537811459284	-1.45234357676666
255	Baseline age: [50,60)	Male	54	2972	-0.0588213239534651	-0.308168750025551
256	Baseline age: [50,60)	Male	54	2980	0.0149027960578584	-0.313992998855896
257	Baseline age: [50,60)	Male	54	3055	0.024416441410261	0.181951665558906
258	Baseline age: [50,60)	Male	54	3189	-0.0531960088851407	-0.66906363849593
259	Baseline age: [50,60)	Male	54	3193	0.0211182189147191	-0.353047211931963
260	Baseline age: [50,60)	Male	54	3195	-0.0452908171839641	-0.356892371964898
261	Baseline age: [50,60)	Male	54	3453	0.000410589406701149	-0.843483780695987
262	Baseline age: [50,60)	Male	54	3595	-0.032834093537505	-0.993663897166084
263	Baseline age: [50,60)	Male	54	3637	0.0063681307190337	-0.103293874147046
264	Baseline age: [50,60)	Male	54	3655	-0.0346267036597893	-0.394149709135889
265	Baseline age: [50,60)	Male	54	3707	-0.039403956860474	1.16816009019082
266	Baseline age: [50,60)	Male	54	3771	-0.00664226819548371	-1.51067628753995
267	Baseline age: [50,60)	Male	54	3788	0.054437953833239	-1.60135377351729
268	Baseline age: [50,60)	Male	54	3834	0.143966082967023	-1.95718724088528
269	Baseline age: [50,60)	Male	54	3836	-0.0513750624587733	-1.42983434912307
270	Baseline age: [50,60)	Male	54	3878	-0.0762872133992988	-2.38897126657693
271	Baseline age: [50,60)	Male	54	3926	-0.221949533053779	-0.269711723826549
272	Baseline age: [50,60)	Male	54	4011	0.02758251214734	0.689074470368819
273	Baseline age: [50,60)	Male	54	4074	-0.0686938012375225	-2.55977680858359
274	Baseline age: [50,60)	Male	54	4212	-0.106117855276772	-0.388332145842294
275	Baseline age: [50,60)	Male	54	4271	0.00937344969089929	-0.789342704064426
276	Baseline age: [50,60)	Male	54	4289	-0.021971051408256	-1.15102084718772
277	Baseline age: [50,60)	Male	54	4432	-0.0626012229397833	-1.74200851479275
278	Baseline age: [50,60)	Male	54	4509	-0.150298413794682	-0.263011154832337
279	Baseline age: [50,60)	Male	54	4517	0.0842259574660082	-1.43380117956469
280	Baseline age: [50,60)	Male	54	4547	-0.0298087773380304	-1.24954304923856
281	Baseline age: [50,60)	Male	54	4613	-0.111149339410212	-0.557671194126164
282	Baseline age: [50,60)	Male	54	4639	-0.116478155238306	-0.632561121432852
283	Baseline age: [50,60)	Male	54	4703	-0.184005607809125	-0.535430312667232
284	Baseline age: [50,60)	Male	54	4831	-0.13648378134784	-0.52927192416163
285	Baseline age: [50,60)	Male	54	4888	0.0259955584952442	-2.16519813567176
286	Baseline age: [50,60)	Male	54	5061	-0.0739183448031121	-0.356554622367976
287	Baseline age: [50,60)	Male	54	5075	-0.0887879940834402	-1.08820740302471
288	Baseline age: [50,60)	Male	54	5211	-0.0301461428068746	-0.020047730116534
289	Baseline age: [50,60)	Male	54	5269	0.00942660337285304	-1.11480129341911
290	Baseline age: [50,60)	Male	54	5317	-0.000370489538821903	-0.523861008378945
291	Baseline age: [50,60)	Male	54	5396	0.161819143493498	0.00544660285052893
292	Baseline age: [50,60)	Male	54	5422	0.0434309006434873	-1.42570047998499
293	Baseline age: [50,60)	Male	54	5457	-0.180752518328069	-0.278790766287033
294	Baseline age: [50,60)	Male	54	5503	-0.0202603399331602	-1.04442330887384
295	Baseline age: [50,60)	Male	54	5520	-0.0143668346428267	-2.05093550913035
296	Baseline age: [50,60)	Male	54	5557	-0.168915821839787	-0.154607246920942
297	Baseline age: [50,60)	Male	54	5645	-0.0446013506724522	-1.4715243321267
298	Baseline age: [50,60)	Male	54	5646	-0.0850094861245596	-0.670049194612442
299	Baseline age: [50,60)	Male	54	5681	-0.239992998314303	-1.54763565735085
300	Baseline age: [50,60)	Male	54	5952	-0.0768973141210961	-1.25944501992164
301	Baseline age: [50,60)	Male	56	6	0.0676932289315323	-0.53215474046117
302	Baseline age: [50,60)	Male	56	26	-0.0104008340514695	-1.25518385089819
303	Baseline age: [50,60)	Male	56	39	0.142987039677815	-0.443844887376813
304	Baseline age: [50,60)	Male	56	287	-0.0707583564054867	-1.77474867387784
305	Baseline age: [50,60)	Male	56	298	-0.17035343110419	-2.26306069366768
306	Baseline age: [50,60)	Male	56	304	0.130174701917256	-0.722945856884488
307	Baseline age: [50,60)	Male	56	306	0.10269044775938	-0.757509048882076
308	Baseline age: [50,60)	Male	56	318	-0.0594510878022322	0.180642521428639
309	Baseline age: [50,60)	Male	56	327	-0.0283602952706352	0.678537123931746
310	Baseline age: [50,60)	Male	56	387	-0.0365057836761736	-0.772846751298364
311	Baseline age: [50,60)	Male	56	664	-0.0160665492465037	-0.636842378946101
312	Baseline age: [50,60)	Male	56	712	-0.117968821654694	-2.38005256155031
313	Baseline age: [50,60)	Male	56	717	-0.127246007714244	-0.833212599584442
314	Baseline age: [50,60)	Male	56	776	-0.130215253975116	-1.32396189029134
315	Baseline age: [50,60)	Male	56	925	-0.0219662659365249	-0.648962388848686
316	Baseline age: [50,60)	Male	56	926	-0.144232007777237	-1.20219742002598
317	Baseline age: [50,60)	Male	56	945	-0.19348912923532	-0.791802625757607
318	Baseline age: [50,60)	Male	56	982	-0.042567186134965	-1.1643413427396
319	Baseline age: [50,60)	Male	56	1002	-0.0171806630421581	-0.651734243496284
320	Baseline age: [50,60)	Male	56	1015	0.0465476015618822	-1.40685383989469
321	Baseline age: [50,60)	Male	56	1030	0.072523876037333	-1.47896763604616
322	Baseline age: [50,60)	Male	56	1048	-0.160176320409838	0.322161511731016
323	Baseline age: [50,60)	Male	56	1113	-0.0946487513971997	-0.493358079468918
324	Baseline age: [50,60)	Male	56	1131	-0.0424543865884651	0.151086553365583
325	Baseline age: [50,60)	Male	56	1141	0.0408392902399796	-0.284538861563772
326	Baseline age: [50,60)	Male	56	1142	-0.116815921506254	-1.00081985289135
327	Baseline age: [50,60)	Male	56	1344	0.127920813571675	-0.967767953492598
328	Baseline age: [50,60)	Male	56	1401	-0.0358737997945179	-0.672493718119319
329	Baseline age: [50,60)	Male	56	1435	-0.252170013107634	-0.37155580608678
330	Baseline age: [50,60)	Male	56	1472	0.10333684391146	-0.472908997430062
331	Baseline age: [50,60)	Male	56	1515	-0.149256233962545	-1.02120965486204
332	Baseline age: [50,60)	Male	56	1536	0.147820707941444	-0.986317007882364
333	Baseline age: [50,60)	Male	56	1582	-0.0466389083666633	-0.678057129938505
334	Baseline age: [50,60)	Male	56	1616	0.0266612482218284	-0.640544920354086
335	Baseline age: [50,60)	Male	56	1642	-0.138659612071757	-0.914982370801799
336	Baseline age: [50,60)	Male	56	1716	-0.0368553326112863	-0.427838974981845
337	Baseline age: [50,60)	Male	56	1732	0.0958451239187101	-1.13914495220498
338	Baseline age: [50,60)	Male	56	1766	0.0179402877246986	-1.49593972006323
339	Baseline age: [50,60)	Male	56	1775	-0.163483394771464	-0.681760429481809
340	Baseline age: [50,60)	Male	56	1827	0.115194040075758	-0.968653018221007
341	Baseline age: [50,60)	Male	56	1892	-0.0970816551232752	-0.964445381336561
342	Baseline age: [50,60)	Male	56	1920	-0.157378855707778	-0.0858944768782017
343	Baseline age: [50,60)	Male	56	2178	0.00178334988281877	0.413032366485178
344	Baseline age: [50,60)	Male	56	2253	-0.0396902037299532	1.25275605936285
345	Baseline age: [50,60)	Male	56	2270	-0.0920714542889791	0.137531707617194
346	Baseline age: [50,60)	Male	56	2375	-0.0260670620232701	-1.45859194903646
347	Baseline age: [50,60)	Male	56	2377	-0.0765748718699147	-0.53010896379671
348	Baseline age: [50,60)	Male	56	2411	-0.0883746926712609	-0.732048853695488
349	Baseline age: [50,60)	Male	56	2439	-0.0081232312428558	-0.333322588475441
350	Baseline age: [50,60)	Male	56	2596	0.0132786330215637	-0.749435120266834
351	Baseline age: [50,60)	Male	56	2689	-0.0963951493241269	-2.00058305223885
352	Baseline age: [50,60)	Male	56	2761	0.0137526732379488	-1.50913996384334
353	Baseline age: [50,60)	Male	56	2824	-0.185127374459771	-0.698485788166373
354	Baseline age: [50,60)	Male	56	2887	-0.149379484998909	-1.17060191070384
355	Baseline age: [50,60)	Male	56	2972	-0.0605915340446737	-0.14722070193904
356	Baseline age: [50,60)	Male	56	2980	0.0227266582844942	-0.177503019883583
357	Baseline age: [50,60)	Male	56	3055	0.0155410186355112	0.28149490926431
358	Baseline age: [50,60)	Male	56	3189	-0.0536701647362146	-0.559761488357012
359	Baseline age: [50,60)	Male	56	3193	0.0186141208754176	-0.30060159682069
360	Baseline age: [50,60)	Male	56	3195	-0.0448518045679402	-0.234761240315342
361	Baseline age: [50,60)	Male	56	3453	0.0048020089722822	-0.696769798671454
362	Baseline age: [50,60)	Male	56	3595	-0.0301267263509176	-0.79770149725269
363	Baseline age: [50,60)	Male	56	3637	0.00036200670121426	-0.0136551544584996
364	Baseline age: [50,60)	Male	56	3655	-0.0311950275373528	-0.31352625924903
365	Baseline age: [50,60)	Male	56	3707	-0.0348494094315296	1.2062743705675
366	Baseline age: [50,60)	Male	56	3771	-0.0187569862893003	-1.41318942590977
367	Baseline age: [50,60)	Male	56	3788	0.0639904182098401	-1.48908801853385
368	Baseline age: [50,60)	Male	56	3834	0.134684946035445	-1.83675432568681
369	Baseline age: [50,60)	Male	56	3836	-0.0467024032447735	-1.26851881910167
370	Baseline age: [50,60)	Male	56	3878	-0.0801598960333059	-2.1864631432562
371	Baseline age: [50,60)	Male	56	3926	-0.213981090955107	-0.108036632211944
372	Baseline age: [50,60)	Male	56	4011	0.0325478039106031	0.732944992012018
373	Baseline age: [50,60)	Male	56	4074	-0.0728389761309038	-2.47543076190227
374	Baseline age: [50,60)	Male	56	4212	-0.101850407872058	-0.303160216772117
375	Baseline age: [50,60)	Male	56	4271	0.00966252390508807	-0.657860460983417
376	Baseline age: [50,60)	Male	56	4289	-0.0224241808153133	-1.06313869088078
377	Baseline age: [50,60)	Male	56	4432	-0.061563514056907	-1.53902127810401
378	Baseline age: [50,60)	Male	56	4509	-0.14131724165962	-0.301876541875997
379	Baseline age: [50,60)	Male	56	4517	0.0879586723398654	-1.27656057101168
380	Baseline age: [50,60)	Male	56	4547	-0.0147114727798222	-1.08507208947928
381	Baseline age: [50,60)	Male	56	4613	-0.121905296196932	-0.473285725619892
382	Baseline age: [50,60)	Male	56	4639	-0.105863106571891	-0.492998245086853
383	Baseline age: [50,60)	Male	56	4703	-0.172972418374314	-0.428834638591781
384	Baseline age: [50,60)	Male	56	4831	-0.122665046793164	-0.422244456749135
385	Baseline age: [50,60)	Male	56	4888	0.0352541338258187	-2.0153864995717
386	Baseline age: [50,60)	Male	56	5061	-0.0648978664168859	-0.335992940319818
387	Baseline age: [50,60)	Male	56	5075	-0.0843963119940256	-0.954307446277281
388	Baseline age: [50,60)	Male	56	5211	-0.030686395362422	0.018563686276021
389	Baseline age: [50,60)	Male	56	5269	0.0172364893732527	-0.937679012669068
390	Baseline age: [50,60)	Male	56	5317	0.00152093217688701	-0.35928654170188
391	Baseline age: [50,60)	Male	56	5396	0.156046118525324	0.0542388621155988
392	Baseline age: [50,60)	Male	56	5422	0.0323090759872484	-1.25057760597503
393	Baseline age: [50,60)	Male	56	5457	-0.163510022022465	-0.213896318698515
394	Baseline age: [50,60)	Male	56	5503	-0.00447657408461074	-0.918080152538132
395	Baseline age: [50,60)	Male	56	5520	-0.010501978268893	-1.93835543288341
396	Baseline age: [50,60)	Male	56	5557	-0.155995116364756	-0.0245091122186647
397	Baseline age: [50,60)	Male	56	5645	-0.0375801742078374	-1.36675312884238
398	Baseline age: [50,60)	Male	56	5646	-0.0815868841673471	-0.584122528818806
399	Baseline age: [50,60)	Male	56	5681	-0.217264290836688	-1.35476596364232
400	Baseline age: [50,60)	Male	56	5952	-0.0694609468693237	-1.13962302252838
401	Baseline age: [50,60)	Male	58	6	0.0716509831352447	-0.464546273042716
402	Baseline age: [50,60)	Male	58	26	-0.012885333287102	-1.16696880414966
403	Baseline age: [50,60)	Male	58	39	0.149982693058811	-0.412774818979537
404	Baseline age: [50,60)	Male	58	287	-0.0764703118219187	-1.66694636342777
405	Baseline age: [50,60)	Male	58	298	-0.179954583627309	-2.1361982822672
406	Baseline age: [50,60)	Male	58	304	0.137526737758941	-0.67489776600398
407	Baseline age: [50,60)	Male	58	306	0.107841747768253	-0.700396970772084
408	Baseline age: [50,60)	Male	58	318	-0.0622055433750123	0.181991777740958
409	Baseline age: [50,60)	Male	58	327	-0.0321109995731126	0.685097029239377
410	Baseline age: [50,60)	Male	58	387	-0.0394761869271228	-0.708408070414534
411	Baseline age: [50,60)	Male	58	664	-0.0190522876483599	-0.572668123261938
412	Baseline age: [50,60)	Male	58	712	-0.124443026255932	-2.25676948547072
413	Baseline age: [50,60)	Male	58	717	-0.13461666189181	-0.765615288280568
414	Baseline age: [50,60)	Male	58	776	-0.138336829521575	-1.21259452811081
415	Baseline age: [50,60)	Male	58	925	-0.0257842849502498	-0.58473338436526
416	Baseline age: [50,60)	Male	58	926	-0.150736449227199	-1.14339961051648
417	Baseline age: [50,60)	Male	58	945	-0.203857988560239	-0.696703187432481
418	Baseline age: [50,60)	Male	58	982	-0.0473635437685605	-1.06619496377823
419	Baseline age: [50,60)	Male	58	1002	-0.0185624993281586	-0.592369502754919
420	Baseline age: [50,60)	Male	58	1015	0.0474555881004265	-1.28743492920885
421	Baseline age: [50,60)	Male	58	1030	0.0770135257031101	-1.37113139678815
422	Baseline age: [50,60)	Male	58	1048	-0.169259982869359	0.336350102014654
423	Baseline age: [50,60)	Male	58	1113	-0.101336065589388	-0.443906283879757
424	Baseline age: [50,60)	Male	58	1131	-0.0453646424188818	0.157881518466066
425	Baseline age: [50,60)	Male	58	1141	0.0425941608781646	-0.221973139866139
426	Baseline age: [50,60)	Male	58	1142	-0.125781518670422	-0.915044292090516
427	Baseline age: [50,60)	Male	58	1344	0.133234406577814	-0.903990827690455
428	Baseline age: [50,60)	Male	58	1401	-0.0380709022199518	-0.602643281868162
429	Baseline age: [50,60)	Male	58	1435	-0.268543348128809	-0.321204010523801
430	Baseline age: [50,60)	Male	58	1472	0.109902921570329	-0.43080810508741
431	Baseline age: [50,60)	Male	58	1515	-0.156733406595287	-0.966187025337373
432	Baseline age: [50,60)	Male	58	1536	0.154096913694627	-0.911785338876842
433	Baseline age: [50,60)	Male	58	1582	-0.0512084682704914	-0.596071958955532
434	Baseline age: [50,60)	Male	58	1616	0.0251363752393957	-0.56973943442647
435	Baseline age: [50,60)	Male	58	1642	-0.148475565934511	-0.848057148475914
436	Baseline age: [50,60)	Male	58	1716	-0.0388426261186109	-0.376038978106925
437	Baseline age: [50,60)	Male	58	1732	0.0987197522723859	-1.04469809449878
438	Baseline age: [50,60)	Male	58	1766	0.0209407024425869	-1.37374521414043
439	Baseline age: [50,60)	Male	58	1775	-0.175751272110212	-0.597333214085058
440	Baseline age: [50,60)	Male	58	1827	0.122509896657201	-0.911122268893842
441	Baseline age: [50,60)	Male	58	1892	-0.104669719786203	-0.889779683842288
442	Baseline age: [50,60)	Male	58	1920	-0.165913395644262	-0.0494467986572185
443	Baseline age: [50,60)	Male	58	2178	0.000908794727706039	0.412226708150044
444	Baseline age: [50,60)	Male	58	2253	-0.0423137380747857	1.25739847500159
445	Baseline age: [50,60)	Male	58	2270	-0.0974391177298691	0.162687999674636
446	Baseline age: [50,60)	Male	58	2375	-0.0301245036314472	-1.35085833123423
447	Baseline age: [50,60)	Male	58	2377	-0.0829481787771496	-0.479962216760397
448	Baseline age: [50,60)	Male	58	2411	-0.0952150781911391	-0.686645518564316
449	Baseline age: [50,60)	Male	58	2439	-0.00950451455562605	-0.302325410536949
450	Baseline age: [50,60)	Male	58	2596	0.0149428964992029	-0.68929108657501
451	Baseline age: [50,60)	Male	58	2689	-0.10396618142114	-1.88138934777756
452	Baseline age: [50,60)	Male	58	2761	0.0142992655548636	-1.41721120024728
453	Baseline age: [50,60)	Male	58	2824	-0.198707885525912	-0.58992305756941
454	Baseline age: [50,60)	Male	58	2887	-0.158718492238572	-1.07277470927865
455	Baseline age: [50,60)	Male	58	2972	-0.0653224114635961	-0.0975881059476257
456	Baseline age: [50,60)	Male	58	2980	0.0234087821378526	-0.143513889796922
457	Baseline age: [50,60)	Male	58	3055	0.0150789148249191	0.268979469281419
458	Baseline age: [50,60)	Male	58	3189	-0.0606134177494824	-0.520709397567106
459	Baseline age: [50,60)	Male	58	3193	0.019666055052374	-0.299042502361036
460	Baseline age: [50,60)	Male	58	3195	-0.0503139425336509	-0.181137967679758
461	Baseline age: [50,60)	Male	58	3453	0.00452865248175282	-0.641502051019035
462	Baseline age: [50,60)	Male	58	3595	-0.0320379726959506	-0.73618755278347
463	Baseline age: [50,60)	Male	58	3637	0.000866189303582975	0.0300734702701829
464	Baseline age: [50,60)	Male	58	3655	-0.0344710890471099	-0.276246734893206
465	Baseline age: [50,60)	Male	58	3707	-0.0386143822911045	1.17756119529264
466	Baseline age: [50,60)	Male	58	3771	-0.0201726240638738	-1.30750730694141
467	Baseline age: [50,60)	Male	58	3788	0.065699783973296	-1.40787932912747
468	Baseline age: [50,60)	Male	58	3834	0.140893758598779	-1.72870006486883
469	Baseline age: [50,60)	Male	58	3836	-0.0495508442057978	-1.16840124700448
470	Baseline age: [50,60)	Male	58	3878	-0.0861005179102245	-2.05237764815471
471	Baseline age: [50,60)	Male	58	3926	-0.227801837209902	-0.063437613096496
472	Baseline age: [50,60)	Male	58	4011	0.0330880286267908	0.729320310113291
473	Baseline age: [50,60)	Male	58	4074	-0.0791937509557155	-2.34418915569311
474	Baseline age: [50,60)	Male	58	4212	-0.1101482161294	-0.29323439434565
475	Baseline age: [50,60)	Male	58	4271	0.0077102286019679	-0.605301488342865
476	Baseline age: [50,60)	Male	58	4289	-0.0242398418394294	-0.998405328147013
477	Baseline age: [50,60)	Male	58	4432	-0.0667761480623209	-1.43000709096551
478	Baseline age: [50,60)	Male	58	4509	-0.149110138753078	-0.265306402574712
479	Baseline age: [50,60)	Male	58	4517	0.0941794928153981	-1.1866400781144
480	Baseline age: [50,60)	Male	58	4547	-0.0164935518157107	-1.01384674610158
481	Baseline age: [50,60)	Male	58	4613	-0.130625490057186	-0.454065560816308
482	Baseline age: [50,60)	Male	58	4639	-0.111163996854887	-0.433356678155896
483	Baseline age: [50,60)	Male	58	4703	-0.184175564842314	-0.392904323554874
484	Baseline age: [50,60)	Male	58	4831	-0.130733865773421	-0.359343000331421
485	Baseline age: [50,60)	Male	58	4888	0.0370800213790838	-1.89788271961493
486	Baseline age: [50,60)	Male	58	5061	-0.0683950052585921	-0.304044525803014
487	Baseline age: [50,60)	Male	58	5075	-0.0910753714309538	-0.883861801223978
488	Baseline age: [50,60)	Male	58	5211	-0.0329234872765462	0.0551902203736074
489	Baseline age: [50,60)	Male	58	5269	0.0177536121208517	-0.873803906421133
490	Baseline age: [50,60)	Male	58	5317	0.000959703013245758	-0.318518774071781
491	Baseline age: [50,60)	Male	58	5396	0.165746132063701	0.0823244693269818
492	Baseline age: [50,60)	Male	58	5422	0.0331913776582476	-1.18062740196216
493	Baseline age: [50,60)	Male	58	5457	-0.173095259973908	-0.194169448874128
494	Baseline age: [50,60)	Male	58	5503	-0.00321822136983364	-0.811117979262527
495	Baseline age: [50,60)	Male	58	5520	-0.0134508598001233	-1.81412176096807
496	Baseline age: [50,60)	Male	58	5557	-0.166776682708887	0.0119786323618299
497	Baseline age: [50,60)	Male	58	5645	-0.0412388104416861	-1.27789577296382
498	Baseline age: [50,60)	Male	58	5646	-0.0907281276528752	-0.539426856357483
499	Baseline age: [50,60)	Male	58	5681	-0.230192754254281	-1.25110714936616
500	Baseline age: [50,60)	Male	58	5952	-0.0746195165665845	-1.06140540376941
501	Baseline age: [50,60)	Male	60	6	0.062922815513755	-0.277145189107087
502	Baseline age: [50,60)	Male	60	26	-0.00737594461530043	-0.924254943877214
503	Baseline age: [50,60)	Male	60	39	0.142271853285508	-0.291245903537349
504	Baseline age: [50,60)	Male	60	287	-0.0688698695618107	-1.53788076932963
505	Baseline age: [50,60)	Male	60	298	-0.156222166015148	-1.97648239117631
506	Baseline age: [50,60)	Male	60	304	0.134663080707549	-0.598973853452681
507	Baseline age: [50,60)	Male	60	306	0.108528637090783	-0.636119823883115
508	Baseline age: [50,60)	Male	60	318	-0.0485282627032999	0.227270703888488
509	Baseline age: [50,60)	Male	60	327	-0.0263776938346797	0.82454544227376
510	Baseline age: [50,60)	Male	60	387	-0.0312662434209501	-0.528515601806201
511	Baseline age: [50,60)	Male	60	664	-0.0242093411347481	-0.526989987260683
512	Baseline age: [50,60)	Male	60	712	-0.116823250105188	-2.0495760214764
513	Baseline age: [50,60)	Male	60	717	-0.12004075543962	-0.659913411863285
514	Baseline age: [50,60)	Male	60	776	-0.136207193808613	-1.14482786807635
515	Baseline age: [50,60)	Male	60	925	-0.018690106280961	-0.449436048517034
516	Baseline age: [50,60)	Male	60	926	-0.134326570835951	-1.11283579584405
517	Baseline age: [50,60)	Male	60	945	-0.183547979949068	-0.553151635947074
518	Baseline age: [50,60)	Male	60	982	-0.0370194763420787	-0.967395389589418
519	Baseline age: [50,60)	Male	60	1002	-0.0115649728346526	-0.440661179008727
520	Baseline age: [50,60)	Male	60	1015	0.0456136571745418	-1.18202653867902
521	Baseline age: [50,60)	Male	60	1030	0.0787806904424254	-1.23506725495184
522	Baseline age: [50,60)	Male	60	1048	-0.158370077634296	0.441015700353479
523	Baseline age: [50,60)	Male	60	1113	-0.0879744237589967	-0.318346000176993
524	Baseline age: [50,60)	Male	60	1131	-0.0451979699868766	0.321675228248498
525	Baseline age: [50,60)	Male	60	1141	0.0359256599568988	-0.108304229319941
526	Baseline age: [50,60)	Male	60	1142	-0.126398016056206	-0.821739290841581
527	Baseline age: [50,60)	Male	60	1344	0.121536660734808	-0.753720734040871
528	Baseline age: [50,60)	Male	60	1401	-0.0384087870990582	-0.511807010468501
529	Baseline age: [50,60)	Male	60	1435	-0.257900849908568	-0.113285640522
530	Baseline age: [50,60)	Male	60	1472	0.111904356005605	-0.324935112981922
531	Baseline age: [50,60)	Male	60	1515	-0.13566039776241	-0.865338878855932
532	Baseline age: [50,60)	Male	60	1536	0.145128614727078	-0.766649656532192
533	Baseline age: [50,60)	Male	60	1582	-0.0503276213704681	-0.507191315369085
534	Baseline age: [50,60)	Male	60	1616	0.0311845144902382	-0.358004100232785
535	Baseline age: [50,60)	Male	60	1642	-0.140712107024413	-0.66429963850448
536	Baseline age: [50,60)	Male	60	1716	-0.037423302503873	-0.258872261176105
537	Baseline age: [50,60)	Male	60	1732	0.0895294598770357	-1.01898274858635
538	Baseline age: [50,60)	Male	60	1766	0.0250356610330251	-1.26636376070457
539	Baseline age: [50,60)	Male	60	1775	-0.16969362426076	-0.459685499177626
540	Baseline age: [50,60)	Male	60	1827	0.116362352988613	-0.76333276323962
541	Baseline age: [50,60)	Male	60	1892	-0.092508850248282	-0.871477600215284
542	Baseline age: [50,60)	Male	60	1920	-0.159594491465532	0.0700395254367153
543	Baseline age: [50,60)	Male	60	2178	-0.00605493343367642	0.519839086196256
544	Baseline age: [50,60)	Male	60	2253	-0.0518652470076525	1.31432582219975
545	Baseline age: [50,60)	Male	60	2270	-0.0808154034582967	0.222631051709117
546	Baseline age: [50,60)	Male	60	2375	-0.0242025930874826	-1.13307726174038
547	Baseline age: [50,60)	Male	60	2377	-0.068291298250139	-0.411004280378082
548	Baseline age: [50,60)	Male	60	2411	-0.0783443321041302	-0.537280740819927
549	Baseline age: [50,60)	Male	60	2439	-0.0104294662530493	-0.175490084179626
550	Baseline age: [50,60)	Male	60	2596	0.0230646098142889	-0.561868792026254
551	Baseline age: [50,60)	Male	60	2689	-0.100668774916128	-1.7816319915212
552	Baseline age: [50,60)	Male	60	2761	0.0151394227336427	-1.23318578989659
553	Baseline age: [50,60)	Male	60	2824	-0.184742953983135	-0.536174329249932
554	Baseline age: [50,60)	Male	60	2887	-0.146617923843734	-0.767203940432495
555	Baseline age: [50,60)	Male	60	2972	-0.0618031711621248	0.0701510877514653
556	Baseline age: [50,60)	Male	60	2980	0.0297262170071327	0.00898224721436926
557	Baseline age: [50,60)	Male	60	3055	0.00690492150025789	0.395382256148539
558	Baseline age: [50,60)	Male	60	3189	-0.0561357849794849	-0.366287853482621
559	Baseline age: [50,60)	Male	60	3193	0.0170451460745575	-0.20457354590281
560	Baseline age: [50,60)	Male	60	3195	-0.0473135745651244	-0.0452834961878561
561	Baseline age: [50,60)	Male	60	3453	0.00638539163467176	-0.488321984523821
562	Baseline age: [50,60)	Male	60	3595	-0.0289255490665538	-0.525474836957163
563	Baseline age: [50,60)	Male	60	3637	-0.00354927586189101	0.133771194117072
564	Baseline age: [50,60)	Male	60	3655	-0.0312850820720558	-0.209481182252236
565	Baseline age: [50,60)	Male	60	3707	-0.0340417907498582	1.2371132016812
566	Baseline age: [50,60)	Male	60	3771	-0.0273231085701564	-1.23406955319907
567	Baseline age: [50,60)	Male	60	3788	0.071504728711804	-1.3273407939115
568	Baseline age: [50,60)	Male	60	3834	0.132865837527312	-1.59561107991322
569	Baseline age: [50,60)	Male	60	3836	-0.0422522295335175	-1.01939822222189
570	Baseline age: [50,60)	Male	60	3878	-0.0867587675544889	-1.86557698345833
571	Baseline age: [50,60)	Male	60	3926	-0.214221783705942	0.10173628259185
572	Baseline age: [50,60)	Male	60	4011	0.0319301552177015	0.800779730385867
573	Baseline age: [50,60)	Male	60	4074	-0.0795874256737236	-2.28267267523141
574	Baseline age: [50,60)	Male	60	4212	-0.101124355551603	-0.18050937230958
575	Baseline age: [50,60)	Male	60	4271	0.00695205884564146	-0.441974089762694
576	Baseline age: [50,60)	Male	60	4289	-0.0213032655310576	-0.897626230884759
577	Baseline age: [50,60)	Male	60	4432	-0.0597528831900322	-1.24206749952221
578	Baseline age: [50,60)	Male	60	4509	-0.136022708602517	-0.322248690431224
579	Baseline age: [50,60)	Male	60	4517	0.093818943618488	-1.02024419312652
580	Baseline age: [50,60)	Male	60	4547	-0.00601687686258448	-0.838090826272333
581	Baseline age: [50,60)	Male	60	4613	-0.13207723709206	-0.342807344953384
582	Baseline age: [50,60)	Male	60	4639	-0.0988789803292121	-0.311788528575286
583	Baseline age: [50,60)	Male	60	4703	-0.171206421929157	-0.259429123224808
584	Baseline age: [50,60)	Male	60	4831	-0.119064308545868	-0.234062035270668
585	Baseline age: [50,60)	Male	60	4888	0.0451048653163988	-1.77238363791336
586	Baseline age: [50,60)	Male	60	5061	-0.0587096975521375	-0.263208836951992
587	Baseline age: [50,60)	Male	60	5075	-0.0817013776948214	-0.739611007328506
588	Baseline age: [50,60)	Male	60	5211	-0.0296347647646209	0.111662172171042
589	Baseline age: [50,60)	Male	60	5269	0.0214883114260374	-0.66258036440268
590	Baseline age: [50,60)	Male	60	5317	0.00107016096913717	-0.154485311473421
591	Baseline age: [50,60)	Male	60	5396	0.155181936933662	0.129008502365627
592	Baseline age: [50,60)	Male	60	5422	0.023757036031944	-0.993368393082484
593	Baseline age: [50,60)	Male	60	5457	-0.150965613748975	-0.108024500975526
594	Baseline age: [50,60)	Male	60	5503	0.00867278902668255	-0.702985281156634
595	Baseline age: [50,60)	Male	60	5520	-0.00934130897997155	-1.72049336153642
596	Baseline age: [50,60)	Male	60	5557	-0.153887114240187	0.140115628750523
597	Baseline age: [50,60)	Male	60	5645	-0.0350211830948385	-1.22441507525398
598	Baseline age: [50,60)	Male	60	5646	-0.0818173640215992	-0.460163303884329
599	Baseline age: [50,60)	Male	60	5681	-0.205554832679162	-1.06897862347626
600	Baseline age: [50,60)	Male	60	5952	-0.0688001770999422	-0.975986891678593
601	Baseline age: [50,60)	Male	62	6	0.0654697511320377	-0.338496551746994
602	Baseline age: [50,60)	Male	62	26	-0.00764524012929638	-0.99942136224453
603	Baseline age: [50,60)	Male	62	39	0.149679472500902	-0.326442536811771
604	Baseline age: [50,60)	Male	62	287	-0.0711525666180958	-1.58091984494981
605	Baseline age: [50,60)	Male	62	298	-0.16137781647618	-2.0241457345047
606	Baseline age: [50,60)	Male	62	304	0.141898767016044	-0.612883027798567
607	Baseline age: [50,60)	Male	62	306	0.114965432831801	-0.647793348195784
608	Baseline age: [50,60)	Male	62	318	-0.0495750563056312	0.220586818647204
609	Baseline age: [50,60)	Male	62	327	-0.0253714366828975	0.788710586936879
610	Baseline age: [50,60)	Male	62	387	-0.0322558740997108	-0.585577131563427
611	Baseline age: [50,60)	Male	62	664	-0.0250602410696411	-0.53090097202225
612	Baseline age: [50,60)	Male	62	712	-0.123552200552358	-2.09420020234239
613	Baseline age: [50,60)	Male	62	717	-0.12433409812025	-0.692070873765398
614	Baseline age: [50,60)	Male	62	776	-0.145663840457188	-1.15185990655965
615	Baseline age: [50,60)	Male	62	925	-0.016673611760223	-0.498007529463122
616	Baseline age: [50,60)	Male	62	926	-0.140408987108332	-1.11305586519766
617	Baseline age: [50,60)	Male	62	945	-0.191405793213103	-0.598461248365091
618	Baseline age: [50,60)	Male	62	982	-0.0351433265774993	-0.994485224748267
619	Baseline age: [50,60)	Male	62	1002	-0.0103483750299386	-0.484508991391727
620	Baseline age: [50,60)	Male	62	1015	0.0485506906284879	-1.20687635480063
621	Baseline age: [50,60)	Male	62	1030	0.0836414507481697	-1.26293423294205
622	Baseline age: [50,60)	Male	62	1048	-0.164841186735091	0.400792313268804
623	Baseline age: [50,60)	Male	62	1113	-0.0906521522342579	-0.366876238905915
624	Baseline age: [50,60)	Male	62	1131	-0.0481103366891843	0.272221999679031
625	Baseline age: [50,60)	Male	62	1141	0.0369080253860255	-0.141490840976526
626	Baseline age: [50,60)	Male	62	1142	-0.131797511616201	-0.841586479800045
627	Baseline age: [50,60)	Male	62	1344	0.126841346637836	-0.798650806852252
628	Baseline age: [50,60)	Male	62	1401	-0.0399358941324289	-0.545396977603805
629	Baseline age: [50,60)	Male	62	1435	-0.268782729469692	-0.184300688982812
630	Baseline age: [50,60)	Male	62	1472	0.116832087275269	-0.357716790888663
631	Baseline age: [50,60)	Male	62	1515	-0.141009226211606	-0.892073717763608
632	Baseline age: [50,60)	Male	62	1536	0.153964201110099	-0.815543466438637
633	Baseline age: [50,60)	Male	62	1582	-0.0505958728179436	-0.53566248738073
634	Baseline age: [50,60)	Male	62	1616	0.0347635056028858	-0.429126639050448
635	Baseline age: [50,60)	Male	62	1642	-0.146102007259604	-0.728931681577078
636	Baseline age: [50,60)	Male	62	1716	-0.0379439066799558	-0.292683956862217
637	Baseline age: [50,60)	Male	62	1732	0.0955409645548822	-1.0180644046189
638	Baseline age: [50,60)	Male	62	1766	0.023786282059657	-1.29299769326157
639	Baseline age: [50,60)	Male	62	1775	-0.17533044124315	-0.495148975283857
640	Baseline age: [50,60)	Male	62	1827	0.121078287462253	-0.807205475770522
641	Baseline age: [50,60)	Male	62	1892	-0.0936568980809573	-0.868722992542972
642	Baseline age: [50,60)	Male	62	1920	-0.166420029727894	0.0386350367527264
643	Baseline age: [50,60)	Male	62	2178	-0.00689662402240367	0.490709185618367
644	Baseline age: [50,60)	Male	62	2253	-0.0552664042502146	1.30552391228521
645	Baseline age: [50,60)	Male	62	2270	-0.0849726352509096	0.210999996916959
646	Baseline age: [50,60)	Male	62	2375	-0.0242840693142341	-1.19340248449432
647	Baseline age: [50,60)	Male	62	2377	-0.0687620804250165	-0.41670201593551
648	Baseline age: [50,60)	Male	62	2411	-0.0782122267206265	-0.579648335624216
649	Baseline age: [50,60)	Male	62	2439	-0.0100052786932774	-0.21004803872854
650	Baseline age: [50,60)	Male	62	2596	0.0247891288729645	-0.604078726242523
651	Baseline age: [50,60)	Male	62	2689	-0.103050719109952	-1.80475584948524
652	Baseline age: [50,60)	Male	62	2761	0.0144476610526922	-1.28027592104363
653	Baseline age: [50,60)	Male	62	2824	-0.191439392801627	-0.547068504564293
654	Baseline age: [50,60)	Male	62	2887	-0.151938039991805	-0.863061166399194
655	Baseline age: [50,60)	Male	62	2972	-0.0650882223665093	0.022214340452149
656	Baseline age: [50,60)	Male	62	2980	0.0323009247181625	-0.0424839779310199
657	Baseline age: [50,60)	Male	62	3055	0.00861000064038169	0.353195440440022
658	Baseline age: [50,60)	Male	62	3189	-0.0565129253071172	-0.404139538271892
659	Baseline age: [50,60)	Male	62	3193	0.0190815082047732	-0.229169966689695
660	Baseline age: [50,60)	Male	62	3195	-0.0468226003269763	-0.0779475480868318
661	Baseline age: [50,60)	Male	62	3453	0.00805114770285319	-0.529940840797237
662	Baseline age: [50,60)	Male	62	3595	-0.0303196006246958	-0.59313787885883
663	Baseline age: [50,60)	Male	62	3637	-0.00484530816276432	0.109482094618732
664	Baseline age: [50,60)	Male	62	3655	-0.030451689836566	-0.23163778444863
665	Baseline age: [50,60)	Male	62	3707	-0.0332371874801142	1.22447391707757
666	Baseline age: [50,60)	Male	62	3771	-0.0302924925639825	-1.2536579863449
667	Baseline age: [50,60)	Male	62	3788	0.078362574143268	-1.34986766433323
668	Baseline age: [50,60)	Male	62	3834	0.138978704305893	-1.62627281207385
669	Baseline age: [50,60)	Male	62	3836	-0.0443849150239356	-1.06223577175672
670	Baseline age: [50,60)	Male	62	3878	-0.0898018683646053	-1.91618906265789
671	Baseline age: [50,60)	Male	62	3926	-0.222848436043919	0.0487824458405314
672	Baseline age: [50,60)	Male	62	4011	0.0348275856150336	0.776482646211262
673	Baseline age: [50,60)	Male	62	4074	-0.0836761577290005	-2.28363019083349
674	Baseline age: [50,60)	Male	62	4212	-0.103461967140302	-0.217369390010505
675	Baseline age: [50,60)	Male	62	4271	0.00968494285219589	-0.488177912595133
676	Baseline age: [50,60)	Male	62	4289	-0.0210612402247985	-0.916778292155828
677	Baseline age: [50,60)	Male	62	4432	-0.0608752176868044	-1.30216669626357
678	Baseline age: [50,60)	Male	62	4509	-0.14129910833075	-0.302395055810806
679	Baseline age: [50,60)	Male	62	4517	0.0960477431057904	-1.06964002343813
680	Baseline age: [50,60)	Male	62	4547	-0.00383847644320527	-0.890509928992747
681	Baseline age: [50,60)	Male	62	4613	-0.138695756768935	-0.376154319599395
682	Baseline age: [50,60)	Male	62	4639	-0.101883078671581	-0.355209291111564
683	Baseline age: [50,60)	Male	62	4703	-0.178289546282357	-0.300173995100654
684	Baseline age: [50,60)	Male	62	4831	-0.124196676540296	-0.257195554006902
685	Baseline age: [50,60)	Male	62	4888	0.0468992164030936	-1.80635018867577
686	Baseline age: [50,60)	Male	62	5061	-0.0613381964255916	-0.268188326263889
687	Baseline age: [50,60)	Male	62	5075	-0.0837150701039188	-0.781841203246284
688	Baseline age: [50,60)	Male	62	5211	-0.0327719378344752	0.0970726835559651
689	Baseline age: [50,60)	Male	62	5269	0.0217846190162109	-0.720861933646764
690	Baseline age: [50,60)	Male	62	5317	0.00164511339884762	-0.214601213029496
691	Baseline age: [50,60)	Male	62	5396	0.162055469604984	0.121292651255062
692	Baseline age: [50,60)	Male	62	5422	0.0235511410338429	-1.0438890623662
693	Baseline age: [50,60)	Male	62	5457	-0.157214550360728	-0.13035762175647
694	Baseline age: [50,60)	Male	62	5503	0.00833257095242926	-0.725599841671237
695	Baseline age: [50,60)	Male	62	5520	-0.00972309619073706	-1.74296942378713
696	Baseline age: [50,60)	Male	62	5557	-0.158977772318205	0.0906373276706175
697	Baseline age: [50,60)	Male	62	5645	-0.0364711074310732	-1.24372883266002
698	Baseline age: [50,60)	Male	62	5646	-0.0814805969007245	-0.489923738770283
699	Baseline age: [50,60)	Male	62	5681	-0.213997776387591	-1.12732724912488
700	Baseline age: [50,60)	Male	62	5952	-0.0707005290684657	-1.00794144758264
701	Baseline age: [50,60)	Male	64	6	0.0741600021144691	-0.440691397627783
702	Baseline age: [50,60)	Male	64	26	-0.0207788269438683	-1.12158066812115
703	Baseline age: [50,60)	Male	64	39	0.153884601409468	-0.397402135904352
704	Baseline age: [50,60)	Male	64	287	-0.0835621212359308	-1.60492757204697
705	Baseline age: [50,60)	Male	64	298	-0.213086289705858	-2.05711050862492
706	Baseline age: [50,60)	Male	64	304	0.13475748431711	-0.634835761749921
707	Baseline age: [50,60)	Male	64	306	0.101272742979818	-0.659580980900208
708	Baseline age: [50,60)	Male	64	318	-0.0843802641626453	0.183119062720327
709	Baseline age: [50,60)	Male	64	327	-0.0427779734293795	0.687565217829879
710	Baseline age: [50,60)	Male	64	387	-0.0534717061349478	-0.674172374498674
711	Baseline age: [50,60)	Male	64	664	-0.0116598416857792	-0.518296236937926
712	Baseline age: [50,60)	Male	64	712	-0.129101296369891	-2.15568409950333
713	Baseline age: [50,60)	Male	64	717	-0.147212218977868	-0.728518043536097
714	Baseline age: [50,60)	Male	64	776	-0.131504377739572	-1.12785572524674
715	Baseline age: [50,60)	Male	64	925	-0.0339998132217098	-0.557208485298183
716	Baseline age: [50,60)	Male	64	926	-0.161535318477421	-1.08438928065283
717	Baseline age: [50,60)	Male	64	945	-0.226359863677391	-0.649970001950231
718	Baseline age: [50,60)	Male	64	982	-0.0622073416043096	-1.00906594349133
719	Baseline age: [50,60)	Male	64	1002	-0.0244766321307797	-0.56302503144043
720	Baseline age: [50,60)	Male	64	1015	0.0503739051521867	-1.20485264584957
721	Baseline age: [50,60)	Male	64	1030	0.0706611589187656	-1.28714806939616
722	Baseline age: [50,60)	Male	64	1048	-0.18011066830969	0.335966720142702
723	Baseline age: [50,60)	Male	64	1113	-0.122395100276121	-0.431175317879011
724	Baseline age: [50,60)	Male	64	1131	-0.0382776531608782	0.156173906140255
725	Baseline age: [50,60)	Male	64	1141	0.0501115862135794	-0.188039172544384
726	Baseline age: [50,60)	Male	64	1142	-0.122207008884932	-0.855778121490251
727	Baseline age: [50,60)	Male	64	1344	0.13742768326465	-0.869829130012788
728	Baseline age: [50,60)	Male	64	1401	-0.0344269341549508	-0.572120768780972
729	Baseline age: [50,60)	Male	64	1435	-0.273542533807405	-0.316195592014772
730	Baseline age: [50,60)	Male	64	1472	0.100774342565705	-0.411271940954076
731	Baseline age: [50,60)	Male	64	1515	-0.1890565937998	-0.927909628050313
732	Baseline age: [50,60)	Male	64	1536	0.156961551261319	-0.873721104944315
733	Baseline age: [50,60)	Male	64	1582	-0.0511481266251088	-0.549498921516385
734	Baseline age: [50,60)	Male	64	1616	0.0109529654118813	-0.542583502880331
735	Baseline age: [50,60)	Male	64	1642	-0.151460559557001	-0.823412544547308
736	Baseline age: [50,60)	Male	64	1716	-0.043131789786666	-0.348624030938894
737	Baseline age: [50,60)	Male	64	1732	0.102975640882633	-0.97207103626069
738	Baseline age: [50,60)	Male	64	1766	0.0171467760712264	-1.29303238013402
739	Baseline age: [50,60)	Male	64	1775	-0.173830237400924	-0.538652412767962
740	Baseline age: [50,60)	Male	64	1827	0.124764873790538	-0.881167384247388
741	Baseline age: [50,60)	Male	64	1892	-0.121025800233386	-0.822996393088047
742	Baseline age: [50,60)	Male	64	1920	-0.166605145499772	-0.0321421205960486
743	Baseline age: [50,60)	Male	64	2178	0.0113539075960977	0.411211934592645
744	Baseline age: [50,60)	Male	64	2253	-0.0260413114530523	1.25568990157541
745	Baseline age: [50,60)	Male	64	2270	-0.118585960766368	0.183719940168685
746	Baseline age: [50,60)	Male	64	2375	-0.038964575895849	-1.28903582703248
747	Baseline age: [50,60)	Male	64	2377	-0.102021491906576	-0.435877950413955
748	Baseline age: [50,60)	Male	64	2411	-0.123208365036961	-0.65553224685341
749	Baseline age: [50,60)	Male	64	2439	-0.00733706549739523	-0.281588403125567
750	Baseline age: [50,60)	Male	64	2596	0.00387151235483946	-0.663840425092128
751	Baseline age: [50,60)	Male	64	2689	-0.104631722066059	-1.7905608472483
752	Baseline age: [50,60)	Male	64	2761	0.0162171690174653	-1.35489034026641
753	Baseline age: [50,60)	Male	64	2824	-0.211129512806816	-0.520676135535403
754	Baseline age: [50,60)	Male	64	2887	-0.174215417179061	-1.03067877475884
755	Baseline age: [50,60)	Male	64	2972	-0.0632385053686758	-0.0745787984428925
756	Baseline age: [50,60)	Male	64	2980	0.0118326651288013	-0.135385386110799
757	Baseline age: [50,60)	Male	64	3055	0.0205122577931095	0.248251587237684
758	Baseline age: [50,60)	Male	64	3189	-0.0646578697094756	-0.492397857869165
759	Baseline age: [50,60)	Male	64	3193	0.0215476115741793	-0.293340676981591
760	Baseline age: [50,60)	Male	64	3195	-0.0546632004627595	-0.146042247789346
761	Baseline age: [50,60)	Male	64	3453	-0.00275395565441811	-0.605058103250205
762	Baseline age: [50,60)	Male	64	3595	-0.036337570636492	-0.70804418336464
763	Baseline age: [50,60)	Male	64	3637	0.00821822220334404	0.0595746172558318
764	Baseline age: [50,60)	Male	64	3655	-0.0404448628112188	-0.25155859843992
765	Baseline age: [50,60)	Male	64	3707	-0.0468751191913153	1.15728005795865
766	Baseline age: [50,60)	Male	64	3771	-0.00815395859505216	-1.23817663352512
767	Baseline age: [50,60)	Male	64	3788	0.0523564465022628	-1.35184289317307
768	Baseline age: [50,60)	Male	64	3834	0.153094873551997	-1.64708987956807
769	Baseline age: [50,60)	Male	64	3836	-0.0544701144315092	-1.10800396195088
770	Baseline age: [50,60)	Male	64	3878	-0.0858525061037587	-1.95986085321872
771	Baseline age: [50,60)	Male	64	3926	-0.240315009323206	-0.046573387657211
772	Baseline age: [50,60)	Male	64	4011	0.0252402971882264	0.715891610552642
773	Baseline age: [50,60)	Male	64	4074	-0.0761829428661952	-2.23602927880966
774	Baseline age: [50,60)	Male	64	4212	-0.120150807855709	-0.288509952094478
775	Baseline age: [50,60)	Male	64	4271	0.00464208468357012	-0.569359296936826
776	Baseline age: [50,60)	Male	64	4289	-0.0255869939311096	-0.937330891021276
777	Baseline age: [50,60)	Male	64	4432	-0.0710824322313354	-1.37524195297738
778	Baseline age: [50,60)	Male	64	4509	-0.160224746121122	-0.231955177239751
779	Baseline age: [50,60)	Male	64	4517	0.0952694782622898	-1.13265213861532
780	Baseline age: [50,60)	Male	64	4547	-0.0368131251613928	-0.979001563978039
781	Baseline age: [50,60)	Male	64	4613	-0.119636196837817	-0.442682823486312
782	Baseline age: [50,60)	Male	64	4639	-0.127065374375344	-0.415470870139357
783	Baseline age: [50,60)	Male	64	4703	-0.200534268581708	-0.37882739292126
784	Baseline age: [50,60)	Male	64	4831	-0.148741983706056	-0.305688504697664
785	Baseline age: [50,60)	Male	64	4888	0.0271730225031015	-1.82394164624536
786	Baseline age: [50,60)	Male	64	5061	-0.0786580382979387	-0.275575041795025
787	Baseline age: [50,60)	Male	64	5075	-0.0986096936528447	-0.837007454628202
788	Baseline age: [50,60)	Male	64	5211	-0.0309335600448526	0.0773288878634395
789	Baseline age: [50,60)	Male	64	5269	0.00944797216659676	-0.842228892353569
790	Baseline age: [50,60)	Male	64	5317	-0.0023469986385955	-0.318397774028922
791	Baseline age: [50,60)	Male	64	5396	0.171802371446105	0.10561600301034
792	Baseline age: [50,60)	Male	64	5422	0.0431483208944612	-1.13654544682624
793	Baseline age: [50,60)	Male	64	5457	-0.194080058127129	-0.174998206423703
794	Baseline age: [50,60)	Male	64	5503	-0.0202675519693051	-0.741940504483219
795	Baseline age: [50,60)	Male	64	5520	-0.0194553235588927	-1.72374293822898
796	Baseline age: [50,60)	Male	64	5557	-0.185514410867877	0.0141151154314839
797	Baseline age: [50,60)	Male	64	5645	-0.0525886126995161	-1.22401592825846
798	Baseline age: [50,60)	Male	64	5646	-0.100357287104122	-0.521194706499352
799	Baseline age: [50,60)	Male	64	5681	-0.258966170080411	-1.19259483912143
800	Baseline age: [50,60)	Male	64	5952	-0.085162989312561	-1.02009039240133
801	Baseline age: [50,60)	Male	66	6	0.0785374060497806	-0.49506634719368
802	Baseline age: [50,60)	Male	66	26	-0.0190373183429748	-1.19646877383904
803	Baseline age: [50,60)	Male	66	39	0.164461833377665	-0.431146029752202
804	Baseline age: [50,60)	Male	66	287	-0.0874981048824188	-1.66183676914901
805	Baseline age: [50,60)	Male	66	298	-0.214993864053775	-2.12665601306855
806	Baseline age: [50,60)	Male	66	304	0.146523867482525	-0.669296375366837
807	Baseline age: [50,60)	Male	66	306	0.11279109726243	-0.693322534109802
808	Baseline age: [50,60)	Male	66	318	-0.0810322153175262	0.170591101814509
809	Baseline age: [50,60)	Male	66	327	-0.0402931032941065	0.647354073877992
810	Baseline age: [50,60)	Male	66	387	-0.0513544621097204	-0.730533376385256
811	Baseline age: [50,60)	Male	66	664	-0.014899069915513	-0.561703317172655
812	Baseline age: [50,60)	Male	66	712	-0.137805531160751	-2.24815745441193
813	Baseline age: [50,60)	Male	66	717	-0.153200493748889	-0.773169480097972
814	Baseline age: [50,60)	Male	66	776	-0.146095794217824	-1.18665798188962
815	Baseline age: [50,60)	Male	66	925	-0.0319984576999307	-0.59935112176492
816	Baseline age: [50,60)	Male	66	926	-0.171041043050805	-1.1223074589472
817	Baseline age: [50,60)	Male	66	945	-0.233265308070254	-0.704844030509734
818	Baseline age: [50,60)	Male	66	982	-0.0593380886876047	-1.05578731290436
819	Baseline age: [50,60)	Male	66	1002	-0.0241718334756744	-0.607176031112973
820	Baseline age: [50,60)	Male	66	1015	0.0541243154025536	-1.27338974433043
821	Baseline age: [50,60)	Male	66	1030	0.0798595850946456	-1.3646436489146
822	Baseline age: [50,60)	Male	66	1048	-0.189350620083239	0.308812704750989
823	Baseline age: [50,60)	Male	66	1113	-0.121411714592826	-0.463884278732781
824	Baseline age: [50,60)	Male	66	1131	-0.0464557164658769	0.118416204549692
825	Baseline age: [50,60)	Male	66	1141	0.0502472947709508	-0.231896862399524
826	Baseline age: [50,60)	Male	66	1142	-0.133043321246531	-0.907310945635879
827	Baseline age: [50,60)	Male	66	1344	0.145462345418478	-0.918092676966701
828	Baseline age: [50,60)	Male	66	1401	-0.0397523068344607	-0.607141836991645
829	Baseline age: [50,60)	Male	66	1435	-0.292190327260421	-0.361240338169841
830	Baseline age: [50,60)	Male	66	1472	0.110844775208514	-0.449349228570258
831	Baseline age: [50,60)	Male	66	1515	-0.18816519589176	-0.968342720191396
832	Baseline age: [50,60)	Male	66	1536	0.169306763065513	-0.921964516754669
833	Baseline age: [50,60)	Male	66	1582	-0.0543457974607824	-0.595673796113934
834	Baseline age: [50,60)	Male	66	1616	0.018035593402548	-0.594869049205274
835	Baseline age: [50,60)	Male	66	1642	-0.162214632742374	-0.869477866482418
836	Baseline age: [50,60)	Male	66	1716	-0.0446276039126303	-0.38955202440409
837	Baseline age: [50,60)	Male	66	1732	0.108713079279805	-1.01861268529967
838	Baseline age: [50,60)	Male	66	1766	0.0197686056756478	-1.35617993559743
839	Baseline age: [50,60)	Male	66	1775	-0.188267310883817	-0.602078301600792
840	Baseline age: [50,60)	Male	66	1827	0.133268419025343	-0.924485674083294
841	Baseline age: [50,60)	Male	66	1892	-0.121646496403792	-0.86446011146295
842	Baseline age: [50,60)	Male	66	1920	-0.179280571928922	-0.073276884779785
843	Baseline age: [50,60)	Male	66	2178	0.00567923291803209	0.389583066936216
844	Baseline age: [50,60)	Male	66	2253	-0.0357097546355896	1.23261951541183
845	Baseline age: [50,60)	Male	66	2270	-0.118265319105766	0.154599416735016
846	Baseline age: [50,60)	Male	66	2375	-0.0366153455016869	-1.364248836578
847	Baseline age: [50,60)	Male	66	2377	-0.0992138659333047	-0.480453478999977
848	Baseline age: [50,60)	Male	66	2411	-0.120094694032086	-0.702231096888045
849	Baseline age: [50,60)	Male	66	2439	-0.00883655710894802	-0.317328619722865
850	Baseline age: [50,60)	Male	66	2596	0.00751677695437731	-0.703348943470393
851	Baseline age: [50,60)	Male	66	2689	-0.112350651439267	-1.85515417153088
852	Baseline age: [50,60)	Male	66	2761	0.0157321008357285	-1.4277323290501
853	Baseline age: [50,60)	Male	66	2824	-0.221472134545737	-0.571469520625216
854	Baseline age: [50,60)	Male	66	2887	-0.179171521866571	-1.11248049535338
855	Baseline age: [50,60)	Male	66	2972	-0.0697642603820057	-0.124781621958914
856	Baseline age: [50,60)	Male	66	2980	0.0176044490474002	-0.171469547683878
857	Baseline age: [50,60)	Male	66	3055	0.0193798223571202	0.230419163875503
858	Baseline age: [50,60)	Male	66	3189	-0.0670424275387276	-0.540022703269489
859	Baseline age: [50,60)	Male	66	3193	0.0221868710863285	-0.316008525484813
860	Baseline age: [50,60)	Male	66	3195	-0.0561427029704192	-0.202322338279473
861	Baseline age: [50,60)	Male	66	3453	0.000598316040794138	-0.65666883290854
862	Baseline age: [50,60)	Male	66	3595	-0.0377318517499929	-0.765854211206976
863	Baseline age: [50,60)	Male	66	3637	0.00478115697920791	0.0203222872813811
864	Baseline age: [50,60)	Male	66	3655	-0.0409553651311698	-0.285247593084324
865	Baseline age: [50,60)	Male	66	3707	-0.0458355023174718	1.14501976684319
866	Baseline age: [50,60)	Male	66	3771	-0.0150474992384419	-1.28578167457968
867	Baseline age: [50,60)	Male	66	3788	0.0636922227788545	-1.39364781444767
868	Baseline age: [50,60)	Male	66	3834	0.158390556253736	-1.71453562202147
869	Baseline age: [50,60)	Male	66	3836	-0.0571241838307842	-1.17117633225467
870	Baseline age: [50,60)	Male	66	3878	-0.0919524075783433	-2.04364272414147
871	Baseline age: [50,60)	Male	66	3926	-0.253026694712772	-0.0871873151687009
872	Baseline age: [50,60)	Male	66	4011	0.0308917259483034	0.700736809816891
873	Baseline age: [50,60)	Male	66	4074	-0.08347860932381	-2.30346907363361
874	Baseline age: [50,60)	Male	66	4212	-0.12461726716492	-0.314479254797761
875	Baseline age: [50,60)	Male	66	4271	0.0070833002117531	-0.624432366116603
876	Baseline age: [50,60)	Male	66	4289	-0.0272052985503521	-0.997972511489076
877	Baseline age: [50,60)	Male	66	4432	-0.0741606549055951	-1.44013257679638
878	Baseline age: [50,60)	Male	66	4509	-0.16829505228665	-0.239268118086295
879	Baseline age: [50,60)	Male	66	4517	0.100126245746316	-1.19065253141495
880	Baseline age: [50,60)	Male	66	4547	-0.0287712390019723	-1.03068684052609
881	Baseline age: [50,60)	Male	66	4613	-0.134593262147063	-0.470296640236813
882	Baseline age: [50,60)	Male	66	4639	-0.129315091825657	-0.450857163511194
883	Baseline age: [50,60)	Male	66	4703	-0.208446610653764	-0.415475086494249
884	Baseline age: [50,60)	Male	66	4831	-0.152160289828459	-0.363917616690982
885	Baseline age: [50,60)	Male	66	4888	0.0330973715952867	-1.8838055778098
886	Baseline age: [50,60)	Male	66	5061	-0.0805904608964191	-0.303062968267166
887	Baseline age: [50,60)	Male	66	5075	-0.102924337853265	-0.892186721854588
888	Baseline age: [50,60)	Male	66	5211	-0.0360751036276813	0.0507651653681475
889	Baseline age: [50,60)	Male	66	5269	0.0137322365160186	-0.898195896102303
890	Baseline age: [50,60)	Male	66	5317	-0.00126064199557316	-0.347511953827783
891	Baseline age: [50,60)	Male	66	5396	0.179683947564918	0.0758899476456179
892	Baseline age: [50,60)	Male	66	5422	0.0413848564538356	-1.19571745546289
893	Baseline age: [50,60)	Male	66	5457	-0.199410250968328	-0.204854302402426
894	Baseline age: [50,60)	Male	66	5503	-0.015042779588215	-0.802275166780573
895	Baseline age: [50,60)	Male	66	5520	-0.0186260325362396	-1.79227512408329
896	Baseline age: [50,60)	Male	66	5557	-0.189677437907711	-0.0148671025169983
897	Baseline age: [50,60)	Male	66	5645	-0.0521303949313637	-1.26562271385486
898	Baseline age: [50,60)	Male	66	5646	-0.101796777667225	-0.546839213521153
899	Baseline age: [50,60)	Male	66	5681	-0.265791531003407	-1.26147349246593
900	Baseline age: [50,60)	Male	66	5952	-0.0868991826024682	-1.05784165634034
901	Baseline age: [50,60)	Male	68	6	0.0708095049036853	-0.364746161953717
902	Baseline age: [50,60)	Male	68	26	-0.0125846781475468	-1.043111829348
903	Baseline age: [50,60)	Male	68	39	0.152137855383127	-0.362572608662528
904	Baseline age: [50,60)	Male	68	287	-0.0780052884915996	-1.55883273366524
905	Baseline age: [50,60)	Male	68	298	-0.181839914632865	-2.01177630309793
906	Baseline age: [50,60)	Male	68	304	0.142316723750395	-0.622665218817559
907	Baseline age: [50,60)	Male	68	306	0.111727240996134	-0.642535655174312
908	Baseline age: [50,60)	Male	68	318	-0.0606651122948852	0.191957854663651
909	Baseline age: [50,60)	Male	68	327	-0.0324170639786062	0.728321113129994
910	Baseline age: [50,60)	Male	68	387	-0.0386962802470608	-0.616796461480363
911	Baseline age: [50,60)	Male	68	664	-0.022661444750244	-0.520054743901312
912	Baseline age: [50,60)	Male	68	712	-0.127880702956709	-2.13047730132076
913	Baseline age: [50,60)	Male	68	717	-0.136038847097782	-0.692439449242788
914	Baseline age: [50,60)	Male	68	776	-0.141285687377483	-1.11916471308288
915	Baseline age: [50,60)	Male	68	925	-0.0269062811869623	-0.498823884446958
916	Baseline age: [50,60)	Male	68	926	-0.151103921031361	-1.10529035559729
917	Baseline age: [50,60)	Male	68	945	-0.2043429047387	-0.587584443545495
918	Baseline age: [50,60)	Male	68	982	-0.0481562518842009	-0.966019218315487
919	Baseline age: [50,60)	Male	68	1002	-0.0175361653786305	-0.507218026611145
920	Baseline age: [50,60)	Male	68	1015	0.048672599891766	-1.18146322294322
921	Baseline age: [50,60)	Male	68	1030	0.0811899881331007	-1.27371959215098
922	Baseline age: [50,60)	Male	68	1048	-0.172578301079158	0.376177752340565
923	Baseline age: [50,60)	Male	68	1113	-0.10200117097755	-0.369269167784786
924	Baseline age: [50,60)	Male	68	1131	-0.0470909979773354	0.20371810793925
925	Baseline age: [50,60)	Male	68	1141	0.0420866357599812	-0.142852613765295
926	Baseline age: [50,60)	Male	68	1142	-0.131316426294368	-0.834615145981335
927	Baseline age: [50,60)	Male	68	1344	0.13355907427667	-0.825519472126103
928	Baseline age: [50,60)	Male	68	1401	-0.0398077590345912	-0.52535341623165
929	Baseline age: [50,60)	Male	68	1435	-0.276351756575853	-0.226737246811739
930	Baseline age: [50,60)	Male	68	1472	0.113465769990081	-0.381626723964964
931	Baseline age: [50,60)	Male	68	1515	-0.156447371554795	-0.903785221817744
932	Baseline age: [50,60)	Male	68	1536	0.156651278243885	-0.819406843000537
933	Baseline age: [50,60)	Male	68	1582	-0.0539070425817724	-0.511367271431022
934	Baseline age: [50,60)	Male	68	1616	0.0262889280462659	-0.449626681087039
935	Baseline age: [50,60)	Male	68	1642	-0.152847816814913	-0.744475079726064
936	Baseline age: [50,60)	Male	68	1716	-0.03952437612998	-0.30690226899304
937	Baseline age: [50,60)	Male	68	1732	0.0954578243679004	-0.978604151420337
938	Baseline age: [50,60)	Male	68	1766	0.0240791201135742	-1.25924208187101
939	Baseline age: [50,60)	Male	68	1775	-0.182508108768003	-0.501423799993873
940	Baseline age: [50,60)	Male	68	1827	0.12640893223772	-0.834375755846421
941	Baseline age: [50,60)	Male	68	1892	-0.107022383679685	-0.841773955523124
942	Baseline age: [50,60)	Male	68	1920	-0.168902734725702	0.00021658076456036
943	Baseline age: [50,60)	Male	68	2178	-0.00139201115751874	0.446694047773026
944	Baseline age: [50,60)	Male	68	2253	-0.0459773199667313	1.28500639735603
945	Baseline age: [50,60)	Male	68	2270	-0.0956367891353376	0.19717271922727
946	Baseline age: [50,60)	Male	68	2375	-0.0304068691733943	-1.21845831276757
947	Baseline age: [50,60)	Male	68	2377	-0.0831178847184353	-0.438334470332663
948	Baseline age: [50,60)	Male	68	2411	-0.0965915415831595	-0.620411800755459
949	Baseline age: [50,60)	Male	68	2439	-0.0106527652647709	-0.248656101450925
950	Baseline age: [50,60)	Male	68	2596	0.0164471155271836	-0.613005727934929
951	Baseline age: [50,60)	Male	68	2689	-0.108577758001472	-1.77504462664265
952	Baseline age: [50,60)	Male	68	2761	0.0143371811485608	-1.31818443460284
953	Baseline age: [50,60)	Male	68	2824	-0.204328298931548	-0.491985785606497
954	Baseline age: [50,60)	Male	68	2887	-0.16090209561559	-0.916458979099831
955	Baseline age: [50,60)	Male	68	2972	-0.0664823371594545	-0.0140606717626213
956	Baseline age: [50,60)	Male	68	2980	0.0241893009045885	-0.0742453417598462
957	Baseline age: [50,60)	Male	68	3055	0.0117728098463121	0.296258001279658
958	Baseline age: [50,60)	Male	68	3189	-0.064461233347192	-0.459882802851621
959	Baseline age: [50,60)	Male	68	3193	0.0196557535746951	-0.280668172552832
960	Baseline age: [50,60)	Male	68	3195	-0.0529203461889379	-0.115418826941225
961	Baseline age: [50,60)	Male	68	3453	0.00528112814280579	-0.562905257523567
962	Baseline age: [50,60)	Male	68	3595	-0.0322025931159428	-0.63679291503393
963	Baseline age: [50,60)	Male	68	3637	-0.0002724902712215	0.0936950454217044
964	Baseline age: [50,60)	Male	68	3655	-0.0360734127082949	-0.234943153118495
965	Baseline age: [50,60)	Male	68	3707	-0.0402517389343706	1.17541379795414
966	Baseline age: [50,60)	Male	68	3771	-0.0223147063641773	-1.21060386923428
967	Baseline age: [50,60)	Male	68	3788	0.0681067750716043	-1.33086347659388
968	Baseline age: [50,60)	Male	68	3834	0.144275978174961	-1.628447496856
969	Baseline age: [50,60)	Male	68	3836	-0.04888297410465	-1.06288953564506
970	Baseline age: [50,60)	Male	68	3878	-0.0897169650406481	-1.91490383061399
971	Baseline age: [50,60)	Male	68	3926	-0.233888315463979	0.0261975504470921
972	Baseline age: [50,60)	Male	68	4011	0.0324306240790126	0.748571645231133
973	Baseline age: [50,60)	Male	68	4074	-0.0838763146142323	-2.25249334408893
974	Baseline age: [50,60)	Male	68	4212	-0.113239449353597	-0.255631208818256
975	Baseline age: [50,60)	Male	68	4271	0.00717210844693603	-0.530417120011
976	Baseline age: [50,60)	Male	68	4289	-0.0236404545670163	-0.943839168052594
977	Baseline age: [50,60)	Male	68	4432	-0.0677307580065836	-1.30324192442501
978	Baseline age: [50,60)	Male	68	4509	-0.151385997759717	-0.255448154232233
979	Baseline age: [50,60)	Male	68	4517	0.0988877629977775	-1.07912592113912
980	Baseline age: [50,60)	Male	68	4547	-0.0158851456544644	-0.919067898206681
981	Baseline age: [50,60)	Male	68	4613	-0.136631372587396	-0.411874325973441
982	Baseline age: [50,60)	Male	68	4639	-0.110996452755902	-0.353894437776005
983	Baseline age: [50,60)	Male	68	4703	-0.187410803772259	-0.336415029064326
984	Baseline age: [50,60)	Male	68	4831	-0.13304653313042	-0.284354606299931
985	Baseline age: [50,60)	Male	68	4888	0.0406458732373572	-1.78694195185368
986	Baseline age: [50,60)	Male	68	5061	-0.0672367294626206	-0.278736640230878
987	Baseline age: [50,60)	Male	68	5075	-0.0927158244789879	-0.798895394796977
988	Baseline age: [50,60)	Male	68	5211	-0.0344915665542452	0.0959191156865655
989	Baseline age: [50,60)	Male	68	5269	0.0194821914976565	-0.775323816456148
990	Baseline age: [50,60)	Male	68	5317	0.00100818797437469	-0.232951910313488
991	Baseline age: [50,60)	Male	68	5396	0.167943234137992	0.111730555016528
992	Baseline age: [50,60)	Male	68	5422	0.0329725741769627	-1.08583282418349
993	Baseline age: [50,60)	Male	68	5457	-0.173387518585998	-0.159880240915043
994	Baseline age: [50,60)	Male	68	5503	0.000576578748735333	-0.705499082919986
995	Baseline age: [50,60)	Male	68	5520	-0.0149381431623526	-1.71350595794257
996	Baseline age: [50,60)	Male	68	5557	-0.169850438878352	0.0811521784251146
997	Baseline age: [50,60)	Male	68	5645	-0.0426211690874514	-1.20448912365111
998	Baseline age: [50,60)	Male	68	5646	-0.094741392362294	-0.485145070930846
999	Baseline age: [50,60)	Male	68	5681	-0.232998077549691	-1.13156929988489
1000	Baseline age: [50,60)	Male	68	5952	-0.0767316825694117	-0.981261290049402
1001	Baseline age: [50,60)	Male	70	6	0.0624062228812769	-0.20926601757361
1002	Baseline age: [50,60)	Male	70	26	-0.00696889716128116	-0.837423533834643
1003	Baseline age: [50,60)	Male	70	39	0.143156369906069	-0.271166766892015
1004	Baseline age: [50,60)	Male	70	287	-0.0713452751190406	-1.41191522535212
1005	Baseline age: [50,60)	Male	70	298	-0.156115787178237	-1.83257976320501
1006	Baseline age: [50,60)	Male	70	304	0.13840992839237	-0.544091528215666
1007	Baseline age: [50,60)	Male	70	306	0.111590194473082	-0.560308623825389
1008	Baseline age: [50,60)	Male	70	318	-0.0450116243055905	0.217635132297434
1009	Baseline age: [50,60)	Male	70	327	-0.0285223792530243	0.827004790562637
1010	Baseline age: [50,60)	Male	70	387	-0.0313984939980341	-0.464318828872278
1011	Baseline age: [50,60)	Male	70	664	-0.0303255031505568	-0.430985122609
1012	Baseline age: [50,60)	Male	70	712	-0.121210769533702	-1.90804052242293
1013	Baseline age: [50,60)	Male	70	717	-0.120220014667216	-0.582144796303744
1014	Baseline age: [50,60)	Male	70	776	-0.140123922574267	-0.976930724845553
1015	Baseline age: [50,60)	Male	70	925	-0.0203404253791283	-0.380129976447251
1016	Baseline age: [50,60)	Male	70	926	-0.133439598746759	-1.03668636142287
1017	Baseline age: [50,60)	Male	70	945	-0.182900352973921	-0.431713682419655
1018	Baseline age: [50,60)	Male	70	982	-0.0386125986032879	-0.832881625969224
1019	Baseline age: [50,60)	Male	70	1002	-0.0113332010340412	-0.379035026985133
1020	Baseline age: [50,60)	Male	70	1015	0.043870155140362	-1.0238007544217
1021	Baseline age: [50,60)	Male	70	1030	0.0817782925264432	-1.10444725292054
1022	Baseline age: [50,60)	Male	70	1048	-0.161048039427747	0.444747320776977
1023	Baseline age: [50,60)	Male	70	1113	-0.0885166720247772	-0.272307635305339
1024	Baseline age: [50,60)	Male	70	1131	-0.0483388147283279	0.304458071192334
1025	Baseline age: [50,60)	Male	70	1141	0.0343575883533766	-0.0246313567035285
1026	Baseline age: [50,60)	Male	70	1142	-0.134058530316104	-0.706409639317912
1027	Baseline age: [50,60)	Male	70	1344	0.120394805803695	-0.691530070937998
1028	Baseline age: [50,60)	Male	70	1401	-0.0405177464387627	-0.426032133976547
1029	Baseline age: [50,60)	Male	70	1435	-0.266640519934643	-0.0829642772486758
1030	Baseline age: [50,60)	Male	70	1472	0.115830357814407	-0.294692504137589
1031	Baseline age: [50,60)	Male	70	1515	-0.133048630554212	-0.806879206186885
1032	Baseline age: [50,60)	Male	70	1536	0.145715222482845	-0.686284351036358
1033	Baseline age: [50,60)	Male	70	1582	-0.0541475388354728	-0.393844579850012
1034	Baseline age: [50,60)	Male	70	1616	0.0321755797668086	-0.280385195888009
1035	Baseline age: [50,60)	Male	70	1642	-0.14622433128419	-0.60042466109278
1036	Baseline age: [50,60)	Male	70	1716	-0.0377281803388487	-0.200896873591074
1037	Baseline age: [50,60)	Male	70	1732	0.0858632165728422	-0.877148544339486
1038	Baseline age: [50,60)	Male	70	1766	0.0271982164402121	-1.10096804363988
1039	Baseline age: [50,60)	Male	70	1775	-0.178004397276779	-0.345527438979228
1040	Baseline age: [50,60)	Male	70	1827	0.119429731023563	-0.713280078042751
1041	Baseline age: [50,60)	Male	70	1892	-0.0957537271991235	-0.763920563171929
1042	Baseline age: [50,60)	Male	70	1920	-0.163207115253937	0.0996776228911481
1043	Baseline age: [50,60)	Male	70	2178	-0.00905395653866588	0.515630805590749
1044	Baseline age: [50,60)	Male	70	2253	-0.058532586517205	1.34119761111652
1045	Baseline age: [50,60)	Male	70	2270	-0.0787112809997751	0.25998694714857
1046	Baseline age: [50,60)	Male	70	2375	-0.0256392905250046	-1.01048067219506
1047	Baseline age: [50,60)	Male	70	2377	-0.0694604922109754	-0.35038541620381
1048	Baseline age: [50,60)	Male	70	2411	-0.077506262098424	-0.498297424467181
1049	Baseline age: [50,60)	Male	70	2439	-0.012567309395878	-0.145965948434587
1050	Baseline age: [50,60)	Male	70	2596	0.0269000586207134	-0.503071139108386
1051	Baseline age: [50,60)	Male	70	2689	-0.104932275798898	-1.62031072558733
1052	Baseline age: [50,60)	Male	70	2761	0.0141839233898626	-1.14205482313823
1053	Baseline age: [50,60)	Male	70	2824	-0.190745320544305	-0.364677320059586
1054	Baseline age: [50,60)	Male	70	2887	-0.149652454681787	-0.674295161418071
1055	Baseline age: [50,60)	Male	70	2972	-0.0639577414222499	0.126927989424305
1056	Baseline age: [50,60)	Male	70	2980	0.0291010654236418	0.0369576002957488
1057	Baseline age: [50,60)	Male	70	3055	0.0027980053012218	0.349797882598551
1058	Baseline age: [50,60)	Male	70	3189	-0.0618444385062946	-0.337103861917749
1059	Baseline age: [50,60)	Male	70	3193	0.0169080979565116	-0.229723631922243
1060	Baseline age: [50,60)	Male	70	3195	-0.050735818639338	0.0167461763736124
1061	Baseline age: [50,60)	Male	70	3453	0.0066077669250676	-0.427448330455821
1062	Baseline age: [50,60)	Male	70	3595	-0.0303127259947314	-0.472829933657558
1063	Baseline age: [50,60)	Male	70	3637	-0.00508093002138852	0.199814351328231
1064	Baseline age: [50,60)	Male	70	3655	-0.0314785273313578	-0.169154752442452
1065	Baseline age: [50,60)	Male	70	3707	-0.0356268780984087	1.19687252848597
1066	Baseline age: [50,60)	Male	70	3771	-0.0323226405355983	-1.08568609079445
1067	Baseline age: [50,60)	Male	70	3788	0.0732229131811079	-1.22231462184372
1068	Baseline age: [50,60)	Male	70	3834	0.134111311740009	-1.46033194786354
1069	Baseline age: [50,60)	Male	70	3836	-0.0421651979346135	-0.898322617410779
1070	Baseline age: [50,60)	Male	70	3878	-0.0913365607139709	-1.69519501441674
1071	Baseline age: [50,60)	Male	70	3926	-0.220828146671896	0.159365689319349
1072	Baseline age: [50,60)	Male	70	4011	0.0317256633192799	0.786575742529884
1073	Baseline age: [50,60)	Male	70	4074	-0.0849337775505698	-2.11037460492126
1074	Baseline age: [50,60)	Male	70	4212	-0.105733112081674	-0.192857191982161
1075	Baseline age: [50,60)	Male	70	4271	0.00505505143216019	-0.396047850540174
1076	Baseline age: [50,60)	Male	70	4289	-0.0219338083917632	-0.828994655332234
1077	Baseline age: [50,60)	Male	70	4432	-0.0624902541664374	-1.11993517662169
1078	Baseline age: [50,60)	Male	70	4509	-0.138570616976875	-0.252810585882382
1079	Baseline age: [50,60)	Male	70	4517	0.0977651294537485	-0.913104955661625
1080	Baseline age: [50,60)	Male	70	4547	-0.00495019419355807	-0.769513487680651
1081	Baseline age: [50,60)	Male	70	4613	-0.138953703761234	-0.339261959398365
1082	Baseline age: [50,60)	Male	70	4639	-0.0984332306603723	-0.246853275995416
1083	Baseline age: [50,60)	Male	70	4703	-0.174541132584942	-0.237587952543131
1084	Baseline age: [50,60)	Male	70	4831	-0.120877443910423	-0.145582460161042
1085	Baseline age: [50,60)	Male	70	4888	0.0470587419548492	-1.63048125388369
1086	Baseline age: [50,60)	Male	70	5061	-0.0564210010961388	-0.230908546376271
1087	Baseline age: [50,60)	Male	70	5075	-0.0837936376979488	-0.662604465134628
1088	Baseline age: [50,60)	Male	70	5211	-0.0317946760764273	0.16339980320449
1089	Baseline age: [50,60)	Male	70	5269	0.023077822469586	-0.606023580291094
1090	Baseline age: [50,60)	Male	70	5317	0.00126879252159598	-0.118767129008302
1091	Baseline age: [50,60)	Male	70	5396	0.157078544095413	0.171579166032666
1092	Baseline age: [50,60)	Male	70	5422	0.0202786646186255	-0.927312558188733
1093	Baseline age: [50,60)	Male	70	5457	-0.150719285862537	-0.0902720335864294
1094	Baseline age: [50,60)	Male	70	5503	0.0135301288991821	-0.551292948288065
1095	Baseline age: [50,60)	Male	70	5520	-0.0118485358815607	-1.56147779935861
1096	Baseline age: [50,60)	Male	70	5557	-0.157076051263708	0.175205267218925
1097	Baseline age: [50,60)	Male	70	5645	-0.0358876649723411	-1.10853495558705
1098	Baseline age: [50,60)	Male	70	5646	-0.0865252581522151	-0.414747735504017
1099	Baseline age: [50,60)	Male	70	5681	-0.207572989201506	-0.949642418562784
1100	Baseline age: [50,60)	Male	70	5952	-0.0706912068184892	-0.879726723589236
1101	Baseline age: [50,60)	Male	72	6	0.0603347281151856	-0.164912308856959
1102	Baseline age: [50,60)	Male	72	26	-0.00391051290373393	-0.767895712178671
1103	Baseline age: [50,60)	Male	72	39	0.145461411925908	-0.253185476186782
1104	Baseline age: [50,60)	Male	72	287	-0.0730842155095463	-1.30184109791193
1105	Baseline age: [50,60)	Male	72	298	-0.147359429908316	-1.69710464398747
1106	Baseline age: [50,60)	Male	72	304	0.145710287664575	-0.488937697518312
1107	Baseline age: [50,60)	Male	72	306	0.120235408029797	-0.489200914918566
1108	Baseline age: [50,60)	Male	72	318	-0.0388446707012328	0.215114577330933
1109	Baseline age: [50,60)	Male	72	327	-0.0283525406007394	0.820792155197688
1110	Baseline age: [50,60)	Male	72	387	-0.0303008722753939	-0.409239899611281
1111	Baseline age: [50,60)	Male	72	664	-0.0384320983838786	-0.335460964558027
1112	Baseline age: [50,60)	Male	72	712	-0.125617822082022	-1.75977463907027
1113	Baseline age: [50,60)	Male	72	717	-0.118393885932132	-0.519763769617892
1114	Baseline age: [50,60)	Male	72	776	-0.150444003455792	-0.820454761018975
1115	Baseline age: [50,60)	Male	72	925	-0.0173697074701017	-0.320468103142842
1116	Baseline age: [50,60)	Male	72	926	-0.130810607947888	-0.949577507306554
1117	Baseline age: [50,60)	Male	72	945	-0.182021042643263	-0.332958297238387
1118	Baseline age: [50,60)	Male	72	982	-0.0347972260892422	-0.71814996402706
1119	Baseline age: [50,60)	Male	72	1002	-0.00737876461389335	-0.330446477500816
1120	Baseline age: [50,60)	Male	72	1015	0.0409035354445972	-0.880197455527603
1121	Baseline age: [50,60)	Male	72	1030	0.0858366065005522	-0.969769204642214
1122	Baseline age: [50,60)	Male	72	1048	-0.165661350312982	0.444538360945232
1123	Baseline age: [50,60)	Male	72	1113	-0.0877459569602886	-0.243525784096512
1124	Baseline age: [50,60)	Male	72	1131	-0.0510950041618092	0.284664058389165
1125	Baseline age: [50,60)	Male	72	1141	0.0301076592902236	0.043752267057238
1126	Baseline age: [50,60)	Male	72	1142	-0.145714934310628	-0.596198457879758
1127	Baseline age: [50,60)	Male	72	1344	0.118222566880518	-0.635194013473025
1128	Baseline age: [50,60)	Male	72	1401	-0.0433097232457476	-0.35801452513801
1129	Baseline age: [50,60)	Male	72	1435	-0.280116752354979	-0.0718595689676874
1130	Baseline age: [50,60)	Male	72	1472	0.12379725910041	-0.264931637926368
1131	Baseline age: [50,60)	Male	72	1515	-0.126922586753357	-0.753977602852425
1132	Baseline age: [50,60)	Male	72	1536	0.146368478136418	-0.616111958933706
1133	Baseline age: [50,60)	Male	72	1582	-0.0589470488154014	-0.298239209324598
1134	Baseline age: [50,60)	Male	72	1616	0.0381595743942866	-0.227428348706583
1135	Baseline age: [50,60)	Male	72	1642	-0.152769389809935	-0.556703663367313
1136	Baseline age: [50,60)	Male	72	1716	-0.0378540798720558	-0.152808047069679
1137	Baseline age: [50,60)	Male	72	1732	0.086322651628225	-0.746090927929726
1138	Baseline age: [50,60)	Male	72	1766	0.0292721606036645	-0.946081364668362
1139	Baseline age: [50,60)	Male	72	1775	-0.187495918332572	-0.239971675358262
1140	Baseline age: [50,60)	Male	72	1827	0.120271250453004	-0.669434666658015
1141	Baseline age: [50,60)	Male	72	1892	-0.094831054447045	-0.643294966319959
1142	Baseline age: [50,60)	Male	72	1920	-0.170906654655792	0.127034598471943
1143	Baseline age: [50,60)	Male	72	2178	-0.0164272363038051	0.512285090747459
1144	Baseline age: [50,60)	Male	72	2253	-0.0726672922190152	1.34904485750728
1145	Baseline age: [50,60)	Male	72	2270	-0.0733785806676375	0.289228756289902
1146	Baseline age: [50,60)	Male	72	2375	-0.0256434484143906	-0.9098916697795
1147	Baseline age: [50,60)	Male	72	2377	-0.0648765145471289	-0.287025692395172
1148	Baseline age: [50,60)	Male	72	2411	-0.0685402190857692	-0.459754779758935
1149	Baseline age: [50,60)	Male	72	2439	-0.0149739342794049	-0.11567484419581
1150	Baseline age: [50,60)	Male	72	2596	0.0360875233149869	-0.454579930960529
1151	Baseline age: [50,60)	Male	72	2689	-0.108522608926447	-1.46660292273967
1152	Baseline age: [50,60)	Male	72	2761	0.0136943771453611	-1.05084734194522
1153	Baseline age: [50,60)	Male	72	2824	-0.194931626174579	-0.217758034656957
1154	Baseline age: [50,60)	Male	72	2887	-0.153037828808683	-0.613969643000749
1155	Baseline age: [50,60)	Male	72	2972	-0.067201529235878	0.161077864010028
1156	Baseline age: [50,60)	Male	72	2980	0.0320924086417773	0.0524019953904993
1157	Baseline age: [50,60)	Male	72	3055	-0.00305119079502066	0.29368187749021
1158	Baseline age: [50,60)	Male	72	3189	-0.0646773933435432	-0.302825922222291
1159	Baseline age: [50,60)	Male	72	3193	0.0166842667964421	-0.241540068604784
1160	Baseline age: [50,60)	Male	72	3195	-0.052939546666548	0.0766662925501232
1161	Baseline age: [50,60)	Male	72	3453	0.00777086357755771	-0.373453038162318
1162	Baseline age: [50,60)	Male	72	3595	-0.031215148927579	-0.434811790567712
1163	Baseline age: [50,60)	Male	72	3637	-0.00821162562611585	0.255498175356686
1164	Baseline age: [50,60)	Male	72	3655	-0.0300382532447759	-0.128023397660467
1165	Baseline age: [50,60)	Male	72	3707	-0.0347959674053925	1.15627902146432
1166	Baseline age: [50,60)	Male	72	3771	-0.0418797214203068	-0.950978865787893
1167	Baseline age: [50,60)	Male	72	3788	0.0796293929749025	-1.12839443233154
1168	Baseline age: [50,60)	Male	72	3834	0.136201270176379	-1.32358119533898
1169	Baseline age: [50,60)	Male	72	3836	-0.0418982148331565	-0.793868749511716
1170	Baseline age: [50,60)	Male	72	3878	-0.0996365556716034	-1.54033767422401
1171	Baseline age: [50,60)	Male	72	3926	-0.227417116702546	0.190700255986553
1172	Baseline age: [50,60)	Male	72	4011	0.0314202537684495	0.768311600311868
1173	Baseline age: [50,60)	Male	72	4074	-0.0914943336135065	-1.93704509518213
1174	Baseline age: [50,60)	Male	72	4212	-0.109383053496725	-0.205679938717864
1175	Baseline age: [50,60)	Male	72	4271	0.0037552678058776	-0.348379911046952
1176	Baseline age: [50,60)	Male	72	4289	-0.0227294295730827	-0.746422080226345
1177	Baseline age: [50,60)	Male	72	4432	-0.064662598032349	-1.01903834030001
1178	Baseline age: [50,60)	Male	72	4509	-0.139047081786994	-0.181583644449769
1179	Baseline age: [50,60)	Male	72	4517	0.103747037955746	-0.816936310346918
1180	Baseline age: [50,60)	Male	72	4547	0.00227953756730729	-0.716399118200091
1181	Baseline age: [50,60)	Male	72	4613	-0.151779327920912	-0.331140120201852
1182	Baseline age: [50,60)	Male	72	4639	-0.096992408337426	-0.20031474006684
1183	Baseline age: [50,60)	Male	72	4703	-0.179121174672998	-0.220723820810348
1184	Baseline age: [50,60)	Male	72	4831	-0.121373911788274	-0.0629696103794814
1185	Baseline age: [50,60)	Male	72	4888	0.0544146163550289	-1.50424337875752
1186	Baseline age: [50,60)	Male	72	5061	-0.0541909679470514	-0.187496768914392
1187	Baseline age: [50,60)	Male	72	5075	-0.0832899995632722	-0.591061604208444
1188	Baseline age: [50,60)	Male	72	5211	-0.0338646189537555	0.21191144544506
1189	Baseline age: [50,60)	Male	72	5269	0.0259290781344181	-0.55980286558907
1190	Baseline age: [50,60)	Male	72	5317	0.00175914041023259	-0.110919513565816
1191	Baseline age: [50,60)	Male	72	5396	0.162135674565735	0.214112707449731
1192	Baseline age: [50,60)	Male	72	5422	0.0107226371475467	-0.872119009241663
1193	Baseline age: [50,60)	Male	72	5457	-0.146484334451015	-0.0719645806135981
1194	Baseline age: [50,60)	Male	72	5503	0.0212828540132055	-0.420672518115707
1195	Baseline age: [50,60)	Male	72	5520	-0.012099986012975	-1.40657118793
1196	Baseline age: [50,60)	Male	72	5557	-0.160221091490756	0.190974123379439
1197	Baseline age: [50,60)	Male	72	5645	-0.0353813333244508	-1.00671260896922
1198	Baseline age: [50,60)	Male	72	5646	-0.0868021722472121	-0.378063991479784
1199	Baseline age: [50,60)	Male	72	5681	-0.205945106713033	-0.846018893793963
1200	Baseline age: [50,60)	Male	72	5952	-0.0704734878910717	-0.801133916297951
1201	Baseline age: [50,60)	Male	74	6	0.0656681971545076	0.0033037104408593
1202	Baseline age: [50,60)	Male	74	26	-0.00175425039575183	-0.543209610674772
1203	Baseline age: [50,60)	Male	74	39	0.146599083045335	-0.128297245534639
1204	Baseline age: [50,60)	Male	74	287	-0.0682082337495937	-1.15826130975879
1205	Baseline age: [50,60)	Male	74	298	-0.134503085018032	-1.5304110863163
1206	Baseline age: [50,60)	Male	74	304	0.151285099885103	-0.403916476623465
1207	Baseline age: [50,60)	Male	74	306	0.125986210264181	-0.404599043689174
1208	Baseline age: [50,60)	Male	74	318	-0.0284710381219994	0.276070084645688
1209	Baseline age: [50,60)	Male	74	327	-0.0236431312864511	0.967240824098079
1210	Baseline age: [50,60)	Male	74	387	-0.0274905322584868	-0.238681965760117
1211	Baseline age: [50,60)	Male	74	664	-0.0412584613022731	-0.262158028597695
1212	Baseline age: [50,60)	Male	74	712	-0.117656933387665	-1.52119689322002
1213	Baseline age: [50,60)	Male	74	717	-0.110085810809852	-0.409933822532629
1214	Baseline age: [50,60)	Male	74	776	-0.153807586837425	-0.740967360557669
1215	Baseline age: [50,60)	Male	74	925	-0.012893020021566	-0.186926302252081
1216	Baseline age: [50,60)	Male	74	926	-0.119980993678762	-0.887505233163491
1217	Baseline age: [50,60)	Male	74	945	-0.170794897087668	-0.197994739877002
1218	Baseline age: [50,60)	Male	74	982	-0.0245483315130557	-0.626489091825952
1219	Baseline age: [50,60)	Male	74	1002	0.00036059417680087	-0.194066956161178
1220	Baseline age: [50,60)	Male	74	1015	0.0418279202566197	-0.760996793819653
1221	Baseline age: [50,60)	Male	74	1030	0.0895198090033275	-0.803517034270537
1222	Baseline age: [50,60)	Male	74	1048	-0.159554418702339	0.549025044614366
1223	Baseline age: [50,60)	Male	74	1113	-0.0794079000916953	-0.114125167411963
1224	Baseline age: [50,60)	Male	74	1131	-0.0487270731973125	0.452452200131074
1225	Baseline age: [50,60)	Male	74	1141	0.0290126227042928	0.152142189985637
1226	Baseline age: [50,60)	Male	74	1142	-0.147887396028536	-0.495308689543188
1227	Baseline age: [50,60)	Male	74	1344	0.113897835225253	-0.486925754496742
1228	Baseline age: [50,60)	Male	74	1401	-0.0430193987983292	-0.2598348468339
1229	Baseline age: [50,60)	Male	74	1435	-0.276107906266473	0.117533283754309
1230	Baseline age: [50,60)	Male	74	1472	0.129746546798569	-0.149796906763683
1231	Baseline age: [50,60)	Male	74	1515	-0.113949130388968	-0.623050666085047
1232	Baseline age: [50,60)	Male	74	1536	0.147714016539241	-0.472590883473005
1233	Baseline age: [50,60)	Male	74	1582	-0.0572159186007302	-0.203302594004066
1234	Baseline age: [50,60)	Male	74	1616	0.0440899054403091	-0.0377262072349253
1235	Baseline age: [50,60)	Male	74	1642	-0.149039374891426	-0.387665251317903
1236	Baseline age: [50,60)	Male	74	1716	-0.0307420175397986	-0.0215621085123982
1237	Baseline age: [50,60)	Male	74	1732	0.0858195624939336	-0.698332560052147
1238	Baseline age: [50,60)	Male	74	1766	0.0328657721336369	-0.830551626097288
1239	Baseline age: [50,60)	Male	74	1775	-0.181054901621651	-0.0946861858334519
1240	Baseline age: [50,60)	Male	74	1827	0.124488599235924	-0.52105833024243
1241	Baseline age: [50,60)	Male	74	1892	-0.0860054269598194	-0.591926310115927
1242	Baseline age: [50,60)	Male	74	1920	-0.167185141414612	0.251333444557814
1243	Baseline age: [50,60)	Male	74	2178	-0.0186920005863756	0.60923491570458
1244	Baseline age: [50,60)	Male	74	2253	-0.0769219302507132	1.41369957473847
1245	Baseline age: [50,60)	Male	74	2270	-0.0662257120386063	0.367851736706859
1246	Baseline age: [50,60)	Male	74	2375	-0.0240664896806896	-0.701979720502838
1247	Baseline age: [50,60)	Male	74	2377	-0.0562650732828894	-0.198551250334501
1248	Baseline age: [50,60)	Male	74	2411	-0.0548318254770282	-0.306007394358174
1249	Baseline age: [50,60)	Male	74	2439	-0.0144183089428134	0.00868840608393393
1250	Baseline age: [50,60)	Male	74	2596	0.0448334617524321	-0.336660083809822
1251	Baseline age: [50,60)	Male	74	2689	-0.102390630011944	-1.33134677487129
1252	Baseline age: [50,60)	Male	74	2761	0.0162764091305925	-0.859981839691054
1253	Baseline age: [50,60)	Male	74	2824	-0.190228552908693	-0.142562441013649
1254	Baseline age: [50,60)	Male	74	2887	-0.146268255243919	-0.342052923038459
1255	Baseline age: [50,60)	Male	74	2972	-0.0674223946461627	0.314622160735185
1256	Baseline age: [50,60)	Male	74	2980	0.0370095217395604	0.192254873351017
1257	Baseline age: [50,60)	Male	74	3055	-0.00303390987113705	0.413218324446119
1258	Baseline age: [50,60)	Male	74	3189	-0.0637590364181292	-0.143205720345735
1259	Baseline age: [50,60)	Male	74	3193	0.0216679194513773	-0.127571382636525
1260	Baseline age: [50,60)	Male	74	3195	-0.0497827500194402	0.219116231669069
1261	Baseline age: [50,60)	Male	74	3453	0.0108966720137246	-0.213822016479398
1262	Baseline age: [50,60)	Male	74	3595	-0.0278678162842952	-0.237026581324694
1263	Baseline age: [50,60)	Male	74	3637	-0.00794159419277524	0.352460021029381
1264	Baseline age: [50,60)	Male	74	3655	-0.025608702208222	-0.0306977084371475
1265	Baseline age: [50,60)	Male	74	3707	-0.029726716508276	1.23019027256178
1266	Baseline age: [50,60)	Male	74	3771	-0.0471926442761297	-0.867771174924783
1267	Baseline age: [50,60)	Male	74	3788	0.0858392950860517	-1.03524734612501
1268	Baseline age: [50,60)	Male	74	3834	0.136524818376317	-1.1832931292215
1269	Baseline age: [50,60)	Male	74	3836	-0.0363252232245898	-0.641103742670284
1270	Baseline age: [50,60)	Male	74	3878	-0.0953101127139668	-1.34415588351143
1271	Baseline age: [50,60)	Male	74	3926	-0.221839686432683	0.337738400709259
1272	Baseline age: [50,60)	Male	74	4011	0.0355932950580208	0.837795954929224
1273	Baseline age: [50,60)	Male	74	4074	-0.0935223248727678	-1.81620402273033
1274	Baseline age: [50,60)	Male	74	4212	-0.1042159958612	-0.0860949176429952
1275	Baseline age: [50,60)	Male	74	4271	0.00792772453246178	-0.176772970945244
1276	Baseline age: [50,60)	Male	74	4289	-0.0191111915849029	-0.604790403759026
1277	Baseline age: [50,60)	Male	74	4432	-0.0603202578124639	-0.834496345485704
1278	Baseline age: [50,60)	Male	74	4509	-0.125600430510572	-0.215881682094999
1279	Baseline age: [50,60)	Male	74	4517	0.104713349090649	-0.66138904958154
1280	Baseline age: [50,60)	Male	74	4547	0.0130139956705426	-0.541540914641665
1281	Baseline age: [50,60)	Male	74	4613	-0.155098496559669	-0.20097526104903
1282	Baseline age: [50,60)	Male	74	4639	-0.0887449886507295	-0.0819753545757983
1283	Baseline age: [50,60)	Male	74	4703	-0.174514601979922	-0.0952507662573401
1284	Baseline age: [50,60)	Male	74	4831	-0.115450080573512	0.0688833730384695
1285	Baseline age: [50,60)	Male	74	4888	0.0589619882460075	-1.36650743602403
1286	Baseline age: [50,60)	Male	74	5061	-0.0485006707108762	-0.131213730925446
1287	Baseline age: [50,60)	Male	74	5075	-0.0789033871589195	-0.438971943620505
1288	Baseline age: [50,60)	Male	74	5211	-0.032162326619351	0.284850871224293
1289	Baseline age: [50,60)	Male	74	5269	0.0318554264462514	-0.366724295557611
1290	Baseline age: [50,60)	Male	74	5317	0.00472996557571987	0.0328030245805789
1291	Baseline age: [50,60)	Male	74	5396	0.161956954031289	0.289898227844835
1292	Baseline age: [50,60)	Male	74	5422	0.00796148614362147	-0.678458616645837
1293	Baseline age: [50,60)	Male	74	5457	-0.136232459637586	0.0215575394821923
1294	Baseline age: [50,60)	Male	74	5503	0.030466599535159	-0.306550454296007
1295	Baseline age: [50,60)	Male	74	5520	-0.0102070576347643	-1.27830723367897
1296	Baseline age: [50,60)	Male	74	5557	-0.155066822110791	0.308752775690531
1297	Baseline age: [50,60)	Male	74	5645	-0.0321075315651315	-0.92409665183348
1298	Baseline age: [50,60)	Male	74	5646	-0.080435665022273	-0.286833625105008
1299	Baseline age: [50,60)	Male	74	5681	-0.192619595128022	-0.655169027981729
1300	Baseline age: [50,60)	Male	74	5952	-0.0649883293747806	-0.707019273146799
1301	Baseline age: [50,60)	Female	50	6	0.0641456065497376	-2.30150239646612
1302	Baseline age: [50,60)	Female	50	26	-0.0382607037438384	-2.14436959239739
1303	Baseline age: [50,60)	Female	50	39	0.117898096975408	-1.43628424730413
1304	Baseline age: [50,60)	Female	50	287	-0.0759436004690989	-1.49112978408115
1305	Baseline age: [50,60)	Female	50	298	-0.204210486949248	-1.38916120587742
1306	Baseline age: [50,60)	Female	50	304	0.0967398874009904	-0.965041539426603
1307	Baseline age: [50,60)	Female	50	306	0.0529929043103191	-1.07667922853208
1308	Baseline age: [50,60)	Female	50	318	-0.0979700177960143	-0.378444258366776
1309	Baseline age: [50,60)	Female	50	327	-0.0466795606767931	-1.82675326861354
1310	Baseline age: [50,60)	Female	50	387	-0.0504720523344981	-2.02422416347837
1311	Baseline age: [50,60)	Female	50	664	0.0182352949556239	-1.4287960638776
1312	Baseline age: [50,60)	Female	50	712	-0.0854220222872121	-1.96276910590206
1313	Baseline age: [50,60)	Female	50	717	-0.122544142669571	-1.26109666232576
1314	Baseline age: [50,60)	Female	50	776	-0.0689255805647411	-2.06150754409683
1315	Baseline age: [50,60)	Female	50	925	-0.0444437101653332	-1.56024766362996
1316	Baseline age: [50,60)	Female	50	926	-0.123237135170164	-0.586641664256487
1317	Baseline age: [50,60)	Female	50	945	-0.18170434758324	-2.45088843735742
1318	Baseline age: [50,60)	Female	50	982	-0.0691224407006736	-1.87096313898985
1319	Baseline age: [50,60)	Female	50	1002	-0.0303373388355213	-1.82386964689719
1320	Baseline age: [50,60)	Female	50	1015	0.0503364115155055	-1.91251137333464
1321	Baseline age: [50,60)	Female	50	1030	0.0433423357635584	-2.23496474142641
1322	Baseline age: [50,60)	Female	50	1048	-0.137640716185571	-1.35385325863956
1323	Baseline age: [50,60)	Female	50	1113	-0.106652511071725	-1.54649916159446
1324	Baseline age: [50,60)	Female	50	1131	-0.0103565915316224	-1.43705272443454
1325	Baseline age: [50,60)	Female	50	1141	0.0573076856181104	-1.94259952943996
1326	Baseline age: [50,60)	Female	50	1142	-0.0676945925079054	-1.57105557634127
1327	Baseline age: [50,60)	Female	50	1344	0.0921455521567152	-1.3041894249787
1328	Baseline age: [50,60)	Female	50	1401	-0.0121995873171728	-1.63553370663994
1329	Baseline age: [50,60)	Female	50	1435	-0.180389099580924	-1.91840327975493
1330	Baseline age: [50,60)	Female	50	1472	0.0531532334861698	-0.974590565004586
1331	Baseline age: [50,60)	Female	50	1515	-0.169028094288774	-1.09051336762596
1332	Baseline age: [50,60)	Female	50	1536	0.117642853984449	-1.62432496014721
1333	Baseline age: [50,60)	Female	50	1582	-0.0235566637261343	-1.75414052677887
1334	Baseline age: [50,60)	Female	50	1616	-0.0170396119686482	-2.59555122316598
1335	Baseline age: [50,60)	Female	50	1642	-0.105720180015054	-1.6455950530564
1336	Baseline age: [50,60)	Female	50	1716	-0.0220868204929011	-1.58667339972971
1337	Baseline age: [50,60)	Female	50	1732	0.083069765944604	-1.48207790984711
1338	Baseline age: [50,60)	Female	50	1766	0.0225552434656281	-2.05863696201576
1339	Baseline age: [50,60)	Female	50	1775	-0.0938183154369556	-2.80550237573508
1340	Baseline age: [50,60)	Female	50	1827	0.0884946988490381	-0.981749992056208
1341	Baseline age: [50,60)	Female	50	1892	-0.116286821147414	-1.3713551930495
1342	Baseline age: [50,60)	Female	50	1920	-0.0951956912036109	-1.30371501681161
1343	Baseline age: [50,60)	Female	50	2178	0.029679343896828	-1.22525842898424
1344	Baseline age: [50,60)	Female	50	2253	0.0361159691730056	-2.06836648430856
1345	Baseline age: [50,60)	Female	50	2270	-0.115511019124852	-1.65027763939638
1346	Baseline age: [50,60)	Female	50	2375	-0.0440881417492586	-2.58193815600708
1347	Baseline age: [50,60)	Female	50	2377	-0.0972678392354379	-0.988935156076225
1348	Baseline age: [50,60)	Female	50	2411	-0.145364752209849	-1.33498650232806
1349	Baseline age: [50,60)	Female	50	2439	0.0136183535085411	-1.16475036940815
1350	Baseline age: [50,60)	Female	50	2596	-0.0212383399342666	-1.33393036769095
1351	Baseline age: [50,60)	Female	50	2689	-0.0738557352760047	-1.6888429742107
1352	Baseline age: [50,60)	Female	50	2761	0.00905153654455975	-1.69339573616611
1353	Baseline age: [50,60)	Female	50	2824	-0.152110287655674	-2.73666999100329
1354	Baseline age: [50,60)	Female	50	2887	-0.134449962634285	-2.78318493387289
1355	Baseline age: [50,60)	Female	50	2972	-0.0476276091263632	-2.1540922550602
1356	Baseline age: [50,60)	Female	50	2980	0.000932243717748031	-1.88249314160418
1357	Baseline age: [50,60)	Female	50	3055	0.0277414105026539	-0.358928691789212
1358	Baseline age: [50,60)	Female	50	3189	-0.0456080238122869	-1.35405468468638
1359	Baseline age: [50,60)	Female	50	3193	0.0272685641662742	-0.278567751907176
1360	Baseline age: [50,60)	Female	50	3195	-0.056086933574848	-2.16594942063836
1361	Baseline age: [50,60)	Female	50	3453	-0.00990461430700905	-1.5205078490042
1362	Baseline age: [50,60)	Female	50	3595	-0.0328227211665377	-1.67829208153775
1363	Baseline age: [50,60)	Female	50	3637	0.0265136985147976	-1.66599538586641
1364	Baseline age: [50,60)	Female	50	3655	-0.0356193291140137	-1.1695866180642
1365	Baseline age: [50,60)	Female	50	3707	-0.0278954959057133	-0.968921896737686
1366	Baseline age: [50,60)	Female	50	3771	0.0360484719349532	-1.60126027041967
1367	Baseline age: [50,60)	Female	50	3788	0.0144076555975906	-0.714925983682895
1368	Baseline age: [50,60)	Female	50	3834	0.129985851965723	-1.41384279479514
1369	Baseline age: [50,60)	Female	50	3836	-0.0407232456894148	-2.12717240894856
1370	Baseline age: [50,60)	Female	50	3878	-0.0420923304182138	-2.33678145370479
1371	Baseline age: [50,60)	Female	50	3926	-0.177467390336398	-2.06680412762305
1372	Baseline age: [50,60)	Female	50	4011	0.0117916115448312	-0.929718767830741
1373	Baseline age: [50,60)	Female	50	4074	-0.0409212778129536	-1.32313763616733
1374	Baseline age: [50,60)	Female	50	4212	-0.0796340937053898	-0.443648917145711
1375	Baseline age: [50,60)	Female	50	4271	0.00621994483012041	-1.73879953364734
1376	Baseline age: [50,60)	Female	50	4289	-0.0113366529259862	-1.36895067729449
1377	Baseline age: [50,60)	Female	50	4432	-0.0525691069421719	-2.05016119196029
1378	Baseline age: [50,60)	Female	50	4509	-0.134052115488582	-0.375295013509692
1379	Baseline age: [50,60)	Female	50	4517	0.0737383823537408	-1.91543695142029
1380	Baseline age: [50,60)	Female	50	4547	-0.0696073896159306	-1.52798785504288
1381	Baseline age: [50,60)	Female	50	4613	-0.0474002182877131	-0.575567077345313
1382	Baseline age: [50,60)	Female	50	4639	-0.1025976190475	-2.05348625360379
1383	Baseline age: [50,60)	Female	50	4703	-0.155453582956418	-0.895354076763583
1384	Baseline age: [50,60)	Female	50	4831	-0.124071712942958	-2.36869000936303
1385	Baseline age: [50,60)	Female	50	4888	-0.00363862954701312	-1.40748086899924
1386	Baseline age: [50,60)	Female	50	5061	-0.0612791425004076	-1.05075239601266
1387	Baseline age: [50,60)	Female	50	5075	-0.072084921496092	-1.51049399723801
1388	Baseline age: [50,60)	Female	50	5211	-0.0169393948302462	-1.59797085206919
1389	Baseline age: [50,60)	Female	50	5269	-0.0127274247358487	-1.68092512466931
1390	Baseline age: [50,60)	Female	50	5317	0.0149408555669007	-1.49621310611809
1391	Baseline age: [50,60)	Female	50	5396	0.13290004539508	-1.34611675381177
1392	Baseline age: [50,60)	Female	50	5422	0.0505518931008742	-1.27721902853984
1393	Baseline age: [50,60)	Female	50	5457	-0.166079646196942	-0.74976499198758
1394	Baseline age: [50,60)	Female	50	5503	-0.0371866390493213	-2.48483444233112
1395	Baseline age: [50,60)	Female	50	5520	-0.0167287013991893	-1.54685931835932
1396	Baseline age: [50,60)	Female	50	5557	-0.144442126332375	-1.50235840868272
1397	Baseline age: [50,60)	Female	50	5645	-0.0381420166922542	-1.07405805929034
1398	Baseline age: [50,60)	Female	50	5646	-0.0898144072707854	-1.04724555125599
1399	Baseline age: [50,60)	Female	50	5681	-0.221847470860566	-2.36625327015031
1400	Baseline age: [50,60)	Female	50	5952	-0.0696288619436655	-1.4121518396423
1401	Baseline age: [50,60)	Female	52	6	0.0797697931530874	-1.94624214383499
1402	Baseline age: [50,60)	Female	52	26	-0.0414816972635862	-1.71784280407255
1403	Baseline age: [50,60)	Female	52	39	0.182951195045464	-1.17174044103874
1404	Baseline age: [50,60)	Female	52	287	-0.11259759649564	-1.27137028701501
1405	Baseline age: [50,60)	Female	52	298	-0.263774826734917	-1.17271233591001
1406	Baseline age: [50,60)	Female	52	304	0.168725036239997	-0.818730056653881
1407	Baseline age: [50,60)	Female	52	306	0.111465382529719	-0.901715766863896
1408	Baseline age: [50,60)	Female	52	318	-0.11049746221813	-0.316470591962028
1409	Baseline age: [50,60)	Female	52	327	-0.0501471638126572	-1.61712464300174
1410	Baseline age: [50,60)	Female	52	387	-0.0620933081452769	-1.70778618145085
1411	Baseline age: [50,60)	Female	52	664	-0.00869027972825813	-1.29257233241983
1412	Baseline age: [50,60)	Female	52	712	-0.148440986993213	-1.61946524601926
1413	Baseline age: [50,60)	Female	52	717	-0.174706950145487	-1.01267003456784
1414	Baseline age: [50,60)	Female	52	776	-0.159727371057175	-1.80644904199122
1415	Baseline age: [50,60)	Female	52	925	-0.0467280547424649	-1.28946597000853
1416	Baseline age: [50,60)	Female	52	926	-0.18443968473873	-0.494773992950118
1417	Baseline age: [50,60)	Female	52	945	-0.259369971772741	-2.17206517077822
1418	Baseline age: [50,60)	Female	52	982	-0.0808579044124184	-1.65195217007705
1419	Baseline age: [50,60)	Female	52	1002	-0.0414128103272854	-1.49016215418422
1420	Baseline age: [50,60)	Female	52	1015	0.0703422538503642	-1.72200698909755
1421	Baseline age: [50,60)	Female	52	1030	0.0851230992839348	-1.97566827401864
1422	Baseline age: [50,60)	Female	52	1048	-0.213488628338391	-1.12490839551619
1423	Baseline age: [50,60)	Female	52	1113	-0.140193017104637	-1.33807352095308
1424	Baseline age: [50,60)	Female	52	1131	-0.0547165392213128	-1.1393207946347
1425	Baseline age: [50,60)	Female	52	1141	0.0567611147320175	-1.73097630015038
1426	Baseline age: [50,60)	Female	52	1142	-0.13826968800858	-1.40175396402781
1427	Baseline age: [50,60)	Female	52	1344	0.147268296847332	-1.0842234102216
1428	Baseline age: [50,60)	Female	52	1401	-0.0432920909902873	-1.43983254598168
1429	Baseline age: [50,60)	Female	52	1435	-0.322469246383937	-1.52490848034443
1430	Baseline age: [50,60)	Female	52	1472	0.116402056428702	-0.758213779667831
1431	Baseline age: [50,60)	Female	52	1515	-0.217770472374826	-0.921813272708284
1432	Baseline age: [50,60)	Female	52	1536	0.195196182932893	-1.34782033642756
1433	Baseline age: [50,60)	Female	52	1582	-0.047593116651263	-1.55143838364519
1434	Baseline age: [50,60)	Female	52	1616	0.00738507742900991	-2.1851633985418
1435	Baseline age: [50,60)	Female	52	1642	-0.182567590973396	-1.34703575864441
1436	Baseline age: [50,60)	Female	52	1716	-0.0475066042740824	-1.39058961732196
1437	Baseline age: [50,60)	Female	52	1732	0.124409963362866	-1.35654317059081
1438	Baseline age: [50,60)	Female	52	1766	0.0227671489186147	-1.84786567296336
1439	Baseline age: [50,60)	Female	52	1775	-0.181900456939781	-2.48106285304871
1440	Baseline age: [50,60)	Female	52	1827	0.140743027147828	-0.759605729769063
1441	Baseline age: [50,60)	Female	52	1892	-0.15325458319688	-1.26223095042853
1442	Baseline age: [50,60)	Female	52	1920	-0.186149538826652	-1.08160315337019
1443	Baseline age: [50,60)	Female	52	2178	0.0141494230696367	-1.0316909729646
1444	Baseline age: [50,60)	Female	52	2253	-0.0128933392467909	-1.88199243480175
1445	Baseline age: [50,60)	Female	52	2270	-0.15008193729049	-1.44491506272744
1446	Baseline age: [50,60)	Female	52	2375	-0.050288160179339	-2.20165686956196
1447	Baseline age: [50,60)	Female	52	2377	-0.119006095726809	-0.882309636138242
1448	Baseline age: [50,60)	Female	52	2411	-0.164575011817236	-1.07341924394065
1449	Baseline age: [50,60)	Female	52	2439	0.00470974033603886	-0.970167667810479
1450	Baseline age: [50,60)	Female	52	2596	-0.000729887331356118	-1.10478775007911
1451	Baseline age: [50,60)	Female	52	2689	-0.131949861793064	-1.45595961360442
1452	Baseline age: [50,60)	Female	52	2761	0.015848221294311	-1.37643876702826
1453	Baseline age: [50,60)	Female	52	2824	-0.246080844726883	-2.50958355294512
1454	Baseline age: [50,60)	Female	52	2887	-0.205796857203649	-2.22716435010047
1455	Baseline age: [50,60)	Female	52	2972	-0.0868816592777555	-1.79189183466563
1456	Baseline age: [50,60)	Female	52	2980	0.0282106340126422	-1.57294791308899
1457	Baseline age: [50,60)	Female	52	3055	0.0104688734405629	-0.19981034179601
1458	Baseline age: [50,60)	Female	52	3189	-0.0781788251098907	-1.07969275063498
1459	Baseline age: [50,60)	Female	52	3193	0.0208416004057956	-0.162742976619168
1460	Baseline age: [50,60)	Female	52	3195	-0.0779138979080257	-1.84670410307322
1461	Baseline age: [50,60)	Female	52	3453	-0.00158912840280076	-1.281682365167
1462	Baseline age: [50,60)	Female	52	3595	-0.0476021737133797	-1.3663908325564
1463	Baseline age: [50,60)	Female	52	3637	0.0191246598248592	-1.45545973207076
1464	Baseline age: [50,60)	Female	52	3655	-0.0453484494479802	-0.993803004506678
1465	Baseline age: [50,60)	Female	52	3707	-0.0351929932944893	-0.852799061100221
1466	Baseline age: [50,60)	Female	52	3771	-0.00297681844929097	-1.40671289007022
1467	Baseline age: [50,60)	Female	52	3788	0.0602770535721214	-0.598109637710661
1468	Baseline age: [50,60)	Female	52	3834	0.182281855289765	-1.21104244365576
1469	Baseline age: [50,60)	Female	52	3836	-0.0589342672397208	-1.86452672125847
1470	Baseline age: [50,60)	Female	52	3878	-0.0952326825287997	-1.9994347130633
1471	Baseline age: [50,60)	Female	52	3926	-0.281484563270247	-1.76493396838765
1472	Baseline age: [50,60)	Female	52	4011	0.0265348907359107	-0.811857497265073
1473	Baseline age: [50,60)	Female	52	4074	-0.0944070085170051	-1.14668148444022
1474	Baseline age: [50,60)	Female	52	4212	-0.130887499981162	-0.291584849484551
1475	Baseline age: [50,60)	Female	52	4271	0.00814611788930731	-1.44611376496112
1476	Baseline age: [50,60)	Female	52	4289	-0.0247499264760645	-1.13237540497018
1477	Baseline age: [50,60)	Female	52	4432	-0.088187932060702	-1.7116524023711
1478	Baseline age: [50,60)	Female	52	4509	-0.201079479356203	-0.397732787665581
1479	Baseline age: [50,60)	Female	52	4517	0.102462402057295	-1.66862201655515
1480	Baseline age: [50,60)	Female	52	4547	-0.0619255970635588	-1.21563264804695
1481	Baseline age: [50,60)	Female	52	4613	-0.136185674943122	-0.396446040878704
1482	Baseline age: [50,60)	Female	52	4639	-0.149190205841052	-1.80182925010587
1483	Baseline age: [50,60)	Female	52	4703	-0.235655508655129	-0.718291190267382
1484	Baseline age: [50,60)	Female	52	4831	-0.177789449904773	-2.13133766761048
1485	Baseline age: [50,60)	Female	52	4888	0.025346439580129	-1.19246371682455
1486	Baseline age: [50,60)	Female	52	5061	-0.0779388177802073	-0.912738031132216
1487	Baseline age: [50,60)	Female	52	5075	-0.1143733925869	-1.2575284857627
1488	Baseline age: [50,60)	Female	52	5211	-0.0298634003747935	-1.42130810097006
1489	Baseline age: [50,60)	Female	52	5269	0.00474220120424161	-1.3535798291976
1490	Baseline age: [50,60)	Female	52	5317	0.00782312972259353	-1.17071964575509
1491	Baseline age: [50,60)	Female	52	5396	0.194669436224504	-1.18509155016159
1492	Baseline age: [50,60)	Female	52	5422	0.0480574015137139	-0.997294510344594
1493	Baseline age: [50,60)	Female	52	5457	-0.232306791147265	-0.594941449865839
1494	Baseline age: [50,60)	Female	52	5503	-0.0315729104159114	-2.24736917529479
1495	Baseline age: [50,60)	Female	52	5520	-0.0340066961074841	-1.34163646466648
1496	Baseline age: [50,60)	Female	52	5557	-0.214568003387136	-1.25889156949559
1497	Baseline age: [50,60)	Female	52	5645	-0.0543035186028437	-0.905470823573746
1498	Baseline age: [50,60)	Female	52	5646	-0.123167787559137	-0.926089971487835
1499	Baseline age: [50,60)	Female	52	5681	-0.30763667568099	-1.98296508466477
1500	Baseline age: [50,60)	Female	52	5952	-0.101971840660576	-1.19216956895626
1501	Baseline age: [50,60)	Female	54	6	0.0740529418046214	-1.75922105125998
1502	Baseline age: [50,60)	Female	54	26	-0.0373582925273541	-1.49667691406133
1503	Baseline age: [50,60)	Female	54	39	0.174932556841486	-1.02848737395341
1504	Baseline age: [50,60)	Female	54	287	-0.10886043556071	-1.13801755396572
1505	Baseline age: [50,60)	Female	54	298	-0.244922256308161	-1.01843592817456
1506	Baseline age: [50,60)	Female	54	304	0.163474649936096	-0.749081538367104
1507	Baseline age: [50,60)	Female	54	306	0.11304957908593	-0.826595479987001
1508	Baseline age: [50,60)	Female	54	318	-0.0993779460445134	-0.255600465176204
1509	Baseline age: [50,60)	Female	54	327	-0.0478889353644508	-1.4458220708393
1510	Baseline age: [50,60)	Female	54	387	-0.0576328208607939	-1.5273022477607
1511	Baseline age: [50,60)	Female	54	664	-0.0121993443388436	-1.24210264419179
1512	Baseline age: [50,60)	Female	54	712	-0.14337551498181	-1.40859248565017
1513	Baseline age: [50,60)	Female	54	717	-0.164994321083196	-0.907679413343304
1514	Baseline age: [50,60)	Female	54	776	-0.160075759834464	-1.76712933952999
1515	Baseline age: [50,60)	Female	54	925	-0.0408867090722045	-1.16124971820683
1516	Baseline age: [50,60)	Female	54	926	-0.176539413711243	-0.460911516106386
1517	Baseline age: [50,60)	Female	54	945	-0.247277055124191	-2.0341302217186
1518	Baseline age: [50,60)	Female	54	982	-0.0718561211690682	-1.56969685669616
1519	Baseline age: [50,60)	Female	54	1002	-0.0348049301746953	-1.33777131064972
1520	Baseline age: [50,60)	Female	54	1015	0.0627458311638588	-1.63719491730404
1521	Baseline age: [50,60)	Female	54	1030	0.0843543634564311	-1.82992396070641
1522	Baseline age: [50,60)	Female	54	1048	-0.205599626247046	-1.01648855501878
1523	Baseline age: [50,60)	Female	54	1113	-0.130035481411783	-1.19575241271648
1524	Baseline age: [50,60)	Female	54	1131	-0.0522185172632799	-0.947584545560774
1525	Baseline age: [50,60)	Female	54	1141	0.0512435334741653	-1.62859713212826
1526	Baseline age: [50,60)	Female	54	1142	-0.13836163250589	-1.33137015939142
1527	Baseline age: [50,60)	Female	54	1344	0.141135939724522	-0.930692103192226
1528	Baseline age: [50,60)	Female	54	1401	-0.0447220697059244	-1.33743364152455
1529	Baseline age: [50,60)	Female	54	1435	-0.312848042114397	-1.31822350621333
1530	Baseline age: [50,60)	Female	54	1472	0.115000982165981	-0.645157640936557
1531	Baseline age: [50,60)	Female	54	1515	-0.203116937160088	-0.780304182458642
1532	Baseline age: [50,60)	Female	54	1536	0.182468107118467	-1.2060867925664
1533	Baseline age: [50,60)	Female	54	1582	-0.0503299188785641	-1.47456540585286
1534	Baseline age: [50,60)	Female	54	1616	0.0092014309735214	-1.97893270925829
1535	Baseline age: [50,60)	Female	54	1642	-0.175438625542197	-1.17787256234386
1536	Baseline age: [50,60)	Female	54	1716	-0.0476321184553619	-1.25119067938783
1537	Baseline age: [50,60)	Female	54	1732	0.116288887876898	-1.34273409498268
1538	Baseline age: [50,60)	Female	54	1766	0.0243336276275689	-1.76849291126979
1539	Baseline age: [50,60)	Female	54	1775	-0.178782075084035	-2.34716453522145
1540	Baseline age: [50,60)	Female	54	1827	0.136086531879611	-0.611147860770367
1541	Baseline age: [50,60)	Female	54	1892	-0.14175017502445	-1.23886118740815
1542	Baseline age: [50,60)	Female	54	1920	-0.182056169319096	-0.956111577357688
1543	Baseline age: [50,60)	Female	54	2178	0.00894831407814134	-0.921753227566548
1544	Baseline age: [50,60)	Female	54	2253	-0.021330420343856	-1.807269289144
1545	Baseline age: [50,60)	Female	54	2270	-0.138156538632537	-1.36470583361545
1546	Baseline age: [50,60)	Female	54	2375	-0.0457336408421982	-1.9916282459525
1547	Baseline age: [50,60)	Female	54	2377	-0.107345827305645	-0.797909977900445
1548	Baseline age: [50,60)	Female	54	2411	-0.14950524131079	-0.916054911957792
1549	Baseline age: [50,60)	Female	54	2439	0.00287909414487862	-0.843455376156835
1550	Baseline age: [50,60)	Female	54	2596	0.0023209253025152	-0.97902203784729
1551	Baseline age: [50,60)	Female	54	2689	-0.128133323101513	-1.35988154222532
1552	Baseline age: [50,60)	Female	54	2761	0.0121075123911211	-1.18973109437181
1553	Baseline age: [50,60)	Female	54	2824	-0.236056940035543	-2.46472079798977
1554	Baseline age: [50,60)	Female	54	2887	-0.195336997334656	-1.94617240001782
1555	Baseline age: [50,60)	Female	54	2972	-0.084067408801273	-1.62025045201719
1556	Baseline age: [50,60)	Female	54	2980	0.0279767776182237	-1.40310330000544
1557	Baseline age: [50,60)	Female	54	3055	0.00918114361436168	-0.0504430665278711
1558	Baseline age: [50,60)	Female	54	3189	-0.0733959204065645	-0.91918616611508
1559	Baseline age: [50,60)	Female	54	3193	0.0217173940308644	-0.0324404200325283
1560	Baseline age: [50,60)	Female	54	3195	-0.0752860620241574	-1.70824975617437
1561	Baseline age: [50,60)	Female	54	3453	-0.00309726173121571	-1.11286760056163
1562	Baseline age: [50,60)	Female	54	3595	-0.0449956367822121	-1.15257764438619
1563	Baseline age: [50,60)	Female	54	3637	0.0104265352431786	-1.36477199133104
1564	Baseline age: [50,60)	Female	54	3655	-0.0422075891452255	-0.894680794794209
1565	Baseline age: [50,60)	Female	54	3707	-0.0352311965525251	-0.756905418620351
1566	Baseline age: [50,60)	Female	54	3771	-0.00711804689807875	-1.35251003564452
1567	Baseline age: [50,60)	Female	54	3788	0.0600491367147122	-0.52287278121576
1568	Baseline age: [50,60)	Female	54	3834	0.171654246726	-1.09316965384538
1569	Baseline age: [50,60)	Female	54	3836	-0.0591453854898068	-1.71595007643687
1570	Baseline age: [50,60)	Female	54	3878	-0.0925639456198943	-1.8176305822968
1571	Baseline age: [50,60)	Female	54	3926	-0.270687770741297	-1.60903627016379
1572	Baseline age: [50,60)	Female	54	4011	0.026310840923652	-0.730179610896005
1573	Baseline age: [50,60)	Female	54	4074	-0.0932837868316419	-1.07645054272784
1574	Baseline age: [50,60)	Female	54	4212	-0.124901351247682	-0.160859663218975
1575	Baseline age: [50,60)	Female	54	4271	0.00780058433857739	-1.27977402230188
1576	Baseline age: [50,60)	Female	54	4289	-0.0261615545842395	-1.01749541488706
1577	Baseline age: [50,60)	Female	54	4432	-0.0824045584737321	-1.52941170556328
1578	Baseline age: [50,60)	Female	54	4509	-0.190141381473298	-0.463022325841627
1579	Baseline age: [50,60)	Female	54	4517	0.100992006895972	-1.50905600285945
1580	Baseline age: [50,60)	Female	54	4547	-0.052439446593628	-1.03692539234546
1581	Baseline age: [50,60)	Female	54	4613	-0.138444894508491	-0.27039240480773
1582	Baseline age: [50,60)	Female	54	4639	-0.13972136322314	-1.65056793431648
1583	Baseline age: [50,60)	Female	54	4703	-0.224754926194331	-0.592350847297774
1584	Baseline age: [50,60)	Female	54	4831	-0.167643271929378	-2.0016155142466
1585	Baseline age: [50,60)	Female	54	4888	0.0280974868961535	-1.07747303211032
1586	Baseline age: [50,60)	Female	54	5061	-0.0742994738550874	-0.847055665934408
1587	Baseline age: [50,60)	Female	54	5075	-0.106967014311262	-1.11127817163836
1588	Baseline age: [50,60)	Female	54	5211	-0.0338789707656706	-1.36176567044966
1589	Baseline age: [50,60)	Female	54	5269	0.0065681889122107	-1.14881436089367
1590	Baseline age: [50,60)	Female	54	5317	0.00564507830074685	-1.00794263895534
1591	Baseline age: [50,60)	Female	54	5396	0.185385464152163	-1.11987290799088
1592	Baseline age: [50,60)	Female	54	5422	0.0396626867977885	-0.813340654947806
1593	Baseline age: [50,60)	Female	54	5457	-0.216905750415729	-0.503400935346889
1594	Baseline age: [50,60)	Female	54	5503	-0.0245468346062059	-2.14767315799928
1595	Baseline age: [50,60)	Female	54	5520	-0.0311398583596665	-1.26850506359679
1596	Baseline age: [50,60)	Female	54	5557	-0.202140111769107	-1.13061372181699
1597	Baseline age: [50,60)	Female	54	5645	-0.0515298288484508	-0.848614362431934
1598	Baseline age: [50,60)	Female	54	5646	-0.116080992009955	-0.82725852681231
1599	Baseline age: [50,60)	Female	54	5681	-0.28888152541192	-1.80918733432496
1600	Baseline age: [50,60)	Female	54	5952	-0.0964591815475239	-1.08931888965319
1601	Baseline age: [50,60)	Female	56	6	0.0736734620573275	-1.63629590562987
1602	Baseline age: [50,60)	Female	56	26	-0.0358414571198052	-1.36250358257495
1603	Baseline age: [50,60)	Female	56	39	0.173705191550593	-0.946281892077309
1604	Baseline age: [50,60)	Female	56	287	-0.106590024254384	-1.0078384151391
1605	Baseline age: [50,60)	Female	56	298	-0.238943651337938	-0.877954584865727
1606	Baseline age: [50,60)	Female	56	304	0.161233424948213	-0.67884292593664
1607	Baseline age: [50,60)	Female	56	306	0.113783725756669	-0.742994063413292
1608	Baseline age: [50,60)	Female	56	318	-0.0956897518401219	-0.229841130705833
1609	Baseline age: [50,60)	Female	56	327	-0.0483833399687867	-1.37154461849586
1610	Baseline age: [50,60)	Female	56	387	-0.055379451619142	-1.40713662772578
1611	Baseline age: [50,60)	Female	56	664	-0.0118191051472622	-1.14038739090359
1612	Baseline age: [50,60)	Female	56	712	-0.138847625436514	-1.23918617871919
1613	Baseline age: [50,60)	Female	56	717	-0.160545224042169	-0.818468558347632
1614	Baseline age: [50,60)	Female	56	776	-0.158604018554982	-1.61511353620432
1615	Baseline age: [50,60)	Female	56	925	-0.0368711091191932	-1.05970198774146
1616	Baseline age: [50,60)	Female	56	926	-0.173604924828615	-0.390843545717865
1617	Baseline age: [50,60)	Female	56	945	-0.244150889784357	-1.89080708487313
1618	Baseline age: [50,60)	Female	56	982	-0.0706307295453886	-1.43598227508231
1619	Baseline age: [50,60)	Female	56	1002	-0.0338614172906773	-1.22518034007211
1620	Baseline age: [50,60)	Female	56	1015	0.0622238761828265	-1.49645214909838
1621	Baseline age: [50,60)	Female	56	1030	0.0839126941602401	-1.67072382444996
1622	Baseline age: [50,60)	Female	56	1048	-0.201846477651391	-0.962708894183576
1623	Baseline age: [50,60)	Female	56	1113	-0.128365443392729	-1.11481128547474
1624	Baseline age: [50,60)	Female	56	1131	-0.0503787953877436	-0.883654996710693
1625	Baseline age: [50,60)	Female	56	1141	0.0515444163717283	-1.52710775351657
1626	Baseline age: [50,60)	Female	56	1142	-0.136506681907068	-1.22252854057911
1627	Baseline age: [50,60)	Female	56	1344	0.141955360813365	-0.832697541513642
1628	Baseline age: [50,60)	Female	56	1401	-0.0425742705585582	-1.22983161293312
1629	Baseline age: [50,60)	Female	56	1435	-0.309525534237391	-1.21680993743375
1630	Baseline age: [50,60)	Female	56	1472	0.113099116479616	-0.576483960660284
1631	Baseline age: [50,60)	Female	56	1515	-0.200695516233032	-0.694577764840701
1632	Baseline age: [50,60)	Female	56	1536	0.18039342619162	-1.09623237888421
1633	Baseline age: [50,60)	Female	56	1582	-0.0487099422080653	-1.36013588461515
1634	Baseline age: [50,60)	Female	56	1616	0.00891061767740769	-1.84509644773244
1635	Baseline age: [50,60)	Female	56	1642	-0.172644682784637	-1.0800552946275
1636	Baseline age: [50,60)	Female	56	1716	-0.0482850706287544	-1.15811398087673
1637	Baseline age: [50,60)	Female	56	1732	0.114348983417535	-1.21712801164239
1638	Baseline age: [50,60)	Female	56	1766	0.0238269934339494	-1.62326279068264
1639	Baseline age: [50,60)	Female	56	1775	-0.176267414892762	-2.19370132813065
1640	Baseline age: [50,60)	Female	56	1827	0.135440591816379	-0.53064191155212
1641	Baseline age: [50,60)	Female	56	1892	-0.138044983192722	-1.12634290644074
1642	Baseline age: [50,60)	Female	56	1920	-0.180819174306432	-0.884135771943926
1643	Baseline age: [50,60)	Female	56	2178	0.010096601137985	-0.877848173745521
1644	Baseline age: [50,60)	Female	56	2253	-0.0223415189240543	-1.74010178858623
1645	Baseline age: [50,60)	Female	56	2270	-0.135668927259146	-1.28747534322268
1646	Baseline age: [50,60)	Female	56	2375	-0.044169928791825	-1.83381961111629
1647	Baseline age: [50,60)	Female	56	2377	-0.103992814715962	-0.721320446852211
1648	Baseline age: [50,60)	Female	56	2411	-0.14384174883879	-0.824602766801937
1649	Baseline age: [50,60)	Female	56	2439	0.00404174492134588	-0.775549839619136
1650	Baseline age: [50,60)	Female	56	2596	0.00472774669082553	-0.887887975217674
1651	Baseline age: [50,60)	Female	56	2689	-0.125012300870673	-1.20890447046329
1652	Baseline age: [50,60)	Female	56	2761	0.0144162869066799	-1.05557089333964
1653	Baseline age: [50,60)	Female	56	2824	-0.233413678433741	-2.30314346964384
1654	Baseline age: [50,60)	Female	56	2887	-0.192001267294882	-1.78798408131637
1655	Baseline age: [50,60)	Female	56	2972	-0.0819119738892381	-1.5113053654357
1656	Baseline age: [50,60)	Female	56	2980	0.0285782988568967	-1.31092615373712
1657	Baseline age: [50,60)	Female	56	3055	0.00915169771132083	-0.0392701422600711
1658	Baseline age: [50,60)	Female	56	3189	-0.0722510743499759	-0.83473985860677
1659	Baseline age: [50,60)	Female	56	3193	0.0233888581594696	-0.00265548885496667
1660	Baseline age: [50,60)	Female	56	3195	-0.0715359915673737	-1.59932303838331
1661	Baseline age: [50,60)	Female	56	3453	-0.00260272178563884	-1.01472514619043
1662	Baseline age: [50,60)	Female	56	3595	-0.0429229875308842	-1.04751214769724
1663	Baseline age: [50,60)	Female	56	3637	0.0121118223114882	-1.27986994993645
1664	Baseline age: [50,60)	Female	56	3655	-0.0381933509783767	-0.818582550857539
1665	Baseline age: [50,60)	Female	56	3707	-0.0342735351958206	-0.73646615201893
1666	Baseline age: [50,60)	Female	56	3771	-0.00763896869094653	-1.22777847010979
1667	Baseline age: [50,60)	Female	56	3788	0.0602147269108905	-0.43346305461155
1668	Baseline age: [50,60)	Female	56	3834	0.169485141987536	-0.964979556376469
1669	Baseline age: [50,60)	Female	56	3836	-0.0562321359126932	-1.581294098934
1670	Baseline age: [50,60)	Female	56	3878	-0.0913115634861817	-1.63591298401007
1671	Baseline age: [50,60)	Female	56	3926	-0.267983361637187	-1.50566345357597
1672	Baseline age: [50,60)	Female	56	4011	0.0251028288431938	-0.70614867590098
1673	Baseline age: [50,60)	Female	56	4074	-0.090611218890617	-0.924858351297895
1674	Baseline age: [50,60)	Female	56	4212	-0.124527828264864	-0.124861874317545
1675	Baseline age: [50,60)	Female	56	4271	0.00736884589292662	-1.17880764832532
1676	Baseline age: [50,60)	Female	56	4289	-0.0257451979551404	-0.91120309469343
1677	Baseline age: [50,60)	Female	56	4432	-0.0803858358831597	-1.38972620420571
1678	Baseline age: [50,60)	Female	56	4509	-0.186951766190598	-0.423574828188139
1679	Baseline age: [50,60)	Female	56	4517	0.0991563487449838	-1.37765960240015
1680	Baseline age: [50,60)	Female	56	4547	-0.0496854724903488	-0.928747206038834
1681	Baseline age: [50,60)	Female	56	4613	-0.137747961696492	-0.228914019683534
1682	Baseline age: [50,60)	Female	56	4639	-0.136533666825033	-1.53418704805177
1683	Baseline age: [50,60)	Female	56	4703	-0.220894782977869	-0.536993579960472
1684	Baseline age: [50,60)	Female	56	4831	-0.163934711967487	-1.87363630517132
1685	Baseline age: [50,60)	Female	56	4888	0.0298247933931146	-0.947896194758842
1686	Baseline age: [50,60)	Female	56	5061	-0.0712359438915853	-0.772693043950094
1687	Baseline age: [50,60)	Female	56	5075	-0.104596912366913	-1.00546303173135
1688	Baseline age: [50,60)	Female	56	5211	-0.0317358960504018	-1.27702348524724
1689	Baseline age: [50,60)	Female	56	5269	0.00723063131389417	-1.04028180320775
1690	Baseline age: [50,60)	Female	56	5317	0.00478721055610769	-0.932937817667491
1691	Baseline age: [50,60)	Female	56	5396	0.182168798470885	-1.04942683523666
1692	Baseline age: [50,60)	Female	56	5422	0.0381893019051617	-0.719454518324345
1693	Baseline age: [50,60)	Female	56	5457	-0.213512435193302	-0.447823483652108
1694	Baseline age: [50,60)	Female	56	5503	-0.0220969631004106	-1.99592748525054
1695	Baseline age: [50,60)	Female	56	5520	-0.0305795232374196	-1.13389601511862
1696	Baseline age: [50,60)	Female	56	5557	-0.199170376885846	-1.05690061960651
1697	Baseline age: [50,60)	Female	56	5645	-0.050693612613095	-0.746817388421055
1698	Baseline age: [50,60)	Female	56	5646	-0.114518774362932	-0.755220070148168
1699	Baseline age: [50,60)	Female	56	5681	-0.281827735026225	-1.65794029595589
1700	Baseline age: [50,60)	Female	56	5952	-0.095409295234237	-0.980081438552558
1701	Baseline age: [50,60)	Female	58	6	0.079311394982184	-1.45037987746164
1702	Baseline age: [50,60)	Female	58	26	-0.0306168922957115	-1.15979368220403
1703	Baseline age: [50,60)	Female	58	39	0.190791570071011	-0.816061297689134
1704	Baseline age: [50,60)	Female	58	287	-0.112214037931293	-0.865041309459269
1705	Baseline age: [50,60)	Female	58	298	-0.239284684107627	-0.720570191872207
1706	Baseline age: [50,60)	Female	58	304	0.182182034532101	-0.59731839306397
1707	Baseline age: [50,60)	Female	58	306	0.136710390962586	-0.65645446402019
1708	Baseline age: [50,60)	Female	58	318	-0.0890423378342454	-0.18443047859341
1709	Baseline age: [50,60)	Female	58	327	-0.0455872655355062	-1.22877821858631
1710	Baseline age: [50,60)	Female	58	387	-0.0517478413095356	-1.23616630893144
1711	Baseline age: [50,60)	Female	58	664	-0.0212929031225011	-1.04842862183694
1712	Baseline age: [50,60)	Female	58	712	-0.151129389023108	-1.04012420452225
1713	Baseline age: [50,60)	Female	58	717	-0.166873521027832	-0.706618269873586
1714	Baseline age: [50,60)	Female	58	776	-0.184170321649388	-1.49425047779287
1715	Baseline age: [50,60)	Female	58	925	-0.0305025802239575	-0.928916277735051
1716	Baseline age: [50,60)	Female	58	926	-0.184414450655428	-0.333362362246039
1717	Baseline age: [50,60)	Female	58	945	-0.256652448031644	-1.7236236329023
1718	Baseline age: [50,60)	Female	58	982	-0.0642908038440253	-1.30882406855547
1719	Baseline age: [50,60)	Female	58	1002	-0.0298348135992419	-1.07310953322527
1720	Baseline age: [50,60)	Female	58	1015	0.0672875022690689	-1.36575550240238
1721	Baseline age: [50,60)	Female	58	1030	0.0990569351106066	-1.50347506871273
1722	Baseline age: [50,60)	Female	58	1048	-0.216753374938872	-0.865690269805983
1723	Baseline age: [50,60)	Female	58	1113	-0.127716203497773	-0.981488783679676
1724	Baseline age: [50,60)	Female	58	1131	-0.0611856734661275	-0.739853813457113
1725	Baseline age: [50,60)	Female	58	1141	0.049687234328725	-1.40239907896166
1726	Baseline age: [50,60)	Female	58	1142	-0.156838281490626	-1.11069960080885
1727	Baseline age: [50,60)	Female	58	1344	0.156142330951131	-0.699829466396163
1728	Baseline age: [50,60)	Female	58	1401	-0.0505689541340791	-1.1085870288195
1729	Baseline age: [50,60)	Female	58	1435	-0.343604377761127	-1.03882314287697
1730	Baseline age: [50,60)	Female	58	1472	0.133937825692504	-0.476668606617832
1731	Baseline age: [50,60)	Female	58	1515	-0.200308434821171	-0.575375024085406
1732	Baseline age: [50,60)	Female	58	1536	0.197220263156701	-0.955395481714457
1733	Baseline age: [50,60)	Female	58	1582	-0.0554698617275943	-1.24822159383759
1734	Baseline age: [50,60)	Female	58	1616	0.0213346832164648	-1.64151746309321
1735	Baseline age: [50,60)	Female	58	1642	-0.188256405992698	-0.927373827011426
1736	Baseline age: [50,60)	Female	58	1716	-0.0508413526032241	-1.02670112488638
1737	Baseline age: [50,60)	Female	58	1732	0.123186875469177	-1.12984145102059
1738	Baseline age: [50,60)	Female	58	1766	0.0293520597825807	-1.48584053132367
1739	Baseline age: [50,60)	Female	58	1775	-0.199057291701664	-2.01185265647229
1740	Baseline age: [50,60)	Female	58	1827	0.151443747796194	-0.40994361197628
1741	Baseline age: [50,60)	Female	58	1892	-0.137722941767437	-1.05018250328105
1742	Baseline age: [50,60)	Female	58	1920	-0.202736683062007	-0.771498874527071
1743	Baseline age: [50,60)	Female	58	2178	0.00346059920334492	-0.785125794197019
1744	Baseline age: [50,60)	Female	58	2253	-0.0406563752627818	-1.63940995401051
1745	Baseline age: [50,60)	Female	58	2270	-0.134557349898067	-1.18291310921782
1746	Baseline age: [50,60)	Female	58	2375	-0.0415314298005107	-1.62108111516085
1747	Baseline age: [50,60)	Female	58	2377	-0.0990928479715587	-0.637280127802394
1748	Baseline age: [50,60)	Female	58	2411	-0.135541894271804	-0.69073034757375
1749	Baseline age: [50,60)	Female	58	2439	0.00214596701974456	-0.668034687891456
1750	Baseline age: [50,60)	Female	58	2596	0.0152437564040234	-0.768541810836673
1751	Baseline age: [50,60)	Female	58	2689	-0.137186095206141	-1.07045557080556
1752	Baseline age: [50,60)	Female	58	2761	0.0156990745411045	-0.886365583296888
1753	Baseline age: [50,60)	Female	58	2824	-0.251706659430157	-2.1636558582603
1754	Baseline age: [50,60)	Female	58	2887	-0.202428934816406	-1.53716074243033
1755	Baseline age: [50,60)	Female	58	2972	-0.0907913587642039	-1.34754783991594
1756	Baseline age: [50,60)	Female	58	2980	0.0397566242005861	-1.15859409956967
1757	Baseline age: [50,60)	Female	58	3055	0.00732155398594892	0.0456533515261572
1758	Baseline age: [50,60)	Female	58	3189	-0.0765765044606091	-0.701597470273773
1759	Baseline age: [50,60)	Female	58	3193	0.0258509803884335	0.0729062342579521
1760	Baseline age: [50,60)	Female	58	3195	-0.0742581855812552	-1.44859391955829
1761	Baseline age: [50,60)	Female	58	3453	0.00289545061063461	-0.870630792391006
1762	Baseline age: [50,60)	Female	58	3595	-0.0443701725464117	-0.874803549713735
1763	Baseline age: [50,60)	Female	58	3637	0.00626994887210485	-1.17164471819675
1764	Baseline age: [50,60)	Female	58	3655	-0.0363429464264496	-0.723077351108282
1765	Baseline age: [50,60)	Female	58	3707	-0.0328638792048972	-0.663949074184364
1766	Baseline age: [50,60)	Female	58	3771	-0.020564047391562	-1.12184496619662
1767	Baseline age: [50,60)	Female	58	3788	0.0789881023899178	-0.349158338125865
1768	Baseline age: [50,60)	Female	58	3834	0.181067082847324	-0.834868051963921
1769	Baseline age: [50,60)	Female	58	3836	-0.0599096326435995	-1.41917790233094
1770	Baseline age: [50,60)	Female	58	3878	-0.103497093046033	-1.43548839467904
1771	Baseline age: [50,60)	Female	58	3926	-0.290434244299706	-1.34882854133517
1772	Baseline age: [50,60)	Female	58	4011	0.0320981747781501	-0.635191291353287
1773	Baseline age: [50,60)	Female	58	4074	-0.102430537944125	-0.806446874749803
1774	Baseline age: [50,60)	Female	58	4212	-0.13293399488051	-0.0413386588033586
1775	Baseline age: [50,60)	Female	58	4271	0.0101825903318172	-1.02774495035793
1776	Baseline age: [50,60)	Female	58	4289	-0.0272948611309517	-0.787263647054784
1777	Baseline age: [50,60)	Female	58	4432	-0.084074279716349	-1.21023746167994
1778	Baseline age: [50,60)	Female	58	4509	-0.196169180222079	-0.430040712591518
1779	Baseline age: [50,60)	Female	58	4517	0.112036484723137	-1.21484414062897
1780	Baseline age: [50,60)	Female	58	4547	-0.0365061408055645	-0.772758253169423
1781	Baseline age: [50,60)	Female	58	4613	-0.163020180982389	-0.138395774002064
1782	Baseline age: [50,60)	Female	58	4639	-0.140544839394071	-1.37853399285563
1783	Baseline age: [50,60)	Female	58	4703	-0.234871116763534	-0.435104566722543
1784	Baseline age: [50,60)	Female	58	4831	-0.170389025322095	-1.71989367706267
1785	Baseline age: [50,60)	Female	58	4888	0.0436669418806114	-0.816641903179963
1786	Baseline age: [50,60)	Female	58	5061	-0.0717746758348552	-0.695221117900322
1787	Baseline age: [50,60)	Female	58	5075	-0.108241294267035	-0.866319566984581
1788	Baseline age: [50,60)	Female	58	5211	-0.0371016562708838	-1.18590483677356
1789	Baseline age: [50,60)	Female	58	5269	0.0161159177089116	-0.867808650642828
1790	Baseline age: [50,60)	Female	58	5317	0.00492415161625544	-0.79465800682189
1791	Baseline age: [50,60)	Female	58	5396	0.196962057520998	-0.96275386428435
1792	Baseline age: [50,60)	Female	58	5422	0.033607195841813	-0.570686288556145
1793	Baseline age: [50,60)	Female	58	5457	-0.219408970676827	-0.370053758025723
1794	Baseline age: [50,60)	Female	58	5503	-0.0102230432731772	-1.84381042203916
1795	Baseline age: [50,60)	Female	58	5520	-0.0287985227539745	-1.01059561084153
1796	Baseline age: [50,60)	Female	58	5557	-0.209062971428682	-0.935538490117561
1797	Baseline age: [50,60)	Female	58	5645	-0.0518253469030153	-0.657188252510811
1798	Baseline age: [50,60)	Female	58	5646	-0.116504592869223	-0.656111268490389
1799	Baseline age: [50,60)	Female	58	5681	-0.291367709609971	-1.46785009997571
1800	Baseline age: [50,60)	Female	58	5952	-0.0969499165329853	-0.861973125944079
1801	Baseline age: [50,60)	Female	60	6	0.0706711292663231	-1.35660831891281
1802	Baseline age: [50,60)	Female	60	26	-0.0228866618625417	-1.05451094205563
1803	Baseline age: [50,60)	Female	60	39	0.169514097669264	-0.746316648814235
1804	Baseline age: [50,60)	Female	60	287	-0.0972543539612822	-0.758457006689171
1805	Baseline age: [50,60)	Female	60	298	-0.201565915884417	-0.59380590898631
1806	Baseline age: [50,60)	Female	60	304	0.163860688469477	-0.54183335376669
1807	Baseline age: [50,60)	Female	60	306	0.127341167352276	-0.593590689670855
1808	Baseline age: [50,60)	Female	60	318	-0.0711022523965084	-0.156511584088022
1809	Baseline age: [50,60)	Female	60	327	-0.0389288786969585	-1.16761369420331
1810	Baseline age: [50,60)	Female	60	387	-0.0415107101162675	-1.14345202487385
1811	Baseline age: [50,60)	Female	60	664	-0.0208507079103209	-0.979289558457707
1812	Baseline age: [50,60)	Female	60	712	-0.131218402309061	-0.899054082030484
1813	Baseline age: [50,60)	Female	60	717	-0.14239074245235	-0.63765604350378
1814	Baseline age: [50,60)	Female	60	776	-0.165654417372153	-1.40395864615052
1815	Baseline age: [50,60)	Female	60	925	-0.0209387636505504	-0.854720093131299
1816	Baseline age: [50,60)	Female	60	926	-0.159638945676724	-0.277469753650242
1817	Baseline age: [50,60)	Female	60	945	-0.223092446501955	-1.62441317719354
1818	Baseline age: [50,60)	Female	60	982	-0.0507918645342895	-1.21884104309134
1819	Baseline age: [50,60)	Female	60	1002	-0.0223869845710505	-0.989647129363674
1820	Baseline age: [50,60)	Female	60	1015	0.0589301798949766	-1.26587704726592
1821	Baseline age: [50,60)	Female	60	1030	0.0907559102484845	-1.38542500352003
1822	Baseline age: [50,60)	Female	60	1048	-0.189645472655485	-0.82679175685014
1823	Baseline age: [50,60)	Female	60	1113	-0.107848519697649	-0.910286179717975
1824	Baseline age: [50,60)	Female	60	1131	-0.0549354406055887	-0.68063248382604
1825	Baseline age: [50,60)	Female	60	1141	0.043189709477761	-1.33298864298144
1826	Baseline age: [50,60)	Female	60	1142	-0.140733029351997	-1.03323650546409
1827	Baseline age: [50,60)	Female	60	1344	0.139931046190723	-0.614584673373943
1828	Baseline age: [50,60)	Female	60	1401	-0.0449140994953015	-1.02933211961292
1829	Baseline age: [50,60)	Female	60	1435	-0.304037045474191	-0.957282052372479
1830	Baseline age: [50,60)	Female	60	1472	0.122834282638676	-0.41969836175659
1831	Baseline age: [50,60)	Female	60	1515	-0.169323059260244	-0.493549159558318
1832	Baseline age: [50,60)	Female	60	1536	0.175016313636597	-0.870697062586845
1833	Baseline age: [50,60)	Female	60	1582	-0.0488346538556801	-1.17482297839555
1834	Baseline age: [50,60)	Female	60	1616	0.0235363559904839	-1.54341409004094
1835	Baseline age: [50,60)	Female	60	1642	-0.164737493739203	-0.841768123887444
1836	Baseline age: [50,60)	Female	60	1716	-0.0433599210154014	-0.94953163564393
1837	Baseline age: [50,60)	Female	60	1732	0.108449927058753	-1.05136716297603
1838	Baseline age: [50,60)	Female	60	1766	0.0295113625175998	-1.38388495347495
1839	Baseline age: [50,60)	Female	60	1775	-0.178103267265759	-1.91260196602905
1840	Baseline age: [50,60)	Female	60	1827	0.135803307584142	-0.336119435571213
1841	Baseline age: [50,60)	Female	60	1892	-0.114672992778639	-0.980933941273528
1842	Baseline age: [50,60)	Female	60	1920	-0.179475648849454	-0.71488282619716
1843	Baseline age: [50,60)	Female	60	2178	0.00104346458206537	-0.749825677367029
1844	Baseline age: [50,60)	Female	60	2253	-0.0421089353749224	-1.61159619144764
1845	Baseline age: [50,60)	Female	60	2270	-0.112789515811077	-1.13424994494952
1846	Baseline age: [50,60)	Female	60	2375	-0.0321965355865201	-1.49872792857732
1847	Baseline age: [50,60)	Female	60	2377	-0.0796291924753777	-0.574960843535122
1848	Baseline age: [50,60)	Female	60	2411	-0.109838914940348	-0.61356367590675
1849	Baseline age: [50,60)	Female	60	2439	0.00191389567262265	-0.608774195660293
1850	Baseline age: [50,60)	Female	60	2596	0.0185997250706404	-0.698964669457254
1851	Baseline age: [50,60)	Female	60	2689	-0.119999070216553	-0.959269175773784
1852	Baseline age: [50,60)	Female	60	2761	0.0151689645971105	-0.775784119660203
1853	Baseline age: [50,60)	Female	60	2824	-0.220495887646554	-2.06890284973817
1854	Baseline age: [50,60)	Female	60	2887	-0.173803128331796	-1.41644406981508
1855	Baseline age: [50,60)	Female	60	2972	-0.0797692920481732	-1.27437262682207
1856	Baseline age: [50,60)	Female	60	2980	0.0375927096197844	-1.08945945277425
1857	Baseline age: [50,60)	Female	60	3055	0.00694086262403574	0.0756353269955388
1858	Baseline age: [50,60)	Female	60	3189	-0.0654046588851009	-0.628968348659542
1859	Baseline age: [50,60)	Female	60	3193	0.0261909218530204	0.118344246754397
1860	Baseline age: [50,60)	Female	60	3195	-0.0629026807084349	-1.3767800571215
1861	Baseline age: [50,60)	Female	60	3453	0.00434024972949456	-0.785611382088934
1862	Baseline age: [50,60)	Female	60	3595	-0.0374578967608877	-0.781502073068824
1863	Baseline age: [50,60)	Female	60	3637	0.00382932245055521	-1.11633888540059
1864	Baseline age: [50,60)	Female	60	3655	-0.0285831811159768	-0.664495983454927
1865	Baseline age: [50,60)	Female	60	3707	-0.0271195021865946	-0.645938286359399
1866	Baseline age: [50,60)	Female	60	3771	-0.0206443441176176	-1.03799845965218
1867	Baseline age: [50,60)	Female	60	3788	0.0744791297488106	-0.273203048108141
1868	Baseline age: [50,60)	Female	60	3834	0.159614909467517	-0.728879273936246
1869	Baseline age: [50,60)	Female	60	3836	-0.05228687824169	-1.3147955271759
1870	Baseline age: [50,60)	Female	60	3878	-0.091793915543584	-1.29640818863523
1871	Baseline age: [50,60)	Female	60	3926	-0.256234238267059	-1.2752359950199
1872	Baseline age: [50,60)	Female	60	4011	0.0302640799177261	-0.611448508116772
1873	Baseline age: [50,60)	Female	60	4074	-0.0906030244146346	-0.692652163527721
1874	Baseline age: [50,60)	Female	60	4212	-0.116084028163189	0.00245337274909304
1875	Baseline age: [50,60)	Female	60	4271	0.0108791288301856	-0.945620493367155
1876	Baseline age: [50,60)	Female	60	4289	-0.0232081306737709	-0.705397717496476
1877	Baseline age: [50,60)	Female	60	4432	-0.0706430477748537	-1.10077941015318
1878	Baseline age: [50,60)	Female	60	4509	-0.168777874200079	-0.415165270202253
1879	Baseline age: [50,60)	Female	60	4517	0.102056390589933	-1.10881471072513
1880	Baseline age: [50,60)	Female	60	4547	-0.0245330526811694	-0.68276847807461
1881	Baseline age: [50,60)	Female	60	4613	-0.148196028632685	-0.088643729237862
1882	Baseline age: [50,60)	Female	60	4639	-0.118962847523676	-1.29119433450912
1883	Baseline age: [50,60)	Female	60	4703	-0.20355348052323	-0.378654524691684
1884	Baseline age: [50,60)	Female	60	4831	-0.146253306165283	-1.63103223989336
1885	Baseline age: [50,60)	Female	60	4888	0.0448111438297635	-0.712654803780209
1886	Baseline age: [50,60)	Female	60	5061	-0.0605650410697908	-0.645497007901884
1887	Baseline age: [50,60)	Female	60	5075	-0.0910488693096282	-0.780745761538699
1888	Baseline age: [50,60)	Female	60	5211	-0.0334716689065588	-1.13615701177994
1889	Baseline age: [50,60)	Female	60	5269	0.0181519695342317	-0.773490591297742
1890	Baseline age: [50,60)	Female	60	5317	0.0060563833696055	-0.732223640983425
1891	Baseline age: [50,60)	Female	60	5396	0.17471029878139	-0.915309181562834
1892	Baseline age: [50,60)	Female	60	5422	0.0268611416531896	-0.481094213091685
1893	Baseline age: [50,60)	Female	60	5457	-0.187610026481218	-0.324223764189605
1894	Baseline age: [50,60)	Female	60	5503	-0.0021228243273132	-1.74548101251999
1895	Baseline age: [50,60)	Female	60	5520	-0.0218411112987965	-0.909520758780382
1896	Baseline age: [50,60)	Female	60	5557	-0.1804034550161	-0.879788801113755
1897	Baseline age: [50,60)	Female	60	5645	-0.0441959903885489	-0.58137254140499
1898	Baseline age: [50,60)	Female	60	5646	-0.100121500829641	-0.5904730418568
1899	Baseline age: [50,60)	Female	60	5681	-0.248408564719484	-1.35761837996983
1900	Baseline age: [50,60)	Female	60	5952	-0.0814169127170317	-0.77789660363855
1901	Baseline age: [50,60)	Female	62	6	0.0741659502932748	-1.39126138195996
1902	Baseline age: [50,60)	Female	62	26	-0.0237273684971281	-1.09636120903384
1903	Baseline age: [50,60)	Female	62	39	0.178633840166632	-0.77381577848027
1904	Baseline age: [50,60)	Female	62	287	-0.101059444411583	-0.789463732550797
1905	Baseline age: [50,60)	Female	62	298	-0.211412814634198	-0.628826540765853
1906	Baseline age: [50,60)	Female	62	304	0.173382157920029	-0.556217423017853
1907	Baseline age: [50,60)	Female	62	306	0.133847244128651	-0.61098369341946
1908	Baseline age: [50,60)	Female	62	318	-0.0748406735666892	-0.166626116569897
1909	Baseline age: [50,60)	Female	62	327	-0.0387511473149411	-1.19728042800346
1910	Baseline age: [50,60)	Female	62	387	-0.0425170744746095	-1.17946602908423
1911	Baseline age: [50,60)	Female	62	664	-0.0216726171949174	-0.995244764387049
1912	Baseline age: [50,60)	Female	62	712	-0.137970852266694	-0.945696897327418
1913	Baseline age: [50,60)	Female	62	717	-0.149798424062079	-0.658781496055899
1914	Baseline age: [50,60)	Female	62	776	-0.172752493895071	-1.42415565633328
1915	Baseline age: [50,60)	Female	62	925	-0.0233575065450042	-0.881539925348238
1916	Baseline age: [50,60)	Female	62	926	-0.167960974776006	-0.288284686621172
1917	Baseline age: [50,60)	Female	62	945	-0.233072122572549	-1.6552679909447
1918	Baseline age: [50,60)	Female	62	982	-0.0527113354819632	-1.24336556360419
1919	Baseline age: [50,60)	Female	62	1002	-0.0238098551569767	-1.02022229836725
1920	Baseline age: [50,60)	Female	62	1015	0.0630143833759551	-1.29228900297019
1921	Baseline age: [50,60)	Female	62	1030	0.0960855584782364	-1.42233437800387
1922	Baseline age: [50,60)	Female	62	1048	-0.197934339041758	-0.845229615516619
1923	Baseline age: [50,60)	Female	62	1113	-0.111493590121056	-0.935673252205052
1924	Baseline age: [50,60)	Female	62	1131	-0.0590759166473385	-0.711584302116888
1925	Baseline age: [50,60)	Female	62	1141	0.044174005024415	-1.35712772311807
1926	Baseline age: [50,60)	Female	62	1142	-0.147413451125571	-1.04921302666563
1927	Baseline age: [50,60)	Female	62	1344	0.145334130785315	-0.646946994684166
1928	Baseline age: [50,60)	Female	62	1401	-0.0476174620035209	-1.05437073602491
1929	Baseline age: [50,60)	Female	62	1435	-0.317704725833653	-0.992852138974986
1930	Baseline age: [50,60)	Female	62	1472	0.129449883318617	-0.439060646317896
1931	Baseline age: [50,60)	Female	62	1515	-0.175027971294581	-0.522016606599047
1932	Baseline age: [50,60)	Female	62	1536	0.184792209838425	-0.901300571300334
1933	Baseline age: [50,60)	Female	62	1582	-0.0504955717093245	-1.19762965728903
1934	Baseline age: [50,60)	Female	62	1616	0.026625845460021	-1.58334599840513
1935	Baseline age: [50,60)	Female	62	1642	-0.172911913797816	-0.872849019009116
1936	Baseline age: [50,60)	Female	62	1716	-0.0441782479406475	-0.976996060010669
1937	Baseline age: [50,60)	Female	62	1732	0.114893305763775	-1.06295664448897
1938	Baseline age: [50,60)	Female	62	1766	0.0309166982047801	-1.40658915465357
1939	Baseline age: [50,60)	Female	62	1775	-0.185789147429634	-1.94248040746455
1940	Baseline age: [50,60)	Female	62	1827	0.142216316464458	-0.36381973468588
1941	Baseline age: [50,60)	Female	62	1892	-0.12027272617753	-0.998662940256254
1942	Baseline age: [50,60)	Female	62	1920	-0.187486687493456	-0.737293137194444
1943	Baseline age: [50,60)	Female	62	2178	0.000875238613489492	-0.768026417864781
1944	Baseline age: [50,60)	Female	62	2253	-0.0442770077108778	-1.62433769966065
1945	Baseline age: [50,60)	Female	62	2270	-0.117653662387322	-1.14932472206641
1946	Baseline age: [50,60)	Female	62	2375	-0.0349371343344305	-1.54191898740769
1947	Baseline age: [50,60)	Female	62	2377	-0.0841134844028755	-0.59604602806478
1948	Baseline age: [50,60)	Female	62	2411	-0.115747411255954	-0.644464513464013
1949	Baseline age: [50,60)	Female	62	2439	0.00182718060385755	-0.63310501992943
1950	Baseline age: [50,60)	Female	62	2596	0.0195574434483295	-0.724739140196011
1951	Baseline age: [50,60)	Female	62	2689	-0.126457199120141	-0.986523827864457
1952	Baseline age: [50,60)	Female	62	2761	0.0153631118611282	-0.818315487297098
1953	Baseline age: [50,60)	Female	62	2824	-0.229436450017745	-2.08948117319076
1954	Baseline age: [50,60)	Female	62	2887	-0.181677130055264	-1.46817374917566
1955	Baseline age: [50,60)	Female	62	2972	-0.0842333575350963	-1.30861885376792
1956	Baseline age: [50,60)	Female	62	2980	0.0398572269956018	-1.12230293282299
1957	Baseline age: [50,60)	Female	62	3055	0.00697740609230445	0.0566522967747362
1958	Baseline age: [50,60)	Female	62	3189	-0.068050315923079	-0.657963008074816
1959	Baseline age: [50,60)	Female	62	3193	0.0266187894841525	0.0963863072136167
1960	Baseline age: [50,60)	Female	62	3195	-0.0662974077348876	-1.40463208079279
1961	Baseline age: [50,60)	Female	62	3453	0.00644239761132805	-0.817374938594768
1962	Baseline age: [50,60)	Female	62	3595	-0.0399842530724142	-0.820243344323189
1963	Baseline age: [50,60)	Female	62	3637	0.00416975911103928	-1.1376186174684
1964	Baseline age: [50,60)	Female	62	3655	-0.0312589648132136	-0.68581095266335
1965	Baseline age: [50,60)	Female	62	3707	-0.0266993771133775	-0.659184336892135
1966	Baseline age: [50,60)	Female	62	3771	-0.0228637481971438	-1.05766307413115
1967	Baseline age: [50,60)	Female	62	3788	0.0808276274740406	-0.292332287242693
1968	Baseline age: [50,60)	Female	62	3834	0.167285321637073	-0.758747103729274
1969	Baseline age: [50,60)	Female	62	3836	-0.054590009037196	-1.34790590998675
1970	Baseline age: [50,60)	Female	62	3878	-0.0962997435558953	-1.33860551629441
1971	Baseline age: [50,60)	Female	62	3926	-0.26737060804218	-1.30322660830157
1972	Baseline age: [50,60)	Female	62	4011	0.0329480934976767	-0.62040740484873
1973	Baseline age: [50,60)	Female	62	4074	-0.0958357468455495	-0.719416016085814
1974	Baseline age: [50,60)	Female	62	4212	-0.120427360086937	-0.0183097910545439
1975	Baseline age: [50,60)	Female	62	4271	0.0118955778747458	-0.975735575609318
1976	Baseline age: [50,60)	Female	62	4289	-0.0239794510771387	-0.730338309913921
1977	Baseline age: [50,60)	Female	62	4432	-0.0741831835096546	-1.13977724155931
1978	Baseline age: [50,60)	Female	62	4509	-0.17710879890832	-0.409305278484741
1979	Baseline age: [50,60)	Female	62	4517	0.106760759496553	-1.14391047141459
1980	Baseline age: [50,60)	Female	62	4547	-0.025453866255989	-0.717478133159258
1981	Baseline age: [50,60)	Female	62	4613	-0.154805183093434	-0.108255721318126
1982	Baseline age: [50,60)	Female	62	4639	-0.124460584455394	-1.32148725344321
1983	Baseline age: [50,60)	Female	62	4703	-0.213456880720351	-0.398430130632442
1984	Baseline age: [50,60)	Female	62	4831	-0.153380412666473	-1.66167904734187
1985	Baseline age: [50,60)	Female	62	4888	0.0465210147881865	-0.74205167807191
1986	Baseline age: [50,60)	Female	62	5061	-0.0630888262713958	-0.663089702934745
1987	Baseline age: [50,60)	Female	62	5075	-0.095643892228789	-0.809998633437838
1988	Baseline age: [50,60)	Female	62	5211	-0.0346420343080514	-1.15158247980305
1989	Baseline age: [50,60)	Female	62	5269	0.0193115221623885	-0.810741447495297
1990	Baseline age: [50,60)	Female	62	5317	0.00716428567809054	-0.759295973715256
1991	Baseline age: [50,60)	Female	62	5396	0.184533964043177	-0.929326181851051
1992	Baseline age: [50,60)	Female	62	5422	0.0287246342404273	-0.514344875057406
1993	Baseline age: [50,60)	Female	62	5457	-0.196684271537785	-0.341838971372761
1994	Baseline age: [50,60)	Female	62	5503	-0.00142377218123132	-1.77123528564083
1995	Baseline age: [50,60)	Female	62	5520	-0.0223587474612473	-0.929757892957969
1996	Baseline age: [50,60)	Female	62	5557	-0.188549444961425	-0.902521532156328
1997	Baseline age: [50,60)	Female	62	5645	-0.0460873256983706	-0.598041828018575
1998	Baseline age: [50,60)	Female	62	5646	-0.103725503959913	-0.607954702677621
1999	Baseline age: [50,60)	Female	62	5681	-0.260530024675601	-1.39533821096891
[truncated: 8,001 more rows]
