# Supplementary material for: Measurements of damage and repair of binary health attributes in aging mice and humans reveal that robustness and resilience decrease with age, operate over broad timescales, and are affected differently by interventions
Source: eLife. 2022 Nov 21;11:e77632. doi: 10.7554/eLife.77632 (PMC9725749; doi:10.7554/eLife.77632)
Supplement: Figure 3—source data 1. [file elife-77632-fig3-data1.zip › figure3/human_curvature_terms_pvals.csv]

	baseline.bin	sex	age	p
1	[50,60)	Male	50	0.9325
2	[50,60)	Male	52	0.92875
3	[50,60)	Male	54	0.9125
4	[50,60)	Male	56	0.88875
5	[50,60)	Male	58	0.88125
6	[50,60)	Male	60	0.84
7	[50,60)	Male	62	0.849375
8	[50,60)	Male	64	0.87
9	[50,60)	Male	66	0.884375
10	[50,60)	Male	68	0.856875
11	[50,60)	Male	70	0.8175
12	[50,60)	Male	72	0.8025
13	[50,60)	Male	74	0.740625
14	[50,60)	Female	50	0.99125
15	[50,60)	Female	52	0.986875
16	[50,60)	Female	54	0.979375
17	[50,60)	Female	56	0.97625
18	[50,60)	Female	58	0.968125
19	[50,60)	Female	60	0.965
20	[50,60)	Female	62	0.96625
21	[50,60)	Female	64	0.968125
22	[50,60)	Female	66	0.971875
23	[50,60)	Female	68	0.960625
24	[50,60)	Female	70	0.950625
25	[50,60)	Female	72	0.924375
26	[50,60)	Female	74	0.896875
27	[60,70)	Male	60	0.694375
28	[60,70)	Male	62	0.606875
29	[60,70)	Male	64	0.526875
30	[60,70)	Male	66	0.4325
31	[60,70)	Male	68	0.323125
32	[60,70)	Male	70	0.281875
33	[60,70)	Male	72	0.333125
34	[60,70)	Male	74	0.358125
35	[60,70)	Male	76	0.338125
36	[60,70)	Male	78	0.258125
37	[60,70)	Male	80	0.156875
38	[60,70)	Male	82	0.10875
39	[60,70)	Male	84	0.0725
40	[60,70)	Female	60	0.859375
41	[60,70)	Female	62	0.799375
42	[60,70)	Female	64	0.768125
43	[60,70)	Female	66	0.6725
44	[60,70)	Female	68	0.5475
45	[60,70)	Female	70	0.505625
46	[60,70)	Female	72	0.54125
47	[60,70)	Female	74	0.58125
48	[60,70)	Female	76	0.575
49	[60,70)	Female	78	0.445
50	[60,70)	Female	80	0.36375
51	[60,70)	Female	82	0.29
52	[60,70)	Female	84	0.231875
53	[70,80)	Male	70	0.0675
54	[70,80)	Male	72	0.035
55	[70,80)	Male	74	0.0225
56	[70,80)	Male	76	0.01125
57	[70,80)	Male	78	0.010625
58	[70,80)	Male	80	0.005
59	[70,80)	Male	82	0.01
60	[70,80)	Male	84	0.01625
61	[70,80)	Male	86	0.01
62	[70,80)	Male	88	0.00687499999999996
63	[70,80)	Male	90	0.00624999999999998
64	[70,80)	Male	92	0.00312500000000004
65	[70,80)	Male	94	0.06625
66	[70,80)	Female	70	0.1875
67	[70,80)	Female	72	0.123125
68	[70,80)	Female	74	0.101875
69	[70,80)	Female	76	0.093125
70	[70,80)	Female	78	0.08375
71	[70,80)	Female	80	0.06875
72	[70,80)	Female	82	0.0875
73	[70,80)	Female	84	0.1
74	[70,80)	Female	86	0.091875
75	[70,80)	Female	88	0.085
76	[70,80)	Female	90	0.068125
77	[70,80)	Female	92	0.0475
78	[70,80)	Female	94	0.09375
79	[80,90)	Male	80	0.00124999999999997
80	[80,90)	Male	82	0
81	[80,90)	Male	84	0.00124999999999997
82	[80,90)	Male	86	0.00124999999999997
83	[80,90)	Male	88	0
84	[80,90)	Male	90	0
85	[80,90)	Male	92	0
86	[80,90)	Male	94	0.00124999999999997
87	[80,90)	Male	96	0
88	[80,90)	Male	98	0.000624999999999987
89	[80,90)	Male	100	0.05375
90	[80,90)	Female	80	0.00562499999999999
91	[80,90)	Female	82	0.02
92	[80,90)	Female	84	0.015
93	[80,90)	Female	86	0.0125
94	[80,90)	Female	88	0.016875
95	[80,90)	Female	90	0.00562499999999999
96	[80,90)	Female	92	0.02
97	[80,90)	Female	94	0.056875
98	[80,90)	Female	96	0.2975
99	[80,90)	Female	98	0.00624999999999998
100	[80,90)	Female	100	0.0125
