# Supplementary material for: Measurements of damage and repair of binary health attributes in aging mice and humans reveal that robustness and resilience decrease with age, operate over broad timescales, and are affected differently by interventions
Source: eLife. 2022 Nov 21;11:e77632. doi: 10.7554/eLife.77632 (PMC9725749; doi:10.7554/eLife.77632)
Supplement: Figure 3—figure supplement 1—source data 1. [file elife-77632-fig3-figsupp1-data1.zip › figure3_supplement1/mouse1_curvature_test.csv]

	sex	treatment	age	diff	.lower	.upper	.width	.point	.interval
1	Female	Control	16	0.125885663084423	-0.161493858068085	0.419703170981366	0.95	median	hdci
2	Female	Control	17	0.23453356233433	-0.0373072225594764	0.536093324790921	0.95	median	hdci
3	Female	Control	18	0.132951959053394	-0.148746687997431	0.416354108277876	0.95	median	hdci
4	Female	Control	19	0.207872873966454	-0.0636749162190742	0.494422949454648	0.95	median	hdci
5	Female	Control	20	0.189748355087651	-0.0918568642132383	0.466792653007153	0.95	median	hdci
6	Female	Control	21	0.211204413705545	-0.0624435180406023	0.489857613377225	0.95	median	hdci
7	Male	Control	15	0.209417234374365	0.0824604222717969	0.344386882672629	0.95	median	hdci
8	Male	Control	16	0.127290774485622	0.000427165451341593	0.2551629774996	0.95	median	hdci
9	Male	Control	17	0.134830974592119	0.00660180337649712	0.258791143899958	0.95	median	hdci
10	Male	Control	18	0.157212201682994	0.0318423709505406	0.29079011118069	0.95	median	hdci
11	Male	Control	19	0.142967650620849	0.0188551158668609	0.27286414314699	0.95	median	hdci
12	Male	Control	20	0.129801777720476	0.0047557633838379	0.255312763567784	0.95	median	hdci
13	Male	Control	21	0.126156560209904	0.00272690751820452	0.251835601812124	0.95	median	hdci
14	Male	Control	22	0.121783158586164	-0.00171749675045514	0.246718504998966	0.95	median	hdci
15	Male	Control	23	0.0759989950241722	-0.0396493658157177	0.198250454261134	0.95	median	hdci
16	Male	Control	24	0.0766720864610232	-0.0424767467758826	0.195007478429522	0.95	median	hdci
