# Supplementary material for: Measurements of damage and repair of binary health attributes in aging mice and humans reveal that robustness and resilience decrease with age, operate over broad timescales, and are affected differently by interventions
Source: eLife. 2022 Nov 21;11:e77632. doi: 10.7554/eLife.77632 (PMC9725749; doi:10.7554/eLife.77632)
Supplement: Figure 3—figure supplement 1—source data 1. [file elife-77632-fig3-figsupp1-data1.zip › figure3_supplement1/mouse2_curvature_test.csv]

	sex	exercise	age	diff	.lower	.upper	.width	.point	.interval
1	Female	Control	20.75	0.152158333060742	-0.0755038327399756	0.367798044760581	0.95	median	hdci
2	Female	Control	21.25	0.269068630042475	0.0378142059602824	0.490833034710344	0.95	median	hdci
3	Female	Control	21.75	0.340246486308445	0.147667636947009	0.557441719524708	0.95	median	hdci
4	Female	Control	22.25	0.277813908526479	0.0859914287419044	0.474153118031077	0.95	median	hdci
5	Female	Control	22.75	0.285455694576503	0.105608982677959	0.482554688182381	0.95	median	hdci
6	Female	Control	23.25	0.288638347059054	0.108948810199033	0.482897920150583	0.95	median	hdci
7	Female	Control	23.75	0.215392954897159	0.0340037038192195	0.401424608774023	0.95	median	hdci
8	Female	Control	24.25	0.29174669763713	0.109387721974041	0.492309166629321	0.95	median	hdci
9	Female	Control	24.75	0.239732457364194	0.0572338218567298	0.421712199159275	0.95	median	hdci
10	Female	Control	25.25	0.31269441974658	0.0707028946609547	0.56404442719633	0.95	median	hdci
11	Female	Control	25.75	0.309709467674069	0.108502196272521	0.532626257000441	0.95	median	hdci
12	Female	Control	26.25	0.263037949463045	0.0606063428465369	0.475955982383057	0.95	median	hdci
13	Male	Control	21.25	-0.0291166739847268	-0.209164786123697	0.143179649071801	0.95	median	hdci
14	Male	Control	21.75	0.120642906115266	-0.0532323227989653	0.287963388173935	0.95	median	hdci
15	Male	Control	22.25	0.098580045586175	-0.0681163392291559	0.253801595222506	0.95	median	hdci
16	Male	Control	22.75	0.0502781555411786	-0.107923162650159	0.201321790283414	0.95	median	hdci
17	Male	Control	23.25	0.0748088399942922	-0.0781259524231759	0.233120500581758	0.95	median	hdci
18	Male	Control	23.75	0.0668927068054609	-0.0835283964003976	0.219966945086284	0.95	median	hdci
19	Male	Control	24.25	0.0587473396966226	-0.106623359254054	0.227570446718292	0.95	median	hdci
20	Male	Control	24.75	0.0430744434959064	-0.119680337797756	0.209984151803344	0.95	median	hdci
