# Supplementary material for: Measurements of damage and repair of binary health attributes in aging mice and humans reveal that robustness and resilience decrease with age, operate over broad timescales, and are affected differently by interventions
Source: eLife. 2022 Nov 21;11:e77632. doi: 10.7554/eLife.77632 (PMC9725749; doi:10.7554/eLife.77632)
Supplement: Figure 3—figure supplement 1—source data 1. [file elife-77632-fig3-figsupp1-data1.zip › figure3_supplement1/mouse3_curvature_test.csv]

	sex	age	diff	.lower	.upper	.width	.point	.interval
1	Male	25.25	0.346565404877078	0.272798312450041	0.422559250369788	0.95	median	hdci
2	Male	26.75	0.294959736623884	0.228058464960541	0.361742714486479	0.95	median	hdci
3	Male	28.25	0.271040589962164	0.206671734227853	0.333309748877424	0.95	median	hdci
4	Male	29.75	0.224965566646684	0.16472732292228	0.284896146407034	0.95	median	hdci
5	Male	31.25	0.157868516913415	0.0989396497064739	0.217575323005117	0.95	median	hdci
6	Male	32.75	0.114778764266428	0.0546836052466871	0.17182397439878	0.95	median	hdci
7	Male	34.25	0.0701861573701076	0.0160135662907096	0.126252039124702	0.95	median	hdci
8	Male	35.75	0.023894026919448	-0.0590260219916049	0.100894041982377	0.95	median	hdci
9	Male	37.25	-0.0432681799351813	-0.133117798701324	0.0386403263828545	0.95	median	hdci
