# Supplementary material for: Measurements of damage and repair of binary health attributes in aging mice and humans reveal that robustness and resilience decrease with age, operate over broad timescales, and are affected differently by interventions
Source: eLife. 2022 Nov 21;11:e77632. doi: 10.7554/eLife.77632 (PMC9725749; doi:10.7554/eLife.77632)
Supplement: Figure 3—figure supplement 1—source data 1. [file elife-77632-fig3-figsupp1-data1.zip › figure3_supplement1/human_curvature_terms_test.csv]

	baseline.bin	sex	age	diff	.lower	.upper	.width	.point	.interval
1	Baseline age: [50,60)	Male	50	-1.21904056972849	-2.8041674061286	0.49356944521165	0.95	median	hdci
2	Baseline age: [50,60)	Male	52	-0.985896554535329	-2.41822980919295	0.337903620557827	0.95	median	hdci
3	Baseline age: [50,60)	Male	54	-0.942653072148958	-2.22538122222334	0.519000461072842	0.95	median	hdci
4	Baseline age: [50,60)	Male	56	-0.827255081334956	-2.15540706201217	0.491936406653101	0.95	median	hdci
5	Baseline age: [50,60)	Male	58	-0.759126125942408	-1.98391895176354	0.551239090672494	0.95	median	hdci
6	Baseline age: [50,60)	Male	60	-0.642829699047088	-1.91399909475284	0.549345182005115	0.95	median	hdci
7	Baseline age: [50,60)	Male	62	-0.677871639583547	-1.90773110563743	0.575852325608935	0.95	median	hdci
8	Baseline age: [50,60)	Male	64	-0.708384635274986	-1.98136969122279	0.4717312162563	0.95	median	hdci
9	Baseline age: [50,60)	Male	66	-0.759844667155814	-1.96708077621973	0.534960819020274	0.95	median	hdci
10	Baseline age: [50,60)	Male	68	-0.681329533084329	-1.90154903292476	0.542207403978972	0.95	median	hdci
11	Baseline age: [50,60)	Male	70	-0.555966318335243	-1.72151502736361	0.601401399059039	0.95	median	hdci
12	Baseline age: [50,60)	Male	72	-0.480908942868345	-1.58795457437565	0.599080936292715	0.95	median	hdci
13	Baseline age: [50,60)	Male	74	-0.347563433329406	-1.42418109251957	0.692916715501521	0.95	median	hdci
14	Baseline age: [50,60)	Female	50	-1.70201783966509	-3.07004872237305	-0.337179434461066	0.95	median	hdci
15	Baseline age: [50,60)	Female	52	-1.45396014124099	-2.72884362550106	-0.241663189289064	0.95	median	hdci
16	Baseline age: [50,60)	Female	54	-1.32353733806792	-2.45537240577146	-0.0515312099294766	0.95	median	hdci
17	Baseline age: [50,60)	Female	56	-1.21854862988914	-2.31333281564214	-0.0443930825858978	0.95	median	hdci
18	Baseline age: [50,60)	Female	58	-1.08837031801056	-2.12777443803473	0.0267821759953206	0.95	median	hdci
19	Baseline age: [50,60)	Female	60	-1.00992919776193	-2.02528404197813	0.0561553948124623	0.95	median	hdci
20	Baseline age: [50,60)	Female	62	-1.03653209760996	-2.04515421935288	0.0502323130328011	0.95	median	hdci
21	Baseline age: [50,60)	Female	64	-1.1028329467726	-2.14516210658742	0.0141935796504081	0.95	median	hdci
22	Baseline age: [50,60)	Female	66	-1.09589632147209	-2.1420177759173	-0.0340537324968701	0.95	median	hdci
23	Baseline age: [50,60)	Female	68	-0.97177907712507	-1.93340306438997	0.0983543981724756	0.95	median	hdci
24	Baseline age: [50,60)	Female	70	-0.869617919557026	-1.8092700903063	0.116378137027417	0.95	median	hdci
25	Baseline age: [50,60)	Female	72	-0.759882368806825	-1.6310094896947	0.307476364440904	0.95	median	hdci
26	Baseline age: [50,60)	Female	74	-0.630779519090098	-1.47238641615647	0.363204529769454	0.95	median	hdci
27	[60,70)	Male	60	-0.25798407289394	-1.25800373332325	0.816350253704776	0.95	median	hdci
28	[60,70)	Male	62	-0.142833256585311	-1.09433859369016	0.923804451786935	0.95	median	hdci
29	[60,70)	Male	64	-0.0161492931501473	-1.07581967381922	0.979348162700771	0.95	median	hdci
30	[60,70)	Male	66	0.106087619313576	-0.931484735084395	1.12728418404674	0.95	median	hdci
31	[60,70)	Male	68	0.261252653476504	-0.822399171895258	1.26103407683284	0.95	median	hdci
32	[60,70)	Male	70	0.308828716863271	-0.713047097572065	1.30249971473801	0.95	median	hdci
33	[60,70)	Male	72	0.242658814606534	-0.801677847254665	1.24792559177855	0.95	median	hdci
34	[60,70)	Male	74	0.198759362103483	-0.805850902759349	1.16543247682899	0.95	median	hdci
35	[60,70)	Male	76	0.228015912221323	-0.792128589951428	1.18354512519854	0.95	median	hdci
36	[60,70)	Male	78	0.326284136559734	-0.633115006111033	1.32554427764661	0.95	median	hdci
37	[60,70)	Male	80	0.533200791411189	-0.485313360523255	1.52949870273436	0.95	median	hdci
38	[60,70)	Male	82	0.656970304939589	-0.439432283818836	1.64118158377169	0.95	median	hdci
39	[60,70)	Male	84	0.717399325589095	-0.330546815506652	1.67160802876895	0.95	median	hdci
40	[60,70)	Female	60	-0.563334679745927	-1.54381085461531	0.369295795309177	0.95	median	hdci
41	[60,70)	Female	62	-0.440564983909581	-1.38004094974148	0.457674178281102	0.95	median	hdci
42	[60,70)	Female	64	-0.381864256964611	-1.31938210535897	0.521869506294722	0.95	median	hdci
43	[60,70)	Female	66	-0.233919703059225	-1.17138852903027	0.699995911734894	0.95	median	hdci
44	[60,70)	Female	68	-0.0697006270523312	-0.96705358636747	0.957533395957414	0.95	median	hdci
45	[60,70)	Female	70	-0.0169581469949236	-0.927035798287775	0.997369226354161	0.95	median	hdci
46	[60,70)	Female	72	-0.0637747577199944	-1.04387772295352	0.817587056132636	0.95	median	hdci
47	[60,70)	Female	74	-0.108611033678403	-0.982273984860845	0.828368156567813	0.95	median	hdci
48	[60,70)	Female	76	-0.0971293258714792	-0.985072642807773	0.839622055904671	0.95	median	hdci
49	[60,70)	Female	78	0.050808486090124	-0.887588766755111	1.00430323504484	0.95	median	hdci
50	[60,70)	Female	80	0.157684073499767	-0.735644383307473	1.18588273909356	0.95	median	hdci
51	[60,70)	Female	82	0.250659920437806	-0.660286001292113	1.31333759172425	0.95	median	hdci
52	[60,70)	Female	84	0.378535095193762	-0.598712561418774	1.50835389029768	0.95	median	hdci
53	[70,80)	Male	70	0.867388281603214	-0.25264482846061	1.93021971472743	0.95	median	hdci
54	[70,80)	Male	72	1.0773236560297	-0.0326336413109835	2.29691934675143	0.95	median	hdci
55	[70,80)	Male	74	1.17924345094758	0.113433633642374	2.41829390794034	0.95	median	hdci
56	[70,80)	Male	76	1.30355740059192	0.207880772586417	2.55418834440395	0.95	median	hdci
57	[70,80)	Male	78	1.36912181237489	0.256004568664052	2.62820941375805	0.95	median	hdci
58	[70,80)	Male	80	1.53439755244447	0.364519243180034	2.83852954982371	0.95	median	hdci
59	[70,80)	Male	82	1.34349230816888	0.268332032687357	2.57051055817117	0.95	median	hdci
60	[70,80)	Male	84	1.29324113494247	0.181078296397454	2.51494794683974	0.95	median	hdci
61	[70,80)	Male	86	1.27197891110615	0.16214034817961	2.37315441477462	0.95	median	hdci
62	[70,80)	Male	88	1.44810603678568	0.272387431828528	2.61752428285289	0.95	median	hdci
63	[70,80)	Male	90	1.50727820771996	0.262740685754274	2.68840791036322	0.95	median	hdci
64	[70,80)	Male	92	1.91529682388638	0.619513109348286	3.44583959583052	0.95	median	hdci
65	[70,80)	Male	94	1.23817495784983	-0.463145345320331	2.61562219264771	0.95	median	hdci
66	[70,80)	Female	70	0.410275384562032	-0.453306814142949	1.38641084828939	0.95	median	hdci
67	[70,80)	Female	72	0.647452238317744	-0.414278537075401	1.84532209315104	0.95	median	hdci
68	[70,80)	Female	74	0.746926148297523	-0.330263242903115	2.00353871090123	0.95	median	hdci
69	[70,80)	Female	76	0.820163394969485	-0.292002370231103	2.11144739405285	0.95	median	hdci
70	[70,80)	Female	78	0.867125767926212	-0.276489351113429	2.12119010192543	0.95	median	hdci
71	[70,80)	Female	80	0.946718431208575	-0.21560925899733	2.23003154746284	0.95	median	hdci
72	[70,80)	Female	82	0.794637391825855	-0.344767782416384	1.91615514964214	0.95	median	hdci
73	[70,80)	Female	84	0.746983655348319	-0.426411100378621	1.82749807267826	0.95	median	hdci
74	[70,80)	Female	86	0.791792887490178	-0.359426567957173	1.92918809154349	0.95	median	hdci
75	[70,80)	Female	88	0.85552863401679	-0.29599082024944	2.06929135692716	0.95	median	hdci
76	[70,80)	Female	90	0.887399797946872	-0.183845637157064	2.15084395741558	0.95	median	hdci
77	[70,80)	Female	92	1.11401749511946	-0.145633760775281	2.53696933829884	0.95	median	hdci
78	[70,80)	Female	94	0.785276287032697	-0.432703329065392	1.83718880620815	0.95	median	hdci
79	[80,90)	Male	80	2.68596867710128	1.154276130371	4.39871491689016	0.95	median	hdci
80	[80,90)	Male	82	2.5599740352139	1.16868818633833	4.0392235729472	0.95	median	hdci
81	[80,90)	Male	84	2.8652897774355	1.18074145943138	4.7243513289656	0.95	median	hdci
82	[80,90)	Male	86	2.61299167524216	1.10441210736128	4.26168447901498	0.95	median	hdci
83	[80,90)	Male	88	2.59628077535431	1.24222903495949	4.11981260664824	0.95	median	hdci
84	[80,90)	Male	90	2.57298926189449	1.1382181424265	3.96418499751404	0.95	median	hdci
85	[80,90)	Male	92	2.02231869317058	0.894362259732767	3.26948128269207	0.95	median	hdci
86	[80,90)	Male	94	1.81029991229355	0.700921905200804	3.02355367627457	0.95	median	hdci
87	[80,90)	Male	96	2.18657844468981	1.02777642154924	3.5599406532395	0.95	median	hdci
88	[80,90)	Male	98	2.87283476165874	1.23269456671122	4.53453032019458	0.95	median	hdci
89	[80,90)	Male	100	1.24628679991012	-0.249982598294918	2.59553741841141	0.95	median	hdci
90	[80,90)	Female	80	1.73376767402853	0.406713280276738	3.13531877494141	0.95	median	hdci
91	[80,90)	Female	82	1.48930950558093	-0.00339314937813988	2.83577383890207	0.95	median	hdci
92	[80,90)	Female	84	1.56990005895546	0.130792417974524	2.92098426616559	0.95	median	hdci
93	[80,90)	Female	86	1.67970837636532	0.178389144373284	3.08050436389645	0.95	median	hdci
94	[80,90)	Female	88	1.71321972075588	0.230476823458364	3.38485428400256	0.95	median	hdci
95	[80,90)	Female	90	1.76449019388608	0.447768039052161	3.12226331248541	0.95	median	hdci
96	[80,90)	Female	92	1.38847335535929	-0.0799979379860323	2.60371319900614	0.95	median	hdci
97	[80,90)	Female	94	1.18527517909828	-0.293115385347699	2.61168279341644	0.95	median	hdci
98	[80,90)	Female	96	0.414289185158928	-1.07308092665419	1.72694607749946	0.95	median	hdci
99	[80,90)	Female	98	1.87354417730545	0.602337762147619	3.34519154739466	0.95	median	hdci
100	[80,90)	Female	100	1.4688618910655	0.17202773203059	2.680725580147	0.95	median	hdci
