# Supplementary material for: Measurements of damage and repair of binary health attributes in aging mice and humans reveal that robustness and resilience decrease with age, operate over broad timescales, and are affected differently by interventions
Source: eLife. 2022 Nov 21;11:e77632. doi: 10.7554/eLife.77632 (PMC9725749; doi:10.7554/eLife.77632)
Supplement: Figure 4—source data 1. [file elife-77632-fig4-data1.zip › figure4/mouse1_curvature_interventions.csv]

	sex	treatment	age	curvature	.lower	.upper	.width	.point	.interval
1	Female	Control	0.5	0.518027438125785	0.222263715471105	0.799354466408143	0.95	median	hdci
2	Female	Control	1.5	0.502840434313317	0.216209852205257	0.790813254839496	0.95	median	hdci
3	Female	Control	2.5	0.542316318606122	0.269515197112027	0.835510495834924	0.95	median	hdci
4	Female	Control	3.5	0.477483998748366	0.203475228302092	0.750247389101748	0.95	median	hdci
5	Female	Control	4.5	0.509892963715885	0.234140498586179	0.778949091791211	0.95	median	hdci
6	Female	Enalapril	0.5	0.321266529611254	0.121034163822328	0.510736894328533	0.95	median	hdci
7	Female	Enalapril	1.5	0.324994135531185	0.128788020327928	0.530324068775266	0.95	median	hdci
8	Female	Enalapril	2.5	0.298351837514267	0.111156444263891	0.487706031293709	0.95	median	hdci
9	Female	Enalapril	3.5	0.30762119274921	0.123705225540207	0.489600683122203	0.95	median	hdci
10	Female	Enalapril	4.5	0.276143063030881	0.0956163935342841	0.456215448854224	0.95	median	hdci
11	Male	Control	0.5	0.307950778043512	0.180566149594307	0.43500038110888	0.95	median	hdci
12	Male	Control	1.5	0.256764087934797	0.131906909722918	0.384147825545996	0.95	median	hdci
13	Male	Control	2.5	0.283339878026282	0.161220645221188	0.411380107177772	0.95	median	hdci
14	Male	Control	3.5	0.255326868311442	0.124907683423997	0.38023282938427	0.95	median	hdci
15	Male	Control	4.5	0.294240970941372	0.173100006436639	0.420561865998161	0.95	median	hdci
16	Male	Control	5.5	0.273755187309775	0.153761437080789	0.397692189619954	0.95	median	hdci
17	Male	Control	6.5	0.258871264760658	0.133979539027932	0.389189688103602	0.95	median	hdci
18	Male	Control	7.5	0.27991016666447	0.164599013166477	0.397740453287364	0.95	median	hdci
19	Male	Control	8.5	0.294751717233541	0.18146497077436	0.417751340823746	0.95	median	hdci
20	Male	Enalapril	0.5	0.159433726565056	0.076578721990903	0.24503198430669	0.95	median	hdci
21	Male	Enalapril	1.5	0.158307940788393	0.0719437425417668	0.240811267189916	0.95	median	hdci
22	Male	Enalapril	2.5	0.149149683762378	0.0680092580359795	0.230571553831229	0.95	median	hdci
23	Male	Enalapril	3.5	0.1533579460956	0.0743928879789246	0.237111250825959	0.95	median	hdci
24	Male	Enalapril	4.5	0.146428947750763	0.0646954407616977	0.228851399903946	0.95	median	hdci
25	Male	Enalapril	5.5	0.140408640909781	0.0599469526064344	0.224285288632963	0.95	median	hdci
26	Male	Enalapril	6.5	0.165294450647637	0.079556818527272	0.252020448073278	0.95	median	hdci
27	Male	Enalapril	7.5	0.140630251669585	0.0621798306078949	0.221683368403407	0.95	median	hdci
28	Male	Enalapril	8.5	0.165538126275555	0.0884962394733266	0.247420170874033	0.95	median	hdci
29	Male	Enalapril	9.5	0.157060042626319	0.0574960232661681	0.256904152647531	0.95	median	hdci
