# Supplementary material for: Measurements of damage and repair of binary health attributes in aging mice and humans reveal that robustness and resilience decrease with age, operate over broad timescales, and are affected differently by interventions
Source: eLife. 2022 Nov 21;11:e77632. doi: 10.7554/eLife.77632 (PMC9725749; doi:10.7554/eLife.77632)
Supplement: Figure 4—source data 1. [file elife-77632-fig4-data1.zip › figure4/mouse2_curvature_interventions.csv]

	sex	exercise	age	curvature	.lower	.upper	.width	.point	.interval
1	Female	Control	0.25	0.491920894644964	0.291622815186302	0.712407365496425	0.95	median	hdci
2	Female	Control	0.75	0.440339324206359	0.248599663789931	0.646102001197181	0.95	median	hdci
3	Female	Control	1.25	0.488619481116895	0.302096416729698	0.681386650480163	0.95	median	hdci
4	Female	Control	1.75	0.435025557478659	0.264412608941563	0.62991954884036	0.95	median	hdci
5	Female	Control	2.25	0.493551419185341	0.314313821098271	0.678837823372778	0.95	median	hdci
6	Female	Control	2.75	0.338899993723612	0.180068646601238	0.520095586985266	0.95	median	hdci
7	Female	Control	3.25	0.391050429838087	0.227461291262075	0.556457519813356	0.95	median	hdci
8	Female	Exercise	0.25	0.0674676771543644	-0.0507826365839962	0.188188062394814	0.95	median	hdci
9	Female	Exercise	0.75	0.0605406099821581	-0.0478115777812958	0.168433155364346	0.95	median	hdci
10	Female	Exercise	1.25	0.0597308564861943	-0.0411915002350304	0.159720752437747	0.95	median	hdci
11	Female	Exercise	1.75	0.0720264316546203	-0.0237967843402323	0.165850455686327	0.95	median	hdci
12	Female	Exercise	2.25	0.149222830176849	0.0473486714121234	0.254837825929514	0.95	median	hdci
13	Female	Exercise	2.75	0.022669324418251	-0.0627646909316449	0.110546458055173	0.95	median	hdci
14	Female	Exercise	3.25	0.0477016739490267	-0.0362991581329936	0.131852888340979	0.95	median	hdci
15	Male	Control	0.25	0.390167077521393	0.193274217634852	0.598427386683169	0.95	median	hdci
16	Male	Control	0.75	0.290619041054009	0.126459805940995	0.461509621507914	0.95	median	hdci
17	Male	Control	1.25	0.324695952867798	0.164169787246229	0.478841854320369	0.95	median	hdci
18	Male	Control	1.75	0.335102420968014	0.183469269635699	0.482320782542713	0.95	median	hdci
19	Male	Control	2.25	0.340110920431319	0.191826837156481	0.481332126920009	0.95	median	hdci
20	Male	Control	2.75	0.355928852910194	0.210733969608542	0.499037876095325	0.95	median	hdci
21	Male	Exercise	0.25	0.0276939884905038	-0.140665026935313	0.191514906129119	0.95	median	hdci
22	Male	Exercise	0.75	0.00967331594443516	-0.118346580376152	0.140388143313171	0.95	median	hdci
23	Male	Exercise	1.25	0.0802402273454706	-0.0446280005309125	0.213648868038746	0.95	median	hdci
24	Male	Exercise	1.75	0.02585772465643	-0.0758623695426382	0.132105684517372	0.95	median	hdci
25	Male	Exercise	2.25	0.0407278658753011	-0.0591479029461509	0.141678222609979	0.95	median	hdci
26	Male	Exercise	2.75	0.0608697234843424	-0.038352753141297	0.165758282161087	0.95	median	hdci
