# Supplementary material for: Measurements of damage and repair of binary health attributes in aging mice and humans reveal that robustness and resilience decrease with age, operate over broad timescales, and are affected differently by interventions
Source: eLife. 2022 Nov 21;11:e77632. doi: 10.7554/eLife.77632 (PMC9725749; doi:10.7554/eLife.77632)
Supplement: Figure 4—source data 1. [file elife-77632-fig4-data1.zip › figure4/mouse1_repair_rate_slope.csv]

	sex	treatment	age	lambda_r	.lower	.upper	.width	.point	.interval
1	F	Control	0.5	-0.85195018407266	-1.27336608546178	-0.449665857985262	0.95	median	hdci
2	F	Control	1.5	-0.819484219870967	-1.21381863233415	-0.421717000249269	0.95	median	hdci
3	F	Control	2.5	-0.80723315475695	-1.18587610328439	-0.426323680302468	0.95	median	hdci
4	F	Control	3.5	-0.808675588385907	-1.18945757059579	-0.44144562488122	0.95	median	hdci
5	F	Control	4.5	-0.80321226776098	-1.17767881146293	-0.439629693888875	0.95	median	hdci
6	F	Enalapril	0.5	-0.40583642929444	-0.656274927557637	-0.172910772894245	0.95	median	hdci
7	F	Enalapril	1.5	-0.383753752429746	-0.617502937048413	-0.153880220763838	0.95	median	hdci
8	F	Enalapril	2.5	-0.401217069868484	-0.631614990461367	-0.173068874259141	0.95	median	hdci
9	F	Enalapril	3.5	-0.382957193395062	-0.612027597324415	-0.15763285622509	0.95	median	hdci
10	F	Enalapril	4.5	-0.379760278212696	-0.612284900408235	-0.156533210532456	0.95	median	hdci
11	M	Control	0.5	-0.441553587844386	-0.590107836676771	-0.287072940561322	0.95	median	hdci
12	M	Control	1.5	-0.422157645447414	-0.56375341244279	-0.279707668703861	0.95	median	hdci
13	M	Control	2.5	-0.408356118798787	-0.543204349324559	-0.267716752383101	0.95	median	hdci
14	M	Control	3.5	-0.416595264674943	-0.557464953401126	-0.278448058428099	0.95	median	hdci
15	M	Control	4.5	-0.40493710203245	-0.538050243130439	-0.266054961954552	0.95	median	hdci
16	M	Control	5.5	-0.407336600001671	-0.541021951656932	-0.271851816981118	0.95	median	hdci
17	M	Control	6.5	-0.411892151735176	-0.549449708147274	-0.270809066396591	0.95	median	hdci
18	M	Control	7.5	-0.404499273405638	-0.536019282368201	-0.268956946083519	0.95	median	hdci
19	M	Control	8.5	-0.402043284038816	-0.534346003930147	-0.262527274233107	0.95	median	hdci
20	M	Enalapril	0.5	-0.273811078915586	-0.383085871603242	-0.169661336811624	0.95	median	hdci
21	M	Enalapril	1.5	-0.273521352653951	-0.381801922767787	-0.172531796290212	0.95	median	hdci
22	M	Enalapril	2.5	-0.259605808983147	-0.361863965184277	-0.156571225175966	0.95	median	hdci
23	M	Enalapril	3.5	-0.268903050281822	-0.371991864881184	-0.166771449037609	0.95	median	hdci
24	M	Enalapril	4.5	-0.25497906851848	-0.355004872176521	-0.15542238528688	0.95	median	hdci
25	M	Enalapril	5.5	-0.254053445139736	-0.354154851978236	-0.157093982468411	0.95	median	hdci
26	M	Enalapril	6.5	-0.271952736929028	-0.37430444137985	-0.16785635075537	0.95	median	hdci
27	M	Enalapril	7.5	-0.25124821322375	-0.350987787212197	-0.155447620547327	0.95	median	hdci
28	M	Enalapril	8.5	-0.277043718522951	-0.377346413489633	-0.177577321227064	0.95	median	hdci
29	M	Enalapril	9.5	-0.271463786521455	-0.381944890846814	-0.158294146510168	0.95	median	hdci
