# Supplementary material for: Measurements of damage and repair of binary health attributes in aging mice and humans reveal that robustness and resilience decrease with age, operate over broad timescales, and are affected differently by interventions
Source: eLife. 2022 Nov 21;11:e77632. doi: 10.7554/eLife.77632 (PMC9725749; doi:10.7554/eLife.77632)
Supplement: Figure 4—source data 1. [file elife-77632-fig4-data1.zip › figure4/mouse1_damage_rate_slope_significance.csv]

	sex	treatment	age	diff	.lower	.upper	.width	.point	.interval	significance
1	F	Control	0.5	-0.140935671331241	-0.431505400241903	0.138733650375875	0.95	median	hdci
2	F	Control	1.5	-0.0912645209186511	-0.391525568199975	0.212562656059977	0.95	median	hdci
3	F	Control	2.5	-0.205782321631994	-0.499444429377675	0.0667187843249112	0.95	median	hdci
4	F	Control	3.5	-0.113284870229342	-0.390730736973168	0.166558162503583	0.95	median	hdci
5	F	Control	4.5	-0.203487439652566	-0.480443729402218	0.0832348578923059	0.95	median	hdci
6	M	Control	0.5	-0.132471951834901	-0.306580520895164	0.0403052465727354	0.95	median	hdci
7	M	Control	1.5	-0.0842036852597172	-0.260991321878552	0.0887809029012061	0.95	median	hdci
8	M	Control	2.5	-0.129972024844185	-0.301853668732272	0.0442547945509194	0.95	median	hdci
9	M	Control	3.5	-0.102192384020465	-0.281157430363026	0.0685786618745721	0.95	median	hdci
10	M	Control	4.5	-0.140961318979483	-0.319920175379596	0.0266723968080221	0.95	median	hdci
11	M	Control	5.5	-0.121982141539075	-0.298748830648189	0.0497802262462497	0.95	median	hdci
12	M	Control	6.5	-0.0790763428140885	-0.259856850045967	0.106499824548694	0.95	median	hdci
13	M	Control	7.5	-0.128809183443687	-0.307401509587568	0.0397112776360518	0.95	median	hdci
14	M	Control	8.5	-0.133417360107008	-0.307278781574379	0.0419204701079892	0.95	median	hdci
