# Supplementary material for: Measurements of damage and repair of binary health attributes in aging mice and humans reveal that robustness and resilience decrease with age, operate over broad timescales, and are affected differently by interventions
Source: eLife. 2022 Nov 21;11:e77632. doi: 10.7554/eLife.77632 (PMC9725749; doi:10.7554/eLife.77632)
Supplement: Figure 4—source data 1. [file elife-77632-fig4-data1.zip › figure4/meta.txt]

curvature_interventions files give the mean values of Frailty Index curvature from the models.

curvature_interventions_significance files give the significance of the difference in curvature between treatment groups.

rate_slope files give the mean slope of repair and damage rates from the models.

rate_slope_significance files give the significance of the difference in slope between treatment groups.
