# Supplementary material for: Measurements of damage and repair of binary health attributes in aging mice and humans reveal that robustness and resilience decrease with age, operate over broad timescales, and are affected differently by interventions
Source: eLife. 2022 Nov 21;11:e77632. doi: 10.7554/eLife.77632 (PMC9725749; doi:10.7554/eLife.77632)
Supplement: Figure 4—figure supplement 1—source data 1. [file elife-77632-fig4-figsupp1-data1.zip › figure4_supplement1/mouse1_binned_data_interventions.csv]

	time.bin	treatment	sex	mean.damage	mean.repair	mean.f	se.repair	se.damage	se.f	repair.num	damage.num	f.num	age	lower.repair	upper.repair	lower.damage	upper.damage	lower.f	upper.f
1	0.5	Control	F	0.0681785528532051	0.294708138346171	0.180831265508685	0.0380997083495006	0.00705864736042843	0.0111312174368092	26	26	26	0.5	0.25660842999667	0.332807846695672	0.0611199054927766	0.0752372002136335	0.169700048071876	0.191962482945494
2	0.5	Control	M	0.0628828485162806	0.31384265719391	0.162826420890937	0.0402601459816341	0.00786703447984633	0.0133400874467343	21	21	21	0.5	0.273582511212276	0.354102803175544	0.0550158140364343	0.0707498829961269	0.149486333444203	0.176166508337671
3	0.5	Enalapril	F	0.057113159772139	0.309010337738816	0.182258064516129	0.0245174808764884	0.00696772876276437	0.00937291287104282	30	30	30	0.5	0.284492856862328	0.333527818615304	0.0501454310093746	0.0640808885349033	0.172885151645086	0.191630977387172
4	0.5	Enalapril	M	0.0667915974854866	0.319414252356078	0.166308243727599	0.0244628359557581	0.00543520283694366	0.00806976405041571	45	45	45	0.5	0.29495141640032	0.343877088311836	0.0613563946485429	0.0722268003224303	0.158238479677183	0.174378007778014
5	1.5	Control	F	0.0899985847726728	0.219877131508201	0.217741935483871	0.0556234421994284	0.0116921390748545	0.0115309734352297	10	10	10	1.5	0.164253689308772	0.275500573707629	0.0783064456978183	0.101690723847527	0.206210962048641	0.229272908919101
6	1.5	Control	M	0.0757131154403141	0.445332030954738	0.164112903225806	0.098839402304252	0.0113607830330719	0.00960062555581861	20	20	20	1.5	0.346492628650486	0.54417143325899	0.0643523324072422	0.087073898473386	0.154512277669988	0.173713528781625
7	1.5	Enalapril	F	0.0796944826445646	0.212650588116872	0.183467741935484	0.0403843858646389	0.0076145964898033	0.0110059226322227	16	16	16	1.5	0.172266202252233	0.253034973981511	0.0720798861547614	0.0873090791343679	0.172461819303261	0.194473664567707
8	1.5	Enalapril	M	0.0872721168452135	0.428551649001981	0.160752688172043	0.0655430983897243	0.0125983584111489	0.0103024963741234	30	30	30	1.5	0.363008550612257	0.494094747391705	0.0746737584340647	0.0998704752563624	0.15045019179792	0.171055184546166
9	2.5	Control	F	0.0930170050970689	0.244709238529265	0.203405017921147	0.0248980985220965	0.0120664131632399	0.0179448504427246	18	18	18	2.5	0.219811140007168	0.269607337051361	0.080950591933829	0.105083418260309	0.185460167478422	0.221349868363872
10	2.5	Control	M	0.0491515488973045	0.252347879513095	0.172043010752688	0.0541725352042859	0.00794035783921759	0.0167876290279527	9	9	9	2.5	0.198175344308809	0.306520414717381	0.0412111910580869	0.0570919067365221	0.155255381724735	0.188830639780641
11	2.5	Enalapril	F	0.0740786993738195	0.302187494835748	0.182027649769585	0.0362471963549304	0.00645561843685036	0.0134090032828235	21	21	21	2.5	0.265940298480818	0.338434691190679	0.0676230809369691	0.0805343178106698	0.168618646486762	0.195436653052409
12	2.5	Enalapril	M	0.0651286551816314	0.256625696563976	0.185099846390169	0.0274788074565494	0.00834248472696537	0.0125611850565575	21	21	21	2.5	0.229146889107427	0.284104504020526	0.056786170454666	0.0734711399085968	0.172538661333612	0.197661031446726
13	3.5	Control	F	0.0718286263633725	0.192749731489438	0.202380952380952	0.0321452664002903	0.0103164173408027	0.0138446053237811	21	21	21	3.5	0.160604465089148	0.224894997889729	0.0615122090225698	0.0821450437041752	0.188536347057171	0.216225557704733
14	3.5	Control	M	0.0719307181554834	0.275134391383559	0.165322580645161	0.0449172906958459	0.0117229333208977	0.0130625903937802	14	14	14	3.5	0.230217100687713	0.320051682079405	0.0602077848345857	0.0836536514763811	0.152259990251381	0.178385171038942
15	3.5	Enalapril	F	0.0708291987050495	0.146314660992953	0.193123938879457	0.0255116256066924	0.0117999894391453	0.014613187700821	19	19	19	3.5	0.12080303538626	0.171826286599645	0.0590292092659042	0.0826291881441949	0.178510751178636	0.207737126580278
16	3.5	Enalapril	M	0.0513751551619614	0.375195682215785	0.186185133239832	0.0307128865565607	0.00859594683038334	0.0140499272813697	23	23	23	3.5	0.344482795659225	0.405908568772346	0.042779208331578	0.0599711019923447	0.172135205958462	0.200235060521201
17	4.5	Control	F	0.0943451083270926	0.0382844932137105	0.249193548387097	0.0198230071525248	0.0122301328922286	0.025628023398312	10	10	10	4.5	0.0184614860611857	0.0581075003662354	0.082114975434864	0.106575241219321	0.223565524988785	0.274821571785409
18	4.5	Control	M	0.0716965873142047	0.260256961324418	0.190860215053763	0.0332060516187407	0.0106069775185055	0.0162608655854307	12	12	12	4.5	0.227050909705677	0.293463012943159	0.0610896097956993	0.0823035648327102	0.174599349468333	0.207121080639194
19	4.5	Enalapril	F	0.0565267894683349	0.303885999986063	0.226344086021505	0.0538775310076084	0.0117478197254198	0.0158475176333599	15	15	15	4.5	0.250008468978454	0.357763530993671	0.0447789697429151	0.0682746091937547	0.210496568388145	0.242191603654865
20	4.5	Enalapril	M	0.0486086840042352	0.241790758385643	0.166900420757363	0.021866933011983	0.00715821737789522	0.0100822041712826	23	23	23	4.5	0.21992382537366	0.263657691397626	0.04145046662634	0.0557669013821304	0.156818216586081	0.176982624928646
21	5.5	Control	F	NA	NA	0.258064516129032	NA	NA	0.0333809926371514	6	6	6	5.5	NA	NA	NA	NA	0.224683523491881	0.291445508766184
22	5.5	Control	M	0.0600952870939169	0.19111274490803	0.196029776674938	0.0243458089491735	0.00656708115009566	0.00853588397045091	13	13	13	5.5	0.166766935958857	0.215458553857204	0.0535282059438213	0.0666623682440126	0.187493892704487	0.204565660645389
23	5.5	Enalapril	F	NA	NA	0.193548387096774	NA	NA	0.00975868337908837	8	8	8	5.5	NA	NA	NA	NA	0.183789703717686	0.203307070475863
24	5.5	Enalapril	M	0.060433158546179	0.172679711419211	0.167434715821813	0.0215034650773419	0.00759479069470826	0.0123301196204278	21	21	21	5.5	0.15117624634187	0.194183176496553	0.0528383678514708	0.0680279492408873	0.155104596201385	0.17976483544224
25	6.5	Control	M	0.134205052218328	0.211545628495676	0.189516129032258	0.0592495107833015	0.0234225272841753	0.0077211863528737	6	6	6	6.5	0.152296117712375	0.270795139278978	0.110782524934153	0.157627579502504	0.181794942679384	0.197237315385132
26	6.5	Enalapril	M	0.167897390427124	0.321882994466762	0.208781362007168	0.05426905436996	0.0798717362435017	0.0225487984447341	9	9	9	6.5	0.267613940096802	0.376152048836722	0.0880256541836227	0.247769126670626	0.186232563562434	0.231330160451903
27	7.5	Control	M	0.0914007566642168	0.181705643163963	0.244781783681214	0.0275399198444794	0.0126656200928444	0.0110847452045047	17	17	17	7.5	0.154165723319484	0.209245563008442	0.0787351365713725	0.104066376757061	0.23369703847671	0.255866528885719
28	7.5	Enalapril	M	0.0807730209287279	0.195889467378028	0.196908602150538	0.0201942495791421	0.00707255972193796	0.00892361489696827	36	36	36	7.5	0.175695217798886	0.21608371695717	0.0737004612067899	0.0878455806506658	0.187984987253569	0.205832217047506
29	8.5	Control	M	0.171377942655065	0.235147703988178	0.256989247311828	0.0264223949377593	0.0768620859410056	0.0109863250298194	15	15	15	8.5	0.208725309050419	0.261570098925937	0.0945158567140593	0.248240028596071	0.246002922282009	0.267975572341647
30	8.5	Enalapril	M	0.117868411640817	0.20316649637281	0.223886328725038	0.0287374976523485	0.0307525111397791	0.00752629390475645	21	21	21	8.5	0.174428998720462	0.231903994025159	0.0871159005010374	0.148620922780596	0.216360034820282	0.231412622629795
31	9.5	Control	M	NA	NA	0.292626728110599	NA	NA	0.0350073738097644	7	7	7	9.5	NA	NA	NA	NA	0.257619354300835	0.327634101920364
32	9.5	Enalapril	M	0.087229374416433	0.129941387559808	0.252304147465438	0.0130968608189682	0.00613387991297333	0.0258284392581371	14	14	14	9.5	0.11684452674084	0.143038248378776	0.0810954945034597	0.0933632543294063	0.226475708207301	0.278132586723575
33	10.5	Control	M	NA	NA	0.266129032258065	NA	NA	0.00806451612903225	2	2	2	10.5	NA	NA	NA	NA	0.258064516129032	0.274193548387097
34	10.5	Enalapril	M	NA	NA	0.221774193548387	NA	NA	0.0120967741935484	2	2	2	10.5	NA	NA	NA	NA	0.209677419354839	0.233870967741935
