# Supplementary material for: Measurements of damage and repair of binary health attributes in aging mice and humans reveal that robustness and resilience decrease with age, operate over broad timescales, and are affected differently by interventions
Source: eLife. 2022 Nov 21;11:e77632. doi: 10.7554/eLife.77632 (PMC9725749; doi:10.7554/eLife.77632)
Supplement: Figure 4—figure supplement 1—source data 1. [file elife-77632-fig4-figsupp1-data1.zip › figure4_supplement1/mouse1_repair_rate_interventions.csv]

	sex	treatment	age	.draw	lambda_r
1	F	Control	0.5	31	0.32018406898049
2	F	Control	0.5	78	0.281442333908723
3	F	Control	0.5	382	0.29791220501779
4	F	Control	0.5	857	0.33351252996545
5	F	Control	0.5	1029	0.334358409602811
6	F	Control	0.5	1127	0.311219727429285
7	F	Control	0.5	1180	0.326778575826384
8	F	Control	0.5	1350	0.289271427608129
9	F	Control	0.5	1458	0.337835012015269
10	F	Control	0.5	1642	0.276661614496832
11	F	Control	0.5	1706	0.327548257635655
12	F	Control	0.5	2005	0.282257580858271
13	F	Control	0.5	2978	0.285764090421274
14	F	Control	0.5	3214	0.330249657368117
15	F	Control	0.5	3346	0.294790455670914
16	F	Control	0.5	3703	0.269060524942698
17	F	Control	0.5	3763	0.312763398260545
18	F	Control	0.5	3917	0.296894222343033
19	F	Control	0.5	3969	0.280449370218163
20	F	Control	0.5	4634	0.306065910486773
21	F	Control	0.5	4673	0.274568121826636
22	F	Control	0.5	5526	0.296887571123036
23	F	Control	0.5	5540	0.330835820652455
24	F	Control	0.5	5669	0.302229492050097
25	F	Control	0.5	5677	0.312082832709053
26	F	Control	0.5	5748	0.311516694170431
27	F	Control	0.5	5959	0.312673903262845
28	F	Control	0.5	5972	0.300246757381663
29	F	Control	0.5	5994	0.290640522804628
30	F	Control	0.5	6324	0.314414451883507
31	F	Control	0.5	7000	0.315983462484255
32	F	Control	0.5	7068	0.316869601243234
33	F	Control	0.5	7119	0.312717412634081
34	F	Control	0.5	7290	0.309055075714286
35	F	Control	0.5	7476	0.349125820511513
36	F	Control	0.5	7527	0.314260232912894
37	F	Control	0.5	8331	0.305591858139936
38	F	Control	0.5	10166	0.321264358721585
39	F	Control	0.5	10550	0.321898998573203
40	F	Control	0.5	10584	0.316593659338506
41	F	Control	0.5	10650	0.319575743288285
42	F	Control	0.5	10784	0.318841980274731
43	F	Control	0.5	11128	0.309150492687579
44	F	Control	0.5	11479	0.290365518079216
45	F	Control	0.5	11723	0.285197785578788
46	F	Control	0.5	12250	0.314964722028352
47	F	Control	0.5	12282	0.311259506551709
48	F	Control	0.5	12316	0.298153860847855
49	F	Control	0.5	12364	0.314897038449538
50	F	Control	0.5	12715	0.296176963208629
51	F	Control	0.5	12936	0.299879893055008
52	F	Control	0.5	12977	0.305394476881406
53	F	Control	0.5	13018	0.303201806226298
54	F	Control	0.5	13114	0.283971975628246
55	F	Control	0.5	13454	0.309047105571725
56	F	Control	0.5	14383	0.295335010910603
57	F	Control	0.5	14773	0.350119397440863
58	F	Control	0.5	14826	0.304927562936954
59	F	Control	0.5	14935	0.308197915230575
60	F	Control	0.5	15154	0.325256748839489
61	F	Control	0.5	15488	0.30931829706438
62	F	Control	0.5	15521	0.305216824221369
63	F	Control	0.5	15601	0.330757349612513
64	F	Control	0.5	15976	0.311324902458164
65	F	Control	0.5	16226	0.275230683930415
66	F	Control	0.5	16482	0.309633766495331
67	F	Control	0.5	16574	0.294569386669182
68	F	Control	0.5	16732	0.30817797024234
69	F	Control	0.5	17068	0.28303025945276
70	F	Control	0.5	17151	0.340387255961948
71	F	Control	0.5	17325	0.271744626329269
72	F	Control	0.5	17412	0.363451119092196
73	F	Control	0.5	17637	0.325264265445871
74	F	Control	0.5	17867	0.309213121273081
75	F	Control	0.5	18037	0.342290366358089
76	F	Control	0.5	18130	0.307072332179268
77	F	Control	0.5	18628	0.286986587310809
78	F	Control	0.5	18859	0.298725274384984
79	F	Control	0.5	18867	0.314558314308626
80	F	Control	0.5	18921	0.336265939134277
81	F	Control	0.5	18991	0.289913839957954
82	F	Control	0.5	19149	0.287207683986548
83	F	Control	0.5	19875	0.289502590145539
84	F	Control	0.5	20398	0.345495795039378
85	F	Control	0.5	20546	0.317728123480565
86	F	Control	0.5	20759	0.324231557433122
87	F	Control	0.5	21104	0.317666488249238
88	F	Control	0.5	22032	0.300819278237658
89	F	Control	0.5	22188	0.356052350376452
90	F	Control	0.5	22574	0.334243577440884
91	F	Control	0.5	22658	0.292402552064653
92	F	Control	0.5	22783	0.320482428294282
93	F	Control	0.5	22965	0.304602936207636
94	F	Control	0.5	22975	0.292270221329516
95	F	Control	0.5	23110	0.298321922496325
96	F	Control	0.5	23157	0.295257073629248
97	F	Control	0.5	23310	0.306340336864517
98	F	Control	0.5	23394	0.330942436731915
99	F	Control	0.5	23485	0.306592094295455
100	F	Control	0.5	23739	0.315481102245222
101	F	Control	1.5	31	0.264098168242158
102	F	Control	1.5	78	0.24543571054258
103	F	Control	1.5	382	0.249171771714828
104	F	Control	1.5	857	0.268493328510633
105	F	Control	1.5	1029	0.273193246177379
106	F	Control	1.5	1127	0.262876758218079
107	F	Control	1.5	1180	0.279845344001018
108	F	Control	1.5	1350	0.242807420574147
109	F	Control	1.5	1458	0.291029942132468
110	F	Control	1.5	1642	0.222708181714778
111	F	Control	1.5	1706	0.25853448842237
112	F	Control	1.5	2005	0.24282384729194
113	F	Control	1.5	2978	0.24759940448998
114	F	Control	1.5	3214	0.285291412208496
115	F	Control	1.5	3346	0.243908373093437
116	F	Control	1.5	3703	0.244103256130527
117	F	Control	1.5	3763	0.258712752217795
118	F	Control	1.5	3917	0.247248332974174
119	F	Control	1.5	3969	0.241750537214628
120	F	Control	1.5	4634	0.246319861323445
121	F	Control	1.5	4673	0.250447240245432
122	F	Control	1.5	5526	0.261681138132974
123	F	Control	1.5	5540	0.281902887778053
124	F	Control	1.5	5669	0.275590791144209
125	F	Control	1.5	5677	0.253787454614912
126	F	Control	1.5	5748	0.258247209268667
127	F	Control	1.5	5959	0.258133732645257
128	F	Control	1.5	5972	0.245726892464814
129	F	Control	1.5	5994	0.24584097548119
130	F	Control	1.5	6324	0.262525334488184
131	F	Control	1.5	7000	0.223911886190974
132	F	Control	1.5	7068	0.266040517567294
133	F	Control	1.5	7119	0.238433837759789
134	F	Control	1.5	7290	0.270661459603646
135	F	Control	1.5	7476	0.276159253243233
136	F	Control	1.5	7527	0.287022888663908
137	F	Control	1.5	8331	0.256565184401713
138	F	Control	1.5	10166	0.270068294923609
139	F	Control	1.5	10550	0.255642712633826
140	F	Control	1.5	10584	0.300627107316384
141	F	Control	1.5	10650	0.252395559300387
142	F	Control	1.5	10784	0.285245895677209
143	F	Control	1.5	11128	0.26091281033198
144	F	Control	1.5	11479	0.254256494641121
145	F	Control	1.5	11723	0.245207230634528
146	F	Control	1.5	12250	0.233912770172082
147	F	Control	1.5	12282	0.246138939792013
148	F	Control	1.5	12316	0.256093988993352
149	F	Control	1.5	12364	0.274910457986076
150	F	Control	1.5	12715	0.255942374231524
151	F	Control	1.5	12936	0.26141728784583
152	F	Control	1.5	12977	0.244998516719953
153	F	Control	1.5	13018	0.254527243338915
154	F	Control	1.5	13114	0.258282409520307
155	F	Control	1.5	13454	0.255096627046895
156	F	Control	1.5	14383	0.241044377656347
157	F	Control	1.5	14773	0.271217786355139
158	F	Control	1.5	14826	0.244894062622726
159	F	Control	1.5	14935	0.262162634371837
160	F	Control	1.5	15154	0.26850298364112
161	F	Control	1.5	15488	0.246597752373372
162	F	Control	1.5	15521	0.253346349801758
163	F	Control	1.5	15601	0.271594372634925
164	F	Control	1.5	15976	0.277244166184195
165	F	Control	1.5	16226	0.257341515162219
166	F	Control	1.5	16482	0.252865054980808
167	F	Control	1.5	16574	0.241260089446914
168	F	Control	1.5	16732	0.278181622740648
169	F	Control	1.5	17068	0.266437685200295
170	F	Control	1.5	17151	0.271550206630233
171	F	Control	1.5	17325	0.248741305488334
172	F	Control	1.5	17412	0.275416786905967
173	F	Control	1.5	17637	0.291155970305713
174	F	Control	1.5	17867	0.237554061115659
175	F	Control	1.5	18037	0.251824609466779
176	F	Control	1.5	18130	0.250270577049828
177	F	Control	1.5	18628	0.239388820050836
178	F	Control	1.5	18859	0.265372891260766
179	F	Control	1.5	18867	0.23677553318449
180	F	Control	1.5	18921	0.251344917247533
181	F	Control	1.5	18991	0.257721737789372
182	F	Control	1.5	19149	0.24080561566569
183	F	Control	1.5	19875	0.271858848403409
184	F	Control	1.5	20398	0.277787941696068
185	F	Control	1.5	20546	0.261307605896894
186	F	Control	1.5	20759	0.253395171807107
187	F	Control	1.5	21104	0.275177016146205
188	F	Control	1.5	22032	0.244916449233188
189	F	Control	1.5	22188	0.293404464875894
190	F	Control	1.5	22574	0.296242041829918
191	F	Control	1.5	22658	0.2733486641711
192	F	Control	1.5	22783	0.256754117340866
193	F	Control	1.5	22965	0.261906184693171
194	F	Control	1.5	22975	0.245379401595247
195	F	Control	1.5	23110	0.241021382020463
196	F	Control	1.5	23157	0.239768390361992
197	F	Control	1.5	23310	0.243226210566639
198	F	Control	1.5	23394	0.26732044890952
199	F	Control	1.5	23485	0.246244905284433
200	F	Control	1.5	23739	0.264238518930026
201	F	Control	2.5	31	0.179769014159606
202	F	Control	2.5	78	0.18705537820255
203	F	Control	2.5	382	0.170623805662254
204	F	Control	2.5	857	0.177518008217592
205	F	Control	2.5	1029	0.186465654581553
206	F	Control	2.5	1127	0.188034307259483
207	F	Control	2.5	1180	0.183925197096494
208	F	Control	2.5	1350	0.164538526894092
209	F	Control	2.5	1458	0.180739752013631
210	F	Control	2.5	1642	0.152061138275122
211	F	Control	2.5	1706	0.176543874859651
212	F	Control	2.5	2005	0.185940869947861
213	F	Control	2.5	2978	0.179470110143992
214	F	Control	2.5	3214	0.189367661588586
215	F	Control	2.5	3346	0.175420285466741
216	F	Control	2.5	3703	0.166023523076402
217	F	Control	2.5	3763	0.183692029747501
218	F	Control	2.5	3917	0.189716842771444
219	F	Control	2.5	3969	0.169730072330858
220	F	Control	2.5	4634	0.169362873369388
221	F	Control	2.5	4673	0.152448764498022
222	F	Control	2.5	5526	0.190497540671983
223	F	Control	2.5	5540	0.19635009238138
224	F	Control	2.5	5669	0.20361919966501
225	F	Control	2.5	5677	0.18165820778395
226	F	Control	2.5	5748	0.197758785501467
227	F	Control	2.5	5959	0.201584057473486
228	F	Control	2.5	5972	0.160069593108241
229	F	Control	2.5	5994	0.170938381739638
230	F	Control	2.5	6324	0.173628273861377
231	F	Control	2.5	7000	0.154823752760241
232	F	Control	2.5	7068	0.201372146695816
233	F	Control	2.5	7119	0.189368650406799
234	F	Control	2.5	7290	0.201531044636845
235	F	Control	2.5	7476	0.18737486566118
236	F	Control	2.5	7527	0.192558714691806
237	F	Control	2.5	8331	0.179625922424547
238	F	Control	2.5	10166	0.192960559664017
239	F	Control	2.5	10550	0.18318161608137
240	F	Control	2.5	10584	0.19691065711922
241	F	Control	2.5	10650	0.182751980872824
242	F	Control	2.5	10784	0.189325520443744
243	F	Control	2.5	11128	0.186740219722422
244	F	Control	2.5	11479	0.168801419117701
245	F	Control	2.5	11723	0.184264865568165
246	F	Control	2.5	12250	0.178086521968299
247	F	Control	2.5	12282	0.178649477424308
248	F	Control	2.5	12316	0.188726373116535
249	F	Control	2.5	12364	0.194167795639303
250	F	Control	2.5	12715	0.179673203494475
251	F	Control	2.5	12936	0.183278956735012
252	F	Control	2.5	12977	0.187804589589965
253	F	Control	2.5	13018	0.182835907208281
254	F	Control	2.5	13114	0.188705751497156
255	F	Control	2.5	13454	0.16258492853798
256	F	Control	2.5	14383	0.174699980691651
257	F	Control	2.5	14773	0.19631670081823
258	F	Control	2.5	14826	0.16783269947974
259	F	Control	2.5	14935	0.181027640515874
260	F	Control	2.5	15154	0.182923074549293
261	F	Control	2.5	15488	0.161910347138465
262	F	Control	2.5	15521	0.176873259355044
263	F	Control	2.5	15601	0.188254266217321
264	F	Control	2.5	15976	0.165673069973511
265	F	Control	2.5	16226	0.155837825678901
266	F	Control	2.5	16482	0.170823590860646
267	F	Control	2.5	16574	0.188207696781783
268	F	Control	2.5	16732	0.192088635444719
269	F	Control	2.5	17068	0.174096330797011
270	F	Control	2.5	17151	0.181894427716858
271	F	Control	2.5	17325	0.181562799175397
272	F	Control	2.5	17412	0.17968466249975
273	F	Control	2.5	17637	0.188694809718339
274	F	Control	2.5	17867	0.181785823247561
275	F	Control	2.5	18037	0.185955692713411
276	F	Control	2.5	18130	0.186228902411261
277	F	Control	2.5	18628	0.17803991427545
278	F	Control	2.5	18859	0.170873811131844
279	F	Control	2.5	18867	0.158937891926697
280	F	Control	2.5	18921	0.165131258850554
281	F	Control	2.5	18991	0.201140783782707
282	F	Control	2.5	19149	0.167320001080211
283	F	Control	2.5	19875	0.170358287258233
284	F	Control	2.5	20398	0.182190008262752
285	F	Control	2.5	20546	0.185168015279185
286	F	Control	2.5	20759	0.168412558544467
287	F	Control	2.5	21104	0.18118082831278
288	F	Control	2.5	22032	0.193062046963679
289	F	Control	2.5	22188	0.187738424186244
290	F	Control	2.5	22574	0.193107273831978
291	F	Control	2.5	22658	0.206027945898993
292	F	Control	2.5	22783	0.176965261130736
293	F	Control	2.5	22965	0.180289764586138
294	F	Control	2.5	22975	0.165731269427435
295	F	Control	2.5	23110	0.171153285206088
296	F	Control	2.5	23157	0.170421918978928
297	F	Control	2.5	23310	0.164573888246602
298	F	Control	2.5	23394	0.189445387508838
299	F	Control	2.5	23485	0.171532242728812
300	F	Control	2.5	23739	0.192871813609107
301	F	Control	3.5	31	0.178193682495032
302	F	Control	3.5	78	0.177474379172075
303	F	Control	3.5	382	0.163940852463956
304	F	Control	3.5	857	0.167063970084418
305	F	Control	3.5	1029	0.186505358497837
306	F	Control	3.5	1127	0.179720460810352
307	F	Control	3.5	1180	0.186576630821372
308	F	Control	3.5	1350	0.15788735764072
309	F	Control	3.5	1458	0.170976205863432
310	F	Control	3.5	1642	0.143089280434692
311	F	Control	3.5	1706	0.165308541673581
312	F	Control	3.5	2005	0.19421175478301
313	F	Control	3.5	2978	0.172718725969208
314	F	Control	3.5	3214	0.189009219101743
315	F	Control	3.5	3346	0.159176354463692
316	F	Control	3.5	3703	0.172498995177587
317	F	Control	3.5	3763	0.17596955906175
318	F	Control	3.5	3917	0.191984838635688
319	F	Control	3.5	3969	0.177288660559782
320	F	Control	3.5	4634	0.148369891540526
321	F	Control	3.5	4673	0.159928945369437
322	F	Control	3.5	5526	0.17875540319876
323	F	Control	3.5	5540	0.196640436080789
324	F	Control	3.5	5669	0.217370523534633
325	F	Control	3.5	5677	0.162952248711313
326	F	Control	3.5	5748	0.180787004247676
327	F	Control	3.5	5959	0.189196066840119
328	F	Control	3.5	5972	0.148768534296189
329	F	Control	3.5	5994	0.138365037113587
330	F	Control	3.5	6324	0.168891284424997
331	F	Control	3.5	7000	0.139403127354135
332	F	Control	3.5	7068	0.189868031223331
333	F	Control	3.5	7119	0.1774048934638
334	F	Control	3.5	7290	0.203729265699324
335	F	Control	3.5	7476	0.174724253047318
336	F	Control	3.5	7527	0.199260865703186
337	F	Control	3.5	8331	0.160865909462
338	F	Control	3.5	10166	0.180766409240511
339	F	Control	3.5	10550	0.171437263517703
340	F	Control	3.5	10584	0.193992910895033
341	F	Control	3.5	10650	0.164729255145686
342	F	Control	3.5	10784	0.205347209311577
343	F	Control	3.5	11128	0.174690063463002
344	F	Control	3.5	11479	0.17103394241309
345	F	Control	3.5	11723	0.181259586076382
346	F	Control	3.5	12250	0.160094851523817
347	F	Control	3.5	12282	0.16108318198664
348	F	Control	3.5	12316	0.190368221704908
349	F	Control	3.5	12364	0.202393474482147
350	F	Control	3.5	12715	0.175589563909989
351	F	Control	3.5	12936	0.173456794191195
352	F	Control	3.5	12977	0.177717934339912
353	F	Control	3.5	13018	0.159526465956933
354	F	Control	3.5	13114	0.177401164744178
355	F	Control	3.5	13454	0.165789559592987
356	F	Control	3.5	14383	0.170825973642008
357	F	Control	3.5	14773	0.180297850264014
358	F	Control	3.5	14826	0.160733315805221
359	F	Control	3.5	14935	0.170749891712296
360	F	Control	3.5	15154	0.177270802879023
361	F	Control	3.5	15488	0.161043792782736
362	F	Control	3.5	15521	0.161684208608047
363	F	Control	3.5	15601	0.16483825310615
364	F	Control	3.5	15976	0.162521632361645
365	F	Control	3.5	16226	0.155412690075607
366	F	Control	3.5	16482	0.164447782953746
367	F	Control	3.5	16574	0.189352975718486
368	F	Control	3.5	16732	0.173699527217025
369	F	Control	3.5	17068	0.171279396130577
370	F	Control	3.5	17151	0.166021155009043
371	F	Control	3.5	17325	0.174420663281709
372	F	Control	3.5	17412	0.171322051618116
373	F	Control	3.5	17637	0.185723430888549
374	F	Control	3.5	17867	0.166630868058127
375	F	Control	3.5	18037	0.163783695992137
376	F	Control	3.5	18130	0.16921630561235
377	F	Control	3.5	18628	0.160473773697761
378	F	Control	3.5	18859	0.168812527710086
379	F	Control	3.5	18867	0.137153316145616
380	F	Control	3.5	18921	0.151871080091619
381	F	Control	3.5	18991	0.171357190969622
382	F	Control	3.5	19149	0.164218468588176
383	F	Control	3.5	19875	0.171707858420529
384	F	Control	3.5	20398	0.182384209670275
385	F	Control	3.5	20546	0.158507494235012
386	F	Control	3.5	20759	0.154589580462854
387	F	Control	3.5	21104	0.186564494804037
388	F	Control	3.5	22032	0.18017792131778
389	F	Control	3.5	22188	0.166986899783774
390	F	Control	3.5	22574	0.195778125246228
391	F	Control	3.5	22658	0.211160567941875
392	F	Control	3.5	22783	0.160235774370351
393	F	Control	3.5	22965	0.173237444992913
394	F	Control	3.5	22975	0.174537122607178
395	F	Control	3.5	23110	0.157705608594551
396	F	Control	3.5	23157	0.163903662992459
397	F	Control	3.5	23310	0.159456427663429
398	F	Control	3.5	23394	0.19283992896167
399	F	Control	3.5	23485	0.166550560532436
400	F	Control	3.5	23739	0.171768938584685
401	F	Control	4.5	31	0.109508155981109
402	F	Control	4.5	78	0.13031900162715
403	F	Control	4.5	382	0.115731905640248
404	F	Control	4.5	857	0.112786388953019
405	F	Control	4.5	1029	0.121540633514028
406	F	Control	4.5	1127	0.118597356892419
407	F	Control	4.5	1180	0.134099710552623
408	F	Control	4.5	1350	0.10714554896858
409	F	Control	4.5	1458	0.0980802892834987
410	F	Control	4.5	1642	0.102250432780702
411	F	Control	4.5	1706	0.0986806541142162
412	F	Control	4.5	2005	0.138095925069906
413	F	Control	4.5	2978	0.126132321915505
414	F	Control	4.5	3214	0.117001483762541
415	F	Control	4.5	3346	0.121826971536043
416	F	Control	4.5	3703	0.115888578494655
417	F	Control	4.5	3763	0.12284736454249
418	F	Control	4.5	3917	0.134898039079669
419	F	Control	4.5	3969	0.125424875441131
420	F	Control	4.5	4634	0.1069728675992
421	F	Control	4.5	4673	0.110956589115772
422	F	Control	4.5	5526	0.119114182582514
423	F	Control	4.5	5540	0.134498043286234
424	F	Control	4.5	5669	0.170639129064568
425	F	Control	4.5	5677	0.110309244707677
426	F	Control	4.5	5748	0.129993635166305
427	F	Control	4.5	5959	0.124560866256192
428	F	Control	4.5	5972	0.0861182244619948
429	F	Control	4.5	5994	0.094294635470065
430	F	Control	4.5	6324	0.115682125870952
431	F	Control	4.5	7000	0.0882293461421814
432	F	Control	4.5	7068	0.143738188495712
433	F	Control	4.5	7119	0.121420965768863
434	F	Control	4.5	7290	0.144920312639449
435	F	Control	4.5	7476	0.105944543772195
436	F	Control	4.5	7527	0.140956184627233
437	F	Control	4.5	8331	0.125340144369807
438	F	Control	4.5	10166	0.125307687260455
439	F	Control	4.5	10550	0.119215160613578
440	F	Control	4.5	10584	0.144619063586801
441	F	Control	4.5	10650	0.107585684890121
442	F	Control	4.5	10784	0.142734300799037
443	F	Control	4.5	11128	0.125489475680721
444	F	Control	4.5	11479	0.114902182297852
445	F	Control	4.5	11723	0.144025942063611
446	F	Control	4.5	12250	0.105985053980227
447	F	Control	4.5	12282	0.106284610150266
448	F	Control	4.5	12316	0.129385312397782
449	F	Control	4.5	12364	0.150842916289099
450	F	Control	4.5	12715	0.11799952733025
451	F	Control	4.5	12936	0.12194308648782
452	F	Control	4.5	12977	0.128559330969628
453	F	Control	4.5	13018	0.117186370953591
454	F	Control	4.5	13114	0.143659543249741
455	F	Control	4.5	13454	0.104728383231697
456	F	Control	4.5	14383	0.118981015069804
457	F	Control	4.5	14773	0.127158738082777
458	F	Control	4.5	14826	0.103927259490368
459	F	Control	4.5	14935	0.121189493565184
460	F	Control	4.5	15154	0.113569892762427
461	F	Control	4.5	15488	0.0943822241990083
462	F	Control	4.5	15521	0.121414628264968
463	F	Control	4.5	15601	0.11395209347028
464	F	Control	4.5	15976	0.0880450383448651
465	F	Control	4.5	16226	0.0997768952831646
466	F	Control	4.5	16482	0.112570095713767
467	F	Control	4.5	16574	0.151994554619323
468	F	Control	4.5	16732	0.141819206422656
469	F	Control	4.5	17068	0.111882761959286
470	F	Control	4.5	17151	0.107729133231871
471	F	Control	4.5	17325	0.145218346995962
472	F	Control	4.5	17412	0.109461010657779
473	F	Control	4.5	17637	0.113496217682647
474	F	Control	4.5	17867	0.128898668115112
475	F	Control	4.5	18037	0.103738824138122
476	F	Control	4.5	18130	0.118148002044934
477	F	Control	4.5	18628	0.116324393290156
478	F	Control	4.5	18859	0.125840421515423
479	F	Control	4.5	18867	0.0780086285212452
480	F	Control	4.5	18921	0.0973118010066395
481	F	Control	4.5	18991	0.132152426304627
482	F	Control	4.5	19149	0.124399579952968
483	F	Control	4.5	19875	0.111590857279786
484	F	Control	4.5	20398	0.13393397912656
485	F	Control	4.5	20546	0.128430778008481
486	F	Control	4.5	20759	0.0954081147081676
487	F	Control	4.5	21104	0.14077425752641
488	F	Control	4.5	22032	0.137227012970557
489	F	Control	4.5	22188	0.101360155440826
490	F	Control	4.5	22574	0.127830236753093
491	F	Control	4.5	22658	0.150423334962869
492	F	Control	4.5	22783	0.105590239953461
493	F	Control	4.5	22965	0.113907632601655
494	F	Control	4.5	22975	0.107001538407072
495	F	Control	4.5	23110	0.1079549188723
496	F	Control	4.5	23157	0.11184905251209
497	F	Control	4.5	23310	0.106768270514413
498	F	Control	4.5	23394	0.154773848778516
499	F	Control	4.5	23485	0.113556506819592
500	F	Control	4.5	23739	0.132599077526894
501	F	Enalapril	0.5	31	0.312978633994758
502	F	Enalapril	0.5	78	0.322450114452447
503	F	Enalapril	0.5	382	0.316135894307304
504	F	Enalapril	0.5	857	0.309492124172499
505	F	Enalapril	0.5	1029	0.28900114028158
506	F	Enalapril	0.5	1127	0.300227757106861
507	F	Enalapril	0.5	1180	0.331306087107101
508	F	Enalapril	0.5	1350	0.298529061549709
509	F	Enalapril	0.5	1458	0.284245477454454
510	F	Enalapril	0.5	1642	0.305404473680676
511	F	Enalapril	0.5	1706	0.350393087995181
512	F	Enalapril	0.5	2005	0.319157534583979
513	F	Enalapril	0.5	2978	0.297697983299462
514	F	Enalapril	0.5	3214	0.323208547739978
515	F	Enalapril	0.5	3346	0.302552737471129
516	F	Enalapril	0.5	3703	0.299335730948659
517	F	Enalapril	0.5	3763	0.359884413429457
518	F	Enalapril	0.5	3917	0.318790051084352
519	F	Enalapril	0.5	3969	0.319825098221034
520	F	Enalapril	0.5	4634	0.36156528361235
521	F	Enalapril	0.5	4673	0.296277996006869
522	F	Enalapril	0.5	5526	0.274779129647027
523	F	Enalapril	0.5	5540	0.319113887509003
524	F	Enalapril	0.5	5669	0.298047679201972
525	F	Enalapril	0.5	5677	0.33398989442281
526	F	Enalapril	0.5	5748	0.31282243162748
527	F	Enalapril	0.5	5959	0.336249292001545
528	F	Enalapril	0.5	5972	0.31251509196504
529	F	Enalapril	0.5	5994	0.314054261890027
530	F	Enalapril	0.5	6324	0.344938473001936
531	F	Enalapril	0.5	7000	0.330451263798228
532	F	Enalapril	0.5	7068	0.289662781765151
533	F	Enalapril	0.5	7119	0.319440622934229
534	F	Enalapril	0.5	7290	0.285764775479968
535	F	Enalapril	0.5	7476	0.322531210538119
536	F	Enalapril	0.5	7527	0.286779014944874
537	F	Enalapril	0.5	8331	0.286301710139399
538	F	Enalapril	0.5	10166	0.303072631981987
539	F	Enalapril	0.5	10550	0.294164894721071
540	F	Enalapril	0.5	10584	0.321550517297066
541	F	Enalapril	0.5	10650	0.281858809381017
542	F	Enalapril	0.5	10784	0.28558026233942
543	F	Enalapril	0.5	11128	0.295294775440848
544	F	Enalapril	0.5	11479	0.28610947197875
545	F	Enalapril	0.5	11723	0.280771138347955
546	F	Enalapril	0.5	12250	0.311739476585186
547	F	Enalapril	0.5	12282	0.278879864343488
548	F	Enalapril	0.5	12316	0.288208059570659
549	F	Enalapril	0.5	12364	0.306636039297117
550	F	Enalapril	0.5	12715	0.294090894476477
551	F	Enalapril	0.5	12936	0.306421656851667
552	F	Enalapril	0.5	12977	0.315889109931651
553	F	Enalapril	0.5	13018	0.326767276798126
554	F	Enalapril	0.5	13114	0.302434283269155
555	F	Enalapril	0.5	13454	0.294602254223814
556	F	Enalapril	0.5	14383	0.305627155356349
557	F	Enalapril	0.5	14773	0.3228004302959
558	F	Enalapril	0.5	14826	0.3165487050771
559	F	Enalapril	0.5	14935	0.286432870020534
560	F	Enalapril	0.5	15154	0.307829746305033
561	F	Enalapril	0.5	15488	0.294601980626458
562	F	Enalapril	0.5	15521	0.297700351243215
563	F	Enalapril	0.5	15601	0.311704285752537
564	F	Enalapril	0.5	15976	0.302223111234138
565	F	Enalapril	0.5	16226	0.329277021491977
566	F	Enalapril	0.5	16482	0.295367179200564
567	F	Enalapril	0.5	16574	0.328146932213786
568	F	Enalapril	0.5	16732	0.31497864187863
569	F	Enalapril	0.5	17068	0.309897999446081
570	F	Enalapril	0.5	17151	0.316826806645782
571	F	Enalapril	0.5	17325	0.276478640519601
572	F	Enalapril	0.5	17412	0.323314197477712
573	F	Enalapril	0.5	17637	0.329546043998402
574	F	Enalapril	0.5	17867	0.332600518775985
575	F	Enalapril	0.5	18037	0.314172000314964
576	F	Enalapril	0.5	18130	0.311664994728733
577	F	Enalapril	0.5	18628	0.324297390377173
578	F	Enalapril	0.5	18859	0.299704204033718
579	F	Enalapril	0.5	18867	0.288380736157988
580	F	Enalapril	0.5	18921	0.324250833419541
581	F	Enalapril	0.5	18991	0.320008655364804
582	F	Enalapril	0.5	19149	0.321396821770998
583	F	Enalapril	0.5	19875	0.328678576130971
584	F	Enalapril	0.5	20398	0.348471078431359
585	F	Enalapril	0.5	20546	0.29854546176618
586	F	Enalapril	0.5	20759	0.322496980239542
587	F	Enalapril	0.5	21104	0.300216688924852
588	F	Enalapril	0.5	22032	0.304191001429781
589	F	Enalapril	0.5	22188	0.29884312718338
590	F	Enalapril	0.5	22574	0.302887203159021
591	F	Enalapril	0.5	22658	0.29805307545261
592	F	Enalapril	0.5	22783	0.306922154620443
593	F	Enalapril	0.5	22965	0.272392323577792
594	F	Enalapril	0.5	22975	0.332402038937595
595	F	Enalapril	0.5	23110	0.332898165222912
596	F	Enalapril	0.5	23157	0.311893742493185
597	F	Enalapril	0.5	23310	0.298229464079995
598	F	Enalapril	0.5	23394	0.31933934653381
599	F	Enalapril	0.5	23485	0.266893453339568
600	F	Enalapril	0.5	23739	0.292807688573562
601	F	Enalapril	1.5	31	0.252171044180527
602	F	Enalapril	1.5	78	0.242336052310027
603	F	Enalapril	1.5	382	0.242285302924086
604	F	Enalapril	1.5	857	0.228498566702901
605	F	Enalapril	1.5	1029	0.193632582371391
606	F	Enalapril	1.5	1127	0.226773359055139
607	F	Enalapril	1.5	1180	0.232798958470717
608	F	Enalapril	1.5	1350	0.246534739061484
609	F	Enalapril	1.5	1458	0.226145652280907
610	F	Enalapril	1.5	1642	0.231013505223816
611	F	Enalapril	1.5	1706	0.254302055065977
612	F	Enalapril	1.5	2005	0.221086573364444
613	F	Enalapril	1.5	2978	0.217791889134898
614	F	Enalapril	1.5	3214	0.255840505397153
615	F	Enalapril	1.5	3346	0.229287306746403
616	F	Enalapril	1.5	3703	0.229542817030921
617	F	Enalapril	1.5	3763	0.258309266869877
618	F	Enalapril	1.5	3917	0.23408102330831
619	F	Enalapril	1.5	3969	0.222620627291657
620	F	Enalapril	1.5	4634	0.23514341611012
621	F	Enalapril	1.5	4673	0.231508529516595
622	F	Enalapril	1.5	5526	0.212739107191994
623	F	Enalapril	1.5	5540	0.227379563765961
624	F	Enalapril	1.5	5669	0.241851058110789
625	F	Enalapril	1.5	5677	0.263209288161025
626	F	Enalapril	1.5	5748	0.224917797418369
627	F	Enalapril	1.5	5959	0.271899385129982
628	F	Enalapril	1.5	5972	0.234604042685549
629	F	Enalapril	1.5	5994	0.253738002108938
630	F	Enalapril	1.5	6324	0.267958480334018
631	F	Enalapril	1.5	7000	0.256926911980173
632	F	Enalapril	1.5	7068	0.234384588042112
633	F	Enalapril	1.5	7119	0.234191306623923
634	F	Enalapril	1.5	7290	0.21566730999044
635	F	Enalapril	1.5	7476	0.226402990415825
636	F	Enalapril	1.5	7527	0.204210592083039
637	F	Enalapril	1.5	8331	0.208827852645118
638	F	Enalapril	1.5	10166	0.210821866206834
639	F	Enalapril	1.5	10550	0.227171329050263
640	F	Enalapril	1.5	10584	0.228327250589572
641	F	Enalapril	1.5	10650	0.229309587838311
642	F	Enalapril	1.5	10784	0.224714676632017
643	F	Enalapril	1.5	11128	0.248252110026113
644	F	Enalapril	1.5	11479	0.260396837060777
645	F	Enalapril	1.5	11723	0.218819603115478
646	F	Enalapril	1.5	12250	0.256108994696744
647	F	Enalapril	1.5	12282	0.225607686259854
648	F	Enalapril	1.5	12316	0.223491595185241
649	F	Enalapril	1.5	12364	0.236582221471101
650	F	Enalapril	1.5	12715	0.239991539260469
651	F	Enalapril	1.5	12936	0.220736561196789
652	F	Enalapril	1.5	12977	0.202178048047668
653	F	Enalapril	1.5	13018	0.251961888360883
654	F	Enalapril	1.5	13114	0.221682568408174
655	F	Enalapril	1.5	13454	0.239690599791369
656	F	Enalapril	1.5	14383	0.257938525937029
657	F	Enalapril	1.5	14773	0.249668617839874
658	F	Enalapril	1.5	14826	0.253617619096384
659	F	Enalapril	1.5	14935	0.237040585335835
660	F	Enalapril	1.5	15154	0.241145709807909
661	F	Enalapril	1.5	15488	0.214786137387836
662	F	Enalapril	1.5	15521	0.245394800627889
663	F	Enalapril	1.5	15601	0.273210663714933
664	F	Enalapril	1.5	15976	0.231028028889924
665	F	Enalapril	1.5	16226	0.22223433777418
666	F	Enalapril	1.5	16482	0.23818099361403
667	F	Enalapril	1.5	16574	0.256483055053414
668	F	Enalapril	1.5	16732	0.245054345447227
669	F	Enalapril	1.5	17068	0.228502884445369
670	F	Enalapril	1.5	17151	0.263390267450217
671	F	Enalapril	1.5	17325	0.199579543382674
672	F	Enalapril	1.5	17412	0.22567843943203
673	F	Enalapril	1.5	17637	0.244314610214769
674	F	Enalapril	1.5	17867	0.247906809043489
675	F	Enalapril	1.5	18037	0.243411359866996
676	F	Enalapril	1.5	18130	0.211378436114562
677	F	Enalapril	1.5	18628	0.25021316063337
678	F	Enalapril	1.5	18859	0.206611579297095
679	F	Enalapril	1.5	18867	0.224188820276114
680	F	Enalapril	1.5	18921	0.238364225596588
681	F	Enalapril	1.5	18991	0.22031936609189
682	F	Enalapril	1.5	19149	0.256478187510135
683	F	Enalapril	1.5	19875	0.252225579608217
684	F	Enalapril	1.5	20398	0.232641113019199
685	F	Enalapril	1.5	20546	0.239057785727591
686	F	Enalapril	1.5	20759	0.239317734097521
687	F	Enalapril	1.5	21104	0.241246272791336
688	F	Enalapril	1.5	22032	0.225217530635522
689	F	Enalapril	1.5	22188	0.235721575501645
690	F	Enalapril	1.5	22574	0.224006102321518
691	F	Enalapril	1.5	22658	0.244971353265934
692	F	Enalapril	1.5	22783	0.236021035999307
693	F	Enalapril	1.5	22965	0.223611331783476
694	F	Enalapril	1.5	22975	0.236330390656615
695	F	Enalapril	1.5	23110	0.23119827888645
696	F	Enalapril	1.5	23157	0.245254087439394
697	F	Enalapril	1.5	23310	0.229129863719723
698	F	Enalapril	1.5	23394	0.253089589365721
699	F	Enalapril	1.5	23485	0.242332632747636
700	F	Enalapril	1.5	23739	0.213566224892459
701	F	Enalapril	2.5	31	0.238453563110648
702	F	Enalapril	2.5	78	0.23310577740125
703	F	Enalapril	2.5	382	0.233615987566197
704	F	Enalapril	2.5	857	0.220037950658115
705	F	Enalapril	2.5	1029	0.209423699025367
706	F	Enalapril	2.5	1127	0.216516544257097
707	F	Enalapril	2.5	1180	0.231303207344084
708	F	Enalapril	2.5	1350	0.242796272541472
709	F	Enalapril	2.5	1458	0.20488082984149
710	F	Enalapril	2.5	1642	0.23268345351272
711	F	Enalapril	2.5	1706	0.243092939416695
712	F	Enalapril	2.5	2005	0.224949967641042
713	F	Enalapril	2.5	2978	0.22054230463879
714	F	Enalapril	2.5	3214	0.255214480804458
715	F	Enalapril	2.5	3346	0.213752616741108
716	F	Enalapril	2.5	3703	0.242759951228485
717	F	Enalapril	2.5	3763	0.232954653237813
718	F	Enalapril	2.5	3917	0.223194780385263
719	F	Enalapril	2.5	3969	0.238145513340338
720	F	Enalapril	2.5	4634	0.213564388344776
721	F	Enalapril	2.5	4673	0.227569473871715
722	F	Enalapril	2.5	5526	0.210495581253596
723	F	Enalapril	2.5	5540	0.230986707767111
724	F	Enalapril	2.5	5669	0.233263388844926
725	F	Enalapril	2.5	5677	0.244638614201864
726	F	Enalapril	2.5	5748	0.225029910424575
727	F	Enalapril	2.5	5959	0.251588155582622
728	F	Enalapril	2.5	5972	0.231700675117592
729	F	Enalapril	2.5	5994	0.233097312294891
730	F	Enalapril	2.5	6324	0.256571944720922
731	F	Enalapril	2.5	7000	0.239113629344767
732	F	Enalapril	2.5	7068	0.243310472053203
733	F	Enalapril	2.5	7119	0.249069328465515
734	F	Enalapril	2.5	7290	0.211016453860037
735	F	Enalapril	2.5	7476	0.221302032276926
736	F	Enalapril	2.5	7527	0.218400188013272
737	F	Enalapril	2.5	8331	0.234943722442492
738	F	Enalapril	2.5	10166	0.226865442356232
739	F	Enalapril	2.5	10550	0.227689516825981
740	F	Enalapril	2.5	10584	0.24402282936597
741	F	Enalapril	2.5	10650	0.235901278575685
742	F	Enalapril	2.5	10784	0.230046392562757
743	F	Enalapril	2.5	11128	0.244369500069212
744	F	Enalapril	2.5	11479	0.269655716498115
745	F	Enalapril	2.5	11723	0.225357379507322
746	F	Enalapril	2.5	12250	0.245108310785741
747	F	Enalapril	2.5	12282	0.207253907639046
748	F	Enalapril	2.5	12316	0.23626693809576
749	F	Enalapril	2.5	12364	0.24969601113802
750	F	Enalapril	2.5	12715	0.247591477200128
751	F	Enalapril	2.5	12936	0.214485020429091
752	F	Enalapril	2.5	12977	0.221855663843367
753	F	Enalapril	2.5	13018	0.22984274604681
754	F	Enalapril	2.5	13114	0.254912059450084
755	F	Enalapril	2.5	13454	0.225954802823515
756	F	Enalapril	2.5	14383	0.267566430777045
757	F	Enalapril	2.5	14773	0.24520806102871
758	F	Enalapril	2.5	14826	0.252471883743964
759	F	Enalapril	2.5	14935	0.215337781151705
760	F	Enalapril	2.5	15154	0.23802724066362
761	F	Enalapril	2.5	15488	0.211669912866218
762	F	Enalapril	2.5	15521	0.239930137753435
763	F	Enalapril	2.5	15601	0.242819303753979
764	F	Enalapril	2.5	15976	0.236067149354677
765	F	Enalapril	2.5	16226	0.213717602592553
766	F	Enalapril	2.5	16482	0.253552246016544
767	F	Enalapril	2.5	16574	0.256181012431231
768	F	Enalapril	2.5	16732	0.234275472010086
769	F	Enalapril	2.5	17068	0.224118305343139
770	F	Enalapril	2.5	17151	0.239981982515897
771	F	Enalapril	2.5	17325	0.20633688673633
772	F	Enalapril	2.5	17412	0.22137159863651
773	F	Enalapril	2.5	17637	0.237710902355533
774	F	Enalapril	2.5	17867	0.2484206295828
775	F	Enalapril	2.5	18037	0.235321009298245
776	F	Enalapril	2.5	18130	0.204719295413656
777	F	Enalapril	2.5	18628	0.229241759777823
778	F	Enalapril	2.5	18859	0.217475034091812
779	F	Enalapril	2.5	18867	0.244134873530476
780	F	Enalapril	2.5	18921	0.233407414988881
781	F	Enalapril	2.5	18991	0.221531201843245
782	F	Enalapril	2.5	19149	0.229722577586269
783	F	Enalapril	2.5	19875	0.234425366840101
784	F	Enalapril	2.5	20398	0.213285933467316
785	F	Enalapril	2.5	20546	0.250058843482456
786	F	Enalapril	2.5	20759	0.228102431933772
787	F	Enalapril	2.5	21104	0.23155728212776
788	F	Enalapril	2.5	22032	0.226927066942994
789	F	Enalapril	2.5	22188	0.226319613002137
790	F	Enalapril	2.5	22574	0.220573023263997
791	F	Enalapril	2.5	22658	0.23524190867874
792	F	Enalapril	2.5	22783	0.231657896263339
793	F	Enalapril	2.5	22965	0.20729242480864
794	F	Enalapril	2.5	22975	0.225509601610702
795	F	Enalapril	2.5	23110	0.228296902406242
796	F	Enalapril	2.5	23157	0.2479748512492
797	F	Enalapril	2.5	23310	0.239582808847176
798	F	Enalapril	2.5	23394	0.237854770238579
799	F	Enalapril	2.5	23485	0.241795397239698
800	F	Enalapril	2.5	23739	0.2303521109024
801	F	Enalapril	3.5	31	0.219600859246571
802	F	Enalapril	3.5	78	0.231944210161483
803	F	Enalapril	3.5	382	0.23343802269509
804	F	Enalapril	3.5	857	0.20792153858899
805	F	Enalapril	3.5	1029	0.20139119792691
806	F	Enalapril	3.5	1127	0.208120005142035
807	F	Enalapril	3.5	1180	0.219966420128926
808	F	Enalapril	3.5	1350	0.228516992746377
809	F	Enalapril	3.5	1458	0.198903332598488
810	F	Enalapril	3.5	1642	0.221096279460896
811	F	Enalapril	3.5	1706	0.236487789653429
812	F	Enalapril	3.5	2005	0.214249449990562
813	F	Enalapril	3.5	2978	0.232783149719702
814	F	Enalapril	3.5	3214	0.23400784370892
815	F	Enalapril	3.5	3346	0.21411331585206
816	F	Enalapril	3.5	3703	0.237499524280573
817	F	Enalapril	3.5	3763	0.230245824550814
818	F	Enalapril	3.5	3917	0.209306248933869
819	F	Enalapril	3.5	3969	0.21741683566961
820	F	Enalapril	3.5	4634	0.193771185951495
821	F	Enalapril	3.5	4673	0.229409001370702
822	F	Enalapril	3.5	5526	0.209506791322877
823	F	Enalapril	3.5	5540	0.223012363477216
824	F	Enalapril	3.5	5669	0.229325872588665
825	F	Enalapril	3.5	5677	0.2133714445854
826	F	Enalapril	3.5	5748	0.206204477084017
827	F	Enalapril	3.5	5959	0.222744830631978
828	F	Enalapril	3.5	5972	0.224170191848383
829	F	Enalapril	3.5	5994	0.211785758747267
830	F	Enalapril	3.5	6324	0.233238564792248
831	F	Enalapril	3.5	7000	0.211235706125836
832	F	Enalapril	3.5	7068	0.240094231931724
833	F	Enalapril	3.5	7119	0.2399555790881
834	F	Enalapril	3.5	7290	0.204879464048813
835	F	Enalapril	3.5	7476	0.213580036341768
836	F	Enalapril	3.5	7527	0.224282841298413
837	F	Enalapril	3.5	8331	0.243303097142115
838	F	Enalapril	3.5	10166	0.222956897861524
839	F	Enalapril	3.5	10550	0.227261598997772
840	F	Enalapril	3.5	10584	0.231297489236867
841	F	Enalapril	3.5	10650	0.245613201264041
842	F	Enalapril	3.5	10784	0.219226291206596
843	F	Enalapril	3.5	11128	0.227688410759079
844	F	Enalapril	3.5	11479	0.276048771060613
845	F	Enalapril	3.5	11723	0.212638898422821
846	F	Enalapril	3.5	12250	0.247383783205236
847	F	Enalapril	3.5	12282	0.206548665469029
848	F	Enalapril	3.5	12316	0.221015861578083
849	F	Enalapril	3.5	12364	0.236727068089804
850	F	Enalapril	3.5	12715	0.24169278553434
851	F	Enalapril	3.5	12936	0.2142503698247
852	F	Enalapril	3.5	12977	0.211775525036191
853	F	Enalapril	3.5	13018	0.224540727068779
854	F	Enalapril	3.5	13114	0.243512719118897
855	F	Enalapril	3.5	13454	0.207166252739488
856	F	Enalapril	3.5	14383	0.249919991554331
857	F	Enalapril	3.5	14773	0.236155588857273
858	F	Enalapril	3.5	14826	0.241353660365269
859	F	Enalapril	3.5	14935	0.20725890540923
860	F	Enalapril	3.5	15154	0.224762456681673
861	F	Enalapril	3.5	15488	0.20800028969924
862	F	Enalapril	3.5	15521	0.227035072718205
863	F	Enalapril	3.5	15601	0.221385380850974
864	F	Enalapril	3.5	15976	0.216067068993245
865	F	Enalapril	3.5	16226	0.19146204221758
866	F	Enalapril	3.5	16482	0.244952266259386
867	F	Enalapril	3.5	16574	0.236578695876437
868	F	Enalapril	3.5	16732	0.223910068880973
869	F	Enalapril	3.5	17068	0.221437687031725
870	F	Enalapril	3.5	17151	0.223887087606306
871	F	Enalapril	3.5	17325	0.217717688715342
872	F	Enalapril	3.5	17412	0.209776518835105
873	F	Enalapril	3.5	17637	0.224529250058729
874	F	Enalapril	3.5	17867	0.236914925203365
875	F	Enalapril	3.5	18037	0.227800845137669
876	F	Enalapril	3.5	18130	0.201186280756423
877	F	Enalapril	3.5	18628	0.200190757941475
878	F	Enalapril	3.5	18859	0.228429009012297
879	F	Enalapril	3.5	18867	0.239858716976837
880	F	Enalapril	3.5	18921	0.218764525160274
881	F	Enalapril	3.5	18991	0.198553203165919
882	F	Enalapril	3.5	19149	0.209727996483882
883	F	Enalapril	3.5	19875	0.224659187283287
884	F	Enalapril	3.5	20398	0.198187463716574
885	F	Enalapril	3.5	20546	0.243759873579361
886	F	Enalapril	3.5	20759	0.216715881287207
887	F	Enalapril	3.5	21104	0.230235114109453
888	F	Enalapril	3.5	22032	0.214779755493829
889	F	Enalapril	3.5	22188	0.20047094975711
890	F	Enalapril	3.5	22574	0.203295585948612
891	F	Enalapril	3.5	22658	0.226748507048546
892	F	Enalapril	3.5	22783	0.231312896991631
893	F	Enalapril	3.5	22965	0.224462360107021
894	F	Enalapril	3.5	22975	0.220338301916354
895	F	Enalapril	3.5	23110	0.204860854813346
896	F	Enalapril	3.5	23157	0.251632415748313
897	F	Enalapril	3.5	23310	0.234571782505604
898	F	Enalapril	3.5	23394	0.227727822405133
899	F	Enalapril	3.5	23485	0.253828241901272
900	F	Enalapril	3.5	23739	0.222694026570928
901	F	Enalapril	4.5	31	0.237093938285008
902	F	Enalapril	4.5	78	0.243798665915561
903	F	Enalapril	4.5	382	0.279620592704061
904	F	Enalapril	4.5	857	0.221275635997648
905	F	Enalapril	4.5	1029	0.2389776235543
906	F	Enalapril	4.5	1127	0.227407565180247
907	F	Enalapril	4.5	1180	0.233858042484108
908	F	Enalapril	4.5	1350	0.2233447240856
909	F	Enalapril	4.5	1458	0.209568482186551
910	F	Enalapril	4.5	1642	0.233499985938085
911	F	Enalapril	4.5	1706	0.250222511166659
912	F	Enalapril	4.5	2005	0.257067175290387
913	F	Enalapril	4.5	2978	0.262811404756189
914	F	Enalapril	4.5	3214	0.246781847999657
915	F	Enalapril	4.5	3346	0.231192822639524
916	F	Enalapril	4.5	3703	0.278758439424749
917	F	Enalapril	4.5	3763	0.268833804156459
918	F	Enalapril	4.5	3917	0.235126561996211
919	F	Enalapril	4.5	3969	0.238172648762774
920	F	Enalapril	4.5	4634	0.202008250979586
921	F	Enalapril	4.5	4673	0.23731903290891
922	F	Enalapril	4.5	5526	0.241410784108
923	F	Enalapril	4.5	5540	0.24602256436642
924	F	Enalapril	4.5	5669	0.239062734829276
925	F	Enalapril	4.5	5677	0.221096866405448
926	F	Enalapril	4.5	5748	0.223402333607347
927	F	Enalapril	4.5	5959	0.209235625835026
928	F	Enalapril	4.5	5972	0.249814194367243
929	F	Enalapril	4.5	5994	0.218858872293802
930	F	Enalapril	4.5	6324	0.255689317928334
931	F	Enalapril	4.5	7000	0.214907036978383
932	F	Enalapril	4.5	7068	0.270683670019553
933	F	Enalapril	4.5	7119	0.270736838594037
934	F	Enalapril	4.5	7290	0.219273314205893
935	F	Enalapril	4.5	7476	0.233216058227153
936	F	Enalapril	4.5	7527	0.247869893899646
937	F	Enalapril	4.5	8331	0.293166227853499
938	F	Enalapril	4.5	10166	0.267768455689025
939	F	Enalapril	4.5	10550	0.249248470989794
940	F	Enalapril	4.5	10584	0.273245112046094
941	F	Enalapril	4.5	10650	0.281316485334804
942	F	Enalapril	4.5	10784	0.231404414978133
943	F	Enalapril	4.5	11128	0.245120535022293
944	F	Enalapril	4.5	11479	0.322160510393136
945	F	Enalapril	4.5	11723	0.237417414698819
946	F	Enalapril	4.5	12250	0.28114947003721
947	F	Enalapril	4.5	12282	0.212672418132378
948	F	Enalapril	4.5	12316	0.249066510263006
949	F	Enalapril	4.5	12364	0.265847902045805
950	F	Enalapril	4.5	12715	0.272639593486572
951	F	Enalapril	4.5	12936	0.251146712720555
952	F	Enalapril	4.5	12977	0.231023305061782
953	F	Enalapril	4.5	13018	0.226622122939644
954	F	Enalapril	4.5	13114	0.286232436914114
955	F	Enalapril	4.5	13454	0.205730312522579
956	F	Enalapril	4.5	14383	0.270647252916005
957	F	Enalapril	4.5	14773	0.254278154351483
958	F	Enalapril	4.5	14826	0.275299016364159
959	F	Enalapril	4.5	14935	0.210578807523489
960	F	Enalapril	4.5	15154	0.248977599190713
961	F	Enalapril	4.5	15488	0.231506358642113
962	F	Enalapril	4.5	15521	0.248983115331879
963	F	Enalapril	4.5	15601	0.22506381235135
964	F	Enalapril	4.5	15976	0.262480682526137
965	F	Enalapril	4.5	16226	0.209496279495331
966	F	Enalapril	4.5	16482	0.277373399572044
967	F	Enalapril	4.5	16574	0.261442870225945
968	F	Enalapril	4.5	16732	0.248518558688688
969	F	Enalapril	4.5	17068	0.253989938875158
970	F	Enalapril	4.5	17151	0.236133175444638
971	F	Enalapril	4.5	17325	0.258399641498598
972	F	Enalapril	4.5	17412	0.229850757487692
973	F	Enalapril	4.5	17637	0.243941579066398
974	F	Enalapril	4.5	17867	0.269344968510676
975	F	Enalapril	4.5	18037	0.237185092437974
976	F	Enalapril	4.5	18130	0.242264503456828
977	F	Enalapril	4.5	18628	0.202373496292162
978	F	Enalapril	4.5	18859	0.27784851928077
979	F	Enalapril	4.5	18867	0.272284721325588
980	F	Enalapril	4.5	18921	0.240873836786454
981	F	Enalapril	4.5	18991	0.206220684869876
982	F	Enalapril	4.5	19149	0.218470442390968
983	F	Enalapril	4.5	19875	0.24565347663059
984	F	Enalapril	4.5	20398	0.221719707536496
985	F	Enalapril	4.5	20546	0.262442720410317
986	F	Enalapril	4.5	20759	0.233773699652441
987	F	Enalapril	4.5	21104	0.251111594442124
988	F	Enalapril	4.5	22032	0.249505733331999
989	F	Enalapril	4.5	22188	0.197237613903399
990	F	Enalapril	4.5	22574	0.212550705525689
991	F	Enalapril	4.5	22658	0.250734687420097
992	F	Enalapril	4.5	22783	0.245506782594864
993	F	Enalapril	4.5	22965	0.241144838221259
994	F	Enalapril	4.5	22975	0.251366157383435
995	F	Enalapril	4.5	23110	0.211014896669098
996	F	Enalapril	4.5	23157	0.27261138647754
997	F	Enalapril	4.5	23310	0.26434536283401
998	F	Enalapril	4.5	23394	0.22836137721628
999	F	Enalapril	4.5	23485	0.271250583549937
1000	F	Enalapril	4.5	23739	0.274375748454588
1001	M	Control	0.5	31	0.378928096433081
1002	M	Control	0.5	78	0.368345920926741
1003	M	Control	0.5	382	0.419585885737654
1004	M	Control	0.5	857	0.39937226631996
1005	M	Control	0.5	1029	0.358266053197747
1006	M	Control	0.5	1127	0.32785396753666
1007	M	Control	0.5	1180	0.348957036100149
1008	M	Control	0.5	1350	0.38633633095713
1009	M	Control	0.5	1458	0.349581493931104
1010	M	Control	0.5	1642	0.382779907735696
1011	M	Control	0.5	1706	0.369529207393589
1012	M	Control	0.5	2005	0.359352034389541
1013	M	Control	0.5	2978	0.364392822977243
1014	M	Control	0.5	3214	0.371238073291672
1015	M	Control	0.5	3346	0.367934879333521
1016	M	Control	0.5	3703	0.386071924525629
1017	M	Control	0.5	3763	0.356183553563492
1018	M	Control	0.5	3917	0.366439333770763
1019	M	Control	0.5	3969	0.390709007826287
1020	M	Control	0.5	4634	0.377983582389478
1021	M	Control	0.5	4673	0.389362062457338
1022	M	Control	0.5	5526	0.337563778617105
1023	M	Control	0.5	5540	0.352584660178697
1024	M	Control	0.5	5669	0.318066553843344
1025	M	Control	0.5	5677	0.39131430620349
1026	M	Control	0.5	5748	0.347741901408785
1027	M	Control	0.5	5959	0.411755256972322
1028	M	Control	0.5	5972	0.37597911428739
1029	M	Control	0.5	5994	0.385199225102107
1030	M	Control	0.5	6324	0.347748054218136
1031	M	Control	0.5	7000	0.384193781160764
1032	M	Control	0.5	7068	0.366374292368414
1033	M	Control	0.5	7119	0.358982756085915
1034	M	Control	0.5	7290	0.371007848388611
1035	M	Control	0.5	7476	0.369837556890077
1036	M	Control	0.5	7527	0.373006442879875
1037	M	Control	0.5	8331	0.372966999405665
1038	M	Control	0.5	10166	0.409921602305195
1039	M	Control	0.5	10550	0.399352774505897
1040	M	Control	0.5	10584	0.39457034855983
1041	M	Control	0.5	10650	0.419634661488529
1042	M	Control	0.5	10784	0.38985915650118
1043	M	Control	0.5	11128	0.366038379755648
1044	M	Control	0.5	11479	0.401600044615944
1045	M	Control	0.5	11723	0.356029917708281
1046	M	Control	0.5	12250	0.394637153898761
1047	M	Control	0.5	12282	0.357504961095232
1048	M	Control	0.5	12316	0.318066670125866
1049	M	Control	0.5	12364	0.362192672979983
1050	M	Control	0.5	12715	0.374198236202903
1051	M	Control	0.5	12936	0.34263650289843
1052	M	Control	0.5	12977	0.371512626199195
1053	M	Control	0.5	13018	0.359663062387062
1054	M	Control	0.5	13114	0.396643165793
1055	M	Control	0.5	13454	0.375841299550977
1056	M	Control	0.5	14383	0.309472709061365
1057	M	Control	0.5	14773	0.359980794053388
1058	M	Control	0.5	14826	0.37456373482336
1059	M	Control	0.5	14935	0.389808034497664
1060	M	Control	0.5	15154	0.319913614984205
1061	M	Control	0.5	15488	0.383902676530031
1062	M	Control	0.5	15521	0.370599641765979
1063	M	Control	0.5	15601	0.324131826297044
1064	M	Control	0.5	15976	0.376384225952912
1065	M	Control	0.5	16226	0.378340142787216
1066	M	Control	0.5	16482	0.363085480794629
1067	M	Control	0.5	16574	0.433340845444311
1068	M	Control	0.5	16732	0.379805818460071
1069	M	Control	0.5	17068	0.385330045143773
1070	M	Control	0.5	17151	0.323903720084098
1071	M	Control	0.5	17325	0.341279170699608
1072	M	Control	0.5	17412	0.365931888022247
1073	M	Control	0.5	17637	0.32651449897278
1074	M	Control	0.5	17867	0.366277957374307
1075	M	Control	0.5	18037	0.366587904047772
1076	M	Control	0.5	18130	0.415283571394899
1077	M	Control	0.5	18628	0.37459972922741
1078	M	Control	0.5	18859	0.367663242683144
1079	M	Control	0.5	18867	0.358116227392339
1080	M	Control	0.5	18921	0.379554860241545
1081	M	Control	0.5	18991	0.416809576390142
1082	M	Control	0.5	19149	0.345310335269341
1083	M	Control	0.5	19875	0.383967709702129
1084	M	Control	0.5	20398	0.316939337241954
1085	M	Control	0.5	20546	0.357221827971931
1086	M	Control	0.5	20759	0.339577690209195
1087	M	Control	0.5	21104	0.36801821345013
1088	M	Control	0.5	22032	0.391607903130447
1089	M	Control	0.5	22188	0.352823076254093
1090	M	Control	0.5	22574	0.374593224884684
1091	M	Control	0.5	22658	0.354719704323889
1092	M	Control	0.5	22783	0.384085844327743
1093	M	Control	0.5	22965	0.364124172866318
1094	M	Control	0.5	22975	0.359277715662708
1095	M	Control	0.5	23110	0.381539240583584
1096	M	Control	0.5	23157	0.317850125396066
1097	M	Control	0.5	23310	0.379540291749391
1098	M	Control	0.5	23394	0.360413035635985
1099	M	Control	0.5	23485	0.416085378722505
1100	M	Control	0.5	23739	0.393613618102366
1101	M	Control	1.5	31	0.289039940856526
1102	M	Control	1.5	78	0.278142023542034
1103	M	Control	1.5	382	0.308281569668879
1104	M	Control	1.5	857	0.281575591234862
1105	M	Control	1.5	1029	0.275830104135538
1106	M	Control	1.5	1127	0.246783394495375
1107	M	Control	1.5	1180	0.26610345401138
1108	M	Control	1.5	1350	0.288174557476327
1109	M	Control	1.5	1458	0.281436648526904
1110	M	Control	1.5	1642	0.29452638941956
1111	M	Control	1.5	1706	0.278533034377046
1112	M	Control	1.5	2005	0.273155519375631
1113	M	Control	1.5	2978	0.284128225945534
1114	M	Control	1.5	3214	0.27609599558814
1115	M	Control	1.5	3346	0.273959494482452
1116	M	Control	1.5	3703	0.298883958466872
1117	M	Control	1.5	3763	0.272461264327017
1118	M	Control	1.5	3917	0.271893006189568
1119	M	Control	1.5	3969	0.29080357154781
1120	M	Control	1.5	4634	0.295924241033327
1121	M	Control	1.5	4673	0.277250765573436
1122	M	Control	1.5	5526	0.265774395701045
1123	M	Control	1.5	5540	0.268073176414957
1124	M	Control	1.5	5669	0.246115189048428
1125	M	Control	1.5	5677	0.311880033991422
1126	M	Control	1.5	5748	0.262411108531607
1127	M	Control	1.5	5959	0.297271493518554
1128	M	Control	1.5	5972	0.276032137587288
1129	M	Control	1.5	5994	0.29353409764361
1130	M	Control	1.5	6324	0.269243454931553
1131	M	Control	1.5	7000	0.289159738418397
1132	M	Control	1.5	7068	0.286521545000415
1133	M	Control	1.5	7119	0.279659387521367
1134	M	Control	1.5	7290	0.286084395724269
1135	M	Control	1.5	7476	0.27992591515089
1136	M	Control	1.5	7527	0.273345372592535
1137	M	Control	1.5	8331	0.274427755320494
1138	M	Control	1.5	10166	0.296690166599068
1139	M	Control	1.5	10550	0.296358715904686
1140	M	Control	1.5	10584	0.293685516145264
1141	M	Control	1.5	10650	0.315080624056281
1142	M	Control	1.5	10784	0.276174460455672
1143	M	Control	1.5	11128	0.266099092722537
1144	M	Control	1.5	11479	0.278481381822272
1145	M	Control	1.5	11723	0.274352079019736
1146	M	Control	1.5	12250	0.307527776264501
1147	M	Control	1.5	12282	0.269395683391772
1148	M	Control	1.5	12316	0.250995517798482
1149	M	Control	1.5	12364	0.285976676757018
1150	M	Control	1.5	12715	0.284192187412413
1151	M	Control	1.5	12936	0.263779317655017
1152	M	Control	1.5	12977	0.279260101761961
1153	M	Control	1.5	13018	0.268592758850358
1154	M	Control	1.5	13114	0.300553442737264
1155	M	Control	1.5	13454	0.27677329755372
1156	M	Control	1.5	14383	0.250908298669635
1157	M	Control	1.5	14773	0.28261667223928
1158	M	Control	1.5	14826	0.279204508093176
1159	M	Control	1.5	14935	0.294803477476938
1160	M	Control	1.5	15154	0.260570465982133
1161	M	Control	1.5	15488	0.285549512285353
1162	M	Control	1.5	15521	0.286616288033688
1163	M	Control	1.5	15601	0.262057889769621
1164	M	Control	1.5	15976	0.282948044154026
1165	M	Control	1.5	16226	0.280795069624838
1166	M	Control	1.5	16482	0.255795734837759
1167	M	Control	1.5	16574	0.298083673550096
1168	M	Control	1.5	16732	0.27189626681082
1169	M	Control	1.5	17068	0.296430661104328
1170	M	Control	1.5	17151	0.262165636625161
1171	M	Control	1.5	17325	0.270192003967832
1172	M	Control	1.5	17412	0.275008448188871
1173	M	Control	1.5	17637	0.247306820078037
1174	M	Control	1.5	17867	0.268837949242145
1175	M	Control	1.5	18037	0.288496247591702
1176	M	Control	1.5	18130	0.31489649965442
1177	M	Control	1.5	18628	0.273694981126668
1178	M	Control	1.5	18859	0.269733891667561
1179	M	Control	1.5	18867	0.27109902610547
1180	M	Control	1.5	18921	0.291346971410548
1181	M	Control	1.5	18991	0.30608166640379
1182	M	Control	1.5	19149	0.272714085802802
1183	M	Control	1.5	19875	0.299236362703384
1184	M	Control	1.5	20398	0.254942023935742
1185	M	Control	1.5	20546	0.283611889241813
1186	M	Control	1.5	20759	0.267460207443991
1187	M	Control	1.5	21104	0.271409723235022
1188	M	Control	1.5	22032	0.275236614545814
1189	M	Control	1.5	22188	0.25997219666655
1190	M	Control	1.5	22574	0.283006235679208
1191	M	Control	1.5	22658	0.259849785068961
1192	M	Control	1.5	22783	0.287145337918781
1193	M	Control	1.5	22965	0.294542202106101
1194	M	Control	1.5	22975	0.2760314069601
1195	M	Control	1.5	23110	0.303164226321982
1196	M	Control	1.5	23157	0.251796406726872
1197	M	Control	1.5	23310	0.279522388030565
1198	M	Control	1.5	23394	0.27630950507315
1199	M	Control	1.5	23485	0.314559282801646
1200	M	Control	1.5	23739	0.292176401107042
1201	M	Control	2.5	31	0.269069206512476
1202	M	Control	2.5	78	0.237317943884795
1203	M	Control	2.5	382	0.275388026054841
1204	M	Control	2.5	857	0.24653623739098
1205	M	Control	2.5	1029	0.247009295461871
1206	M	Control	2.5	1127	0.222442243187866
1207	M	Control	2.5	1180	0.246033988209949
1208	M	Control	2.5	1350	0.249123881777678
1209	M	Control	2.5	1458	0.248197310923938
1210	M	Control	2.5	1642	0.230317279914769
1211	M	Control	2.5	1706	0.249149919148523
1212	M	Control	2.5	2005	0.269700097444469
1213	M	Control	2.5	2978	0.253519065646196
1214	M	Control	2.5	3214	0.256216733716304
1215	M	Control	2.5	3346	0.238273282182402
1216	M	Control	2.5	3703	0.263781724562509
1217	M	Control	2.5	3763	0.238788551427706
1218	M	Control	2.5	3917	0.229341719450567
1219	M	Control	2.5	3969	0.250326269726718
1220	M	Control	2.5	4634	0.279731856829698
1221	M	Control	2.5	4673	0.256518316190598
1222	M	Control	2.5	5526	0.231821259770764
1223	M	Control	2.5	5540	0.234530554900259
1224	M	Control	2.5	5669	0.229453782249711
1225	M	Control	2.5	5677	0.274892777634489
1226	M	Control	2.5	5748	0.237595454916606
1227	M	Control	2.5	5959	0.255290008417867
1228	M	Control	2.5	5972	0.248426941496824
1229	M	Control	2.5	5994	0.259887053509086
1230	M	Control	2.5	6324	0.25554286784933
1231	M	Control	2.5	7000	0.252099112253688
1232	M	Control	2.5	7068	0.247404941551113
1233	M	Control	2.5	7119	0.264702257487998
1234	M	Control	2.5	7290	0.264792176191873
1235	M	Control	2.5	7476	0.252294634274878
1236	M	Control	2.5	7527	0.249166813295138
1237	M	Control	2.5	8331	0.243061499754548
1238	M	Control	2.5	10166	0.258972169185486
1239	M	Control	2.5	10550	0.266531440537788
1240	M	Control	2.5	10584	0.258007978744835
1241	M	Control	2.5	10650	0.268539297521776
1242	M	Control	2.5	10784	0.246117547161908
1243	M	Control	2.5	11128	0.235719803005881
1244	M	Control	2.5	11479	0.236360895964073
1245	M	Control	2.5	11723	0.249585599729486
1246	M	Control	2.5	12250	0.271327034173728
1247	M	Control	2.5	12282	0.208169528377836
1248	M	Control	2.5	12316	0.223936821052967
1249	M	Control	2.5	12364	0.237630132513671
1250	M	Control	2.5	12715	0.252964821082213
1251	M	Control	2.5	12936	0.245629401655682
1252	M	Control	2.5	12977	0.230426059907413
1253	M	Control	2.5	13018	0.238538756037631
1254	M	Control	2.5	13114	0.27025132777265
1255	M	Control	2.5	13454	0.265064366958656
1256	M	Control	2.5	14383	0.230796614617141
1257	M	Control	2.5	14773	0.244527085604764
1258	M	Control	2.5	14826	0.241911643852882
1259	M	Control	2.5	14935	0.256435763475125
1260	M	Control	2.5	15154	0.239357325832608
1261	M	Control	2.5	15488	0.246800592521259
1262	M	Control	2.5	15521	0.288361489899028
1263	M	Control	2.5	15601	0.230041712309196
1264	M	Control	2.5	15976	0.267485873573219
1265	M	Control	2.5	16226	0.245748640219015
1266	M	Control	2.5	16482	0.252877617318942
1267	M	Control	2.5	16574	0.257073346677591
1268	M	Control	2.5	16732	0.260894442563853
1269	M	Control	2.5	17068	0.254183077747983
1270	M	Control	2.5	17151	0.23367493494813
1271	M	Control	2.5	17325	0.260316047335828
1272	M	Control	2.5	17412	0.253764156878814
1273	M	Control	2.5	17637	0.223701336469179
1274	M	Control	2.5	17867	0.234186492737805
1275	M	Control	2.5	18037	0.262660273949946
1276	M	Control	2.5	18130	0.282044944066801
1277	M	Control	2.5	18628	0.258331538201946
1278	M	Control	2.5	18859	0.234365104475804
1279	M	Control	2.5	18867	0.259860733573521
1280	M	Control	2.5	18921	0.260075239753839
1281	M	Control	2.5	18991	0.253820935726458
1282	M	Control	2.5	19149	0.240875550133446
1283	M	Control	2.5	19875	0.255548051103914
1284	M	Control	2.5	20398	0.247760181208758
1285	M	Control	2.5	20546	0.253095527316656
1286	M	Control	2.5	20759	0.249973297158448
1287	M	Control	2.5	21104	0.250079278740565
1288	M	Control	2.5	22032	0.257486116587769
1289	M	Control	2.5	22188	0.231371019384038
1290	M	Control	2.5	22574	0.265053805427704
1291	M	Control	2.5	22658	0.243735756654653
1292	M	Control	2.5	22783	0.251386268912551
1293	M	Control	2.5	22965	0.267024030432562
1294	M	Control	2.5	22975	0.239949403813005
1295	M	Control	2.5	23110	0.27038153958461
1296	M	Control	2.5	23157	0.244533435449316
1297	M	Control	2.5	23310	0.2300812744152
1298	M	Control	2.5	23394	0.24400502423344
1299	M	Control	2.5	23485	0.270939975301847
1300	M	Control	2.5	23739	0.272441578610962
1301	M	Control	3.5	31	0.232466066022159
1302	M	Control	3.5	78	0.22321512807493
1303	M	Control	3.5	382	0.246518857030567
1304	M	Control	3.5	857	0.205638899851203
1305	M	Control	3.5	1029	0.218974117523474
1306	M	Control	3.5	1127	0.193380687971371
1307	M	Control	3.5	1180	0.215250495866943
1308	M	Control	3.5	1350	0.217808786209718
1309	M	Control	3.5	1458	0.221921747585429
1310	M	Control	3.5	1642	0.226742925132195
1311	M	Control	3.5	1706	0.219890349136008
1312	M	Control	3.5	2005	0.205866453998812
1313	M	Control	3.5	2978	0.228776729168207
1314	M	Control	3.5	3214	0.221502420216473
1315	M	Control	3.5	3346	0.219423740653445
1316	M	Control	3.5	3703	0.243704292199318
1317	M	Control	3.5	3763	0.206849890463045
1318	M	Control	3.5	3917	0.220614659790964
1319	M	Control	3.5	3969	0.232745498650111
1320	M	Control	3.5	4634	0.239673030787371
1321	M	Control	3.5	4673	0.209575655244827
1322	M	Control	3.5	5526	0.219706301507181
1323	M	Control	3.5	5540	0.212780319221725
1324	M	Control	3.5	5669	0.197746365296046
1325	M	Control	3.5	5677	0.235988397763836
1326	M	Control	3.5	5748	0.212199790204624
1327	M	Control	3.5	5959	0.229088133878051
1328	M	Control	3.5	5972	0.217057685745515
1329	M	Control	3.5	5994	0.226571927104229
1330	M	Control	3.5	6324	0.219981816736868
1331	M	Control	3.5	7000	0.22983235051579
1332	M	Control	3.5	7068	0.231715708097043
1333	M	Control	3.5	7119	0.218766678173204
1334	M	Control	3.5	7290	0.222404712268859
1335	M	Control	3.5	7476	0.219546473707856
1336	M	Control	3.5	7527	0.210128757660559
1337	M	Control	3.5	8331	0.212927684557042
1338	M	Control	3.5	10166	0.225411271101702
1339	M	Control	3.5	10550	0.230304926945524
1340	M	Control	3.5	10584	0.22472257290075
1341	M	Control	3.5	10650	0.240938058989929
1342	M	Control	3.5	10784	0.207507180280627
1343	M	Control	3.5	11128	0.206477478042554
1344	M	Control	3.5	11479	0.215837573285276
1345	M	Control	3.5	11723	0.217788312389174
1346	M	Control	3.5	12250	0.234702946957885
1347	M	Control	3.5	12282	0.216147818503423
1348	M	Control	3.5	12316	0.211520867592149
1349	M	Control	3.5	12364	0.219483375485263
1350	M	Control	3.5	12715	0.224633541749138
1351	M	Control	3.5	12936	0.219439580071579
1352	M	Control	3.5	12977	0.230357508582954
1353	M	Control	3.5	13018	0.204929364685409
1354	M	Control	3.5	13114	0.235022842794515
1355	M	Control	3.5	13454	0.207495353938683
1356	M	Control	3.5	14383	0.19902451151674
1357	M	Control	3.5	14773	0.228006728424323
1358	M	Control	3.5	14826	0.219198869140036
1359	M	Control	3.5	14935	0.225058805851261
1360	M	Control	3.5	15154	0.230086241438341
1361	M	Control	3.5	15488	0.227821874658516
1362	M	Control	3.5	15521	0.228348530847929
1363	M	Control	3.5	15601	0.228196856790457
1364	M	Control	3.5	15976	0.214054134647957
1365	M	Control	3.5	16226	0.222353100459761
1366	M	Control	3.5	16482	0.193434941587162
1367	M	Control	3.5	16574	0.226164789777755
1368	M	Control	3.5	16732	0.198135859115589
1369	M	Control	3.5	17068	0.233577518662865
1370	M	Control	3.5	17151	0.218858057759325
1371	M	Control	3.5	17325	0.217366377097182
1372	M	Control	3.5	17412	0.223612755217793
1373	M	Control	3.5	17637	0.197360618066311
1374	M	Control	3.5	17867	0.205628822886232
1375	M	Control	3.5	18037	0.23903639671284
1376	M	Control	3.5	18130	0.250509269252426
1377	M	Control	3.5	18628	0.209017563745522
1378	M	Control	3.5	18859	0.225743885489802
1379	M	Control	3.5	18867	0.216542912569846
1380	M	Control	3.5	18921	0.231380325130905
1381	M	Control	3.5	18991	0.246913599902285
1382	M	Control	3.5	19149	0.224419729614037
1383	M	Control	3.5	19875	0.2375205521481
1384	M	Control	3.5	20398	0.206955652336026
1385	M	Control	3.5	20546	0.235411704929266
1386	M	Control	3.5	20759	0.221118459293359
1387	M	Control	3.5	21104	0.210237847527823
1388	M	Control	3.5	22032	0.207042348878757
1389	M	Control	3.5	22188	0.1997182319708
1390	M	Control	3.5	22574	0.225202647445837
1391	M	Control	3.5	22658	0.20293275128316
1392	M	Control	3.5	22783	0.224161381986024
1393	M	Control	3.5	22965	0.243108011965302
1394	M	Control	3.5	22975	0.218292095572167
1395	M	Control	3.5	23110	0.248250124251801
1396	M	Control	3.5	23157	0.202717370975881
1397	M	Control	3.5	23310	0.219973167598136
1398	M	Control	3.5	23394	0.221937658184886
1399	M	Control	3.5	23485	0.2502119500035
1400	M	Control	3.5	23739	0.233431307178293
1401	M	Control	4.5	31	0.247636926787776
1402	M	Control	4.5	78	0.220269838832603
1403	M	Control	4.5	382	0.255782113264347
1404	M	Control	4.5	857	0.234590205014362
1405	M	Control	4.5	1029	0.229734216173936
1406	M	Control	4.5	1127	0.212128862748341
1407	M	Control	4.5	1180	0.23336880440729
1408	M	Control	4.5	1350	0.235678833893054
1409	M	Control	4.5	1458	0.233838099965255
1410	M	Control	4.5	1642	0.196502392727771
1411	M	Control	4.5	1706	0.236297990827404
1412	M	Control	4.5	2005	0.244360973584437
1413	M	Control	4.5	2978	0.229104014067327
1414	M	Control	4.5	3214	0.245739134055076
1415	M	Control	4.5	3346	0.23022877613578
1416	M	Control	4.5	3703	0.235189019095165
1417	M	Control	4.5	3763	0.220156667320692
1418	M	Control	4.5	3917	0.210750664198151
1419	M	Control	4.5	3969	0.236610536437211
1420	M	Control	4.5	4634	0.258485318863597
1421	M	Control	4.5	4673	0.243288963662005
1422	M	Control	4.5	5526	0.230265455752782
1423	M	Control	4.5	5540	0.231680075569729
1424	M	Control	4.5	5669	0.22701338901924
1425	M	Control	4.5	5677	0.240550487955753
1426	M	Control	4.5	5748	0.223430314684099
1427	M	Control	4.5	5959	0.241901325332482
1428	M	Control	4.5	5972	0.237957061564382
1429	M	Control	4.5	5994	0.235375940891539
1430	M	Control	4.5	6324	0.255000748415752
1431	M	Control	4.5	7000	0.236271335357277
1432	M	Control	4.5	7068	0.221373128178383
1433	M	Control	4.5	7119	0.242075033455769
1434	M	Control	4.5	7290	0.250030264648235
1435	M	Control	4.5	7476	0.254606744882725
1436	M	Control	4.5	7527	0.22804687384545
1437	M	Control	4.5	8331	0.229423059417817
1438	M	Control	4.5	10166	0.252659380842894
1439	M	Control	4.5	10550	0.237234960562978
1440	M	Control	4.5	10584	0.234579729064772
1441	M	Control	4.5	10650	0.24738533687318
1442	M	Control	4.5	10784	0.233980008865847
1443	M	Control	4.5	11128	0.223961320297995
1444	M	Control	4.5	11479	0.227930952806654
1445	M	Control	4.5	11723	0.230946899989081
1446	M	Control	4.5	12250	0.240908190011846
1447	M	Control	4.5	12282	0.207531418269391
1448	M	Control	4.5	12316	0.222913187770691
1449	M	Control	4.5	12364	0.212559323040205
1450	M	Control	4.5	12715	0.245420267386875
1451	M	Control	4.5	12936	0.233395601750881
1452	M	Control	4.5	12977	0.217542941537778
1453	M	Control	4.5	13018	0.219971816541045
1454	M	Control	4.5	13114	0.266202726404903
1455	M	Control	4.5	13454	0.24448677964393
1456	M	Control	4.5	14383	0.21751132832665
1457	M	Control	4.5	14773	0.218571514105267
1458	M	Control	4.5	14826	0.235701633527732
1459	M	Control	4.5	14935	0.237770690131569
1460	M	Control	4.5	15154	0.237008568392274
1461	M	Control	4.5	15488	0.237901638947172
1462	M	Control	4.5	15521	0.265743133353697
1463	M	Control	4.5	15601	0.230410112300755
1464	M	Control	4.5	15976	0.2462876966913
1465	M	Control	4.5	16226	0.235272963340836
1466	M	Control	4.5	16482	0.236511980051635
1467	M	Control	4.5	16574	0.24092503044247
1468	M	Control	4.5	16732	0.24415855667045
1469	M	Control	4.5	17068	0.238438019361302
1470	M	Control	4.5	17151	0.226365171157472
1471	M	Control	4.5	17325	0.252889738593532
1472	M	Control	4.5	17412	0.242569867449529
1473	M	Control	4.5	17637	0.220099452652065
1474	M	Control	4.5	17867	0.228082200660032
1475	M	Control	4.5	18037	0.258374802772776
1476	M	Control	4.5	18130	0.254253529031785
1477	M	Control	4.5	18628	0.239696581498868
1478	M	Control	4.5	18859	0.231124438254291
1479	M	Control	4.5	18867	0.247637098629112
1480	M	Control	4.5	18921	0.237121985506548
1481	M	Control	4.5	18991	0.241135194382282
1482	M	Control	4.5	19149	0.219684723529578
1483	M	Control	4.5	19875	0.23437227686581
1484	M	Control	4.5	20398	0.229066001296032
1485	M	Control	4.5	20546	0.231210248209627
1486	M	Control	4.5	20759	0.246172213259863
1487	M	Control	4.5	21104	0.232162018548821
1488	M	Control	4.5	22032	0.246112222592539
1489	M	Control	4.5	22188	0.22857119754442
1490	M	Control	4.5	22574	0.258629741288249
1491	M	Control	4.5	22658	0.233248704047144
1492	M	Control	4.5	22783	0.223100143321503
1493	M	Control	4.5	22965	0.255709807846676
1494	M	Control	4.5	22975	0.227903329275159
1495	M	Control	4.5	23110	0.252379188748687
1496	M	Control	4.5	23157	0.235204356264444
1497	M	Control	4.5	23310	0.222915488549536
1498	M	Control	4.5	23394	0.221739309834329
1499	M	Control	4.5	23485	0.22972788840239
1500	M	Control	4.5	23739	0.258192243579597
1501	M	Control	5.5	31	0.21578914048752
1502	M	Control	5.5	78	0.201063982439528
1503	M	Control	5.5	382	0.225365278683295
1504	M	Control	5.5	857	0.192319183096895
1505	M	Control	5.5	1029	0.199286262005509
1506	M	Control	5.5	1127	0.184173979899412
1507	M	Control	5.5	1180	0.202609591329554
1508	M	Control	5.5	1350	0.199871037466478
1509	M	Control	5.5	1458	0.210437351206919
1510	M	Control	5.5	1642	0.186288523530379
1511	M	Control	5.5	1706	0.204791320554819
1512	M	Control	5.5	2005	0.201702982746818
1513	M	Control	5.5	2978	0.203020515706993
1514	M	Control	5.5	3214	0.210580187145713
1515	M	Control	5.5	3346	0.203854228018224
1516	M	Control	5.5	3703	0.212581953129638
1517	M	Control	5.5	3763	0.195121149782568
1518	M	Control	5.5	3917	0.196361414320547
1519	M	Control	5.5	3969	0.21314422946627
1520	M	Control	5.5	4634	0.22941923753735
1521	M	Control	5.5	4673	0.200351166166978
1522	M	Control	5.5	5526	0.20715502782231
1523	M	Control	5.5	5540	0.204458668039391
1524	M	Control	5.5	5669	0.195017202669842
1525	M	Control	5.5	5677	0.205739848004392
1526	M	Control	5.5	5748	0.197110340062126
1527	M	Control	5.5	5959	0.204657744195606
1528	M	Control	5.5	5972	0.206649104062182
1529	M	Control	5.5	5994	0.20317278487618
1530	M	Control	5.5	6324	0.221245646476544
1531	M	Control	5.5	7000	0.212080948237955
1532	M	Control	5.5	7068	0.208696442947604
1533	M	Control	5.5	7119	0.209626938436817
1534	M	Control	5.5	7290	0.21721001587044
1535	M	Control	5.5	7476	0.21442308303446
1536	M	Control	5.5	7527	0.197421349277382
1537	M	Control	5.5	8331	0.197161451298214
1538	M	Control	5.5	10166	0.211557072047593
1539	M	Control	5.5	10550	0.21184659509091
1540	M	Control	5.5	10584	0.1997264920713
1541	M	Control	5.5	10650	0.22105030478525
1542	M	Control	5.5	10784	0.200816290057188
1543	M	Control	5.5	11128	0.192909288572126
1544	M	Control	5.5	11479	0.193409803221353
1545	M	Control	5.5	11723	0.204980847809493
1546	M	Control	5.5	12250	0.207601709191065
1547	M	Control	5.5	12282	0.187552458660135
1548	M	Control	5.5	12316	0.204086946290832
1549	M	Control	5.5	12364	0.195596382468805
1550	M	Control	5.5	12715	0.215022914454685
1551	M	Control	5.5	12936	0.206086025392013
1552	M	Control	5.5	12977	0.204266007189414
1553	M	Control	5.5	13018	0.191061300158905
1554	M	Control	5.5	13114	0.225287738190362
1555	M	Control	5.5	13454	0.203138339712345
1556	M	Control	5.5	14383	0.194406871671686
1557	M	Control	5.5	14773	0.203143590033854
1558	M	Control	5.5	14826	0.208304590760744
1559	M	Control	5.5	14935	0.204925877122846
1560	M	Control	5.5	15154	0.221425507985123
1561	M	Control	5.5	15488	0.211324832286322
1562	M	Control	5.5	15521	0.221729996146307
1563	M	Control	5.5	15601	0.220793391614693
1564	M	Control	5.5	15976	0.2079078073663
1565	M	Control	5.5	16226	0.204880959816743
1566	M	Control	5.5	16482	0.196511646786543
1567	M	Control	5.5	16574	0.207638640576351
1568	M	Control	5.5	16732	0.199182815854951
1569	M	Control	5.5	17068	0.208283084059844
1570	M	Control	5.5	17151	0.210611579829728
1571	M	Control	5.5	17325	0.216871774265227
1572	M	Control	5.5	17412	0.209834707847568
1573	M	Control	5.5	17637	0.189395688658003
1574	M	Control	5.5	17867	0.197905512678522
1575	M	Control	5.5	18037	0.228922225245446
1576	M	Control	5.5	18130	0.223922909222568
1577	M	Control	5.5	18628	0.199831249344988
1578	M	Control	5.5	18859	0.212975327710702
1579	M	Control	5.5	18867	0.215138103224546
1580	M	Control	5.5	18921	0.211841354012688
1581	M	Control	5.5	18991	0.218939052847068
1582	M	Control	5.5	19149	0.204596704421804
1583	M	Control	5.5	19875	0.211139164915017
1584	M	Control	5.5	20398	0.201198760434188
1585	M	Control	5.5	20546	0.212965512646061
1586	M	Control	5.5	20759	0.214967046516257
1587	M	Control	5.5	21104	0.200905760938352
1588	M	Control	5.5	22032	0.202539522875628
1589	M	Control	5.5	22188	0.194975607893304
1590	M	Control	5.5	22574	0.218031721878723
1591	M	Control	5.5	22658	0.198459396318482
1592	M	Control	5.5	22783	0.198030768570889
1593	M	Control	5.5	22965	0.225636057270755
1594	M	Control	5.5	22975	0.201885513897127
1595	M	Control	5.5	23110	0.228123172193718
1596	M	Control	5.5	23157	0.200975243751592
1597	M	Control	5.5	23310	0.198664476879512
1598	M	Control	5.5	23394	0.200769368251472
1599	M	Control	5.5	23485	0.207826509995769
1600	M	Control	5.5	23739	0.225699538857707
1601	M	Control	6.5	31	0.191996684231396
1602	M	Control	6.5	78	0.192495152536292
1603	M	Control	6.5	382	0.203038760240985
1604	M	Control	6.5	857	0.172276751193155
1605	M	Control	6.5	1029	0.179837283954243
1606	M	Control	6.5	1127	0.172543213615039
1607	M	Control	6.5	1180	0.186955164418224
1608	M	Control	6.5	1350	0.175660831273665
1609	M	Control	6.5	1458	0.189563873544146
1610	M	Control	6.5	1642	0.181132655530969
1611	M	Control	6.5	1706	0.179308780544152
1612	M	Control	6.5	2005	0.164071401981898
1613	M	Control	6.5	2978	0.197011969209544
1614	M	Control	6.5	3214	0.191119932732386
1615	M	Control	6.5	3346	0.193520485153063
1616	M	Control	6.5	3703	0.199273204616225
1617	M	Control	6.5	3763	0.180411969769814
1618	M	Control	6.5	3917	0.201274795674757
1619	M	Control	6.5	3969	0.195917402402604
1620	M	Control	6.5	4634	0.213326714316952
1621	M	Control	6.5	4673	0.162320160182551
1622	M	Control	6.5	5526	0.202802809731986
1623	M	Control	6.5	5540	0.198645686026342
1624	M	Control	6.5	5669	0.18554168665539
1625	M	Control	6.5	5677	0.185476743229594
1626	M	Control	6.5	5748	0.175613606556969
1627	M	Control	6.5	5959	0.194098167813975
1628	M	Control	6.5	5972	0.179426789284437
1629	M	Control	6.5	5994	0.180791622966113
1630	M	Control	6.5	6324	0.199245112711459
1631	M	Control	6.5	7000	0.187803047396803
1632	M	Control	6.5	7068	0.203390126736763
1633	M	Control	6.5	7119	0.189070152420183
1634	M	Control	6.5	7290	0.196770568636626
1635	M	Control	6.5	7476	0.190494128532718
1636	M	Control	6.5	7527	0.189022967360503
1637	M	Control	6.5	8331	0.178297008138085
1638	M	Control	6.5	10166	0.198217240632299
1639	M	Control	6.5	10550	0.189695424703164
1640	M	Control	6.5	10584	0.187366544898901
1641	M	Control	6.5	10650	0.19617027032855
1642	M	Control	6.5	10784	0.169692073408181
1643	M	Control	6.5	11128	0.183169368447343
1644	M	Control	6.5	11479	0.17615476746668
1645	M	Control	6.5	11723	0.179209933566996
1646	M	Control	6.5	12250	0.17431724312474
1647	M	Control	6.5	12282	0.188840249854123
1648	M	Control	6.5	12316	0.198358948450903
1649	M	Control	6.5	12364	0.181100185721299
1650	M	Control	6.5	12715	0.188617664846368
1651	M	Control	6.5	12936	0.194022601058282
1652	M	Control	6.5	12977	0.19883227250822
1653	M	Control	6.5	13018	0.178952875687538
1654	M	Control	6.5	13114	0.203018271411748
1655	M	Control	6.5	13454	0.179997174223061
1656	M	Control	6.5	14383	0.17580317424613
1657	M	Control	6.5	14773	0.192388634215364
1658	M	Control	6.5	14826	0.200551698582491
1659	M	Control	6.5	14935	0.168648353585982
1660	M	Control	6.5	15154	0.199052188314524
1661	M	Control	6.5	15488	0.199885195198792
1662	M	Control	6.5	15521	0.19638146881581
1663	M	Control	6.5	15601	0.221562073139458
1664	M	Control	6.5	15976	0.183378996242628
1665	M	Control	6.5	16226	0.187529856507941
1666	M	Control	6.5	16482	0.172808353216648
1667	M	Control	6.5	16574	0.193875796575583
1668	M	Control	6.5	16732	0.171965072548896
1669	M	Control	6.5	17068	0.193815975927223
1670	M	Control	6.5	17151	0.209760659708389
1671	M	Control	6.5	17325	0.190317373057684
1672	M	Control	6.5	17412	0.194084457705028
1673	M	Control	6.5	17637	0.183446095790862
1674	M	Control	6.5	17867	0.161843760812531
1675	M	Control	6.5	18037	0.209910667598221
1676	M	Control	6.5	18130	0.201862957610184
1677	M	Control	6.5	18628	0.173780747150323
1678	M	Control	6.5	18859	0.200351834250398
1679	M	Control	6.5	18867	0.194426909138534
1680	M	Control	6.5	18921	0.189899007223111
1681	M	Control	6.5	18991	0.206233746512192
1682	M	Control	6.5	19149	0.195832429020345
1683	M	Control	6.5	19875	0.202116873317656
1684	M	Control	6.5	20398	0.186716662367846
1685	M	Control	6.5	20546	0.203538209205166
1686	M	Control	6.5	20759	0.183673075757021
1687	M	Control	6.5	21104	0.179446434221435
1688	M	Control	6.5	22032	0.173528922792808
1689	M	Control	6.5	22188	0.179504032830161
1690	M	Control	6.5	22574	0.20022437388966
1691	M	Control	6.5	22658	0.180429058400935
1692	M	Control	6.5	22783	0.182721165417035
1693	M	Control	6.5	22965	0.207305343716647
1694	M	Control	6.5	22975	0.185210828174113
1695	M	Control	6.5	23110	0.2131730490429
1696	M	Control	6.5	23157	0.172956838208219
1697	M	Control	6.5	23310	0.175756859024307
1698	M	Control	6.5	23394	0.184245855526066
1699	M	Control	6.5	23485	0.200430945243308
1700	M	Control	6.5	23739	0.2006714619256
1701	M	Control	7.5	31	0.20155705793789
1702	M	Control	7.5	78	0.192846126949172
1703	M	Control	7.5	382	0.220334333772193
1704	M	Control	7.5	857	0.191335034987213
1705	M	Control	7.5	1029	0.182303479118508
1706	M	Control	7.5	1127	0.181234367842692
1707	M	Control	7.5	1180	0.197368611096261
1708	M	Control	7.5	1350	0.196201981524642
1709	M	Control	7.5	1458	0.209689059013065
1710	M	Control	7.5	1642	0.173837281957696
1711	M	Control	7.5	1706	0.207315991505561
1712	M	Control	7.5	2005	0.194105948235093
1713	M	Control	7.5	2978	0.187383551405545
1714	M	Control	7.5	3214	0.206690888468692
1715	M	Control	7.5	3346	0.198686277224085
1716	M	Control	7.5	3703	0.196869418716156
1717	M	Control	7.5	3763	0.197267736351104
1718	M	Control	7.5	3917	0.204666286669156
1719	M	Control	7.5	3969	0.210146908303666
1720	M	Control	7.5	4634	0.22389859328001
1721	M	Control	7.5	4673	0.196135476750722
1722	M	Control	7.5	5526	0.197542522511361
1723	M	Control	7.5	5540	0.200057614232275
1724	M	Control	7.5	5669	0.192847911590181
1725	M	Control	7.5	5677	0.175236977011853
1726	M	Control	7.5	5748	0.18802407772486
1727	M	Control	7.5	5959	0.188904010718963
1728	M	Control	7.5	5972	0.209206056519087
1729	M	Control	7.5	5994	0.184788001947166
1730	M	Control	7.5	6324	0.216269182570099
1731	M	Control	7.5	7000	0.218624124230146
1732	M	Control	7.5	7068	0.218624740971503
1733	M	Control	7.5	7119	0.205846206465484
1734	M	Control	7.5	7290	0.217812410735741
1735	M	Control	7.5	7476	0.213755105540548
1736	M	Control	7.5	7527	0.196691098019508
1737	M	Control	7.5	8331	0.191045722029287
1738	M	Control	7.5	10166	0.20085198632542
1739	M	Control	7.5	10550	0.206242005637003
1740	M	Control	7.5	10584	0.181354028358011
1741	M	Control	7.5	10650	0.216661672797002
1742	M	Control	7.5	10784	0.215109913788061
1743	M	Control	7.5	11128	0.187195305256467
1744	M	Control	7.5	11479	0.195944018036646
1745	M	Control	7.5	11723	0.202905205553947
1746	M	Control	7.5	12250	0.194962681777071
1747	M	Control	7.5	12282	0.172122227993819
1748	M	Control	7.5	12316	0.214859891233187
1749	M	Control	7.5	12364	0.192245784263996
1750	M	Control	7.5	12715	0.215390962523628
1751	M	Control	7.5	12936	0.193606938507069
1752	M	Control	7.5	12977	0.200824073197451
1753	M	Control	7.5	13018	0.187482459073744
1754	M	Control	7.5	13114	0.209199594873004
1755	M	Control	7.5	13454	0.2027711347362
1756	M	Control	7.5	14383	0.190269996574794
1757	M	Control	7.5	14773	0.19789865892169
1758	M	Control	7.5	14826	0.20790294598517
1759	M	Control	7.5	14935	0.197727591096265
1760	M	Control	7.5	15154	0.23140611369872
1761	M	Control	7.5	15488	0.19722779534158
1762	M	Control	7.5	15521	0.208628527194252
1763	M	Control	7.5	15601	0.225851788405591
1764	M	Control	7.5	15976	0.199050868029236
1765	M	Control	7.5	16226	0.196279750588188
1766	M	Control	7.5	16482	0.195478465150253
1767	M	Control	7.5	16574	0.200979028094255
1768	M	Control	7.5	16732	0.197905884626108
1769	M	Control	7.5	17068	0.196160224301614
1770	M	Control	7.5	17151	0.2068508541327
1771	M	Control	7.5	17325	0.211418955811482
1772	M	Control	7.5	17412	0.197931286411223
1773	M	Control	7.5	17637	0.188469818687498
1774	M	Control	7.5	17867	0.197614749760274
1775	M	Control	7.5	18037	0.223605264658939
1776	M	Control	7.5	18130	0.214115644154114
1777	M	Control	7.5	18628	0.196459416324779
1778	M	Control	7.5	18859	0.222122979847137
1779	M	Control	7.5	18867	0.218790666328467
1780	M	Control	7.5	18921	0.211053373172493
1781	M	Control	7.5	18991	0.212353423948513
1782	M	Control	7.5	19149	0.205435318646744
1783	M	Control	7.5	19875	0.203049457453118
1784	M	Control	7.5	20398	0.200302606097089
1785	M	Control	7.5	20546	0.204788616326696
1786	M	Control	7.5	20759	0.213616700681426
1787	M	Control	7.5	21104	0.195563613177616
1788	M	Control	7.5	22032	0.199688373440403
1789	M	Control	7.5	22188	0.194586660765266
1790	M	Control	7.5	22574	0.212087920010979
1791	M	Control	7.5	22658	0.201071734294155
1792	M	Control	7.5	22783	0.184852105947049
1793	M	Control	7.5	22965	0.210263093012401
1794	M	Control	7.5	22975	0.203188175554182
1795	M	Control	7.5	23110	0.211691679895509
1796	M	Control	7.5	23157	0.196269097207294
1797	M	Control	7.5	23310	0.191705757449347
1798	M	Control	7.5	23394	0.193592920791723
1799	M	Control	7.5	23485	0.184866381704696
1800	M	Control	7.5	23739	0.22485928493561
1801	M	Control	8.5	31	0.209098923930572
1802	M	Control	8.5	78	0.198148934487713
1803	M	Control	8.5	382	0.226460829782675
1804	M	Control	8.5	857	0.194688183519267
1805	M	Control	8.5	1029	0.186075736978688
1806	M	Control	8.5	1127	0.187249563155651
1807	M	Control	8.5	1180	0.20179311073204
1808	M	Control	8.5	1350	0.203174474186963
1809	M	Control	8.5	1458	0.224626252267145
1810	M	Control	8.5	1642	0.177386451904644
1811	M	Control	8.5	1706	0.202163403165959
1812	M	Control	8.5	2005	0.178983713102187
1813	M	Control	8.5	2978	0.203767901543148
1814	M	Control	8.5	3214	0.205385539657353
1815	M	Control	8.5	3346	0.211317602196178
1816	M	Control	8.5	3703	0.193777758518138
1817	M	Control	8.5	3763	0.197915684197188
1818	M	Control	8.5	3917	0.218363295032655
1819	M	Control	8.5	3969	0.208931260861268
1820	M	Control	8.5	4634	0.223880063026959
1821	M	Control	8.5	4673	0.209599660681709
1822	M	Control	8.5	5526	0.212178062676061
1823	M	Control	8.5	5540	0.218120561220372
1824	M	Control	8.5	5669	0.206064127827371
1825	M	Control	8.5	5677	0.174327190528349
1826	M	Control	8.5	5748	0.182711739153748
1827	M	Control	8.5	5959	0.203216511258032
1828	M	Control	8.5	5972	0.203102129665603
1829	M	Control	8.5	5994	0.182128428344676
1830	M	Control	8.5	6324	0.219863046064138
1831	M	Control	8.5	7000	0.209848803454167
1832	M	Control	8.5	7068	0.220080006076164
1833	M	Control	8.5	7119	0.19795987197715
1834	M	Control	8.5	7290	0.22914362339572
1835	M	Control	8.5	7476	0.226595905177503
1836	M	Control	8.5	7527	0.198789997383116
1837	M	Control	8.5	8331	0.197306336252895
1838	M	Control	8.5	10166	0.210048029642291
1839	M	Control	8.5	10550	0.200972678775596
1840	M	Control	8.5	10584	0.202323371182774
1841	M	Control	8.5	10650	0.216783101326723
1842	M	Control	8.5	10784	0.213203423533055
1843	M	Control	8.5	11128	0.205031526567321
1844	M	Control	8.5	11479	0.204762253984959
1845	M	Control	8.5	11723	0.194584051161176
1846	M	Control	8.5	12250	0.179624117675142
1847	M	Control	8.5	12282	0.197778790996433
1848	M	Control	8.5	12316	0.226092348425314
1849	M	Control	8.5	12364	0.18981158318311
1850	M	Control	8.5	12715	0.222880738703836
1851	M	Control	8.5	12936	0.203997927333933
1852	M	Control	8.5	12977	0.212534643527094
1853	M	Control	8.5	13018	0.192988297167079
1854	M	Control	8.5	13114	0.229103787119287
1855	M	Control	8.5	13454	0.208710294851556
1856	M	Control	8.5	14383	0.205894216728179
1857	M	Control	8.5	14773	0.186301006616107
1858	M	Control	8.5	14826	0.223944016557922
1859	M	Control	8.5	14935	0.198815532007704
1860	M	Control	8.5	15154	0.225620240387882
1861	M	Control	8.5	15488	0.217031233178616
1862	M	Control	8.5	15521	0.20104880917186
1863	M	Control	8.5	15601	0.250328003816719
1864	M	Control	8.5	15976	0.199851675794463
1865	M	Control	8.5	16226	0.206703794757566
1866	M	Control	8.5	16482	0.204802658634625
1867	M	Control	8.5	16574	0.196125507738498
1868	M	Control	8.5	16732	0.210949397394972
1869	M	Control	8.5	17068	0.191455712153932
1870	M	Control	8.5	17151	0.234973914071619
1871	M	Control	8.5	17325	0.223560176597134
1872	M	Control	8.5	17412	0.20353697184414
1873	M	Control	8.5	17637	0.210382926247142
1874	M	Control	8.5	17867	0.200282673090172
1875	M	Control	8.5	18037	0.227504649380504
1876	M	Control	8.5	18130	0.22755335656342
1877	M	Control	8.5	18628	0.202537446805463
1878	M	Control	8.5	18859	0.218075296363869
1879	M	Control	8.5	18867	0.219269517784414
1880	M	Control	8.5	18921	0.208253242217442
1881	M	Control	8.5	18991	0.216659475139655
1882	M	Control	8.5	19149	0.201025872186501
1883	M	Control	8.5	19875	0.205900996036954
1884	M	Control	8.5	20398	0.207510997038456
1885	M	Control	8.5	20546	0.202209892490248
1886	M	Control	8.5	20759	0.214473133844159
1887	M	Control	8.5	21104	0.190656026118572
1888	M	Control	8.5	22032	0.199620659364977
1889	M	Control	8.5	22188	0.204142830058473
1890	M	Control	8.5	22574	0.225386072252551
1891	M	Control	8.5	22658	0.20915064967764
1892	M	Control	8.5	22783	0.185594195580688
1893	M	Control	8.5	22965	0.22118478914278
1894	M	Control	8.5	22975	0.209977975826033
1895	M	Control	8.5	23110	0.211710237751757
1896	M	Control	8.5	23157	0.203868774621456
1897	M	Control	8.5	23310	0.187335555849095
1898	M	Control	8.5	23394	0.187946332922491
1899	M	Control	8.5	23485	0.182411976608979
1900	M	Control	8.5	23739	0.215880387695625
1901	M	Enalapril	0.5	31	0.352353491704421
1902	M	Enalapril	0.5	78	0.354855215356015
1903	M	Enalapril	0.5	382	0.34960777835678
1904	M	Enalapril	0.5	857	0.337961446474529
1905	M	Enalapril	0.5	1029	0.346939208295969
1906	M	Enalapril	0.5	1127	0.345156501756487
1907	M	Enalapril	0.5	1180	0.365188022916228
1908	M	Enalapril	0.5	1350	0.322841710497758
1909	M	Enalapril	0.5	1458	0.343763550193842
1910	M	Enalapril	0.5	1642	0.354342911356562
1911	M	Enalapril	0.5	1706	0.357443610826228
1912	M	Enalapril	0.5	2005	0.312005545295456
1913	M	Enalapril	0.5	2978	0.345655925492646
1914	M	Enalapril	0.5	3214	0.335923031424198
1915	M	Enalapril	0.5	3346	0.314407802717043
1916	M	Enalapril	0.5	3703	0.352613412017943
1917	M	Enalapril	0.5	3763	0.35083524064843
1918	M	Enalapril	0.5	3917	0.342737098717933
1919	M	Enalapril	0.5	3969	0.331213339165319
1920	M	Enalapril	0.5	4634	0.372649505635762
1921	M	Enalapril	0.5	4673	0.353636847942331
1922	M	Enalapril	0.5	5526	0.375332239406751
1923	M	Enalapril	0.5	5540	0.355088159488665
1924	M	Enalapril	0.5	5669	0.349582985196577
1925	M	Enalapril	0.5	5677	0.365032252034223
1926	M	Enalapril	0.5	5748	0.342165819985548
1927	M	Enalapril	0.5	5959	0.341122490233771
1928	M	Enalapril	0.5	5972	0.345080279544609
1929	M	Enalapril	0.5	5994	0.328311803507951
1930	M	Enalapril	0.5	6324	0.323099307974674
1931	M	Enalapril	0.5	7000	0.338009239824052
1932	M	Enalapril	0.5	7068	0.351476159528452
1933	M	Enalapril	0.5	7119	0.346494865037479
1934	M	Enalapril	0.5	7290	0.386882595830464
1935	M	Enalapril	0.5	7476	0.346323306092003
1936	M	Enalapril	0.5	7527	0.358812107004045
1937	M	Enalapril	0.5	8331	0.336514845510751
1938	M	Enalapril	0.5	10166	0.326074693826373
1939	M	Enalapril	0.5	10550	0.352820590458207
1940	M	Enalapril	0.5	10584	0.371809173124178
1941	M	Enalapril	0.5	10650	0.345177429000422
1942	M	Enalapril	0.5	10784	0.350435027712679
1943	M	Enalapril	0.5	11128	0.360741331310978
1944	M	Enalapril	0.5	11479	0.343165857323747
1945	M	Enalapril	0.5	11723	0.371010442622434
1946	M	Enalapril	0.5	12250	0.341808706819417
1947	M	Enalapril	0.5	12282	0.331388108411421
1948	M	Enalapril	0.5	12316	0.343605895258722
1949	M	Enalapril	0.5	12364	0.364260749034581
1950	M	Enalapril	0.5	12715	0.320237495889497
1951	M	Enalapril	0.5	12936	0.355845844439248
1952	M	Enalapril	0.5	12977	0.339243365089158
1953	M	Enalapril	0.5	13018	0.361806404146736
1954	M	Enalapril	0.5	13114	0.367858583294065
1955	M	Enalapril	0.5	13454	0.372134044488309
1956	M	Enalapril	0.5	14383	0.340562922055666
1957	M	Enalapril	0.5	14773	0.34220979036716
1958	M	Enalapril	0.5	14826	0.360058613147957
1959	M	Enalapril	0.5	14935	0.360874046405285
1960	M	Enalapril	0.5	15154	0.365845902689449
1961	M	Enalapril	0.5	15488	0.358790347181627
1962	M	Enalapril	0.5	15521	0.334945140476542
1963	M	Enalapril	0.5	15601	0.364171290761195
1964	M	Enalapril	0.5	15976	0.333316075280613
1965	M	Enalapril	0.5	16226	0.376713803961097
1966	M	Enalapril	0.5	16482	0.345318853562491
1967	M	Enalapril	0.5	16574	0.322298685662085
1968	M	Enalapril	0.5	16732	0.363440274078578
1969	M	Enalapril	0.5	17068	0.340251273089908
1970	M	Enalapril	0.5	17151	0.352390153689763
1971	M	Enalapril	0.5	17325	0.306162114893768
1972	M	Enalapril	0.5	17412	0.324567338925843
1973	M	Enalapril	0.5	17637	0.356928226965317
1974	M	Enalapril	0.5	17867	0.38194762000881
1975	M	Enalapril	0.5	18037	0.337018919480707
1976	M	Enalapril	0.5	18130	0.338061646655069
1977	M	Enalapril	0.5	18628	0.355406022412328
1978	M	Enalapril	0.5	18859	0.333737767691418
1979	M	Enalapril	0.5	18867	0.366981237802942
1980	M	Enalapril	0.5	18921	0.337222502194848
1981	M	Enalapril	0.5	18991	0.34979649071868
1982	M	Enalapril	0.5	19149	0.348651909222999
1983	M	Enalapril	0.5	19875	0.329548888496795
1984	M	Enalapril	0.5	20398	0.328755775308327
1985	M	Enalapril	0.5	20546	0.359788907355478
1986	M	Enalapril	0.5	20759	0.323742514664786
1987	M	Enalapril	0.5	21104	0.358800983608258
1988	M	Enalapril	0.5	22032	0.342542000600747
1989	M	Enalapril	0.5	22188	0.346978097700427
1990	M	Enalapril	0.5	22574	0.348730676802971
1991	M	Enalapril	0.5	22658	0.333289480372598
1992	M	Enalapril	0.5	22783	0.367268080284253
1993	M	Enalapril	0.5	22965	0.321957554815318
1994	M	Enalapril	0.5	22975	0.340087225603318
1995	M	Enalapril	0.5	23110	0.337839452775459
1996	M	Enalapril	0.5	23157	0.334922048848619
1997	M	Enalapril	0.5	23310	0.339721874826457
1998	M	Enalapril	0.5	23394	0.377316909020588
1999	M	Enalapril	0.5	23485	0.338365086469521
[truncated: 901 more rows]
