# Supplementary material for: Measurements of damage and repair of binary health attributes in aging mice and humans reveal that robustness and resilience decrease with age, operate over broad timescales, and are affected differently by interventions
Source: eLife. 2022 Nov 21;11:e77632. doi: 10.7554/eLife.77632 (PMC9725749; doi:10.7554/eLife.77632)
Supplement: Figure 4—figure supplement 1—source data 1. [file elife-77632-fig4-figsupp1-data1.zip › figure4_supplement1/mouse1_damage_rate_interventions.csv]

	sex	treatment	age	.draw	lambda_d
1	F	Control	0.5	94	0.0678675410075617
2	F	Control	0.5	193	0.0653575599671944
3	F	Control	0.5	420	0.0691721695795462
4	F	Control	0.5	670	0.0644339255887116
5	F	Control	0.5	1082	0.0683746118003744
6	F	Control	0.5	1247	0.0709749584216375
7	F	Control	0.5	1309	0.0639948919379664
8	F	Control	0.5	1836	0.0642104840494755
9	F	Control	0.5	1871	0.0671586841357844
10	F	Control	0.5	2022	0.0711204932922025
11	F	Control	0.5	2307	0.066676690776934
12	F	Control	0.5	2563	0.0673015236020792
13	F	Control	0.5	2634	0.0692860480374308
14	F	Control	0.5	2755	0.0708697511533977
15	F	Control	0.5	4158	0.0603652040669849
16	F	Control	0.5	4279	0.0726543954489916
17	F	Control	0.5	4352	0.0686211170439233
18	F	Control	0.5	4359	0.0691578494671059
19	F	Control	0.5	4505	0.0631134819109193
20	F	Control	0.5	4592	0.0609119597870205
21	F	Control	0.5	5230	0.0660331133384317
22	F	Control	0.5	5257	0.0635164826052987
23	F	Control	0.5	5530	0.0619617670575862
24	F	Control	0.5	5872	0.0606879814125497
25	F	Control	0.5	6287	0.0620463745459412
26	F	Control	0.5	6357	0.0721914355172785
27	F	Control	0.5	7412	0.0627617350301019
28	F	Control	0.5	7667	0.0698569001260342
29	F	Control	0.5	7888	0.0721268942539753
30	F	Control	0.5	7897	0.0702216687073331
31	F	Control	0.5	7965	0.068859956251859
32	F	Control	0.5	8042	0.0695451156624642
33	F	Control	0.5	8068	0.0665064135081663
34	F	Control	0.5	8088	0.0629991201454525
35	F	Control	0.5	8100	0.0650425529303542
36	F	Control	0.5	8150	0.068923164520242
37	F	Control	0.5	8505	0.0707604187152118
38	F	Control	0.5	8939	0.0723914274252034
39	F	Control	0.5	9299	0.062794822340048
40	F	Control	0.5	9305	0.0650566519294755
41	F	Control	0.5	9419	0.0675501459557375
42	F	Control	0.5	9522	0.067626569039513
43	F	Control	0.5	9613	0.0709974774367541
44	F	Control	0.5	9973	0.0725941479872953
45	F	Control	0.5	10242	0.069058657560558
46	F	Control	0.5	10557	0.0600147582764472
47	F	Control	0.5	10665	0.0667794466885666
48	F	Control	0.5	10697	0.0722623655116019
49	F	Control	0.5	10779	0.067514547417025
50	F	Control	0.5	10802	0.0680876450786079
51	F	Control	0.5	10895	0.0636784236692249
52	F	Control	0.5	10923	0.0642727212449826
53	F	Control	0.5	11177	0.0663190313773086
54	F	Control	0.5	11431	0.0682274593478305
55	F	Control	0.5	11454	0.0611143158901196
56	F	Control	0.5	11660	0.062592757261234
57	F	Control	0.5	11781	0.0656037042719458
58	F	Control	0.5	12074	0.0648199188899966
59	F	Control	0.5	12080	0.0697641961505751
60	F	Control	0.5	12155	0.0611530590236767
61	F	Control	0.5	13102	0.0686092572400628
62	F	Control	0.5	13171	0.0714943461367818
63	F	Control	0.5	13230	0.0685766896917175
64	F	Control	0.5	13274	0.0656501095044508
65	F	Control	0.5	13510	0.0622099413765709
66	F	Control	0.5	13527	0.0622467825040078
67	F	Control	0.5	13637	0.064690514473542
68	F	Control	0.5	13671	0.0679200554782066
69	F	Control	0.5	13687	0.0662712462846615
70	F	Control	0.5	13977	0.0784996302773033
71	F	Control	0.5	14466	0.0693647758553767
72	F	Control	0.5	14573	0.0757103909329555
73	F	Control	0.5	14692	0.0656252549590828
74	F	Control	0.5	14717	0.0730273176629747
75	F	Control	0.5	14851	0.0636404330687526
76	F	Control	0.5	15625	0.0661782090703134
77	F	Control	0.5	16498	0.0721656854553891
78	F	Control	0.5	16546	0.0626380880936891
79	F	Control	0.5	16741	0.0640361877331574
80	F	Control	0.5	16826	0.065253909041187
81	F	Control	0.5	16947	0.0640709559266485
82	F	Control	0.5	17001	0.0703821235690232
83	F	Control	0.5	17273	0.0713588284313068
84	F	Control	0.5	17667	0.0679926694111303
85	F	Control	0.5	18650	0.0653186408093578
86	F	Control	0.5	18759	0.0690200069039813
87	F	Control	0.5	19255	0.0711378917974583
88	F	Control	0.5	19576	0.0665883911852916
89	F	Control	0.5	19873	0.0645696715532052
90	F	Control	0.5	20189	0.0669879681281867
91	F	Control	0.5	20220	0.0709785458355115
92	F	Control	0.5	20452	0.0669712302665095
93	F	Control	0.5	20794	0.0615341096167594
94	F	Control	0.5	20848	0.065995462321983
95	F	Control	0.5	21567	0.0653718158695804
96	F	Control	0.5	22257	0.0707466422630192
97	F	Control	0.5	22262	0.0740670664545729
98	F	Control	0.5	22350	0.0659196826495475
99	F	Control	0.5	22423	0.0749623858200691
100	F	Control	0.5	23418	0.0710243599483833
101	F	Control	1.5	94	0.0802734891143018
102	F	Control	1.5	193	0.0810856752903532
103	F	Control	1.5	420	0.0850122802621922
104	F	Control	1.5	670	0.0854051595683291
105	F	Control	1.5	1082	0.0828857863715466
106	F	Control	1.5	1247	0.0844000509130694
107	F	Control	1.5	1309	0.0838302921258926
108	F	Control	1.5	1836	0.0871217316943908
109	F	Control	1.5	1871	0.0775221174273751
110	F	Control	1.5	2022	0.0906737536362588
111	F	Control	1.5	2307	0.0830516877401807
112	F	Control	1.5	2563	0.0860313303324454
113	F	Control	1.5	2634	0.076265663472797
114	F	Control	1.5	2755	0.0893462964428983
115	F	Control	1.5	4158	0.0752328267929597
116	F	Control	1.5	4279	0.0869877051577668
117	F	Control	1.5	4352	0.087789814560379
118	F	Control	1.5	4359	0.0841096747369376
119	F	Control	1.5	4505	0.082914846674872
120	F	Control	1.5	4592	0.0820128928034657
121	F	Control	1.5	5230	0.0896104041855745
122	F	Control	1.5	5257	0.0840782338390397
123	F	Control	1.5	5530	0.07613852377996
124	F	Control	1.5	5872	0.0743580680970659
125	F	Control	1.5	6287	0.0777047774203961
126	F	Control	1.5	6357	0.0845124727399801
127	F	Control	1.5	7412	0.0894792602915552
128	F	Control	1.5	7667	0.0809700702625957
129	F	Control	1.5	7888	0.0906765137223024
130	F	Control	1.5	7897	0.0911433797233791
131	F	Control	1.5	7965	0.0800318720602425
132	F	Control	1.5	8042	0.0821489018477674
133	F	Control	1.5	8068	0.0924082510719982
134	F	Control	1.5	8088	0.077375739201183
135	F	Control	1.5	8100	0.0830330096915024
136	F	Control	1.5	8150	0.0854904286177858
137	F	Control	1.5	8505	0.0874094560298001
138	F	Control	1.5	8939	0.0821755445172495
139	F	Control	1.5	9299	0.0812752345868767
140	F	Control	1.5	9305	0.0836730607885652
141	F	Control	1.5	9419	0.0920700928511587
142	F	Control	1.5	9522	0.0814425981829589
143	F	Control	1.5	9613	0.0855329295071241
144	F	Control	1.5	9973	0.081045527686701
145	F	Control	1.5	10242	0.0916911422400811
146	F	Control	1.5	10557	0.0793773813578827
147	F	Control	1.5	10665	0.0831196406120942
148	F	Control	1.5	10697	0.0849700676100799
149	F	Control	1.5	10779	0.086273276660175
150	F	Control	1.5	10802	0.0859773236567526
151	F	Control	1.5	10895	0.0805464570809305
152	F	Control	1.5	10923	0.0818871169376944
153	F	Control	1.5	11177	0.0797289216745549
154	F	Control	1.5	11431	0.0861888532820114
155	F	Control	1.5	11454	0.0784952352723958
156	F	Control	1.5	11660	0.0779574572945208
157	F	Control	1.5	11781	0.0835138604581979
158	F	Control	1.5	12074	0.0822138231368537
159	F	Control	1.5	12080	0.0845087771528164
160	F	Control	1.5	12155	0.0864223190865244
161	F	Control	1.5	13102	0.0874545535347021
162	F	Control	1.5	13171	0.083139050105287
163	F	Control	1.5	13230	0.0787134138407497
164	F	Control	1.5	13274	0.0799423729273934
165	F	Control	1.5	13510	0.0758741901473841
166	F	Control	1.5	13527	0.0795954701238019
167	F	Control	1.5	13637	0.0851096242856953
168	F	Control	1.5	13671	0.0790191174621099
169	F	Control	1.5	13687	0.0859572238829909
170	F	Control	1.5	13977	0.0878634399508617
171	F	Control	1.5	14466	0.0779310218342336
172	F	Control	1.5	14573	0.0869980658566701
173	F	Control	1.5	14692	0.0754209312093441
174	F	Control	1.5	14717	0.0857643268808813
175	F	Control	1.5	14851	0.0825472362474127
176	F	Control	1.5	15625	0.0860537690888872
177	F	Control	1.5	16498	0.0788649361747727
178	F	Control	1.5	16546	0.0796521795274883
179	F	Control	1.5	16741	0.0847867001638962
180	F	Control	1.5	16826	0.0800410573446209
181	F	Control	1.5	16947	0.0859953841859149
182	F	Control	1.5	17001	0.0857740857622717
183	F	Control	1.5	17273	0.0778408210549808
184	F	Control	1.5	17667	0.0804224534157833
185	F	Control	1.5	18650	0.075558918142353
186	F	Control	1.5	18759	0.0797343828881967
187	F	Control	1.5	19255	0.0911305400950053
188	F	Control	1.5	19576	0.0835023918311105
189	F	Control	1.5	19873	0.0830484724958895
190	F	Control	1.5	20189	0.0886644199361388
191	F	Control	1.5	20220	0.084921436426314
192	F	Control	1.5	20452	0.0796357892009064
193	F	Control	1.5	20794	0.0735917829036452
194	F	Control	1.5	20848	0.0893089990436565
195	F	Control	1.5	21567	0.0880403445568406
196	F	Control	1.5	22257	0.09244605415868
197	F	Control	1.5	22262	0.09041482498518
198	F	Control	1.5	22350	0.0841554007253543
199	F	Control	1.5	22423	0.0826652153054786
200	F	Control	1.5	23418	0.0834576415648968
201	F	Control	2.5	94	0.0810835042977245
202	F	Control	2.5	193	0.0828973443222531
203	F	Control	2.5	420	0.0821512824761256
204	F	Control	2.5	670	0.084469074196167
205	F	Control	2.5	1082	0.0902989084054838
206	F	Control	2.5	1247	0.0876584666647937
207	F	Control	2.5	1309	0.0837020135313893
208	F	Control	2.5	1836	0.091413332884476
209	F	Control	2.5	1871	0.083108197672462
210	F	Control	2.5	2022	0.0973512197457142
211	F	Control	2.5	2307	0.0853949710131532
212	F	Control	2.5	2563	0.0826450283965246
213	F	Control	2.5	2634	0.0790800914579528
214	F	Control	2.5	2755	0.0830166016165996
215	F	Control	2.5	4158	0.0867377245852947
216	F	Control	2.5	4279	0.0859452929588645
217	F	Control	2.5	4352	0.091341700974149
218	F	Control	2.5	4359	0.0879700189019417
219	F	Control	2.5	4505	0.0908142957916032
220	F	Control	2.5	4592	0.0836752427186613
221	F	Control	2.5	5230	0.0802389920316272
222	F	Control	2.5	5257	0.0833539510226046
223	F	Control	2.5	5530	0.0828193066967031
224	F	Control	2.5	5872	0.0796268572116322
225	F	Control	2.5	6287	0.0836268112126181
226	F	Control	2.5	6357	0.0870063761741976
227	F	Control	2.5	7412	0.0886407834160846
228	F	Control	2.5	7667	0.0841951732172759
229	F	Control	2.5	7888	0.0835567897516557
230	F	Control	2.5	7897	0.0839609863363758
231	F	Control	2.5	7965	0.080306068056504
232	F	Control	2.5	8042	0.0787953216226054
233	F	Control	2.5	8068	0.089999617129704
234	F	Control	2.5	8088	0.0843136673931161
235	F	Control	2.5	8100	0.0888479931129912
236	F	Control	2.5	8150	0.0890298921822926
237	F	Control	2.5	8505	0.0883585209426728
238	F	Control	2.5	8939	0.0842483544155826
239	F	Control	2.5	9299	0.0812189582107221
240	F	Control	2.5	9305	0.0793773505282485
241	F	Control	2.5	9419	0.0885767494617808
242	F	Control	2.5	9522	0.0780435817209729
243	F	Control	2.5	9613	0.0866411214595601
244	F	Control	2.5	9973	0.0854096011767854
245	F	Control	2.5	10242	0.0884786724344768
246	F	Control	2.5	10557	0.0793564770483196
247	F	Control	2.5	10665	0.0840186860651057
248	F	Control	2.5	10697	0.0858941626132261
249	F	Control	2.5	10779	0.0887531284297229
250	F	Control	2.5	10802	0.0841650359549829
251	F	Control	2.5	10895	0.0854212601113135
252	F	Control	2.5	10923	0.0877005699876403
253	F	Control	2.5	11177	0.0864429299545888
254	F	Control	2.5	11431	0.0914449528930793
255	F	Control	2.5	11454	0.082872105879655
256	F	Control	2.5	11660	0.0789551421100511
257	F	Control	2.5	11781	0.0872109703321697
258	F	Control	2.5	12074	0.0865653924835519
259	F	Control	2.5	12080	0.0837255397882989
260	F	Control	2.5	12155	0.085436100663083
261	F	Control	2.5	13102	0.0809160418001031
262	F	Control	2.5	13171	0.093220003407256
263	F	Control	2.5	13230	0.0817765807660519
264	F	Control	2.5	13274	0.0869110478118698
265	F	Control	2.5	13510	0.0801796415802972
266	F	Control	2.5	13527	0.0823936584854472
267	F	Control	2.5	13637	0.0829032777274418
268	F	Control	2.5	13671	0.081948175827436
269	F	Control	2.5	13687	0.0824376267969775
270	F	Control	2.5	13977	0.0903182564793821
271	F	Control	2.5	14466	0.086296971101201
272	F	Control	2.5	14573	0.0872570418489771
273	F	Control	2.5	14692	0.0878917870714705
274	F	Control	2.5	14717	0.0887755416741457
275	F	Control	2.5	14851	0.0853098131889917
276	F	Control	2.5	15625	0.0912805465649126
277	F	Control	2.5	16498	0.087304506055897
278	F	Control	2.5	16546	0.0867357206243259
279	F	Control	2.5	16741	0.0832760669031683
280	F	Control	2.5	16826	0.0915669259144699
281	F	Control	2.5	16947	0.087050225779421
282	F	Control	2.5	17001	0.0854112133623527
283	F	Control	2.5	17273	0.0860934894769312
284	F	Control	2.5	17667	0.0781524569532525
285	F	Control	2.5	18650	0.0884391613616281
286	F	Control	2.5	18759	0.083834683565007
287	F	Control	2.5	19255	0.0868211837140254
288	F	Control	2.5	19576	0.0837987358753107
289	F	Control	2.5	19873	0.0879078988963177
290	F	Control	2.5	20189	0.0872286429269776
291	F	Control	2.5	20220	0.0902973254789276
292	F	Control	2.5	20452	0.0796976452229323
293	F	Control	2.5	20794	0.08401975225375
294	F	Control	2.5	20848	0.0903102631379964
295	F	Control	2.5	21567	0.0883503946930052
296	F	Control	2.5	22257	0.0893276010095446
297	F	Control	2.5	22262	0.0933793592860861
298	F	Control	2.5	22350	0.0831557020874455
299	F	Control	2.5	22423	0.0871301798887008
300	F	Control	2.5	23418	0.0874454586969929
301	F	Control	3.5	94	0.0834309408021142
302	F	Control	3.5	193	0.081662672867713
303	F	Control	3.5	420	0.0857919797884673
304	F	Control	3.5	670	0.0863881065189174
305	F	Control	3.5	1082	0.0879069070156699
306	F	Control	3.5	1247	0.090498688998282
307	F	Control	3.5	1309	0.0866482290394549
308	F	Control	3.5	1836	0.10033261395958
309	F	Control	3.5	1871	0.0830344898155292
310	F	Control	3.5	2022	0.0953204101730938
311	F	Control	3.5	2307	0.0911978097033261
312	F	Control	3.5	2563	0.0844552748588911
313	F	Control	3.5	2634	0.0780224108338942
314	F	Control	3.5	2755	0.0890486223518945
315	F	Control	3.5	4158	0.0894906811696916
316	F	Control	3.5	4279	0.0834772861021135
317	F	Control	3.5	4352	0.0933673468620475
318	F	Control	3.5	4359	0.0884034404455195
319	F	Control	3.5	4505	0.0811753806282658
320	F	Control	3.5	4592	0.0893733811275765
321	F	Control	3.5	5230	0.0855498191607895
322	F	Control	3.5	5257	0.0872311904971063
323	F	Control	3.5	5530	0.0880591966865618
324	F	Control	3.5	5872	0.0904212030237994
325	F	Control	3.5	6287	0.0834644339356351
326	F	Control	3.5	6357	0.0914794865300542
327	F	Control	3.5	7412	0.0946839225937243
328	F	Control	3.5	7667	0.0799096015848147
329	F	Control	3.5	7888	0.0856149789473963
330	F	Control	3.5	7897	0.0921862401499949
331	F	Control	3.5	7965	0.0835571040909784
332	F	Control	3.5	8042	0.083601848377852
333	F	Control	3.5	8068	0.101452587467754
334	F	Control	3.5	8088	0.0892821732636147
335	F	Control	3.5	8100	0.0906910338016738
336	F	Control	3.5	8150	0.0922625688244739
337	F	Control	3.5	8505	0.089104758197757
338	F	Control	3.5	8939	0.0794588376342339
339	F	Control	3.5	9299	0.0825083875866671
340	F	Control	3.5	9305	0.0866430105261867
341	F	Control	3.5	9419	0.089564170983833
342	F	Control	3.5	9522	0.080236980549803
343	F	Control	3.5	9613	0.0887722903219888
344	F	Control	3.5	9973	0.0844222027222955
345	F	Control	3.5	10242	0.0906151803866437
346	F	Control	3.5	10557	0.0851015987652428
347	F	Control	3.5	10665	0.0865314078125986
348	F	Control	3.5	10697	0.0829976187845513
349	F	Control	3.5	10779	0.090308635083959
350	F	Control	3.5	10802	0.0874111963677103
351	F	Control	3.5	10895	0.0871779925989823
352	F	Control	3.5	10923	0.0884279099723949
353	F	Control	3.5	11177	0.0910000007620404
354	F	Control	3.5	11431	0.0963593454052074
355	F	Control	3.5	11454	0.0785882110880048
356	F	Control	3.5	11660	0.0917775616216911
357	F	Control	3.5	11781	0.0895697187701857
358	F	Control	3.5	12074	0.0965615407022243
359	F	Control	3.5	12080	0.0848714450966971
360	F	Control	3.5	12155	0.0868087121936148
361	F	Control	3.5	13102	0.084426247363732
362	F	Control	3.5	13171	0.10521327272793
363	F	Control	3.5	13230	0.0902615148497745
364	F	Control	3.5	13274	0.0935028545399101
365	F	Control	3.5	13510	0.0832742054721948
366	F	Control	3.5	13527	0.0862286760096055
367	F	Control	3.5	13637	0.0869454422980865
368	F	Control	3.5	13671	0.0850313112918145
369	F	Control	3.5	13687	0.0858167301697078
370	F	Control	3.5	13977	0.0842681858181041
371	F	Control	3.5	14466	0.0823150369767357
372	F	Control	3.5	14573	0.0852653240155363
373	F	Control	3.5	14692	0.0916386679038684
374	F	Control	3.5	14717	0.0859805325528002
375	F	Control	3.5	14851	0.0828699085204202
376	F	Control	3.5	15625	0.0911496585029494
377	F	Control	3.5	16498	0.0879815533139218
378	F	Control	3.5	16546	0.0862159774004114
379	F	Control	3.5	16741	0.0895545885196329
380	F	Control	3.5	16826	0.0867620990692642
381	F	Control	3.5	16947	0.0910643055275965
382	F	Control	3.5	17001	0.0890130292678365
383	F	Control	3.5	17273	0.0797027897619271
384	F	Control	3.5	17667	0.0782888635504527
385	F	Control	3.5	18650	0.099275721571251
386	F	Control	3.5	18759	0.0851190994108953
387	F	Control	3.5	19255	0.0860077193754872
388	F	Control	3.5	19576	0.0835800014058461
389	F	Control	3.5	19873	0.0930848199405645
390	F	Control	3.5	20189	0.0946606704326872
391	F	Control	3.5	20220	0.0957411571540907
392	F	Control	3.5	20452	0.0793093166951907
393	F	Control	3.5	20794	0.0830549030064476
394	F	Control	3.5	20848	0.0912431695223533
395	F	Control	3.5	21567	0.0855320308180875
396	F	Control	3.5	22257	0.089933811401489
397	F	Control	3.5	22262	0.0875775714745173
398	F	Control	3.5	22350	0.0821191578480724
399	F	Control	3.5	22423	0.0822027934678973
400	F	Control	3.5	23418	0.085132395908189
401	F	Control	4.5	94	0.0757974372672314
402	F	Control	4.5	193	0.0656069591641477
403	F	Control	4.5	420	0.0734088364864386
404	F	Control	4.5	670	0.0704251580724183
405	F	Control	4.5	1082	0.081917026032535
406	F	Control	4.5	1247	0.0885770216275759
407	F	Control	4.5	1309	0.0821716847932453
408	F	Control	4.5	1836	0.0907797931200142
409	F	Control	4.5	1871	0.0774543970573935
410	F	Control	4.5	2022	0.0809550191420137
411	F	Control	4.5	2307	0.0863607093040215
412	F	Control	4.5	2563	0.0775780052521329
413	F	Control	4.5	2634	0.0624894501480094
414	F	Control	4.5	2755	0.073008610883539
415	F	Control	4.5	4158	0.0764805571213095
416	F	Control	4.5	4279	0.0716265188404608
417	F	Control	4.5	4352	0.0896490811317811
418	F	Control	4.5	4359	0.0863805802642718
419	F	Control	4.5	4505	0.0841765887069514
420	F	Control	4.5	4592	0.0823388365475197
421	F	Control	4.5	5230	0.0752444345054392
422	F	Control	4.5	5257	0.0880965086729916
423	F	Control	4.5	5530	0.0877410797275317
424	F	Control	4.5	5872	0.0874114350348033
425	F	Control	4.5	6287	0.0667605659947575
426	F	Control	4.5	6357	0.0927634189798564
427	F	Control	4.5	7412	0.0981120354013301
428	F	Control	4.5	7667	0.0791268920481484
429	F	Control	4.5	7888	0.0785245933352898
430	F	Control	4.5	7897	0.0844950195851266
431	F	Control	4.5	7965	0.0840418769165376
432	F	Control	4.5	8042	0.0772620807801599
433	F	Control	4.5	8068	0.085885341900796
434	F	Control	4.5	8088	0.0870148884357971
435	F	Control	4.5	8100	0.0828839662530438
436	F	Control	4.5	8150	0.0884787839222222
437	F	Control	4.5	8505	0.0824579552577887
438	F	Control	4.5	8939	0.0662265694796747
439	F	Control	4.5	9299	0.0752525355309088
440	F	Control	4.5	9305	0.080056944259506
441	F	Control	4.5	9419	0.0734190878914371
442	F	Control	4.5	9522	0.0691587440355595
443	F	Control	4.5	9613	0.0870027923654441
444	F	Control	4.5	9973	0.0788449361570972
445	F	Control	4.5	10242	0.0767965493656422
446	F	Control	4.5	10557	0.0905057852611406
447	F	Control	4.5	10665	0.0752030057514882
448	F	Control	4.5	10697	0.0769582485877163
449	F	Control	4.5	10779	0.0794903150968072
450	F	Control	4.5	10802	0.0841085789367137
451	F	Control	4.5	10895	0.0857809434532515
452	F	Control	4.5	10923	0.088679107618806
453	F	Control	4.5	11177	0.0893621476233792
454	F	Control	4.5	11431	0.0800906754499835
455	F	Control	4.5	11454	0.0761705441245846
456	F	Control	4.5	11660	0.0856770142332088
457	F	Control	4.5	11781	0.0848856852461859
458	F	Control	4.5	12074	0.104708589387413
459	F	Control	4.5	12080	0.084424986471674
460	F	Control	4.5	12155	0.0816127691302242
461	F	Control	4.5	13102	0.0759140669547404
462	F	Control	4.5	13171	0.0996984045087637
463	F	Control	4.5	13230	0.0901022958616065
464	F	Control	4.5	13274	0.0895802904239518
465	F	Control	4.5	13510	0.0777358725683981
466	F	Control	4.5	13527	0.0800633296114091
467	F	Control	4.5	13637	0.0808232535950772
468	F	Control	4.5	13671	0.0643857287633123
469	F	Control	4.5	13687	0.0759078978141759
470	F	Control	4.5	13977	0.0751203137608057
471	F	Control	4.5	14466	0.0765035193151049
472	F	Control	4.5	14573	0.0765766139396907
473	F	Control	4.5	14692	0.0998124922437467
474	F	Control	4.5	14717	0.0886366519840925
475	F	Control	4.5	14851	0.0872728980214437
476	F	Control	4.5	15625	0.090861024463313
477	F	Control	4.5	16498	0.0892292113271267
478	F	Control	4.5	16546	0.077357067716491
479	F	Control	4.5	16741	0.0914216649831879
480	F	Control	4.5	16826	0.0730580983411178
481	F	Control	4.5	16947	0.0937272646366314
482	F	Control	4.5	17001	0.0910605372189961
483	F	Control	4.5	17273	0.0731322645346781
484	F	Control	4.5	17667	0.0791799665023034
485	F	Control	4.5	18650	0.0929312543899214
486	F	Control	4.5	18759	0.073831854998737
487	F	Control	4.5	19255	0.0794214149789657
488	F	Control	4.5	19576	0.0883122327214829
489	F	Control	4.5	19873	0.0921435163616794
490	F	Control	4.5	20189	0.0915358655521928
491	F	Control	4.5	20220	0.0755947945117784
492	F	Control	4.5	20452	0.0667015673854369
493	F	Control	4.5	20794	0.0737124215913715
494	F	Control	4.5	20848	0.0933250814171433
495	F	Control	4.5	21567	0.0692719143716179
496	F	Control	4.5	22257	0.0769441245496808
497	F	Control	4.5	22262	0.0761486612720556
498	F	Control	4.5	22350	0.0768969603687415
499	F	Control	4.5	22423	0.0796158741020083
500	F	Control	4.5	23418	0.0757803663554956
501	F	Enalapril	0.5	94	0.0584152565222923
502	F	Enalapril	0.5	193	0.0566159054378817
503	F	Enalapril	0.5	420	0.0620556790113549
504	F	Enalapril	0.5	670	0.0542109953197378
505	F	Enalapril	0.5	1082	0.0590234862112384
506	F	Enalapril	0.5	1247	0.0675287473961551
507	F	Enalapril	0.5	1309	0.057699765746848
508	F	Enalapril	0.5	1836	0.0581621222761209
509	F	Enalapril	0.5	1871	0.0618388054068653
510	F	Enalapril	0.5	2022	0.0607106682149725
511	F	Enalapril	0.5	2307	0.0606678812309082
512	F	Enalapril	0.5	2563	0.0631642705118165
513	F	Enalapril	0.5	2634	0.0603048226511039
514	F	Enalapril	0.5	2755	0.0610325428859651
515	F	Enalapril	0.5	4158	0.0620286355912136
516	F	Enalapril	0.5	4279	0.0667705622377788
517	F	Enalapril	0.5	4352	0.0523743551579123
518	F	Enalapril	0.5	4359	0.0609819667969047
519	F	Enalapril	0.5	4505	0.0566903975173505
520	F	Enalapril	0.5	4592	0.0575757121217647
521	F	Enalapril	0.5	5230	0.0621399668432306
522	F	Enalapril	0.5	5257	0.0613577012041705
523	F	Enalapril	0.5	5530	0.0519391586596976
524	F	Enalapril	0.5	5872	0.0673716951964785
525	F	Enalapril	0.5	6287	0.0622085114472168
526	F	Enalapril	0.5	6357	0.0632806973019434
527	F	Enalapril	0.5	7412	0.0596600412035726
528	F	Enalapril	0.5	7667	0.0538066156995987
529	F	Enalapril	0.5	7888	0.0588782866359691
530	F	Enalapril	0.5	7897	0.0585847301509278
531	F	Enalapril	0.5	7965	0.0641603937977581
532	F	Enalapril	0.5	8042	0.0677962681801935
533	F	Enalapril	0.5	8068	0.0540929733244404
534	F	Enalapril	0.5	8088	0.0663915728245193
535	F	Enalapril	0.5	8100	0.0670355418567303
536	F	Enalapril	0.5	8150	0.0610789223479892
537	F	Enalapril	0.5	8505	0.057647556689591
538	F	Enalapril	0.5	8939	0.0615837917948928
539	F	Enalapril	0.5	9299	0.060631985634867
540	F	Enalapril	0.5	9305	0.05651631064089
541	F	Enalapril	0.5	9419	0.0608431740178888
542	F	Enalapril	0.5	9522	0.0581837344390181
543	F	Enalapril	0.5	9613	0.0606359503548119
544	F	Enalapril	0.5	9973	0.0609110710195533
545	F	Enalapril	0.5	10242	0.068103091119027
546	F	Enalapril	0.5	10557	0.0548597930488018
547	F	Enalapril	0.5	10665	0.0539915719641202
548	F	Enalapril	0.5	10697	0.0601147912006302
549	F	Enalapril	0.5	10779	0.062891637485485
550	F	Enalapril	0.5	10802	0.0640866006191282
551	F	Enalapril	0.5	10895	0.0589749378135982
552	F	Enalapril	0.5	10923	0.0582330795874145
553	F	Enalapril	0.5	11177	0.0576631900542511
554	F	Enalapril	0.5	11431	0.061837710797496
555	F	Enalapril	0.5	11454	0.0588272373417602
556	F	Enalapril	0.5	11660	0.0628885825003584
557	F	Enalapril	0.5	11781	0.0560728529828934
558	F	Enalapril	0.5	12074	0.0618580130792965
559	F	Enalapril	0.5	12080	0.0589815957544063
560	F	Enalapril	0.5	12155	0.0594325363769563
561	F	Enalapril	0.5	13102	0.0576175524049809
562	F	Enalapril	0.5	13171	0.0550687272588599
563	F	Enalapril	0.5	13230	0.0683427514084804
564	F	Enalapril	0.5	13274	0.0596292708040218
565	F	Enalapril	0.5	13510	0.0552099672400686
566	F	Enalapril	0.5	13527	0.0644861633092714
567	F	Enalapril	0.5	13637	0.0601138592673772
568	F	Enalapril	0.5	13671	0.0670597503627618
569	F	Enalapril	0.5	13687	0.0586827624862813
570	F	Enalapril	0.5	13977	0.0610466457820139
571	F	Enalapril	0.5	14466	0.0552914079862084
572	F	Enalapril	0.5	14573	0.0617247357217834
573	F	Enalapril	0.5	14692	0.0601852701250524
574	F	Enalapril	0.5	14717	0.0628425731460602
575	F	Enalapril	0.5	14851	0.0619093683929211
576	F	Enalapril	0.5	15625	0.057186906891828
577	F	Enalapril	0.5	16498	0.0619903124244672
578	F	Enalapril	0.5	16546	0.0648568830845793
579	F	Enalapril	0.5	16741	0.0571797760119915
580	F	Enalapril	0.5	16826	0.0611500146166141
581	F	Enalapril	0.5	16947	0.0635165356148537
582	F	Enalapril	0.5	17001	0.0692406341758748
583	F	Enalapril	0.5	17273	0.0585450197279358
584	F	Enalapril	0.5	17667	0.0622661868371134
585	F	Enalapril	0.5	18650	0.0620861363829464
586	F	Enalapril	0.5	18759	0.0618400308234292
587	F	Enalapril	0.5	19255	0.0614639442191385
588	F	Enalapril	0.5	19576	0.0669739933788516
589	F	Enalapril	0.5	19873	0.0559664122932248
590	F	Enalapril	0.5	20189	0.0596999286423393
591	F	Enalapril	0.5	20220	0.0619436237739276
592	F	Enalapril	0.5	20452	0.0565130922633527
593	F	Enalapril	0.5	20794	0.0612870406699059
594	F	Enalapril	0.5	20848	0.0582246363580481
595	F	Enalapril	0.5	21567	0.0568950670390766
596	F	Enalapril	0.5	22257	0.0614830425738757
597	F	Enalapril	0.5	22262	0.0595917030191673
598	F	Enalapril	0.5	22350	0.0679956312071648
599	F	Enalapril	0.5	22423	0.0585013967635517
600	F	Enalapril	0.5	23418	0.057236105422053
601	F	Enalapril	1.5	94	0.0746405419881469
602	F	Enalapril	1.5	193	0.0717724108733949
603	F	Enalapril	1.5	420	0.0738687469104779
604	F	Enalapril	1.5	670	0.0708313963588249
605	F	Enalapril	1.5	1082	0.0778740776464932
606	F	Enalapril	1.5	1247	0.0782699633144744
607	F	Enalapril	1.5	1309	0.0702169143073584
608	F	Enalapril	1.5	1836	0.070446753531919
609	F	Enalapril	1.5	1871	0.0693190334732786
610	F	Enalapril	1.5	2022	0.0725405244274194
611	F	Enalapril	1.5	2307	0.0684902466176623
612	F	Enalapril	1.5	2563	0.0790627476371912
613	F	Enalapril	1.5	2634	0.0680262888652369
614	F	Enalapril	1.5	2755	0.0774263873010279
615	F	Enalapril	1.5	4158	0.081367307913011
616	F	Enalapril	1.5	4279	0.0690662576366552
617	F	Enalapril	1.5	4352	0.062407697485039
618	F	Enalapril	1.5	4359	0.0730676076874745
619	F	Enalapril	1.5	4505	0.0753291134490604
620	F	Enalapril	1.5	4592	0.0731510536918844
621	F	Enalapril	1.5	5230	0.0734435185299399
622	F	Enalapril	1.5	5257	0.0738418675871498
623	F	Enalapril	1.5	5530	0.0580225466354574
624	F	Enalapril	1.5	5872	0.0721252967586008
625	F	Enalapril	1.5	6287	0.07555271701936
626	F	Enalapril	1.5	6357	0.0736792592207407
627	F	Enalapril	1.5	7412	0.0721337306440616
628	F	Enalapril	1.5	7667	0.0728760499040325
629	F	Enalapril	1.5	7888	0.0748118744560398
630	F	Enalapril	1.5	7897	0.0737926417684627
631	F	Enalapril	1.5	7965	0.0784500382436611
632	F	Enalapril	1.5	8042	0.0753884763136236
633	F	Enalapril	1.5	8068	0.0669186230852736
634	F	Enalapril	1.5	8088	0.0824291724961685
635	F	Enalapril	1.5	8100	0.0750592374502181
636	F	Enalapril	1.5	8150	0.0670616843981912
637	F	Enalapril	1.5	8505	0.074777370580039
638	F	Enalapril	1.5	8939	0.0776730612816885
639	F	Enalapril	1.5	9299	0.0729894803102895
640	F	Enalapril	1.5	9305	0.0709346664840646
641	F	Enalapril	1.5	9419	0.0777612770367679
642	F	Enalapril	1.5	9522	0.0724875733531342
643	F	Enalapril	1.5	9613	0.0682879147524294
644	F	Enalapril	1.5	9973	0.0783989007655251
645	F	Enalapril	1.5	10242	0.0788779457534019
646	F	Enalapril	1.5	10557	0.069215938789629
647	F	Enalapril	1.5	10665	0.0764408756123585
648	F	Enalapril	1.5	10697	0.0707869927874514
649	F	Enalapril	1.5	10779	0.0739216058926459
650	F	Enalapril	1.5	10802	0.0701195470292325
651	F	Enalapril	1.5	10895	0.0735938502036118
652	F	Enalapril	1.5	10923	0.0722773640826376
653	F	Enalapril	1.5	11177	0.0727805270298895
654	F	Enalapril	1.5	11431	0.0718929509775118
655	F	Enalapril	1.5	11454	0.075684115687776
656	F	Enalapril	1.5	11660	0.0721426613216398
657	F	Enalapril	1.5	11781	0.0698781248457813
658	F	Enalapril	1.5	12074	0.0769392947279307
659	F	Enalapril	1.5	12080	0.0693528543358793
660	F	Enalapril	1.5	12155	0.0731386125952879
661	F	Enalapril	1.5	13102	0.0706308297332755
662	F	Enalapril	1.5	13171	0.0661918906756539
663	F	Enalapril	1.5	13230	0.0726123572375688
664	F	Enalapril	1.5	13274	0.0697783696418236
665	F	Enalapril	1.5	13510	0.0678068328932905
666	F	Enalapril	1.5	13527	0.0744729670495003
667	F	Enalapril	1.5	13637	0.0691732112712831
668	F	Enalapril	1.5	13671	0.0747291241050675
669	F	Enalapril	1.5	13687	0.0733118876697515
670	F	Enalapril	1.5	13977	0.0742423912211268
671	F	Enalapril	1.5	14466	0.0698194140722447
672	F	Enalapril	1.5	14573	0.0757072139486479
673	F	Enalapril	1.5	14692	0.064002282340876
674	F	Enalapril	1.5	14717	0.0703791818414519
675	F	Enalapril	1.5	14851	0.0685593678048783
676	F	Enalapril	1.5	15625	0.0722007285736176
677	F	Enalapril	1.5	16498	0.0770736338186998
678	F	Enalapril	1.5	16546	0.079987265938155
679	F	Enalapril	1.5	16741	0.0712331820321032
680	F	Enalapril	1.5	16826	0.0695148046913423
681	F	Enalapril	1.5	16947	0.0688675720575001
682	F	Enalapril	1.5	17001	0.0751465959239894
683	F	Enalapril	1.5	17273	0.07479156409881
684	F	Enalapril	1.5	17667	0.0740404638860696
685	F	Enalapril	1.5	18650	0.0725377253311694
686	F	Enalapril	1.5	18759	0.0712430941990856
687	F	Enalapril	1.5	19255	0.0715081746095083
688	F	Enalapril	1.5	19576	0.0694795137555414
689	F	Enalapril	1.5	19873	0.0697130985748745
690	F	Enalapril	1.5	20189	0.0716222258743601
691	F	Enalapril	1.5	20220	0.0781990030136863
692	F	Enalapril	1.5	20452	0.0707779854244371
693	F	Enalapril	1.5	20794	0.0757146430745553
694	F	Enalapril	1.5	20848	0.072370982443638
695	F	Enalapril	1.5	21567	0.0681034531925696
696	F	Enalapril	1.5	22257	0.0683750098301507
697	F	Enalapril	1.5	22262	0.0721555060899022
698	F	Enalapril	1.5	22350	0.077194321696269
699	F	Enalapril	1.5	22423	0.0718887606429053
700	F	Enalapril	1.5	23418	0.0710030985786958
701	F	Enalapril	2.5	94	0.0640868875415299
702	F	Enalapril	2.5	193	0.06390145853405
703	F	Enalapril	2.5	420	0.0667903254088852
704	F	Enalapril	2.5	670	0.0666532791746374
705	F	Enalapril	2.5	1082	0.0660875566015005
706	F	Enalapril	2.5	1247	0.069719020718203
707	F	Enalapril	2.5	1309	0.0577687048122637
708	F	Enalapril	2.5	1836	0.0625170497849654
709	F	Enalapril	2.5	1871	0.0675637386408226
710	F	Enalapril	2.5	2022	0.0654498206264983
711	F	Enalapril	2.5	2307	0.0658567518126368
712	F	Enalapril	2.5	2563	0.0613060868654475
713	F	Enalapril	2.5	2634	0.063420213985561
714	F	Enalapril	2.5	2755	0.0660890660040574
715	F	Enalapril	2.5	4158	0.0682739727716203
716	F	Enalapril	2.5	4279	0.064809686242646
717	F	Enalapril	2.5	4352	0.0639472507625956
718	F	Enalapril	2.5	4359	0.0665976514005837
719	F	Enalapril	2.5	4505	0.0645206094209491
720	F	Enalapril	2.5	4592	0.0629797098752255
721	F	Enalapril	2.5	5230	0.062809388598885
722	F	Enalapril	2.5	5257	0.0733060300786474
723	F	Enalapril	2.5	5530	0.0592841564727639
724	F	Enalapril	2.5	5872	0.0644285609787314
725	F	Enalapril	2.5	6287	0.0639500095693131
726	F	Enalapril	2.5	6357	0.0647281029012165
727	F	Enalapril	2.5	7412	0.0673694408379635
728	F	Enalapril	2.5	7667	0.068696871454448
729	F	Enalapril	2.5	7888	0.06397944422139
730	F	Enalapril	2.5	7897	0.0662711174618164
731	F	Enalapril	2.5	7965	0.0735174643385022
732	F	Enalapril	2.5	8042	0.0636355602400617
733	F	Enalapril	2.5	8068	0.0599586811711985
734	F	Enalapril	2.5	8088	0.0679312162118986
735	F	Enalapril	2.5	8100	0.0698906517745023
736	F	Enalapril	2.5	8150	0.066196501639741
737	F	Enalapril	2.5	8505	0.0643683377179231
738	F	Enalapril	2.5	8939	0.0672078755274407
739	F	Enalapril	2.5	9299	0.0655724080047514
740	F	Enalapril	2.5	9305	0.0660383039665221
741	F	Enalapril	2.5	9419	0.0662118624669689
742	F	Enalapril	2.5	9522	0.0649397705906116
743	F	Enalapril	2.5	9613	0.0659635210153449
744	F	Enalapril	2.5	9973	0.0691552801762287
745	F	Enalapril	2.5	10242	0.0642130138983042
746	F	Enalapril	2.5	10557	0.0622363380283099
747	F	Enalapril	2.5	10665	0.0678917382555428
748	F	Enalapril	2.5	10697	0.0621254450414815
749	F	Enalapril	2.5	10779	0.0666979507296606
750	F	Enalapril	2.5	10802	0.0627803981360617
751	F	Enalapril	2.5	10895	0.0621106017683544
752	F	Enalapril	2.5	10923	0.0691858345479104
753	F	Enalapril	2.5	11177	0.0696462200144759
754	F	Enalapril	2.5	11431	0.0631028496703368
755	F	Enalapril	2.5	11454	0.0728068020976037
756	F	Enalapril	2.5	11660	0.0669844186189947
757	F	Enalapril	2.5	11781	0.0657398752898646
758	F	Enalapril	2.5	12074	0.0732540673516704
759	F	Enalapril	2.5	12080	0.0680868137946579
760	F	Enalapril	2.5	12155	0.0637617350300176
761	F	Enalapril	2.5	13102	0.0644531365129409
762	F	Enalapril	2.5	13171	0.0624314195473056
763	F	Enalapril	2.5	13230	0.0653679629267274
764	F	Enalapril	2.5	13274	0.0667632127192675
765	F	Enalapril	2.5	13510	0.0626755784020519
766	F	Enalapril	2.5	13527	0.0656718449976649
767	F	Enalapril	2.5	13637	0.0648084109840529
768	F	Enalapril	2.5	13671	0.0685598484291072
769	F	Enalapril	2.5	13687	0.0622213906797888
770	F	Enalapril	2.5	13977	0.0614008109689134
771	F	Enalapril	2.5	14466	0.0634672103569752
772	F	Enalapril	2.5	14573	0.0666813386228152
773	F	Enalapril	2.5	14692	0.064163751290682
774	F	Enalapril	2.5	14717	0.0674961044855877
775	F	Enalapril	2.5	14851	0.0653453417004861
776	F	Enalapril	2.5	15625	0.0626122175885112
777	F	Enalapril	2.5	16498	0.0705934180705466
778	F	Enalapril	2.5	16546	0.0644165611976629
779	F	Enalapril	2.5	16741	0.0651192016228159
780	F	Enalapril	2.5	16826	0.0588231641650568
781	F	Enalapril	2.5	16947	0.0653149761362384
782	F	Enalapril	2.5	17001	0.0685104557217777
783	F	Enalapril	2.5	17273	0.0699824186541616
784	F	Enalapril	2.5	17667	0.0658991392107057
785	F	Enalapril	2.5	18650	0.0647512835742829
786	F	Enalapril	2.5	18759	0.0653100193475443
787	F	Enalapril	2.5	19255	0.0644168413771953
788	F	Enalapril	2.5	19576	0.0666023756985533
789	F	Enalapril	2.5	19873	0.0623415807426743
790	F	Enalapril	2.5	20189	0.0661372730916438
791	F	Enalapril	2.5	20220	0.066459925716835
792	F	Enalapril	2.5	20452	0.0624941064691015
793	F	Enalapril	2.5	20794	0.0649936104708014
794	F	Enalapril	2.5	20848	0.0695291072064665
795	F	Enalapril	2.5	21567	0.0649445091214013
796	F	Enalapril	2.5	22257	0.0606385048566589
797	F	Enalapril	2.5	22262	0.0618802124760984
798	F	Enalapril	2.5	22350	0.0684161250921349
799	F	Enalapril	2.5	22423	0.0643806165720808
800	F	Enalapril	2.5	23418	0.0647294548008741
801	F	Enalapril	3.5	94	0.0725990419551867
802	F	Enalapril	3.5	193	0.0699230842313558
803	F	Enalapril	3.5	420	0.0691467659720226
804	F	Enalapril	3.5	670	0.0709956104633428
805	F	Enalapril	3.5	1082	0.0735276331198357
806	F	Enalapril	3.5	1247	0.0724797364279617
807	F	Enalapril	3.5	1309	0.061606446798178
808	F	Enalapril	3.5	1836	0.0701598613480613
809	F	Enalapril	3.5	1871	0.0748303075743352
810	F	Enalapril	3.5	2022	0.0711215477688392
811	F	Enalapril	3.5	2307	0.0757304007828834
812	F	Enalapril	3.5	2563	0.0646282535246707
813	F	Enalapril	3.5	2634	0.0711001012814724
814	F	Enalapril	3.5	2755	0.0713004030696133
815	F	Enalapril	3.5	4158	0.06774000438522
816	F	Enalapril	3.5	4279	0.0752119190196783
817	F	Enalapril	3.5	4352	0.0743057672781295
818	F	Enalapril	3.5	4359	0.0728919079869768
819	F	Enalapril	3.5	4505	0.0730394029654654
820	F	Enalapril	3.5	4592	0.0696972427014025
821	F	Enalapril	3.5	5230	0.0663203646505541
822	F	Enalapril	3.5	5257	0.0757737088541373
823	F	Enalapril	3.5	5530	0.0683404800461249
824	F	Enalapril	3.5	5872	0.0648107954562293
825	F	Enalapril	3.5	6287	0.0706419055914953
826	F	Enalapril	3.5	6357	0.0732166603201137
827	F	Enalapril	3.5	7412	0.070996993423759
828	F	Enalapril	3.5	7667	0.0799236533241138
829	F	Enalapril	3.5	7888	0.0702874342910212
830	F	Enalapril	3.5	7897	0.0683827736461467
831	F	Enalapril	3.5	7965	0.077279659391756
832	F	Enalapril	3.5	8042	0.0705250769961234
833	F	Enalapril	3.5	8068	0.0638391518526103
834	F	Enalapril	3.5	8088	0.0691808206307445
835	F	Enalapril	3.5	8100	0.0713175898622188
836	F	Enalapril	3.5	8150	0.0663724064430842
837	F	Enalapril	3.5	8505	0.0721895231810172
838	F	Enalapril	3.5	8939	0.0690833093404584
839	F	Enalapril	3.5	9299	0.0752968871908007
840	F	Enalapril	3.5	9305	0.0760351231198444
841	F	Enalapril	3.5	9419	0.0671583554802247
842	F	Enalapril	3.5	9522	0.0717489025750863
843	F	Enalapril	3.5	9613	0.0738872903558602
844	F	Enalapril	3.5	9973	0.082089423197428
845	F	Enalapril	3.5	10242	0.0633660093341668
846	F	Enalapril	3.5	10557	0.0673542733132582
847	F	Enalapril	3.5	10665	0.0818724516110532
848	F	Enalapril	3.5	10697	0.0664572223989979
849	F	Enalapril	3.5	10779	0.0716319687416672
850	F	Enalapril	3.5	10802	0.0684494769339359
851	F	Enalapril	3.5	10895	0.0619380069090529
852	F	Enalapril	3.5	10923	0.0713376350044819
853	F	Enalapril	3.5	11177	0.0802185968756031
854	F	Enalapril	3.5	11431	0.0700975834476309
855	F	Enalapril	3.5	11454	0.0793941160737566
856	F	Enalapril	3.5	11660	0.0729658853821793
857	F	Enalapril	3.5	11781	0.0767073300312399
858	F	Enalapril	3.5	12074	0.0755954661643688
859	F	Enalapril	3.5	12080	0.0763177875929006
860	F	Enalapril	3.5	12155	0.0694498119226818
861	F	Enalapril	3.5	13102	0.072149570808447
862	F	Enalapril	3.5	13171	0.0683454456112923
863	F	Enalapril	3.5	13230	0.07241938040952
864	F	Enalapril	3.5	13274	0.0730123677848422
865	F	Enalapril	3.5	13510	0.0690567333104736
866	F	Enalapril	3.5	13527	0.0740578169374022
867	F	Enalapril	3.5	13637	0.0714809509516096
868	F	Enalapril	3.5	13671	0.0676806398601571
869	F	Enalapril	3.5	13687	0.0682487818713905
870	F	Enalapril	3.5	13977	0.0668959413888476
871	F	Enalapril	3.5	14466	0.0753617821579174
872	F	Enalapril	3.5	14573	0.0716100865693282
873	F	Enalapril	3.5	14692	0.0672724208386795
874	F	Enalapril	3.5	14717	0.0698992873626612
875	F	Enalapril	3.5	14851	0.069900398353139
876	F	Enalapril	3.5	15625	0.0750683585068633
877	F	Enalapril	3.5	16498	0.0801729883736261
878	F	Enalapril	3.5	16546	0.065657121966514
879	F	Enalapril	3.5	16741	0.0775372451998238
880	F	Enalapril	3.5	16826	0.0690095005763978
881	F	Enalapril	3.5	16947	0.0647949772047369
882	F	Enalapril	3.5	17001	0.0698310590014343
883	F	Enalapril	3.5	17273	0.0754283789374768
884	F	Enalapril	3.5	17667	0.0721964751079855
885	F	Enalapril	3.5	18650	0.0671969371504525
886	F	Enalapril	3.5	18759	0.0708051754491121
887	F	Enalapril	3.5	19255	0.0652226207632951
888	F	Enalapril	3.5	19576	0.0753311440421633
889	F	Enalapril	3.5	19873	0.0646548438932547
890	F	Enalapril	3.5	20189	0.0766905290674271
891	F	Enalapril	3.5	20220	0.0701564102385247
892	F	Enalapril	3.5	20452	0.0653465686366748
893	F	Enalapril	3.5	20794	0.0708597761485523
894	F	Enalapril	3.5	20848	0.072723087718171
895	F	Enalapril	3.5	21567	0.0748128375150612
896	F	Enalapril	3.5	22257	0.0670946300183163
897	F	Enalapril	3.5	22262	0.0647853859731716
898	F	Enalapril	3.5	22350	0.0805455049755351
899	F	Enalapril	3.5	22423	0.0702969656330347
900	F	Enalapril	3.5	23418	0.0710155412042494
901	F	Enalapril	4.5	94	0.0703212758934264
902	F	Enalapril	4.5	193	0.0606607531479695
903	F	Enalapril	4.5	420	0.0587915960061009
904	F	Enalapril	4.5	670	0.0647931447543163
905	F	Enalapril	4.5	1082	0.0580027259305004
906	F	Enalapril	4.5	1247	0.0656648010984133
907	F	Enalapril	4.5	1309	0.0561988812775838
908	F	Enalapril	4.5	1836	0.0668223229348552
909	F	Enalapril	4.5	1871	0.0665740030254938
910	F	Enalapril	4.5	2022	0.0581912455577489
911	F	Enalapril	4.5	2307	0.0663650860880536
912	F	Enalapril	4.5	2563	0.0534578762327641
913	F	Enalapril	4.5	2634	0.0716131588363849
914	F	Enalapril	4.5	2755	0.066357052249561
915	F	Enalapril	4.5	4158	0.0559849299062198
916	F	Enalapril	4.5	4279	0.0702523287965244
917	F	Enalapril	4.5	4352	0.0685945492219986
918	F	Enalapril	4.5	4359	0.0617712353177968
919	F	Enalapril	4.5	4505	0.0623353343230107
920	F	Enalapril	4.5	4592	0.0598565617358935
921	F	Enalapril	4.5	5230	0.0596865796126768
922	F	Enalapril	4.5	5257	0.0664810652463574
923	F	Enalapril	4.5	5530	0.0616949656716874
924	F	Enalapril	4.5	5872	0.0561534554041351
925	F	Enalapril	4.5	6287	0.0653243534698262
926	F	Enalapril	4.5	6357	0.0642586894442827
927	F	Enalapril	4.5	7412	0.0614039428732249
928	F	Enalapril	4.5	7667	0.0785149182176429
929	F	Enalapril	4.5	7888	0.0641668366711967
930	F	Enalapril	4.5	7897	0.0641625699186147
931	F	Enalapril	4.5	7965	0.0727816115467365
932	F	Enalapril	4.5	8042	0.0606852296277164
933	F	Enalapril	4.5	8068	0.0649960386000673
934	F	Enalapril	4.5	8088	0.0543938061283208
935	F	Enalapril	4.5	8100	0.0651069589829823
936	F	Enalapril	4.5	8150	0.057589920834924
937	F	Enalapril	4.5	8505	0.0632956349297876
938	F	Enalapril	4.5	8939	0.0662926914770144
939	F	Enalapril	4.5	9299	0.065008157562357
940	F	Enalapril	4.5	9305	0.0792154824670959
941	F	Enalapril	4.5	9419	0.0630494484039795
942	F	Enalapril	4.5	9522	0.0594127149761112
943	F	Enalapril	4.5	9613	0.0723909864305242
944	F	Enalapril	4.5	9973	0.0820127950869457
945	F	Enalapril	4.5	10242	0.0496743173457028
946	F	Enalapril	4.5	10557	0.0597479249232279
947	F	Enalapril	4.5	10665	0.0659576207229395
948	F	Enalapril	4.5	10697	0.0518443433324038
949	F	Enalapril	4.5	10779	0.05777213441309
950	F	Enalapril	4.5	10802	0.0637744963653333
951	F	Enalapril	4.5	10895	0.0488550130881662
952	F	Enalapril	4.5	10923	0.0636677738850563
953	F	Enalapril	4.5	11177	0.0712946108784642
954	F	Enalapril	4.5	11431	0.0642208881716933
955	F	Enalapril	4.5	11454	0.0766404341465554
956	F	Enalapril	4.5	11660	0.0745668625227714
957	F	Enalapril	4.5	11781	0.0707314780607356
958	F	Enalapril	4.5	12074	0.0688064893010832
959	F	Enalapril	4.5	12080	0.0670081687585127
960	F	Enalapril	4.5	12155	0.0562216141141769
961	F	Enalapril	4.5	13102	0.0713382301611569
962	F	Enalapril	4.5	13171	0.0635284663805178
963	F	Enalapril	4.5	13230	0.0707678949763603
964	F	Enalapril	4.5	13274	0.0631424631259436
965	F	Enalapril	4.5	13510	0.06566261819965
966	F	Enalapril	4.5	13527	0.0755888318322549
967	F	Enalapril	4.5	13637	0.0698425734222473
968	F	Enalapril	4.5	13671	0.0645807775011208
969	F	Enalapril	4.5	13687	0.0637670840176147
970	F	Enalapril	4.5	13977	0.0665201779064625
971	F	Enalapril	4.5	14466	0.0718933976648074
972	F	Enalapril	4.5	14573	0.053863303746138
973	F	Enalapril	4.5	14692	0.0694928082216121
974	F	Enalapril	4.5	14717	0.0632304230933365
975	F	Enalapril	4.5	14851	0.0570839635783768
976	F	Enalapril	4.5	15625	0.0731261179298794
977	F	Enalapril	4.5	16498	0.0690816866709542
978	F	Enalapril	4.5	16546	0.0568024767239046
979	F	Enalapril	4.5	16741	0.0778715906166677
980	F	Enalapril	4.5	16826	0.0603353907860426
981	F	Enalapril	4.5	16947	0.0537883340184751
982	F	Enalapril	4.5	17001	0.0643186658701088
983	F	Enalapril	4.5	17273	0.0728151069389137
984	F	Enalapril	4.5	17667	0.0668981867222882
985	F	Enalapril	4.5	18650	0.0613559882585424
986	F	Enalapril	4.5	18759	0.0641511932619888
987	F	Enalapril	4.5	19255	0.0573755534270513
988	F	Enalapril	4.5	19576	0.0684134204924119
989	F	Enalapril	4.5	19873	0.0568479503914659
990	F	Enalapril	4.5	20189	0.0710495683793166
991	F	Enalapril	4.5	20220	0.0637973334291154
992	F	Enalapril	4.5	20452	0.0532154134891724
993	F	Enalapril	4.5	20794	0.0644401953260244
994	F	Enalapril	4.5	20848	0.0695989412340948
995	F	Enalapril	4.5	21567	0.0709713128049154
996	F	Enalapril	4.5	22257	0.0543162133385399
997	F	Enalapril	4.5	22262	0.0567638257121526
998	F	Enalapril	4.5	22350	0.072139837930571
999	F	Enalapril	4.5	22423	0.0644684032965611
1000	F	Enalapril	4.5	23418	0.0654574374607756
1001	M	Control	0.5	94	0.0486071441778696
1002	M	Control	0.5	193	0.052949427923224
1003	M	Control	0.5	420	0.0500900188776995
1004	M	Control	0.5	670	0.0524721609559194
1005	M	Control	0.5	1082	0.0489305175460733
1006	M	Control	0.5	1247	0.0549159629267314
1007	M	Control	0.5	1309	0.0493681553759545
1008	M	Control	0.5	1836	0.0537073618682595
1009	M	Control	0.5	1871	0.055095890033403
1010	M	Control	0.5	2022	0.057609643340534
1011	M	Control	0.5	2307	0.0506636048105173
1012	M	Control	0.5	2563	0.0567363134384926
1013	M	Control	0.5	2634	0.0517737716569746
1014	M	Control	0.5	2755	0.0530521128011344
1015	M	Control	0.5	4158	0.0492766515636383
1016	M	Control	0.5	4279	0.0549460639386732
1017	M	Control	0.5	4352	0.0519485550779331
1018	M	Control	0.5	4359	0.0507688245719186
1019	M	Control	0.5	4505	0.0545626809083763
1020	M	Control	0.5	4592	0.0495807868545173
1021	M	Control	0.5	5230	0.0542426128445402
1022	M	Control	0.5	5257	0.0548548148094935
1023	M	Control	0.5	5530	0.0570940028914406
1024	M	Control	0.5	5872	0.0538510891640918
1025	M	Control	0.5	6287	0.0490899133692662
1026	M	Control	0.5	6357	0.0485249815333752
1027	M	Control	0.5	7412	0.0502232178223662
1028	M	Control	0.5	7667	0.0602733102976712
1029	M	Control	0.5	7888	0.0452070431813261
1030	M	Control	0.5	7897	0.050662503883618
1031	M	Control	0.5	7965	0.0569962451663027
1032	M	Control	0.5	8042	0.0542198278222385
1033	M	Control	0.5	8068	0.0507452154985141
1034	M	Control	0.5	8088	0.0491478570533675
1035	M	Control	0.5	8100	0.0438862977458302
1036	M	Control	0.5	8150	0.0443018264985921
1037	M	Control	0.5	8505	0.0523028023543926
1038	M	Control	0.5	8939	0.0612255837426997
1039	M	Control	0.5	9299	0.0541240826644691
1040	M	Control	0.5	9305	0.0524468514080691
1041	M	Control	0.5	9419	0.0550915112240946
1042	M	Control	0.5	9522	0.0488736451528212
1043	M	Control	0.5	9613	0.0493762319670768
1044	M	Control	0.5	9973	0.0612750032062849
1045	M	Control	0.5	10242	0.052355961930954
1046	M	Control	0.5	10557	0.0562830612123335
1047	M	Control	0.5	10665	0.0450478543619861
1048	M	Control	0.5	10697	0.0419973965497081
1049	M	Control	0.5	10779	0.0463967587951764
1050	M	Control	0.5	10802	0.0546509455763356
1051	M	Control	0.5	10895	0.0559090906086819
1052	M	Control	0.5	10923	0.0500051672609278
1053	M	Control	0.5	11177	0.0513957554622765
1054	M	Control	0.5	11431	0.0504410333479434
1055	M	Control	0.5	11454	0.052232195348258
1056	M	Control	0.5	11660	0.0518460360182615
1057	M	Control	0.5	11781	0.0456057530823597
1058	M	Control	0.5	12074	0.0497414443555347
1059	M	Control	0.5	12080	0.0494640760272546
1060	M	Control	0.5	12155	0.053624037953044
1061	M	Control	0.5	13102	0.0527585996899194
1062	M	Control	0.5	13171	0.048566400556924
1063	M	Control	0.5	13230	0.0526014205801
1064	M	Control	0.5	13274	0.0508662844678308
1065	M	Control	0.5	13510	0.0556994630296977
1066	M	Control	0.5	13527	0.0549114038290296
1067	M	Control	0.5	13637	0.0514751368284471
1068	M	Control	0.5	13671	0.052396050812813
1069	M	Control	0.5	13687	0.0479914499037451
1070	M	Control	0.5	13977	0.0581112428792493
1071	M	Control	0.5	14466	0.0537695555304552
1072	M	Control	0.5	14573	0.0488505861003813
1073	M	Control	0.5	14692	0.0559896908892562
1074	M	Control	0.5	14717	0.0526252404739904
1075	M	Control	0.5	14851	0.0552736954787992
1076	M	Control	0.5	15625	0.0543238495636664
1077	M	Control	0.5	16498	0.0555975159852847
1078	M	Control	0.5	16546	0.0514945956701838
1079	M	Control	0.5	16741	0.0571886310180115
1080	M	Control	0.5	16826	0.0497819044401917
1081	M	Control	0.5	16947	0.0501842588749551
1082	M	Control	0.5	17001	0.0527061899847038
1083	M	Control	0.5	17273	0.0496288194743512
1084	M	Control	0.5	17667	0.0482170010111917
1085	M	Control	0.5	18650	0.0537146053344894
1086	M	Control	0.5	18759	0.0464489055519692
1087	M	Control	0.5	19255	0.057072130136041
1088	M	Control	0.5	19576	0.0592143462718869
1089	M	Control	0.5	19873	0.0552206337071218
1090	M	Control	0.5	20189	0.0505722092113752
1091	M	Control	0.5	20220	0.0520238398164947
1092	M	Control	0.5	20452	0.0489390079442092
1093	M	Control	0.5	20794	0.0580593136333376
1094	M	Control	0.5	20848	0.0488417400453838
1095	M	Control	0.5	21567	0.0532044855370153
1096	M	Control	0.5	22257	0.0504020412910176
1097	M	Control	0.5	22262	0.0493545933980502
1098	M	Control	0.5	22350	0.055817235526267
1099	M	Control	0.5	22423	0.0491821425860715
1100	M	Control	0.5	23418	0.0562137981548962
1101	M	Control	1.5	94	0.0608926722037123
1102	M	Control	1.5	193	0.0669079571931345
1103	M	Control	1.5	420	0.0624354532379971
1104	M	Control	1.5	670	0.0641395735477446
1105	M	Control	1.5	1082	0.063029751500889
1106	M	Control	1.5	1247	0.0664491879641729
1107	M	Control	1.5	1309	0.0637567418458518
1108	M	Control	1.5	1836	0.0649951566158687
1109	M	Control	1.5	1871	0.0672190082549758
1110	M	Control	1.5	2022	0.0676312287493699
1111	M	Control	1.5	2307	0.063291039378781
1112	M	Control	1.5	2563	0.0647981057273327
1113	M	Control	1.5	2634	0.0632977486253661
1114	M	Control	1.5	2755	0.0680777430931623
1115	M	Control	1.5	4158	0.0602524680948085
1116	M	Control	1.5	4279	0.0622759136048018
1117	M	Control	1.5	4352	0.0638197288519223
1118	M	Control	1.5	4359	0.0634539698913442
1119	M	Control	1.5	4505	0.0668009885882791
1120	M	Control	1.5	4592	0.0592781001658723
1121	M	Control	1.5	5230	0.0641809446216457
1122	M	Control	1.5	5257	0.0649942595423989
1123	M	Control	1.5	5530	0.0648036950350628
1124	M	Control	1.5	5872	0.0647655338582507
1125	M	Control	1.5	6287	0.0610558784963132
1126	M	Control	1.5	6357	0.0612981180093303
1127	M	Control	1.5	7412	0.0627479849454041
1128	M	Control	1.5	7667	0.0708192721915531
1129	M	Control	1.5	7888	0.0591719539688342
1130	M	Control	1.5	7897	0.0621475704499206
1131	M	Control	1.5	7965	0.067495735944101
1132	M	Control	1.5	8042	0.0664620048333548
1133	M	Control	1.5	8068	0.0632310665315785
1134	M	Control	1.5	8088	0.0624585829321927
1135	M	Control	1.5	8100	0.0583813644806279
1136	M	Control	1.5	8150	0.0586537102187079
1137	M	Control	1.5	8505	0.0650955135953611
1138	M	Control	1.5	8939	0.0696549241529603
1139	M	Control	1.5	9299	0.0640868296513927
1140	M	Control	1.5	9305	0.0640749518698823
1141	M	Control	1.5	9419	0.0681662309734125
1142	M	Control	1.5	9522	0.0620867368351771
1143	M	Control	1.5	9613	0.0622201896932928
1144	M	Control	1.5	9973	0.0703349580782208
1145	M	Control	1.5	10242	0.0650702217015274
1146	M	Control	1.5	10557	0.0664131579190368
1147	M	Control	1.5	10665	0.0589219789703094
1148	M	Control	1.5	10697	0.0540896127825032
1149	M	Control	1.5	10779	0.0622475799309292
1150	M	Control	1.5	10802	0.0683193848392485
1151	M	Control	1.5	10895	0.0669003584754753
1152	M	Control	1.5	10923	0.0622637747909875
1153	M	Control	1.5	11177	0.0617532775882825
1154	M	Control	1.5	11431	0.0645516427257834
1155	M	Control	1.5	11454	0.0644530971006204
1156	M	Control	1.5	11660	0.0653073156381546
1157	M	Control	1.5	11781	0.0611826099913215
1158	M	Control	1.5	12074	0.0605186987178718
1159	M	Control	1.5	12080	0.0619921419249026
1160	M	Control	1.5	12155	0.0643703117289253
1161	M	Control	1.5	13102	0.0686659084109819
1162	M	Control	1.5	13171	0.0635322494623176
1163	M	Control	1.5	13230	0.0642063626778911
1164	M	Control	1.5	13274	0.0635306487567996
1165	M	Control	1.5	13510	0.0643961203366502
1166	M	Control	1.5	13527	0.0669495606756125
1167	M	Control	1.5	13637	0.0644739732586099
1168	M	Control	1.5	13671	0.0613876732784269
1169	M	Control	1.5	13687	0.0626017511684085
1170	M	Control	1.5	13977	0.0696340262285045
1171	M	Control	1.5	14466	0.0644703697054286
1172	M	Control	1.5	14573	0.0567062960921224
1173	M	Control	1.5	14692	0.0675285787760263
1174	M	Control	1.5	14717	0.0672731669015985
1175	M	Control	1.5	14851	0.0670983330046553
1176	M	Control	1.5	15625	0.0689702935793771
1177	M	Control	1.5	16498	0.0660072803697161
1178	M	Control	1.5	16546	0.0616227241369248
1179	M	Control	1.5	16741	0.0621552875351541
1180	M	Control	1.5	16826	0.0602735693449422
1181	M	Control	1.5	16947	0.0600780901976686
1182	M	Control	1.5	17001	0.0624512799815275
1183	M	Control	1.5	17273	0.0633435836549668
1184	M	Control	1.5	17667	0.061486726055976
1185	M	Control	1.5	18650	0.0676907329771099
1186	M	Control	1.5	18759	0.0578019508716702
1187	M	Control	1.5	19255	0.0680918898635386
1188	M	Control	1.5	19576	0.0691700320845613
1189	M	Control	1.5	19873	0.0653567146553008
1190	M	Control	1.5	20189	0.0615159160332875
1191	M	Control	1.5	20220	0.060878201102986
1192	M	Control	1.5	20452	0.0615946063454371
1193	M	Control	1.5	20794	0.0668736775550301
1194	M	Control	1.5	20848	0.0625071583412799
1195	M	Control	1.5	21567	0.0653472449376165
1196	M	Control	1.5	22257	0.0601870902071925
1197	M	Control	1.5	22262	0.062811093397921
1198	M	Control	1.5	22350	0.0662735200024723
1199	M	Control	1.5	22423	0.062400732209191
1200	M	Control	1.5	23418	0.0661814205669098
1201	M	Control	2.5	94	0.0666437452121708
1202	M	Control	2.5	193	0.0673183272919292
1203	M	Control	2.5	420	0.066677148704288
1204	M	Control	2.5	670	0.0676299207226635
1205	M	Control	2.5	1082	0.0646103689041926
1206	M	Control	2.5	1247	0.0709645229280975
1207	M	Control	2.5	1309	0.0687373337393707
1208	M	Control	2.5	1836	0.0664575245061477
1209	M	Control	2.5	1871	0.0685685233495269
1210	M	Control	2.5	2022	0.0690531553252324
1211	M	Control	2.5	2307	0.068281556771735
1212	M	Control	2.5	2563	0.0670184700350921
1213	M	Control	2.5	2634	0.0690323563264504
1214	M	Control	2.5	2755	0.0692515427945413
1215	M	Control	2.5	4158	0.0649456813594973
1216	M	Control	2.5	4279	0.0637062234325104
1217	M	Control	2.5	4352	0.0686142458739192
1218	M	Control	2.5	4359	0.0656848086464239
1219	M	Control	2.5	4505	0.0649170450365806
1220	M	Control	2.5	4592	0.0606595960794385
1221	M	Control	2.5	5230	0.072238058214583
1222	M	Control	2.5	5257	0.0641840682752075
1223	M	Control	2.5	5530	0.0664955353356936
1224	M	Control	2.5	5872	0.0670379314958606
1225	M	Control	2.5	6287	0.0651891430576333
1226	M	Control	2.5	6357	0.0647726063018432
1227	M	Control	2.5	7412	0.0633513312125929
1228	M	Control	2.5	7667	0.0706630981213496
1229	M	Control	2.5	7888	0.0610801790282041
1230	M	Control	2.5	7897	0.0678760515746653
1231	M	Control	2.5	7965	0.0730879275789722
1232	M	Control	2.5	8042	0.0667257351264753
1233	M	Control	2.5	8068	0.0706503139535227
1234	M	Control	2.5	8088	0.0644683557272573
1235	M	Control	2.5	8100	0.060311325158923
1236	M	Control	2.5	8150	0.061895271291484
1237	M	Control	2.5	8505	0.0659732874194498
1238	M	Control	2.5	8939	0.0757616435734045
1239	M	Control	2.5	9299	0.06872956097172
1240	M	Control	2.5	9305	0.064988163759887
1241	M	Control	2.5	9419	0.0734669246313934
1242	M	Control	2.5	9522	0.0634074579925818
1243	M	Control	2.5	9613	0.0658711611726773
1244	M	Control	2.5	9973	0.0773863108039557
1245	M	Control	2.5	10242	0.0649839862146322
1246	M	Control	2.5	10557	0.0650831990085197
1247	M	Control	2.5	10665	0.0607303388507761
1248	M	Control	2.5	10697	0.0603657300675486
1249	M	Control	2.5	10779	0.0651810413023286
1250	M	Control	2.5	10802	0.0662278961089016
1251	M	Control	2.5	10895	0.066119521864971
1252	M	Control	2.5	10923	0.0660567892549811
1253	M	Control	2.5	11177	0.0644586764672094
1254	M	Control	2.5	11431	0.0657384843963641
1255	M	Control	2.5	11454	0.0682804366031743
1256	M	Control	2.5	11660	0.0643463522171501
1257	M	Control	2.5	11781	0.0643927265597177
1258	M	Control	2.5	12074	0.064798028352194
1259	M	Control	2.5	12080	0.0685862956835646
1260	M	Control	2.5	12155	0.0617010227615486
1261	M	Control	2.5	13102	0.0703401432575608
1262	M	Control	2.5	13171	0.0626805359059293
1263	M	Control	2.5	13230	0.0663043973378325
1264	M	Control	2.5	13274	0.0665152317208402
1265	M	Control	2.5	13510	0.0673206067623507
1266	M	Control	2.5	13527	0.0718998917988754
1267	M	Control	2.5	13637	0.0670495874544215
1268	M	Control	2.5	13671	0.0682488856458979
1269	M	Control	2.5	13687	0.0625448601452905
1270	M	Control	2.5	13977	0.0714227846600627
1271	M	Control	2.5	14466	0.0654117488157991
1272	M	Control	2.5	14573	0.0599169829702612
1273	M	Control	2.5	14692	0.0657861054532494
1274	M	Control	2.5	14717	0.065342386466392
1275	M	Control	2.5	14851	0.0710654701583343
1276	M	Control	2.5	15625	0.0716316597050797
1277	M	Control	2.5	16498	0.0695494654230806
1278	M	Control	2.5	16546	0.0634836457457025
1279	M	Control	2.5	16741	0.061970819117094
1280	M	Control	2.5	16826	0.0648135133848125
1281	M	Control	2.5	16947	0.0619316342604689
1282	M	Control	2.5	17001	0.0650051767795053
1283	M	Control	2.5	17273	0.0652037088777485
1284	M	Control	2.5	17667	0.0642497939276564
1285	M	Control	2.5	18650	0.0692005243861489
1286	M	Control	2.5	18759	0.0611688810753837
1287	M	Control	2.5	19255	0.0673386134055674
1288	M	Control	2.5	19576	0.0716690225758046
1289	M	Control	2.5	19873	0.0639048745472303
1290	M	Control	2.5	20189	0.0673182162198362
1291	M	Control	2.5	20220	0.0657703392014512
1292	M	Control	2.5	20452	0.0643913420840039
1293	M	Control	2.5	20794	0.0701469836105578
1294	M	Control	2.5	20848	0.0630709655518213
1295	M	Control	2.5	21567	0.0626164659175816
1296	M	Control	2.5	22257	0.0656402112801631
1297	M	Control	2.5	22262	0.0665219497467309
1298	M	Control	2.5	22350	0.0653324344797424
1299	M	Control	2.5	22423	0.0605404384205894
1300	M	Control	2.5	23418	0.069002738534187
1301	M	Control	3.5	94	0.0688027315150337
1302	M	Control	3.5	193	0.0761934722512872
1303	M	Control	3.5	420	0.0714650536287502
1304	M	Control	3.5	670	0.0708207225447729
1305	M	Control	3.5	1082	0.0714226743512384
1306	M	Control	3.5	1247	0.073955754729147
1307	M	Control	3.5	1309	0.0720535107810435
1308	M	Control	3.5	1836	0.0733230649702338
1309	M	Control	3.5	1871	0.0769357914774005
1310	M	Control	3.5	2022	0.0759580608786185
1311	M	Control	3.5	2307	0.0712159295329669
1312	M	Control	3.5	2563	0.0704919450776682
1313	M	Control	3.5	2634	0.0726579449828901
1314	M	Control	3.5	2755	0.0772197914989412
1315	M	Control	3.5	4158	0.0677530423290278
1316	M	Control	3.5	4279	0.0704327126783319
1317	M	Control	3.5	4352	0.0739512146929979
1318	M	Control	3.5	4359	0.072353170506157
1319	M	Control	3.5	4505	0.0709741090676658
1320	M	Control	3.5	4592	0.0700616787450922
1321	M	Control	3.5	5230	0.0751350474630772
1322	M	Control	3.5	5257	0.0727916959768782
1323	M	Control	3.5	5530	0.0725531741556098
1324	M	Control	3.5	5872	0.0737962241172011
1325	M	Control	3.5	6287	0.0717707089274509
1326	M	Control	3.5	6357	0.0741639389115915
1327	M	Control	3.5	7412	0.0729768485870998
1328	M	Control	3.5	7667	0.0807748987141209
1329	M	Control	3.5	7888	0.0724488078493065
1330	M	Control	3.5	7897	0.0746310278720003
1331	M	Control	3.5	7965	0.0751832975838583
1332	M	Control	3.5	8042	0.0748779741970667
1333	M	Control	3.5	8068	0.0750797928714165
1334	M	Control	3.5	8088	0.0720887187483029
1335	M	Control	3.5	8100	0.0708712083200498
1336	M	Control	3.5	8150	0.0714304185056425
1337	M	Control	3.5	8505	0.0725406887651927
1338	M	Control	3.5	8939	0.078554132930988
1339	M	Control	3.5	9299	0.0708630880619338
1340	M	Control	3.5	9305	0.071060905480103
1341	M	Control	3.5	9419	0.0712838916069523
1342	M	Control	3.5	9522	0.0713588950310168
1343	M	Control	3.5	9613	0.0696976950475268
1344	M	Control	3.5	9973	0.0764398680306815
1345	M	Control	3.5	10242	0.0725506293621731
1346	M	Control	3.5	10557	0.0765777184021139
1347	M	Control	3.5	10665	0.0748212342583042
1348	M	Control	3.5	10697	0.0658068979423973
1349	M	Control	3.5	10779	0.069902958876427
1350	M	Control	3.5	10802	0.0753726585192002
1351	M	Control	3.5	10895	0.0731628553760425
1352	M	Control	3.5	10923	0.0692335044731226
1353	M	Control	3.5	11177	0.0694120990483163
1354	M	Control	3.5	11431	0.0734426613801189
1355	M	Control	3.5	11454	0.0693682455052572
1356	M	Control	3.5	11660	0.0764213712730494
1357	M	Control	3.5	11781	0.0703116292975524
1358	M	Control	3.5	12074	0.0718364021354427
1359	M	Control	3.5	12080	0.0738369197827402
1360	M	Control	3.5	12155	0.0729862575510196
1361	M	Control	3.5	13102	0.078690495024775
1362	M	Control	3.5	13171	0.0743184344801971
1363	M	Control	3.5	13230	0.0731572325238235
1364	M	Control	3.5	13274	0.0730598694055332
1365	M	Control	3.5	13510	0.0748640490932417
1366	M	Control	3.5	13527	0.0791692241927851
1367	M	Control	3.5	13637	0.0751861040271224
1368	M	Control	3.5	13671	0.0734567420706361
1369	M	Control	3.5	13687	0.0745474945685698
1370	M	Control	3.5	13977	0.0735086457678734
1371	M	Control	3.5	14466	0.0732053686385888
1372	M	Control	3.5	14573	0.0648572179850945
1373	M	Control	3.5	14692	0.0734879087974069
1374	M	Control	3.5	14717	0.0754818590481974
1375	M	Control	3.5	14851	0.0766030355595887
1376	M	Control	3.5	15625	0.080493494631986
1377	M	Control	3.5	16498	0.0704511129155397
1378	M	Control	3.5	16546	0.0749542868688978
1379	M	Control	3.5	16741	0.069183214978875
1380	M	Control	3.5	16826	0.0689337108377839
1381	M	Control	3.5	16947	0.0686102710753707
1382	M	Control	3.5	17001	0.0723944237843627
1383	M	Control	3.5	17273	0.0707227444043343
1384	M	Control	3.5	17667	0.074936616503957
1385	M	Control	3.5	18650	0.0766927138547925
1386	M	Control	3.5	18759	0.0713055830340919
1387	M	Control	3.5	19255	0.0780516191709915
1388	M	Control	3.5	19576	0.0772221412639686
1389	M	Control	3.5	19873	0.073581557402616
1390	M	Control	3.5	20189	0.0720535826576327
1391	M	Control	3.5	20220	0.0700012160038225
1392	M	Control	3.5	20452	0.0701789649749814
1393	M	Control	3.5	20794	0.0760181894171966
1394	M	Control	3.5	20848	0.0739005033205259
1395	M	Control	3.5	21567	0.0766274831634742
1396	M	Control	3.5	22257	0.0676926741430554
1397	M	Control	3.5	22262	0.0746081197531474
1398	M	Control	3.5	22350	0.0730794173690348
1399	M	Control	3.5	22423	0.0737494241855638
1400	M	Control	3.5	23418	0.0747518732637135
1401	M	Control	4.5	94	0.0765011124924751
1402	M	Control	4.5	193	0.0741684761919319
1403	M	Control	4.5	420	0.074175256506345
1404	M	Control	4.5	670	0.0762206853768748
1405	M	Control	4.5	1082	0.0714852177780994
1406	M	Control	4.5	1247	0.0809244176660079
1407	M	Control	4.5	1309	0.0748929469687011
1408	M	Control	4.5	1836	0.0804135377585479
1409	M	Control	4.5	1871	0.0730406000113557
1410	M	Control	4.5	2022	0.0821348392951484
1411	M	Control	4.5	2307	0.0767339470211376
1412	M	Control	4.5	2563	0.0792823136964546
1413	M	Control	4.5	2634	0.0754995800527779
1414	M	Control	4.5	2755	0.0771301240082087
1415	M	Control	4.5	4158	0.0743309792157345
1416	M	Control	4.5	4279	0.0743671404418261
1417	M	Control	4.5	4352	0.0750979347888198
1418	M	Control	4.5	4359	0.072756138835023
1419	M	Control	4.5	4505	0.0733438993757157
1420	M	Control	4.5	4592	0.072832483197435
1421	M	Control	4.5	5230	0.0842193227002275
1422	M	Control	4.5	5257	0.0728286568644304
1423	M	Control	4.5	5530	0.0755983117992189
1424	M	Control	4.5	5872	0.0783388997370899
1425	M	Control	4.5	6287	0.0742070496015016
1426	M	Control	4.5	6357	0.0792451496819358
1427	M	Control	4.5	7412	0.0725960983420746
1428	M	Control	4.5	7667	0.081845737539692
1429	M	Control	4.5	7888	0.0735701290425056
1430	M	Control	4.5	7897	0.0807761426907086
1431	M	Control	4.5	7965	0.0814059993420863
1432	M	Control	4.5	8042	0.0767006565728263
1433	M	Control	4.5	8068	0.0811399844189325
1434	M	Control	4.5	8088	0.075150767995427
1435	M	Control	4.5	8100	0.0707568028604813
1436	M	Control	4.5	8150	0.076099202595495
1437	M	Control	4.5	8505	0.0738731617338471
1438	M	Control	4.5	8939	0.083336643890172
1439	M	Control	4.5	9299	0.076828862322815
1440	M	Control	4.5	9305	0.074510808091805
1441	M	Control	4.5	9419	0.0818849278241561
1442	M	Control	4.5	9522	0.0742270498320793
1443	M	Control	4.5	9613	0.0769364400530239
1444	M	Control	4.5	9973	0.0866896351800811
1445	M	Control	4.5	10242	0.0723340301694589
1446	M	Control	4.5	10557	0.0742148883049163
1447	M	Control	4.5	10665	0.0746423678242732
1448	M	Control	4.5	10697	0.0728157401100657
1449	M	Control	4.5	10779	0.0739867208418563
1450	M	Control	4.5	10802	0.0740671828133881
1451	M	Control	4.5	10895	0.0757026233423811
1452	M	Control	4.5	10923	0.076442975475627
1453	M	Control	4.5	11177	0.0731765647124854
1454	M	Control	4.5	11431	0.0789139788621192
1455	M	Control	4.5	11454	0.0762238559964538
1456	M	Control	4.5	11660	0.0759192423547299
1457	M	Control	4.5	11781	0.0753030304942163
1458	M	Control	4.5	12074	0.077554555648564
1459	M	Control	4.5	12080	0.0788001157145409
1460	M	Control	4.5	12155	0.0705756558133663
1461	M	Control	4.5	13102	0.0778751951409185
1462	M	Control	4.5	13171	0.072218718925557
1463	M	Control	4.5	13230	0.077528370727536
1464	M	Control	4.5	13274	0.0746406216342812
1465	M	Control	4.5	13510	0.0791216256539923
1466	M	Control	4.5	13527	0.0811873635434052
1467	M	Control	4.5	13637	0.0770757504542861
1468	M	Control	4.5	13671	0.0809148965453465
1469	M	Control	4.5	13687	0.071118630480402
1470	M	Control	4.5	13977	0.0795995921639194
1471	M	Control	4.5	14466	0.0733762720742699
1472	M	Control	4.5	14573	0.0730405917064232
1473	M	Control	4.5	14692	0.0727972582624214
1474	M	Control	4.5	14717	0.0764762918169084
1475	M	Control	4.5	14851	0.0816558258836879
1476	M	Control	4.5	15625	0.081433519572975
1477	M	Control	4.5	16498	0.0762913123045316
1478	M	Control	4.5	16546	0.0763879082677928
1479	M	Control	4.5	16741	0.072966427886735
1480	M	Control	4.5	16826	0.0773716841560515
1481	M	Control	4.5	16947	0.0729069549887458
1482	M	Control	4.5	17001	0.0736723781572911
1483	M	Control	4.5	17273	0.075939700299979
1484	M	Control	4.5	17667	0.0763481531116734
1485	M	Control	4.5	18650	0.0766171220061661
1486	M	Control	4.5	18759	0.072828313717986
1487	M	Control	4.5	19255	0.0801791783571992
1488	M	Control	4.5	19576	0.0778374592268909
1489	M	Control	4.5	19873	0.0717686034928682
1490	M	Control	4.5	20189	0.0748557097202291
1491	M	Control	4.5	20220	0.0757486315476777
1492	M	Control	4.5	20452	0.0730510855471377
1493	M	Control	4.5	20794	0.0810475491680015
1494	M	Control	4.5	20848	0.0743326357496414
1495	M	Control	4.5	21567	0.0753500904667781
1496	M	Control	4.5	22257	0.0742541335380922
1497	M	Control	4.5	22262	0.0780341014990057
1498	M	Control	4.5	22350	0.0730489989742482
1499	M	Control	4.5	22423	0.0705297720554771
1500	M	Control	4.5	23418	0.0777750757441092
1501	M	Control	5.5	94	0.0816286572977671
1502	M	Control	5.5	193	0.0835852797705729
1503	M	Control	5.5	420	0.0803500070211753
1504	M	Control	5.5	670	0.0792688139827211
1505	M	Control	5.5	1082	0.0771615654837318
1506	M	Control	5.5	1247	0.0854520711662226
1507	M	Control	5.5	1309	0.0804523712585608
1508	M	Control	5.5	1836	0.0870196722858085
1509	M	Control	5.5	1871	0.082139531840249
1510	M	Control	5.5	2022	0.0877590657931053
1511	M	Control	5.5	2307	0.0807420889341823
1512	M	Control	5.5	2563	0.081519587169335
1513	M	Control	5.5	2634	0.0793777190365734
1514	M	Control	5.5	2755	0.0851864012933359
1515	M	Control	5.5	4158	0.078301697753064
1516	M	Control	5.5	4279	0.0801257881024943
1517	M	Control	5.5	4352	0.0824892613288449
1518	M	Control	5.5	4359	0.0786786261859873
1519	M	Control	5.5	4505	0.0792661592858512
1520	M	Control	5.5	4592	0.0804766746986735
1521	M	Control	5.5	5230	0.0890443720445887
1522	M	Control	5.5	5257	0.0787770871061884
1523	M	Control	5.5	5530	0.0813967842684033
1524	M	Control	5.5	5872	0.0832912477714356
1525	M	Control	5.5	6287	0.0818115867421154
1526	M	Control	5.5	6357	0.0890380945824812
1527	M	Control	5.5	7412	0.0806506334060512
1528	M	Control	5.5	7667	0.0880826332817413
1529	M	Control	5.5	7888	0.0844582835112354
1530	M	Control	5.5	7897	0.088399248686394
1531	M	Control	5.5	7965	0.0858084887456928
1532	M	Control	5.5	8042	0.084300187714008
1533	M	Control	5.5	8068	0.0858464189146611
1534	M	Control	5.5	8088	0.0814240245540653
1535	M	Control	5.5	8100	0.0786806951945264
1536	M	Control	5.5	8150	0.0852044844393888
1537	M	Control	5.5	8505	0.0799846432396974
1538	M	Control	5.5	8939	0.0863859937708274
1539	M	Control	5.5	9299	0.0804456217491414
1540	M	Control	5.5	9305	0.0810484143439919
1541	M	Control	5.5	9419	0.0837242785104559
1542	M	Control	5.5	9522	0.0812530266593501
1543	M	Control	5.5	9613	0.0822904886611865
1544	M	Control	5.5	9973	0.0888312204106403
1545	M	Control	5.5	10242	0.0776517169610841
1546	M	Control	5.5	10557	0.0835927020263506
1547	M	Control	5.5	10665	0.0863757338254184
1548	M	Control	5.5	10697	0.0802225836477053
1549	M	Control	5.5	10779	0.0798944951228969
1550	M	Control	5.5	10802	0.0811386475814179
1551	M	Control	5.5	10895	0.0817837263156845
1552	M	Control	5.5	10923	0.0800866806766134
1553	M	Control	5.5	11177	0.0779440614126513
1554	M	Control	5.5	11431	0.0848515903958704
1555	M	Control	5.5	11454	0.0796308216176133
1556	M	Control	5.5	11660	0.0849501728728166
1557	M	Control	5.5	11781	0.0817499798674333
1558	M	Control	5.5	12074	0.083731819261089
1559	M	Control	5.5	12080	0.0832101887547988
1560	M	Control	5.5	12155	0.0795637241463436
1561	M	Control	5.5	13102	0.0844735954089166
1562	M	Control	5.5	13171	0.0806444309012605
1563	M	Control	5.5	13230	0.0829231227852522
1564	M	Control	5.5	13274	0.0826281506451696
1565	M	Control	5.5	13510	0.0844211325556326
1566	M	Control	5.5	13527	0.089853280660678
1567	M	Control	5.5	13637	0.0842293828941599
1568	M	Control	5.5	13671	0.0861608991536263
1569	M	Control	5.5	13687	0.0795805221588689
1570	M	Control	5.5	13977	0.0838423436850223
1571	M	Control	5.5	14466	0.0815314298273739
1572	M	Control	5.5	14573	0.07760088221512
1573	M	Control	5.5	14692	0.0796095857881428
1574	M	Control	5.5	14717	0.0845683913783163
1575	M	Control	5.5	14851	0.0860846550151244
1576	M	Control	5.5	15625	0.0888471035970574
1577	M	Control	5.5	16498	0.0802172817818916
1578	M	Control	5.5	16546	0.0853695176055336
1579	M	Control	5.5	16741	0.0781470424848008
1580	M	Control	5.5	16826	0.082900266005667
1581	M	Control	5.5	16947	0.0794907289572884
1582	M	Control	5.5	17001	0.0816008671120003
1583	M	Control	5.5	17273	0.0825496264349206
1584	M	Control	5.5	17667	0.0864576163573544
1585	M	Control	5.5	18650	0.0849502317304504
1586	M	Control	5.5	18759	0.0824603911716511
1587	M	Control	5.5	19255	0.0859507128535915
1588	M	Control	5.5	19576	0.0836499569001772
1589	M	Control	5.5	19873	0.080215755484907
1590	M	Control	5.5	20189	0.0812666826467888
1591	M	Control	5.5	20220	0.0815775602264096
1592	M	Control	5.5	20452	0.0793938958314138
1593	M	Control	5.5	20794	0.0858432019880908
1594	M	Control	5.5	20848	0.0817695949989162
1595	M	Control	5.5	21567	0.085422778729175
1596	M	Control	5.5	22257	0.0788611206866203
1597	M	Control	5.5	22262	0.0858558610150107
1598	M	Control	5.5	22350	0.079552327587088
1599	M	Control	5.5	22423	0.0800017731717196
1600	M	Control	5.5	23418	0.0846958596527067
1601	M	Control	6.5	94	0.0811045198891698
1602	M	Control	6.5	193	0.0913677077048427
1603	M	Control	6.5	420	0.091984051326114
1604	M	Control	6.5	670	0.0820699102174861
1605	M	Control	6.5	1082	0.0800967708771401
1606	M	Control	6.5	1247	0.088496752072781
1607	M	Control	6.5	1309	0.0899544999509576
1608	M	Control	6.5	1836	0.0901658324562142
1609	M	Control	6.5	1871	0.0955398794537593
1610	M	Control	6.5	2022	0.0909538099742767
1611	M	Control	6.5	2307	0.082518489946315
1612	M	Control	6.5	2563	0.0788585177542131
1613	M	Control	6.5	2634	0.0841844827933084
1614	M	Control	6.5	2755	0.0866802538989937
1615	M	Control	6.5	4158	0.0796760330191167
1616	M	Control	6.5	4279	0.0808571123818704
1617	M	Control	6.5	4352	0.091135305042202
1618	M	Control	6.5	4359	0.0826701648004405
1619	M	Control	6.5	4505	0.0824846039178172
1620	M	Control	6.5	4592	0.0859291046325369
1621	M	Control	6.5	5230	0.0926727121950194
1622	M	Control	6.5	5257	0.0797342598979694
1623	M	Control	6.5	5530	0.0836820330001765
1624	M	Control	6.5	5872	0.0843171365574959
1625	M	Control	6.5	6287	0.0900728041562055
1626	M	Control	6.5	6357	0.0975667489229281
1627	M	Control	6.5	7412	0.0880141135831405
1628	M	Control	6.5	7667	0.0964122106933834
1629	M	Control	6.5	7888	0.091905467194028
1630	M	Control	6.5	7897	0.0916172712276299
1631	M	Control	6.5	7965	0.083692711847711
1632	M	Control	6.5	8042	0.09459809408037
1633	M	Control	6.5	8068	0.0890022603179955
1634	M	Control	6.5	8088	0.0886816439205624
1635	M	Control	6.5	8100	0.0884582908349723
1636	M	Control	6.5	8150	0.0956894999961414
1637	M	Control	6.5	8505	0.0843125382775241
1638	M	Control	6.5	8939	0.0892241327556649
1639	M	Control	6.5	9299	0.0817138628292663
1640	M	Control	6.5	9305	0.0841031198499138
1641	M	Control	6.5	9419	0.0853078007410725
1642	M	Control	6.5	9522	0.0844776898151534
1643	M	Control	6.5	9613	0.0860551507126949
1644	M	Control	6.5	9973	0.0870122050331298
1645	M	Control	6.5	10242	0.0842384879628253
1646	M	Control	6.5	10557	0.0937753396429365
1647	M	Control	6.5	10665	0.100324611438189
1648	M	Control	6.5	10697	0.0894138908958819
1649	M	Control	6.5	10779	0.0862435354383376
1650	M	Control	6.5	10802	0.086774443067309
1651	M	Control	6.5	10895	0.080578746417965
1652	M	Control	6.5	10923	0.0788849711908727
1653	M	Control	6.5	11177	0.0788716718140259
1654	M	Control	6.5	11431	0.084969808292405
1655	M	Control	6.5	11454	0.0825782567687294
1656	M	Control	6.5	11660	0.0972956983723261
1657	M	Control	6.5	11781	0.0891838025330962
1658	M	Control	6.5	12074	0.0882781360493007
1659	M	Control	6.5	12080	0.0879177644452152
1660	M	Control	6.5	12155	0.0786936152984081
1661	M	Control	6.5	13102	0.092237296599608
1662	M	Control	6.5	13171	0.087868380240537
1663	M	Control	6.5	13230	0.0889406162663216
1664	M	Control	6.5	13274	0.0905533007775058
1665	M	Control	6.5	13510	0.0900423476886827
1666	M	Control	6.5	13527	0.0876095150718857
1667	M	Control	6.5	13637	0.0929247077243056
1668	M	Control	6.5	13671	0.086177817599364
1669	M	Control	6.5	13687	0.0876387936233649
1670	M	Control	6.5	13977	0.0935462108390179
1671	M	Control	6.5	14466	0.0893547686755473
1672	M	Control	6.5	14573	0.078229955909689
1673	M	Control	6.5	14692	0.085681914694214
1674	M	Control	6.5	14717	0.0819725167770774
1675	M	Control	6.5	14851	0.094730910969181
1676	M	Control	6.5	15625	0.093863440706586
1677	M	Control	6.5	16498	0.083621310312699
1678	M	Control	6.5	16546	0.0879958928943167
1679	M	Control	6.5	16741	0.0796355845622983
1680	M	Control	6.5	16826	0.0824266095306512
1681	M	Control	6.5	16947	0.0850562948402484
1682	M	Control	6.5	17001	0.0883831142172854
1683	M	Control	6.5	17273	0.082443936151313
1684	M	Control	6.5	17667	0.0966113978221571
1685	M	Control	6.5	18650	0.0966495124060732
1686	M	Control	6.5	18759	0.0894229376911239
1687	M	Control	6.5	19255	0.0963383263592502
1688	M	Control	6.5	19576	0.0861768639616346
1689	M	Control	6.5	19873	0.0921308348060689
1690	M	Control	6.5	20189	0.0905114711865873
1691	M	Control	6.5	20220	0.0855912223622085
1692	M	Control	6.5	20452	0.0841070853874657
1693	M	Control	6.5	20794	0.0906281117967751
1694	M	Control	6.5	20848	0.0910189543195835
1695	M	Control	6.5	21567	0.0905083624802541
1696	M	Control	6.5	22257	0.0802941313845157
1697	M	Control	6.5	22262	0.0897038309738066
1698	M	Control	6.5	22350	0.0878008993400678
1699	M	Control	6.5	22423	0.0897060789683727
1700	M	Control	6.5	23418	0.0882098823290612
1701	M	Control	7.5	94	0.0891003282840064
1702	M	Control	7.5	193	0.0880718389174334
1703	M	Control	7.5	420	0.0848184936872713
1704	M	Control	7.5	670	0.0835181138137079
1705	M	Control	7.5	1082	0.085213145252811
1706	M	Control	7.5	1247	0.0941986020389884
1707	M	Control	7.5	1309	0.0828391368592017
1708	M	Control	7.5	1836	0.0969899490141676
1709	M	Control	7.5	1871	0.0925803902843433
1710	M	Control	7.5	2022	0.0935756641470142
1711	M	Control	7.5	2307	0.0892998346979503
1712	M	Control	7.5	2563	0.0879305505951819
1713	M	Control	7.5	2634	0.0830804198504223
1714	M	Control	7.5	2755	0.094433673382408
1715	M	Control	7.5	4158	0.0884769126770682
1716	M	Control	7.5	4279	0.093452153406262
1717	M	Control	7.5	4352	0.0917095311725296
1718	M	Control	7.5	4359	0.0793919397239437
1719	M	Control	7.5	4505	0.0858430236413172
1720	M	Control	7.5	4592	0.0900291207078124
1721	M	Control	7.5	5230	0.099358231966478
1722	M	Control	7.5	5257	0.0850218639966119
1723	M	Control	7.5	5530	0.0922294464496786
1724	M	Control	7.5	5872	0.0879644470022757
1725	M	Control	7.5	6287	0.0884975218564915
1726	M	Control	7.5	6357	0.103483578922923
1727	M	Control	7.5	7412	0.0863129840965551
1728	M	Control	7.5	7667	0.090304449129882
1729	M	Control	7.5	7888	0.0965232290041931
1730	M	Control	7.5	7897	0.102863117096427
1731	M	Control	7.5	7965	0.0943593757338186
1732	M	Control	7.5	8042	0.0895083878568039
1733	M	Control	7.5	8068	0.0938987512385605
1734	M	Control	7.5	8088	0.087339135407978
1735	M	Control	7.5	8100	0.0847807607726316
1736	M	Control	7.5	8150	0.0982533375450505
1737	M	Control	7.5	8505	0.085833711087093
1738	M	Control	7.5	8939	0.0910006292181434
1739	M	Control	7.5	9299	0.087765869907641
1740	M	Control	7.5	9305	0.0898136344937831
1741	M	Control	7.5	9419	0.0912272723725196
1742	M	Control	7.5	9522	0.0912619818849273
1743	M	Control	7.5	9613	0.0910446984939657
1744	M	Control	7.5	9973	0.10027230137035
1745	M	Control	7.5	10242	0.0787630775374597
1746	M	Control	7.5	10557	0.0917973592848805
1747	M	Control	7.5	10665	0.0982387352057072
1748	M	Control	7.5	10697	0.0907795204662353
1749	M	Control	7.5	10779	0.0828136762078971
1750	M	Control	7.5	10802	0.0864141484610437
1751	M	Control	7.5	10895	0.0901744105696213
1752	M	Control	7.5	10923	0.0875444846028034
1753	M	Control	7.5	11177	0.08243670887188
1754	M	Control	7.5	11431	0.0907916597600224
1755	M	Control	7.5	11454	0.0844291786027384
1756	M	Control	7.5	11660	0.092608226874113
1757	M	Control	7.5	11781	0.0874954591937613
1758	M	Control	7.5	12074	0.0923408209609141
1759	M	Control	7.5	12080	0.0911212387146679
1760	M	Control	7.5	12155	0.0883020535694645
1761	M	Control	7.5	13102	0.0870918478038682
1762	M	Control	7.5	13171	0.0867693256652571
1763	M	Control	7.5	13230	0.0871710794274557
1764	M	Control	7.5	13274	0.0912804891957476
1765	M	Control	7.5	13510	0.086523254532541
1766	M	Control	7.5	13527	0.10114771711012
1767	M	Control	7.5	13637	0.0912455262483344
1768	M	Control	7.5	13671	0.0942643123737562
1769	M	Control	7.5	13687	0.0824267699829174
1770	M	Control	7.5	13977	0.0906614025001139
1771	M	Control	7.5	14466	0.0895069645800142
1772	M	Control	7.5	14573	0.0867961875062319
1773	M	Control	7.5	14692	0.0829415391825698
1774	M	Control	7.5	14717	0.0915488832638498
1775	M	Control	7.5	14851	0.0921032807644276
1776	M	Control	7.5	15625	0.0960947636889307
1777	M	Control	7.5	16498	0.0858502961613421
1778	M	Control	7.5	16546	0.0944787258122702
1779	M	Control	7.5	16741	0.087831344782209
1780	M	Control	7.5	16826	0.0947173084475615
1781	M	Control	7.5	16947	0.0912633687004436
1782	M	Control	7.5	17001	0.0903715918255249
1783	M	Control	7.5	17273	0.0878453840484928
1784	M	Control	7.5	17667	0.0961699062104788
1785	M	Control	7.5	18650	0.0887548305719258
1786	M	Control	7.5	18759	0.0945543791504391
1787	M	Control	7.5	19255	0.0895165042023282
1788	M	Control	7.5	19576	0.0898003320017992
1789	M	Control	7.5	19873	0.0862961745579416
1790	M	Control	7.5	20189	0.0875735729158633
1791	M	Control	7.5	20220	0.094077721146955
1792	M	Control	7.5	20452	0.0868379182959854
1793	M	Control	7.5	20794	0.09275187568746
1794	M	Control	7.5	20848	0.0856464436912764
1795	M	Control	7.5	21567	0.0925174312925602
1796	M	Control	7.5	22257	0.0898010075070302
1797	M	Control	7.5	22262	0.0947159642954152
1798	M	Control	7.5	22350	0.0837173271108601
1799	M	Control	7.5	22423	0.0819577127480731
1800	M	Control	7.5	23418	0.0927622743189828
1801	M	Control	8.5	94	0.107122548873395
1802	M	Control	8.5	193	0.100236346612069
1803	M	Control	8.5	420	0.102740769166674
1804	M	Control	8.5	670	0.0898184690024345
1805	M	Control	8.5	1082	0.092898907044008
1806	M	Control	8.5	1247	0.104663468991536
1807	M	Control	8.5	1309	0.0905272728998398
1808	M	Control	8.5	1836	0.115745288382879
1809	M	Control	8.5	1871	0.107196285715509
1810	M	Control	8.5	2022	0.10322883364547
1811	M	Control	8.5	2307	0.102732966151144
1812	M	Control	8.5	2563	0.0946488653083533
1813	M	Control	8.5	2634	0.0929003358606725
1814	M	Control	8.5	2755	0.0999073889013668
1815	M	Control	8.5	4158	0.0909687176109985
1816	M	Control	8.5	4279	0.0948944412893355
1817	M	Control	8.5	4352	0.107742066384357
1818	M	Control	8.5	4359	0.0931429569324005
1819	M	Control	8.5	4505	0.0946754283100698
1820	M	Control	8.5	4592	0.102365701591582
1821	M	Control	8.5	5230	0.101697629485663
1822	M	Control	8.5	5257	0.0888565252089471
1823	M	Control	8.5	5530	0.102864176658287
1824	M	Control	8.5	5872	0.0988063214449751
1825	M	Control	8.5	6287	0.11045990852533
1826	M	Control	8.5	6357	0.11652226701752
1827	M	Control	8.5	7412	0.0957671457526867
1828	M	Control	8.5	7667	0.102676428970463
1829	M	Control	8.5	7888	0.101044690213841
1830	M	Control	8.5	7897	0.10864022887561
1831	M	Control	8.5	7965	0.099562231734949
1832	M	Control	8.5	8042	0.102325971459843
1833	M	Control	8.5	8068	0.104530700232367
1834	M	Control	8.5	8088	0.0998104551492739
1835	M	Control	8.5	8100	0.0984174211782947
1836	M	Control	8.5	8150	0.109353310095716
1837	M	Control	8.5	8505	0.0968301305933335
1838	M	Control	8.5	8939	0.0958634342667924
1839	M	Control	8.5	9299	0.095251423223286
1840	M	Control	8.5	9305	0.105828867450609
1841	M	Control	8.5	9419	0.103413318421107
1842	M	Control	8.5	9522	0.100954287727375
1843	M	Control	8.5	9613	0.105381160979791
1844	M	Control	8.5	9973	0.106861603330251
1845	M	Control	8.5	10242	0.0906693987761765
1846	M	Control	8.5	10557	0.103391354266382
1847	M	Control	8.5	10665	0.110338441097442
1848	M	Control	8.5	10697	0.10492909321318
1849	M	Control	8.5	10779	0.0922187027645958
1850	M	Control	8.5	10802	0.0901579856409716
1851	M	Control	8.5	10895	0.102205415227667
1852	M	Control	8.5	10923	0.094197280781143
1853	M	Control	8.5	11177	0.0934339335431492
1854	M	Control	8.5	11431	0.105266452180066
1855	M	Control	8.5	11454	0.0920903961248162
1856	M	Control	8.5	11660	0.105710053864914
1857	M	Control	8.5	11781	0.104354879527437
1858	M	Control	8.5	12074	0.0995931148569368
1859	M	Control	8.5	12080	0.103006812054926
1860	M	Control	8.5	12155	0.0924893883933844
1861	M	Control	8.5	13102	0.0935680417829676
1862	M	Control	8.5	13171	0.0904350510304749
1863	M	Control	8.5	13230	0.0976811851568106
1864	M	Control	8.5	13274	0.11145958446937
1865	M	Control	8.5	13510	0.0979385290795022
1866	M	Control	8.5	13527	0.105771576825679
1867	M	Control	8.5	13637	0.0989621192081847
1868	M	Control	8.5	13671	0.101653814963018
1869	M	Control	8.5	13687	0.0909811867676583
1870	M	Control	8.5	13977	0.100904166578529
1871	M	Control	8.5	14466	0.107153060220801
1872	M	Control	8.5	14573	0.0954536353543043
1873	M	Control	8.5	14692	0.103657627037715
1874	M	Control	8.5	14717	0.0972508099586788
1875	M	Control	8.5	14851	0.103427181291278
1876	M	Control	8.5	15625	0.105410596518756
1877	M	Control	8.5	16498	0.104655179749751
1878	M	Control	8.5	16546	0.102126680280781
1879	M	Control	8.5	16741	0.0958026448587439
1880	M	Control	8.5	16826	0.103172889591966
1881	M	Control	8.5	16947	0.102619091284086
1882	M	Control	8.5	17001	0.103588724720522
1883	M	Control	8.5	17273	0.108228455301863
1884	M	Control	8.5	17667	0.113510525489046
1885	M	Control	8.5	18650	0.107393030088536
1886	M	Control	8.5	18759	0.105434817522765
1887	M	Control	8.5	19255	0.102063621449505
1888	M	Control	8.5	19576	0.0912881291490113
1889	M	Control	8.5	19873	0.102712970583907
1890	M	Control	8.5	20189	0.0985686184268049
1891	M	Control	8.5	20220	0.108189007607635
1892	M	Control	8.5	20452	0.0945731255463501
1893	M	Control	8.5	20794	0.105761591042059
1894	M	Control	8.5	20848	0.0975483486877412
1895	M	Control	8.5	21567	0.102311630066441
1896	M	Control	8.5	22257	0.102698000053983
1897	M	Control	8.5	22262	0.104402644634153
1898	M	Control	8.5	22350	0.0984473628128328
1899	M	Control	8.5	22423	0.0917272056259395
1900	M	Control	8.5	23418	0.103986799605364
1901	M	Enalapril	0.5	94	0.0615362334411046
1902	M	Enalapril	0.5	193	0.0575637600612201
1903	M	Enalapril	0.5	420	0.0617247469809857
1904	M	Enalapril	0.5	670	0.0631757791472121
1905	M	Enalapril	0.5	1082	0.0608526018616956
1906	M	Enalapril	0.5	1247	0.0641006396072148
1907	M	Enalapril	0.5	1309	0.0595123515563952
1908	M	Enalapril	0.5	1836	0.0582681903671714
1909	M	Enalapril	0.5	1871	0.0655597721993251
1910	M	Enalapril	0.5	2022	0.0589249432663553
1911	M	Enalapril	0.5	2307	0.0637949852525221
1912	M	Enalapril	0.5	2563	0.0615666728792597
1913	M	Enalapril	0.5	2634	0.0560529029856288
1914	M	Enalapril	0.5	2755	0.0593784669819684
1915	M	Enalapril	0.5	4158	0.0587818678713318
1916	M	Enalapril	0.5	4279	0.0629641643131475
1917	M	Enalapril	0.5	4352	0.0623433085181666
1918	M	Enalapril	0.5	4359	0.0588138598140177
1919	M	Enalapril	0.5	4505	0.0626913843353783
1920	M	Enalapril	0.5	4592	0.0616910321976089
1921	M	Enalapril	0.5	5230	0.0630292248973705
1922	M	Enalapril	0.5	5257	0.0621595587521242
1923	M	Enalapril	0.5	5530	0.0590692518962341
1924	M	Enalapril	0.5	5872	0.0612825082466312
1925	M	Enalapril	0.5	6287	0.0588343594600378
1926	M	Enalapril	0.5	6357	0.0621023376858797
1927	M	Enalapril	0.5	7412	0.0570576093107771
1928	M	Enalapril	0.5	7667	0.0598584332773295
1929	M	Enalapril	0.5	7888	0.0657083149801883
1930	M	Enalapril	0.5	7897	0.0640440659816917
1931	M	Enalapril	0.5	7965	0.0607133166588189
1932	M	Enalapril	0.5	8042	0.0646011487467942
1933	M	Enalapril	0.5	8068	0.0581597720215835
1934	M	Enalapril	0.5	8088	0.0616923245403222
1935	M	Enalapril	0.5	8100	0.0614031608207541
1936	M	Enalapril	0.5	8150	0.0602915426537367
1937	M	Enalapril	0.5	8505	0.0595761517378221
1938	M	Enalapril	0.5	8939	0.0599600014363136
1939	M	Enalapril	0.5	9299	0.0551445034107516
1940	M	Enalapril	0.5	9305	0.0673513446769627
1941	M	Enalapril	0.5	9419	0.0620996546927613
1942	M	Enalapril	0.5	9522	0.0594257083156599
1943	M	Enalapril	0.5	9613	0.0584764571577246
1944	M	Enalapril	0.5	9973	0.0642273611679015
1945	M	Enalapril	0.5	10242	0.0637361300124007
1946	M	Enalapril	0.5	10557	0.0608564712796966
1947	M	Enalapril	0.5	10665	0.061934890455806
1948	M	Enalapril	0.5	10697	0.0602535698855448
1949	M	Enalapril	0.5	10779	0.0595257393689469
1950	M	Enalapril	0.5	10802	0.0570105459317339
1951	M	Enalapril	0.5	10895	0.0643547251625872
1952	M	Enalapril	0.5	10923	0.057150771214795
1953	M	Enalapril	0.5	11177	0.0555961930462685
1954	M	Enalapril	0.5	11431	0.0614085655071456
1955	M	Enalapril	0.5	11454	0.0633117780364258
1956	M	Enalapril	0.5	11660	0.0626722799913326
1957	M	Enalapril	0.5	11781	0.0611990114090634
1958	M	Enalapril	0.5	12074	0.0587112870939449
1959	M	Enalapril	0.5	12080	0.0688963891943111
1960	M	Enalapril	0.5	12155	0.0585390044054087
1961	M	Enalapril	0.5	13102	0.0609671929931153
1962	M	Enalapril	0.5	13171	0.0638071706504728
1963	M	Enalapril	0.5	13230	0.0608598797144134
1964	M	Enalapril	0.5	13274	0.0637966578960906
1965	M	Enalapril	0.5	13510	0.069254136179623
1966	M	Enalapril	0.5	13527	0.0643507940649701
1967	M	Enalapril	0.5	13637	0.0589556050995416
1968	M	Enalapril	0.5	13671	0.0614311622275176
1969	M	Enalapril	0.5	13687	0.0585910301444325
1970	M	Enalapril	0.5	13977	0.0615074804614093
1971	M	Enalapril	0.5	14466	0.0639443627557123
1972	M	Enalapril	0.5	14573	0.0618985789864866
1973	M	Enalapril	0.5	14692	0.0612220521202607
1974	M	Enalapril	0.5	14717	0.0606950141909426
1975	M	Enalapril	0.5	14851	0.0634169830145881
1976	M	Enalapril	0.5	15625	0.0614378334100574
1977	M	Enalapril	0.5	16498	0.0628889950007884
1978	M	Enalapril	0.5	16546	0.0615831682603506
1979	M	Enalapril	0.5	16741	0.0624657143453557
1980	M	Enalapril	0.5	16826	0.0593992166139743
1981	M	Enalapril	0.5	16947	0.061136122783702
1982	M	Enalapril	0.5	17001	0.0593820996884618
1983	M	Enalapril	0.5	17273	0.0635280018447912
1984	M	Enalapril	0.5	17667	0.0611188052185646
1985	M	Enalapril	0.5	18650	0.0627348865323687
1986	M	Enalapril	0.5	18759	0.0623383199075362
1987	M	Enalapril	0.5	19255	0.0611236181470298
1988	M	Enalapril	0.5	19576	0.0563457826622754
1989	M	Enalapril	0.5	19873	0.0602141714777522
1990	M	Enalapril	0.5	20189	0.0580284251217487
1991	M	Enalapril	0.5	20220	0.0614379178522585
1992	M	Enalapril	0.5	20452	0.0627427949798975
1993	M	Enalapril	0.5	20794	0.064684221944325
1994	M	Enalapril	0.5	20848	0.059020088473609
1995	M	Enalapril	0.5	21567	0.0629097955225062
1996	M	Enalapril	0.5	22257	0.059712223981693
1997	M	Enalapril	0.5	22262	0.0643671705787023
1998	M	Enalapril	0.5	22350	0.0652201249325425
1999	M	Enalapril	0.5	22423	0.062945262664325
[truncated: 901 more rows]
