# Supplementary material for: Measurements of damage and repair of binary health attributes in aging mice and humans reveal that robustness and resilience decrease with age, operate over broad timescales, and are affected differently by interventions
Source: eLife. 2022 Nov 21;11:e77632. doi: 10.7554/eLife.77632 (PMC9725749; doi:10.7554/eLife.77632)
Supplement: Figure 4—figure supplement 1—source data 1. [file elife-77632-fig4-figsupp1-data1.zip › figure4_supplement1/mouse1_f_interventions.csv]

	sex	treatment	age	.draw	mean_f
1	F	Control	0.5	310	0.18393300248139
2	F	Control	0.5	509	0.178349875930521
3	F	Control	0.5	510	0.18393300248139
4	F	Control	0.5	762	0.188895781637717
5	F	Control	0.5	1070	0.178039702233251
6	F	Control	0.5	1366	0.181141439205955
7	F	Control	0.5	1739	0.176799007444169
8	F	Control	0.5	2019	0.177109181141439
9	F	Control	0.5	2365	0.181141439205955
10	F	Control	0.5	2532	0.178660049627792
11	F	Control	0.5	2912	0.181451612903226
12	F	Control	0.5	2984	0.186724565756824
13	F	Control	0.5	3064	0.183312655086849
14	F	Control	0.5	3166	0.177109181141439
15	F	Control	0.5	3251	0.18424317617866
16	F	Control	0.5	3457	0.179280397022333
17	F	Control	0.5	3472	0.178349875930521
18	F	Control	0.5	3728	0.186414392059553
19	F	Control	0.5	3753	0.182071960297767
20	F	Control	0.5	4149	0.181761786600496
21	F	Control	0.5	4954	0.18424317617866
22	F	Control	0.5	5151	0.174317617866005
23	F	Control	0.5	5170	0.180831265508685
24	F	Control	0.5	5752	0.18393300248139
25	F	Control	0.5	5799	0.179280397022333
26	F	Control	0.5	5867	0.186724565756824
27	F	Control	0.5	5883	0.178039702233251
28	F	Control	0.5	6017	0.175868486352357
29	F	Control	0.5	6288	0.182071960297767
30	F	Control	0.5	6343	0.184863523573201
31	F	Control	0.5	6633	0.180210918114144
32	F	Control	0.5	6938	0.184863523573201
33	F	Control	0.5	7009	0.182382133995037
34	F	Control	0.5	7374	0.178039702233251
35	F	Control	0.5	7573	0.178349875930521
36	F	Control	0.5	7852	0.178349875930521
37	F	Control	0.5	8223	0.181451612903226
38	F	Control	0.5	8558	0.177109181141439
39	F	Control	0.5	8780	0.180210918114144
40	F	Control	0.5	9199	0.183622828784119
41	F	Control	0.5	9548	0.178970223325062
42	F	Control	0.5	9630	0.182692307692308
43	F	Control	0.5	10137	0.186724565756824
44	F	Control	0.5	10172	0.177109181141439
45	F	Control	0.5	10306	0.182382133995037
46	F	Control	0.5	10466	0.180521091811414
47	F	Control	0.5	10552	0.179900744416873
48	F	Control	0.5	10639	0.179280397022333
49	F	Control	0.5	10880	0.175248138957816
50	F	Control	0.5	11041	0.175248138957816
51	F	Control	0.5	11261	0.180210918114144
52	F	Control	0.5	12204	0.181451612903226
53	F	Control	0.5	12264	0.182071960297767
54	F	Control	0.5	12321	0.180521091811414
55	F	Control	0.5	12519	0.178970223325062
56	F	Control	0.5	12530	0.182692307692308
57	F	Control	0.5	12927	0.181451612903226
58	F	Control	0.5	13081	0.181761786600496
59	F	Control	0.5	13690	0.17772952853598
60	F	Control	0.5	14024	0.178970223325062
61	F	Control	0.5	14702	0.185483870967742
62	F	Control	0.5	14871	0.177109181141439
63	F	Control	0.5	15016	0.183002481389578
64	F	Control	0.5	15392	0.183622828784119
65	F	Control	0.5	15634	0.183622828784119
66	F	Control	0.5	16207	0.182071960297767
67	F	Control	0.5	16349	0.182692307692308
68	F	Control	0.5	16372	0.185173697270471
69	F	Control	0.5	16675	0.178660049627792
70	F	Control	0.5	16881	0.178660049627792
71	F	Control	0.5	17189	0.18393300248139
72	F	Control	0.5	17622	0.183312655086849
73	F	Control	0.5	17995	0.179280397022333
74	F	Control	0.5	18038	0.179280397022333
75	F	Control	0.5	18103	0.180521091811414
76	F	Control	0.5	18189	0.178660049627792
77	F	Control	0.5	18448	0.178039702233251
78	F	Control	0.5	18828	0.176488833746898
79	F	Control	0.5	18911	0.176178660049628
80	F	Control	0.5	18983	0.181761786600496
81	F	Control	0.5	19170	0.182382133995037
82	F	Control	0.5	19183	0.179590570719603
83	F	Control	0.5	19400	0.180210918114144
84	F	Control	0.5	19427	0.185173697270471
85	F	Control	0.5	19531	0.181451612903226
86	F	Control	0.5	20015	0.179280397022333
87	F	Control	0.5	20129	0.176488833746898
88	F	Control	0.5	20410	0.181451612903226
89	F	Control	0.5	21304	0.183312655086849
90	F	Control	0.5	21471	0.179280397022333
91	F	Control	0.5	21547	0.178349875930521
92	F	Control	0.5	21708	0.183622828784119
93	F	Control	0.5	21934	0.176488833746898
94	F	Control	0.5	22063	0.175248138957816
95	F	Control	0.5	22959	0.180831265508685
96	F	Control	0.5	23030	0.185794044665012
97	F	Control	0.5	23287	0.180210918114144
98	F	Control	0.5	23369	0.182692307692308
99	F	Control	0.5	23691	0.181141439205955
100	F	Control	0.5	23995	0.181141439205955
101	F	Control	1.5	310	0.186290322580645
102	F	Control	1.5	509	0.193548387096774
103	F	Control	1.5	510	0.220967741935484
104	F	Control	1.5	762	0.203225806451613
105	F	Control	1.5	1070	0.20241935483871
106	F	Control	1.5	1366	0.207258064516129
107	F	Control	1.5	1739	0.205645161290323
108	F	Control	1.5	2019	0.188709677419355
109	F	Control	1.5	2365	0.183064516129032
110	F	Control	1.5	2532	0.189516129032258
111	F	Control	1.5	2912	0.183064516129032
112	F	Control	1.5	2984	0.208064516129032
113	F	Control	1.5	3064	0.192741935483871
114	F	Control	1.5	3166	0.203225806451613
115	F	Control	1.5	3251	0.208064516129032
116	F	Control	1.5	3457	0.191935483870968
117	F	Control	1.5	3472	0.213709677419355
118	F	Control	1.5	3728	0.192741935483871
119	F	Control	1.5	3753	0.226612903225806
120	F	Control	1.5	4149	0.195161290322581
121	F	Control	1.5	4954	0.199193548387097
122	F	Control	1.5	5151	0.189516129032258
123	F	Control	1.5	5170	0.198387096774194
124	F	Control	1.5	5752	0.216129032258065
125	F	Control	1.5	5799	0.2
126	F	Control	1.5	5867	0.190322580645161
127	F	Control	1.5	5883	0.179032258064516
128	F	Control	1.5	6017	0.199193548387097
129	F	Control	1.5	6288	0.201612903225806
130	F	Control	1.5	6343	0.199193548387097
131	F	Control	1.5	6633	0.208064516129032
132	F	Control	1.5	6938	0.19758064516129
133	F	Control	1.5	7009	0.19758064516129
134	F	Control	1.5	7374	0.210483870967742
135	F	Control	1.5	7573	0.208870967741935
136	F	Control	1.5	7852	0.203225806451613
137	F	Control	1.5	8223	0.210483870967742
138	F	Control	1.5	8558	0.199193548387097
139	F	Control	1.5	8780	0.203225806451613
140	F	Control	1.5	9199	0.207258064516129
141	F	Control	1.5	9548	0.198387096774194
142	F	Control	1.5	9630	0.22258064516129
143	F	Control	1.5	10137	0.19758064516129
144	F	Control	1.5	10172	0.211290322580645
145	F	Control	1.5	10306	0.191129032258065
146	F	Control	1.5	10466	0.229838709677419
147	F	Control	1.5	10552	0.19758064516129
148	F	Control	1.5	10639	0.212096774193548
149	F	Control	1.5	10880	0.186290322580645
150	F	Control	1.5	11041	0.204032258064516
151	F	Control	1.5	11261	0.205645161290323
152	F	Control	1.5	12204	0.225806451612903
153	F	Control	1.5	12264	0.191935483870968
154	F	Control	1.5	12321	0.208064516129032
155	F	Control	1.5	12519	0.194354838709677
156	F	Control	1.5	12530	0.195161290322581
157	F	Control	1.5	12927	0.226612903225806
158	F	Control	1.5	13081	0.216935483870968
159	F	Control	1.5	13690	0.218548387096774
160	F	Control	1.5	14024	0.229838709677419
161	F	Control	1.5	14702	0.216935483870968
162	F	Control	1.5	14871	0.206451612903226
163	F	Control	1.5	15016	0.218548387096774
164	F	Control	1.5	15392	0.196774193548387
165	F	Control	1.5	15634	0.213709677419355
166	F	Control	1.5	16207	0.19758064516129
167	F	Control	1.5	16349	0.192741935483871
168	F	Control	1.5	16372	0.221774193548387
169	F	Control	1.5	16675	0.203225806451613
170	F	Control	1.5	16881	0.217741935483871
171	F	Control	1.5	17189	0.195967741935484
172	F	Control	1.5	17622	0.216129032258065
173	F	Control	1.5	17995	0.193548387096774
174	F	Control	1.5	18038	0.204032258064516
175	F	Control	1.5	18103	0.207258064516129
176	F	Control	1.5	18189	0.195967741935484
177	F	Control	1.5	18448	0.210483870967742
178	F	Control	1.5	18828	0.176612903225806
179	F	Control	1.5	18911	0.216129032258065
180	F	Control	1.5	18983	0.210483870967742
181	F	Control	1.5	19170	0.215322580645161
182	F	Control	1.5	19183	0.188709677419355
183	F	Control	1.5	19400	0.214516129032258
184	F	Control	1.5	19427	0.204838709677419
185	F	Control	1.5	19531	0.17741935483871
186	F	Control	1.5	20015	0.213709677419355
187	F	Control	1.5	20129	0.193548387096774
188	F	Control	1.5	20410	0.191935483870968
189	F	Control	1.5	21304	0.199193548387097
190	F	Control	1.5	21471	0.194354838709677
191	F	Control	1.5	21547	0.195967741935484
192	F	Control	1.5	21708	0.209677419354839
193	F	Control	1.5	21934	0.191129032258065
194	F	Control	1.5	22063	0.20241935483871
195	F	Control	1.5	22959	0.217741935483871
196	F	Control	1.5	23030	0.204838709677419
197	F	Control	1.5	23287	0.223387096774194
198	F	Control	1.5	23369	0.203225806451613
199	F	Control	1.5	23691	0.204032258064516
200	F	Control	1.5	23995	0.188709677419355
201	F	Control	2.5	310	0.181899641577061
202	F	Control	2.5	509	0.222222222222222
203	F	Control	2.5	510	0.205645161290323
204	F	Control	2.5	762	0.197132616487455
205	F	Control	2.5	1070	0.209229390681004
206	F	Control	2.5	1366	0.198028673835125
207	F	Control	2.5	1739	0.21326164874552
208	F	Control	2.5	2019	0.195340501792115
209	F	Control	2.5	2365	0.199372759856631
210	F	Control	2.5	2532	0.221326164874552
211	F	Control	2.5	2912	0.200268817204301
212	F	Control	2.5	2984	0.206541218637993
213	F	Control	2.5	3064	0.210125448028674
214	F	Control	2.5	3166	0.205197132616487
215	F	Control	2.5	3251	0.208781362007168
216	F	Control	2.5	3457	0.198028673835125
217	F	Control	2.5	3472	0.205645161290323
218	F	Control	2.5	3728	0.190860215053763
219	F	Control	2.5	3753	0.185931899641577
220	F	Control	2.5	4149	0.185035842293907
221	F	Control	2.5	4954	0.206093189964158
222	F	Control	2.5	5151	0.187275985663082
223	F	Control	2.5	5170	0.212365591397849
224	F	Control	2.5	5752	0.208781362007168
225	F	Control	2.5	5799	0.204301075268817
226	F	Control	2.5	5867	0.208333333333333
227	F	Control	2.5	5883	0.202508960573477
228	F	Control	2.5	6017	0.198028673835125
229	F	Control	2.5	6288	0.193100358422939
230	F	Control	2.5	6343	0.206989247311828
231	F	Control	2.5	6633	0.188620071684588
232	F	Control	2.5	6938	0.194444444444444
233	F	Control	2.5	7009	0.190412186379928
234	F	Control	2.5	7374	0.200268817204301
235	F	Control	2.5	7573	0.204301075268817
236	F	Control	2.5	7852	0.199820788530466
237	F	Control	2.5	8223	0.192652329749104
238	F	Control	2.5	8558	0.199820788530466
239	F	Control	2.5	8780	0.211469534050179
240	F	Control	2.5	9199	0.206989247311828
241	F	Control	2.5	9548	0.191756272401434
242	F	Control	2.5	9630	0.202060931899642
243	F	Control	2.5	10137	0.219086021505376
244	F	Control	2.5	10172	0.199820788530466
245	F	Control	2.5	10306	0.197132616487455
246	F	Control	2.5	10466	0.184139784946237
247	F	Control	2.5	10552	0.21326164874552
248	F	Control	2.5	10639	0.197132616487455
249	F	Control	2.5	10880	0.193996415770609
250	F	Control	2.5	11041	0.185483870967742
251	F	Control	2.5	11261	0.204301075268817
252	F	Control	2.5	12204	0.204301075268817
253	F	Control	2.5	12264	0.192204301075269
254	F	Control	2.5	12321	0.186827956989247
255	F	Control	2.5	12519	0.198924731182796
256	F	Control	2.5	12530	0.218637992831541
257	F	Control	2.5	12927	0.195340501792115
258	F	Control	2.5	13081	0.193100358422939
259	F	Control	2.5	13690	0.188620071684588
260	F	Control	2.5	14024	0.201612903225806
261	F	Control	2.5	14702	0.187724014336918
262	F	Control	2.5	14871	0.198476702508961
263	F	Control	2.5	15016	0.188172043010753
264	F	Control	2.5	15392	0.206541218637993
265	F	Control	2.5	15634	0.202956989247312
266	F	Control	2.5	16207	0.179659498207885
267	F	Control	2.5	16349	0.19758064516129
268	F	Control	2.5	16372	0.199372759856631
269	F	Control	2.5	16675	0.184139784946237
270	F	Control	2.5	16881	0.202060931899642
271	F	Control	2.5	17189	0.206541218637993
272	F	Control	2.5	17622	0.199820788530466
273	F	Control	2.5	17995	0.205645161290323
274	F	Control	2.5	18038	0.204749103942652
275	F	Control	2.5	18103	0.206093189964158
276	F	Control	2.5	18189	0.193996415770609
277	F	Control	2.5	18448	0.196236559139785
278	F	Control	2.5	18828	0.184139784946237
279	F	Control	2.5	18911	0.200716845878136
280	F	Control	2.5	18983	0.187724014336918
281	F	Control	2.5	19170	0.200268817204301
282	F	Control	2.5	19183	0.193996415770609
283	F	Control	2.5	19400	0.211917562724014
284	F	Control	2.5	19427	0.19578853046595
285	F	Control	2.5	19531	0.208333333333333
286	F	Control	2.5	20015	0.201164874551971
287	F	Control	2.5	20129	0.201612903225806
288	F	Control	2.5	20410	0.190860215053763
289	F	Control	2.5	21304	0.191756272401434
290	F	Control	2.5	21471	0.206541218637993
291	F	Control	2.5	21547	0.213709677419355
292	F	Control	2.5	21708	0.194444444444444
293	F	Control	2.5	21934	0.194444444444444
294	F	Control	2.5	22063	0.200716845878136
295	F	Control	2.5	22959	0.210573476702509
296	F	Control	2.5	23030	0.200268817204301
297	F	Control	2.5	23287	0.206989247311828
298	F	Control	2.5	23369	0.203853046594982
299	F	Control	2.5	23691	0.185483870967742
300	F	Control	2.5	23995	0.199372759856631
301	F	Control	3.5	310	0.213901689708141
302	F	Control	3.5	509	0.215437788018433
303	F	Control	3.5	510	0.211981566820276
304	F	Control	3.5	762	0.205069124423963
305	F	Control	3.5	1070	0.20852534562212
306	F	Control	3.5	1366	0.208909370199693
307	F	Control	3.5	1739	0.22542242703533
308	F	Control	3.5	2019	0.228878648233487
309	F	Control	3.5	2365	0.237711213517665
310	F	Control	3.5	2532	0.234639016897081
311	F	Control	3.5	2912	0.214669738863287
312	F	Control	3.5	2984	0.218125960061444
313	F	Control	3.5	3064	0.218509984639017
314	F	Control	3.5	3166	0.230030721966206
315	F	Control	3.5	3251	0.21889400921659
316	F	Control	3.5	3457	0.225038402457757
317	F	Control	3.5	3472	0.220814132104455
318	F	Control	3.5	3728	0.225806451612903
319	F	Control	3.5	3753	0.211597542242704
320	F	Control	3.5	4149	0.212365591397849
321	F	Control	3.5	4954	0.232334869431644
322	F	Control	3.5	5151	0.213517665130568
323	F	Control	3.5	5170	0.220430107526882
324	F	Control	3.5	5752	0.220046082949309
325	F	Control	3.5	5799	0.231182795698925
326	F	Control	3.5	5867	0.227726574500768
327	F	Control	3.5	5883	0.228494623655914
328	F	Control	3.5	6017	0.224654377880184
329	F	Control	3.5	6288	0.223118279569892
330	F	Control	3.5	6343	0.224654377880184
331	F	Control	3.5	6633	0.230414746543779
332	F	Control	3.5	6938	0.218125960061444
333	F	Control	3.5	7009	0.21889400921659
334	F	Control	3.5	7374	0.20852534562212
335	F	Control	3.5	7573	0.211981566820276
336	F	Control	3.5	7852	0.219662058371736
337	F	Control	3.5	8223	0.21505376344086
338	F	Control	3.5	8558	0.223502304147465
339	F	Control	3.5	8780	0.221582181259601
340	F	Control	3.5	9199	0.21889400921659
341	F	Control	3.5	9548	0.228494623655914
342	F	Control	3.5	9630	0.225806451612903
343	F	Control	3.5	10137	0.223886328725038
344	F	Control	3.5	10172	0.214285714285714
345	F	Control	3.5	10306	0.210445468509985
346	F	Control	3.5	10466	0.219278033794163
347	F	Control	3.5	10552	0.217357910906298
348	F	Control	3.5	10639	0.221966205837174
349	F	Control	3.5	10880	0.230030721966206
350	F	Control	3.5	11041	0.222734254992319
351	F	Control	3.5	11261	0.209293394777266
352	F	Control	3.5	12204	0.227726574500768
353	F	Control	3.5	12264	0.217357910906298
354	F	Control	3.5	12321	0.203149001536098
355	F	Control	3.5	12519	0.215821812596006
356	F	Control	3.5	12530	0.223886328725038
357	F	Control	3.5	12927	0.213517665130568
358	F	Control	3.5	13081	0.219662058371736
359	F	Control	3.5	13690	0.224270353302611
360	F	Control	3.5	14024	0.230030721966206
361	F	Control	3.5	14702	0.22542242703533
362	F	Control	3.5	14871	0.225038402457757
363	F	Control	3.5	15016	0.222350230414747
364	F	Control	3.5	15392	0.218509984639017
365	F	Control	3.5	15634	0.208141321044547
366	F	Control	3.5	16207	0.217741935483871
367	F	Control	3.5	16349	0.198924731182796
368	F	Control	3.5	16372	0.219662058371736
369	F	Control	3.5	16675	0.234254992319508
370	F	Control	3.5	16881	0.202380952380952
371	F	Control	3.5	17189	0.212749615975422
372	F	Control	3.5	17622	0.221582181259601
373	F	Control	3.5	17995	0.224270353302611
374	F	Control	3.5	18038	0.204301075268817
375	F	Control	3.5	18103	0.211597542242704
376	F	Control	3.5	18189	0.212749615975422
377	F	Control	3.5	18448	0.207757296466974
378	F	Control	3.5	18828	0.220814132104455
379	F	Control	3.5	18911	0.203149001536098
380	F	Control	3.5	18983	0.220430107526882
381	F	Control	3.5	19170	0.221966205837174
382	F	Control	3.5	19183	0.220430107526882
383	F	Control	3.5	19400	0.21889400921659
384	F	Control	3.5	19427	0.220814132104455
385	F	Control	3.5	19531	0.216973886328725
386	F	Control	3.5	20015	0.211981566820276
387	F	Control	3.5	20129	0.212365591397849
388	F	Control	3.5	20410	0.228494623655914
389	F	Control	3.5	21304	0.201228878648233
390	F	Control	3.5	21471	0.212365591397849
391	F	Control	3.5	21547	0.223886328725038
392	F	Control	3.5	21708	0.213517665130568
393	F	Control	3.5	21934	0.217357910906298
394	F	Control	3.5	22063	0.224270353302611
395	F	Control	3.5	22959	0.21505376344086
396	F	Control	3.5	23030	0.220814132104455
397	F	Control	3.5	23287	0.213901689708141
398	F	Control	3.5	23369	0.215437788018433
399	F	Control	3.5	23691	0.225806451612903
400	F	Control	3.5	23995	0.223502304147465
401	F	Control	4.5	310	0.253225806451613
402	F	Control	4.5	509	0.257258064516129
403	F	Control	4.5	510	0.223387096774194
404	F	Control	4.5	762	0.254838709677419
405	F	Control	4.5	1070	0.243548387096774
406	F	Control	4.5	1366	0.244354838709677
407	F	Control	4.5	1739	0.245161290322581
408	F	Control	4.5	2019	0.24758064516129
409	F	Control	4.5	2365	0.237096774193548
410	F	Control	4.5	2532	0.254838709677419
411	F	Control	4.5	2912	0.233064516129032
412	F	Control	4.5	2984	0.24758064516129
413	F	Control	4.5	3064	0.255645161290323
414	F	Control	4.5	3166	0.242741935483871
415	F	Control	4.5	3251	0.257258064516129
416	F	Control	4.5	3457	0.253225806451613
417	F	Control	4.5	3472	0.239516129032258
418	F	Control	4.5	3728	0.263709677419355
419	F	Control	4.5	3753	0.257258064516129
420	F	Control	4.5	4149	0.233870967741935
421	F	Control	4.5	4954	0.24758064516129
422	F	Control	4.5	5151	0.220161290322581
423	F	Control	4.5	5170	0.268548387096774
424	F	Control	4.5	5752	0.241935483870968
425	F	Control	4.5	5799	0.238709677419355
426	F	Control	4.5	5867	0.230645161290323
427	F	Control	4.5	5883	0.249193548387097
428	F	Control	4.5	6017	0.253225806451613
429	F	Control	4.5	6288	0.261290322580645
430	F	Control	4.5	6343	0.249193548387097
431	F	Control	4.5	6633	0.243548387096774
432	F	Control	4.5	6938	0.241129032258065
433	F	Control	4.5	7009	0.258064516129032
434	F	Control	4.5	7374	0.245967741935484
435	F	Control	4.5	7573	0.241129032258065
436	F	Control	4.5	7852	0.235483870967742
437	F	Control	4.5	8223	0.230645161290323
438	F	Control	4.5	8558	0.254032258064516
439	F	Control	4.5	8780	0.245967741935484
440	F	Control	4.5	9199	0.254032258064516
441	F	Control	4.5	9548	0.242741935483871
442	F	Control	4.5	9630	0.265322580645161
443	F	Control	4.5	10137	0.244354838709677
444	F	Control	4.5	10172	0.25241935483871
445	F	Control	4.5	10306	0.246774193548387
446	F	Control	4.5	10466	0.257258064516129
447	F	Control	4.5	10552	0.246774193548387
448	F	Control	4.5	10639	0.267741935483871
449	F	Control	4.5	10880	0.264516129032258
450	F	Control	4.5	11041	0.250806451612903
451	F	Control	4.5	11261	0.245967741935484
452	F	Control	4.5	12204	0.250806451612903
453	F	Control	4.5	12264	0.237903225806452
454	F	Control	4.5	12321	0.236290322580645
455	F	Control	4.5	12519	0.250806451612903
456	F	Control	4.5	12530	0.232258064516129
457	F	Control	4.5	12927	0.243548387096774
458	F	Control	4.5	13081	0.225
459	F	Control	4.5	13690	0.256451612903226
460	F	Control	4.5	14024	0.258064516129032
461	F	Control	4.5	14702	0.253225806451613
462	F	Control	4.5	14871	0.242741935483871
463	F	Control	4.5	15016	0.237903225806452
464	F	Control	4.5	15392	0.248387096774194
465	F	Control	4.5	15634	0.233064516129032
466	F	Control	4.5	16207	0.253225806451613
467	F	Control	4.5	16349	0.242741935483871
468	F	Control	4.5	16372	0.239516129032258
469	F	Control	4.5	16675	0.236290322580645
470	F	Control	4.5	16881	0.249193548387097
471	F	Control	4.5	17189	0.237096774193548
472	F	Control	4.5	17622	0.229032258064516
473	F	Control	4.5	17995	0.242741935483871
474	F	Control	4.5	18038	0.237096774193548
475	F	Control	4.5	18103	0.257258064516129
476	F	Control	4.5	18189	0.237096774193548
477	F	Control	4.5	18448	0.254032258064516
478	F	Control	4.5	18828	0.238709677419355
479	F	Control	4.5	18911	0.216935483870968
480	F	Control	4.5	18983	0.249193548387097
481	F	Control	4.5	19170	0.269354838709677
482	F	Control	4.5	19183	0.261290322580645
483	F	Control	4.5	19400	0.257258064516129
484	F	Control	4.5	19427	0.25
485	F	Control	4.5	19531	0.244354838709677
486	F	Control	4.5	20015	0.266935483870968
487	F	Control	4.5	20129	0.242741935483871
488	F	Control	4.5	20410	0.234677419354839
489	F	Control	4.5	21304	0.275806451612903
490	F	Control	4.5	21471	0.24758064516129
491	F	Control	4.5	21547	0.237096774193548
492	F	Control	4.5	21708	0.259677419354839
493	F	Control	4.5	21934	0.25
494	F	Control	4.5	22063	0.251612903225806
495	F	Control	4.5	22959	0.265322580645161
496	F	Control	4.5	23030	0.235483870967742
497	F	Control	4.5	23287	0.238709677419355
498	F	Control	4.5	23369	0.243548387096774
499	F	Control	4.5	23691	0.266129032258065
500	F	Control	4.5	23995	0.25241935483871
501	F	Control	5.5	310	0.235215053763441
502	F	Control	5.5	509	0.219086021505376
503	F	Control	5.5	510	0.233870967741935
504	F	Control	5.5	762	0.244623655913978
505	F	Control	5.5	1070	0.208333333333333
506	F	Control	5.5	1366	0.217741935483871
507	F	Control	5.5	1739	0.23252688172043
508	F	Control	5.5	2019	0.247311827956989
509	F	Control	5.5	2365	0.239247311827957
510	F	Control	5.5	2532	0.219086021505376
511	F	Control	5.5	2912	0.244623655913978
512	F	Control	5.5	2984	0.236559139784946
513	F	Control	5.5	3064	0.221774193548387
514	F	Control	5.5	3166	0.247311827956989
515	F	Control	5.5	3251	0.23252688172043
516	F	Control	5.5	3457	0.235215053763441
517	F	Control	5.5	3472	0.236559139784946
518	F	Control	5.5	3728	0.224462365591398
519	F	Control	5.5	3753	0.217741935483871
520	F	Control	5.5	4149	0.225806451612903
521	F	Control	5.5	4954	0.262096774193548
522	F	Control	5.5	5151	0.23252688172043
523	F	Control	5.5	5170	0.240591397849462
524	F	Control	5.5	5752	0.244623655913978
525	F	Control	5.5	5799	0.252688172043011
526	F	Control	5.5	5867	0.231182795698925
527	F	Control	5.5	5883	0.225806451612903
528	F	Control	5.5	6017	0.241935483870968
529	F	Control	5.5	6288	0.236559139784946
530	F	Control	5.5	6343	0.229838709677419
531	F	Control	5.5	6633	0.224462365591398
532	F	Control	5.5	6938	0.235215053763441
533	F	Control	5.5	7009	0.223118279569892
534	F	Control	5.5	7374	0.23252688172043
535	F	Control	5.5	7573	0.223118279569892
536	F	Control	5.5	7852	0.248655913978495
537	F	Control	5.5	8223	0.227150537634409
538	F	Control	5.5	8558	0.26747311827957
539	F	Control	5.5	8780	0.241935483870968
540	F	Control	5.5	9199	0.220430107526882
541	F	Control	5.5	9548	0.231182795698925
542	F	Control	5.5	9630	0.219086021505376
543	F	Control	5.5	10137	0.245967741935484
544	F	Control	5.5	10172	0.239247311827957
545	F	Control	5.5	10306	0.228494623655914
546	F	Control	5.5	10466	0.25
547	F	Control	5.5	10552	0.247311827956989
548	F	Control	5.5	10639	0.228494623655914
549	F	Control	5.5	10880	0.236559139784946
550	F	Control	5.5	11041	0.240591397849462
551	F	Control	5.5	11261	0.228494623655914
552	F	Control	5.5	12204	0.245967741935484
553	F	Control	5.5	12264	0.248655913978495
554	F	Control	5.5	12321	0.231182795698925
555	F	Control	5.5	12519	0.224462365591398
556	F	Control	5.5	12530	0.237903225806452
557	F	Control	5.5	12927	0.23252688172043
558	F	Control	5.5	13081	0.244623655913978
559	F	Control	5.5	13690	0.248655913978495
560	F	Control	5.5	14024	0.225806451612903
561	F	Control	5.5	14702	0.260752688172043
562	F	Control	5.5	14871	0.235215053763441
563	F	Control	5.5	15016	0.255376344086022
564	F	Control	5.5	15392	0.236559139784946
565	F	Control	5.5	15634	0.225806451612903
566	F	Control	5.5	16207	0.251344086021505
567	F	Control	5.5	16349	0.247311827956989
568	F	Control	5.5	16372	0.219086021505376
569	F	Control	5.5	16675	0.219086021505376
570	F	Control	5.5	16881	0.217741935483871
571	F	Control	5.5	17189	0.227150537634409
572	F	Control	5.5	17622	0.235215053763441
573	F	Control	5.5	17995	0.217741935483871
574	F	Control	5.5	18038	0.209677419354839
575	F	Control	5.5	18103	0.241935483870968
576	F	Control	5.5	18189	0.227150537634409
577	F	Control	5.5	18448	0.223118279569892
578	F	Control	5.5	18828	0.237903225806452
579	F	Control	5.5	18911	0.224462365591398
580	F	Control	5.5	18983	0.245967741935484
581	F	Control	5.5	19170	0.233870967741935
582	F	Control	5.5	19183	0.247311827956989
583	F	Control	5.5	19400	0.221774193548387
584	F	Control	5.5	19427	0.247311827956989
585	F	Control	5.5	19531	0.228494623655914
586	F	Control	5.5	20015	0.231182795698925
587	F	Control	5.5	20129	0.237903225806452
588	F	Control	5.5	20410	0.245967741935484
589	F	Control	5.5	21304	0.243279569892473
590	F	Control	5.5	21471	0.220430107526882
591	F	Control	5.5	21547	0.244623655913978
592	F	Control	5.5	21708	0.245967741935484
593	F	Control	5.5	21934	0.236559139784946
594	F	Control	5.5	22063	0.237903225806452
595	F	Control	5.5	22959	0.244623655913978
596	F	Control	5.5	23030	0.237903225806452
597	F	Control	5.5	23287	0.227150537634409
598	F	Control	5.5	23369	0.244623655913978
599	F	Control	5.5	23691	0.237903225806452
600	F	Control	5.5	23995	0.236559139784946
601	F	Enalapril	0.5	310	0.182795698924731
602	F	Enalapril	0.5	509	0.180376344086021
603	F	Enalapril	0.5	510	0.179301075268817
604	F	Enalapril	0.5	762	0.185215053763441
605	F	Enalapril	0.5	1070	0.181720430107527
606	F	Enalapril	0.5	1366	0.180645161290323
607	F	Enalapril	0.5	1739	0.184408602150538
608	F	Enalapril	0.5	2019	0.176612903225806
609	F	Enalapril	0.5	2365	0.184677419354839
610	F	Enalapril	0.5	2532	0.184139784946237
611	F	Enalapril	0.5	2912	0.181720430107527
612	F	Enalapril	0.5	2984	0.181989247311828
613	F	Enalapril	0.5	3064	0.182795698924731
614	F	Enalapril	0.5	3166	0.188978494623656
615	F	Enalapril	0.5	3251	0.179838709677419
616	F	Enalapril	0.5	3457	0.182795698924731
617	F	Enalapril	0.5	3472	0.180645161290323
618	F	Enalapril	0.5	3728	0.185483870967742
619	F	Enalapril	0.5	3753	0.18252688172043
620	F	Enalapril	0.5	4149	0.181451612903226
621	F	Enalapril	0.5	4954	0.182795698924731
622	F	Enalapril	0.5	5151	0.180913978494624
623	F	Enalapril	0.5	5170	0.18010752688172
624	F	Enalapril	0.5	5752	0.183064516129032
625	F	Enalapril	0.5	5799	0.183870967741935
626	F	Enalapril	0.5	5867	0.175268817204301
627	F	Enalapril	0.5	5883	0.180376344086021
628	F	Enalapril	0.5	6017	0.181989247311828
629	F	Enalapril	0.5	6288	0.183602150537634
630	F	Enalapril	0.5	6343	0.183333333333333
631	F	Enalapril	0.5	6633	0.178763440860215
632	F	Enalapril	0.5	6938	0.18010752688172
633	F	Enalapril	0.5	7009	0.186290322580645
634	F	Enalapril	0.5	7374	0.183870967741935
635	F	Enalapril	0.5	7573	0.180645161290323
636	F	Enalapril	0.5	7852	0.184677419354839
637	F	Enalapril	0.5	8223	0.186021505376344
638	F	Enalapril	0.5	8558	0.180913978494624
639	F	Enalapril	0.5	8780	0.183333333333333
640	F	Enalapril	0.5	9199	0.179569892473118
641	F	Enalapril	0.5	9548	0.185483870967742
642	F	Enalapril	0.5	9630	0.183333333333333
643	F	Enalapril	0.5	10137	0.181182795698925
644	F	Enalapril	0.5	10172	0.181989247311828
645	F	Enalapril	0.5	10306	0.185215053763441
646	F	Enalapril	0.5	10466	0.18494623655914
647	F	Enalapril	0.5	10552	0.178763440860215
648	F	Enalapril	0.5	10639	0.181720430107527
649	F	Enalapril	0.5	10880	0.183064516129032
650	F	Enalapril	0.5	11041	0.185752688172043
651	F	Enalapril	0.5	11261	0.183333333333333
652	F	Enalapril	0.5	12204	0.184677419354839
653	F	Enalapril	0.5	12264	0.183064516129032
654	F	Enalapril	0.5	12321	0.178225806451613
655	F	Enalapril	0.5	12519	0.175268817204301
656	F	Enalapril	0.5	12530	0.187903225806452
657	F	Enalapril	0.5	12927	0.181989247311828
658	F	Enalapril	0.5	13081	0.18252688172043
659	F	Enalapril	0.5	13690	0.187096774193548
660	F	Enalapril	0.5	14024	0.180376344086022
661	F	Enalapril	0.5	14702	0.183870967741935
662	F	Enalapril	0.5	14871	0.181989247311828
663	F	Enalapril	0.5	15016	0.180645161290323
664	F	Enalapril	0.5	15392	0.175806451612903
665	F	Enalapril	0.5	15634	0.179032258064516
666	F	Enalapril	0.5	16207	0.176612903225806
667	F	Enalapril	0.5	16349	0.183602150537634
668	F	Enalapril	0.5	16372	0.18252688172043
669	F	Enalapril	0.5	16675	0.183602150537634
670	F	Enalapril	0.5	16881	0.181182795698925
671	F	Enalapril	0.5	17189	0.186827956989247
672	F	Enalapril	0.5	17622	0.186827956989247
673	F	Enalapril	0.5	17995	0.185483870967742
674	F	Enalapril	0.5	18038	0.17741935483871
675	F	Enalapril	0.5	18103	0.18494623655914
676	F	Enalapril	0.5	18189	0.184139784946237
677	F	Enalapril	0.5	18448	0.186021505376344
678	F	Enalapril	0.5	18828	0.180376344086021
679	F	Enalapril	0.5	18911	0.184139784946237
680	F	Enalapril	0.5	18983	0.18494623655914
681	F	Enalapril	0.5	19170	0.181182795698925
682	F	Enalapril	0.5	19183	0.180645161290323
683	F	Enalapril	0.5	19400	0.181989247311828
684	F	Enalapril	0.5	19427	0.179301075268817
685	F	Enalapril	0.5	19531	0.183870967741935
686	F	Enalapril	0.5	20015	0.179569892473118
687	F	Enalapril	0.5	20129	0.183602150537634
688	F	Enalapril	0.5	20410	0.181989247311828
689	F	Enalapril	0.5	21304	0.183602150537634
690	F	Enalapril	0.5	21471	0.179301075268817
691	F	Enalapril	0.5	21547	0.180376344086021
692	F	Enalapril	0.5	21708	0.186559139784946
693	F	Enalapril	0.5	21934	0.182795698924731
694	F	Enalapril	0.5	22063	0.186021505376344
695	F	Enalapril	0.5	22959	0.18010752688172
696	F	Enalapril	0.5	23030	0.186021505376344
697	F	Enalapril	0.5	23287	0.187634408602151
698	F	Enalapril	0.5	23369	0.185215053763441
699	F	Enalapril	0.5	23691	0.17741935483871
700	F	Enalapril	0.5	23995	0.181720430107527
701	F	Enalapril	1.5	310	0.173118279569892
702	F	Enalapril	1.5	509	0.193010752688172
703	F	Enalapril	1.5	510	0.202688172043011
704	F	Enalapril	1.5	762	0.176344086021505
705	F	Enalapril	1.5	1070	0.176881720430108
706	F	Enalapril	1.5	1366	0.186559139784946
707	F	Enalapril	1.5	1739	0.178494623655914
708	F	Enalapril	1.5	2019	0.2
709	F	Enalapril	1.5	2365	0.183333333333333
710	F	Enalapril	1.5	2532	0.197311827956989
711	F	Enalapril	1.5	2912	0.177956989247312
712	F	Enalapril	1.5	2984	0.18494623655914
713	F	Enalapril	1.5	3064	0.188172043010753
714	F	Enalapril	1.5	3166	0.195698924731183
715	F	Enalapril	1.5	3251	0.203763440860215
716	F	Enalapril	1.5	3457	0.194623655913978
717	F	Enalapril	1.5	3472	0.176881720430108
718	F	Enalapril	1.5	3728	0.186021505376344
719	F	Enalapril	1.5	3753	0.16505376344086
720	F	Enalapril	1.5	4149	0.193010752688172
721	F	Enalapril	1.5	4954	0.183333333333333
722	F	Enalapril	1.5	5151	0.198924731182796
723	F	Enalapril	1.5	5170	0.180645161290323
724	F	Enalapril	1.5	5752	0.18494623655914
725	F	Enalapril	1.5	5799	0.185483870967742
726	F	Enalapril	1.5	5867	0.18494623655914
727	F	Enalapril	1.5	5883	0.189247311827957
728	F	Enalapril	1.5	6017	0.181182795698925
729	F	Enalapril	1.5	6288	0.172043010752688
730	F	Enalapril	1.5	6343	0.2
731	F	Enalapril	1.5	6633	0.166666666666667
732	F	Enalapril	1.5	6938	0.175268817204301
733	F	Enalapril	1.5	7009	0.183870967741935
734	F	Enalapril	1.5	7374	0.188709677419355
735	F	Enalapril	1.5	7573	0.210752688172043
736	F	Enalapril	1.5	7852	0.191397849462366
737	F	Enalapril	1.5	8223	0.18494623655914
738	F	Enalapril	1.5	8558	0.186559139784946
739	F	Enalapril	1.5	8780	0.183870967741935
740	F	Enalapril	1.5	9199	0.186559139784946
741	F	Enalapril	1.5	9548	0.209139784946237
742	F	Enalapril	1.5	9630	0.193548387096774
743	F	Enalapril	1.5	10137	0.198387096774194
744	F	Enalapril	1.5	10172	0.190860215053763
745	F	Enalapril	1.5	10306	0.209139784946237
746	F	Enalapril	1.5	10466	0.168817204301075
747	F	Enalapril	1.5	10552	0.191935483870968
748	F	Enalapril	1.5	10639	0.176881720430108
749	F	Enalapril	1.5	10880	0.177956989247312
750	F	Enalapril	1.5	11041	0.196236559139785
751	F	Enalapril	1.5	11261	0.198387096774194
752	F	Enalapril	1.5	12204	0.191397849462366
753	F	Enalapril	1.5	12264	0.175268817204301
754	F	Enalapril	1.5	12321	0.205376344086022
755	F	Enalapril	1.5	12519	0.178494623655914
756	F	Enalapril	1.5	12530	0.197849462365591
757	F	Enalapril	1.5	12927	0.18010752688172
758	F	Enalapril	1.5	13081	0.18494623655914
759	F	Enalapril	1.5	13690	0.182258064516129
760	F	Enalapril	1.5	14024	0.194623655913978
761	F	Enalapril	1.5	14702	0.198387096774194
762	F	Enalapril	1.5	14871	0.193548387096774
763	F	Enalapril	1.5	15016	0.188709677419355
764	F	Enalapril	1.5	15392	0.187096774193548
765	F	Enalapril	1.5	15634	0.163978494623656
766	F	Enalapril	1.5	16207	0.184408602150538
767	F	Enalapril	1.5	16349	0.189247311827957
768	F	Enalapril	1.5	16372	0.201075268817204
769	F	Enalapril	1.5	16675	0.191935483870968
770	F	Enalapril	1.5	16881	0.160215053763441
771	F	Enalapril	1.5	17189	0.166129032258065
772	F	Enalapril	1.5	17622	0.177956989247312
773	F	Enalapril	1.5	17995	0.189247311827957
774	F	Enalapril	1.5	18038	0.2
775	F	Enalapril	1.5	18103	0.191397849462366
776	F	Enalapril	1.5	18189	0.202688172043011
777	F	Enalapril	1.5	18448	0.194086021505376
778	F	Enalapril	1.5	18828	0.196236559139785
779	F	Enalapril	1.5	18911	0.175268817204301
780	F	Enalapril	1.5	18983	0.189784946236559
781	F	Enalapril	1.5	19170	0.181182795698925
782	F	Enalapril	1.5	19183	0.185483870967742
783	F	Enalapril	1.5	19400	0.190322580645161
784	F	Enalapril	1.5	19427	0.190860215053763
785	F	Enalapril	1.5	19531	0.179569892473118
786	F	Enalapril	1.5	20015	0.194086021505376
787	F	Enalapril	1.5	20129	0.173655913978495
788	F	Enalapril	1.5	20410	0.187096774193548
789	F	Enalapril	1.5	21304	0.187634408602151
790	F	Enalapril	1.5	21471	0.193010752688172
791	F	Enalapril	1.5	21547	0.194086021505376
792	F	Enalapril	1.5	21708	0.18494623655914
793	F	Enalapril	1.5	21934	0.188709677419355
794	F	Enalapril	1.5	22063	0.199462365591398
795	F	Enalapril	1.5	22959	0.177956989247312
796	F	Enalapril	1.5	23030	0.191935483870968
797	F	Enalapril	1.5	23287	0.204301075268817
798	F	Enalapril	1.5	23369	0.195161290322581
799	F	Enalapril	1.5	23691	0.197849462365591
800	F	Enalapril	1.5	23995	0.180645161290323
801	F	Enalapril	2.5	310	0.18394777265745
802	F	Enalapril	2.5	509	0.175883256528418
803	F	Enalapril	2.5	510	0.187019969278034
804	F	Enalapril	2.5	762	0.195852534562212
805	F	Enalapril	2.5	1070	0.182027649769585
806	F	Enalapril	2.5	1366	0.169354838709677
807	F	Enalapril	2.5	1739	0.182795698924731
808	F	Enalapril	2.5	2019	0.179339477726574
809	F	Enalapril	2.5	2365	0.185099846390169
810	F	Enalapril	2.5	2532	0.196620583717358
811	F	Enalapril	2.5	2912	0.164746543778802
812	F	Enalapril	2.5	2984	0.189708141321045
813	F	Enalapril	2.5	3064	0.202764976958525
814	F	Enalapril	2.5	3166	0.16973886328725
815	F	Enalapril	2.5	3251	0.165898617511521
816	F	Enalapril	2.5	3457	0.160906298003072
817	F	Enalapril	2.5	3472	0.171658986175115
818	F	Enalapril	2.5	3728	0.171658986175115
819	F	Enalapril	2.5	3753	0.182027649769585
820	F	Enalapril	2.5	4149	0.187019969278034
821	F	Enalapril	2.5	4954	0.179339477726574
822	F	Enalapril	2.5	5151	0.188556067588326
823	F	Enalapril	2.5	5170	0.18010752688172
824	F	Enalapril	2.5	5752	0.177035330261137
825	F	Enalapril	2.5	5799	0.187019969278034
826	F	Enalapril	2.5	5867	0.185483870967742
827	F	Enalapril	2.5	5883	0.196236559139785
828	F	Enalapril	2.5	6017	0.164362519201229
829	F	Enalapril	2.5	6288	0.178187403993856
830	F	Enalapril	2.5	6343	0.170890937019969
831	F	Enalapril	2.5	6633	0.17357910906298
832	F	Enalapril	2.5	6938	0.16321044546851
833	F	Enalapril	2.5	7009	0.172043010752688
834	F	Enalapril	2.5	7374	0.192396313364055
835	F	Enalapril	2.5	7573	0.192012288786482
836	F	Enalapril	2.5	7852	0.170506912442396
837	F	Enalapril	2.5	8223	0.18778801843318
838	F	Enalapril	2.5	8558	0.183563748079877
839	F	Enalapril	2.5	8780	0.181643625192012
840	F	Enalapril	2.5	9199	0.177803379416283
841	F	Enalapril	2.5	9548	0.186635944700461
842	F	Enalapril	2.5	9630	0.186635944700461
843	F	Enalapril	2.5	10137	0.178955453149002
844	F	Enalapril	2.5	10172	0.18010752688172
845	F	Enalapril	2.5	10306	0.170506912442396
846	F	Enalapril	2.5	10466	0.185099846390169
847	F	Enalapril	2.5	10552	0.184331797235023
848	F	Enalapril	2.5	10639	0.179339477726574
849	F	Enalapril	2.5	10880	0.16321044546851
850	F	Enalapril	2.5	11041	0.175499231950845
851	F	Enalapril	2.5	11261	0.162826420890937
852	F	Enalapril	2.5	12204	0.185867895545315
853	F	Enalapril	2.5	12264	0.19047619047619
854	F	Enalapril	2.5	12321	0.181643625192012
855	F	Enalapril	2.5	12519	0.182411674347158
856	F	Enalapril	2.5	12530	0.188940092165899
857	F	Enalapril	2.5	12927	0.183179723502304
858	F	Enalapril	2.5	13081	0.18010752688172
859	F	Enalapril	2.5	13690	0.176267281105991
860	F	Enalapril	2.5	14024	0.182795698924731
861	F	Enalapril	2.5	14702	0.186635944700461
862	F	Enalapril	2.5	14871	0.178571428571429
863	F	Enalapril	2.5	15016	0.184331797235023
864	F	Enalapril	2.5	15392	0.184331797235023
865	F	Enalapril	2.5	15634	0.175883256528418
866	F	Enalapril	2.5	16207	0.186635944700461
867	F	Enalapril	2.5	16349	0.186251920122888
868	F	Enalapril	2.5	16372	0.185099846390169
869	F	Enalapril	2.5	16675	0.198540706605223
870	F	Enalapril	2.5	16881	0.175883256528418
871	F	Enalapril	2.5	17189	0.185099846390169
872	F	Enalapril	2.5	17622	0.182027649769585
873	F	Enalapril	2.5	17995	0.183179723502304
874	F	Enalapril	2.5	18038	0.175499231950845
875	F	Enalapril	2.5	18103	0.16973886328725
876	F	Enalapril	2.5	18189	0.179339477726574
877	F	Enalapril	2.5	18448	0.19047619047619
878	F	Enalapril	2.5	18828	0.179723502304147
879	F	Enalapril	2.5	18911	0.178571428571429
880	F	Enalapril	2.5	18983	0.182795698924731
881	F	Enalapril	2.5	19170	0.175883256528418
882	F	Enalapril	2.5	19183	0.168202764976959
883	F	Enalapril	2.5	19400	0.206989247311828
884	F	Enalapril	2.5	19427	0.180875576036866
885	F	Enalapril	2.5	19531	0.178955453149002
886	F	Enalapril	2.5	20015	0.181259600614439
887	F	Enalapril	2.5	20129	0.192012288786482
888	F	Enalapril	2.5	20410	0.173195084485407
889	F	Enalapril	2.5	21304	0.176267281105991
890	F	Enalapril	2.5	21471	0.185099846390169
891	F	Enalapril	2.5	21547	0.168970814132104
892	F	Enalapril	2.5	21708	0.181259600614439
893	F	Enalapril	2.5	21934	0.173195084485407
894	F	Enalapril	2.5	22063	0.178571428571429
895	F	Enalapril	2.5	22959	0.182027649769585
896	F	Enalapril	2.5	23030	0.180491551459293
897	F	Enalapril	2.5	23287	0.188940092165899
898	F	Enalapril	2.5	23369	0.192396313364055
899	F	Enalapril	2.5	23691	0.172043010752688
900	F	Enalapril	2.5	23995	0.191244239631336
901	F	Enalapril	3.5	310	0.200339558573854
902	F	Enalapril	3.5	509	0.189728353140917
903	F	Enalapril	3.5	510	0.193548387096774
904	F	Enalapril	3.5	762	0.198217317487267
905	F	Enalapril	3.5	1070	0.204584040747029
906	F	Enalapril	3.5	1366	0.188030560271647
907	F	Enalapril	3.5	1739	0.185908319185059
908	F	Enalapril	3.5	2019	0.18081494057725
909	F	Enalapril	3.5	2365	0.188879456706282
910	F	Enalapril	3.5	2532	0.193548387096774
911	F	Enalapril	3.5	2912	0.18251273344652
912	F	Enalapril	3.5	2984	0.194821731748727
913	F	Enalapril	3.5	3064	0.207979626485569
914	F	Enalapril	3.5	3166	0.192699490662139
915	F	Enalapril	3.5	3251	0.189728353140917
916	F	Enalapril	3.5	3457	0.195670628183362
917	F	Enalapril	3.5	3472	0.196943972835314
918	F	Enalapril	3.5	3728	0.199915110356537
919	F	Enalapril	3.5	3753	0.191426146010187
920	F	Enalapril	3.5	4149	0.190152801358234
921	F	Enalapril	3.5	4954	0.196943972835314
922	F	Enalapril	3.5	5151	0.190577249575552
923	F	Enalapril	3.5	5170	0.194821731748727
924	F	Enalapril	3.5	5752	0.202886247877759
925	F	Enalapril	3.5	5799	0.174448217317487
926	F	Enalapril	3.5	5867	0.210950764006791
927	F	Enalapril	3.5	5883	0.201188455008489
928	F	Enalapril	3.5	6017	0.189303904923599
929	F	Enalapril	3.5	6288	0.194397283531409
930	F	Enalapril	3.5	6343	0.198217317487267
931	F	Enalapril	3.5	6633	0.207979626485569
932	F	Enalapril	3.5	6938	0.184634974533107
933	F	Enalapril	3.5	7009	0.188879456706282
934	F	Enalapril	3.5	7374	0.206281833616299
935	F	Enalapril	3.5	7573	0.192699490662139
936	F	Enalapril	3.5	7852	0.206706281833616
937	F	Enalapril	3.5	8223	0.199066213921902
938	F	Enalapril	3.5	8558	0.197368421052632
939	F	Enalapril	3.5	8780	0.193123938879457
940	F	Enalapril	3.5	9199	0.194397283531409
941	F	Enalapril	3.5	9548	0.187181663837012
942	F	Enalapril	3.5	9630	0.204584040747029
943	F	Enalapril	3.5	10137	0.199066213921902
944	F	Enalapril	3.5	10172	0.193548387096774
945	F	Enalapril	3.5	10306	0.187606112054329
946	F	Enalapril	3.5	10466	0.187606112054329
947	F	Enalapril	3.5	10552	0.201188455008489
948	F	Enalapril	3.5	10639	0.197368421052632
949	F	Enalapril	3.5	10880	0.194397283531409
950	F	Enalapril	3.5	11041	0.190152801358234
951	F	Enalapril	3.5	11261	0.198641765704584
952	F	Enalapril	3.5	12204	0.195246179966044
953	F	Enalapril	3.5	12264	0.187181663837012
954	F	Enalapril	3.5	12321	0.188030560271647
955	F	Enalapril	3.5	12519	0.177843803056027
956	F	Enalapril	3.5	12530	0.204159592529711
957	F	Enalapril	3.5	12927	0.194821731748727
958	F	Enalapril	3.5	13081	0.201188455008489
959	F	Enalapril	3.5	13690	0.187181663837012
960	F	Enalapril	3.5	14024	0.184210526315789
961	F	Enalapril	3.5	14702	0.199066213921902
962	F	Enalapril	3.5	14871	0.195246179966044
963	F	Enalapril	3.5	15016	0.196095076400679
964	F	Enalapril	3.5	15392	0.191426146010187
965	F	Enalapril	3.5	15634	0.187606112054329
966	F	Enalapril	3.5	16207	0.203310696095076
967	F	Enalapril	3.5	16349	0.198641765704584
968	F	Enalapril	3.5	16372	0.199490662139219
969	F	Enalapril	3.5	16675	0.196095076400679
970	F	Enalapril	3.5	16881	0.194821731748727
971	F	Enalapril	3.5	17189	0.196095076400679
972	F	Enalapril	3.5	17622	0.193548387096774
973	F	Enalapril	3.5	17995	0.199490662139219
974	F	Enalapril	3.5	18038	0.198217317487267
975	F	Enalapril	3.5	18103	0.188879456706282
976	F	Enalapril	3.5	18189	0.194397283531409
977	F	Enalapril	3.5	18448	0.187181663837012
978	F	Enalapril	3.5	18828	0.196519524617997
979	F	Enalapril	3.5	18911	0.190577249575552
980	F	Enalapril	3.5	18983	0.185483870967742
981	F	Enalapril	3.5	19170	0.195246179966044
982	F	Enalapril	3.5	19183	0.199490662139219
983	F	Enalapril	3.5	19400	0.193972835314092
984	F	Enalapril	3.5	19427	0.199066213921902
985	F	Enalapril	3.5	19531	0.202037351443124
986	F	Enalapril	3.5	20015	0.188030560271647
987	F	Enalapril	3.5	20129	0.206706281833616
988	F	Enalapril	3.5	20410	0.193548387096774
989	F	Enalapril	3.5	21304	0.174448217317487
990	F	Enalapril	3.5	21471	0.202886247877759
991	F	Enalapril	3.5	21547	0.192275042444822
992	F	Enalapril	3.5	21708	0.200339558573854
993	F	Enalapril	3.5	21934	0.206706281833616
994	F	Enalapril	3.5	22063	0.192275042444822
995	F	Enalapril	3.5	22959	0.193548387096774
996	F	Enalapril	3.5	23030	0.186757215619694
997	F	Enalapril	3.5	23287	0.221137521222411
998	F	Enalapril	3.5	23369	0.192275042444822
999	F	Enalapril	3.5	23691	0.191426146010187
1000	F	Enalapril	3.5	23995	0.176146010186757
1001	F	Enalapril	4.5	310	0.217204301075269
1002	F	Enalapril	4.5	509	0.225268817204301
1003	F	Enalapril	4.5	510	0.220967741935484
1004	F	Enalapril	4.5	762	0.223118279569892
1005	F	Enalapril	4.5	1070	0.218817204301075
1006	F	Enalapril	4.5	1366	0.208064516129032
1007	F	Enalapril	4.5	1739	0.218817204301075
1008	F	Enalapril	4.5	2019	0.216666666666667
1009	F	Enalapril	4.5	2365	0.213978494623656
1010	F	Enalapril	4.5	2532	0.226881720430108
1011	F	Enalapril	4.5	2912	0.219354838709677
1012	F	Enalapril	4.5	2984	0.218817204301075
1013	F	Enalapril	4.5	3064	0.213440860215054
1014	F	Enalapril	4.5	3166	0.20752688172043
1015	F	Enalapril	4.5	3251	0.204301075268817
1016	F	Enalapril	4.5	3457	0.202688172043011
1017	F	Enalapril	4.5	3472	0.208602150537634
1018	F	Enalapril	4.5	3728	0.210752688172043
1019	F	Enalapril	4.5	3753	0.208064516129032
1020	F	Enalapril	4.5	4149	0.220430107526882
1021	F	Enalapril	4.5	4954	0.220967741935484
1022	F	Enalapril	4.5	5151	0.213440860215054
1023	F	Enalapril	4.5	5170	0.228494623655914
1024	F	Enalapril	4.5	5752	0.216666666666667
1025	F	Enalapril	4.5	5799	0.203225806451613
1026	F	Enalapril	4.5	5867	0.218817204301075
1027	F	Enalapril	4.5	5883	0.213978494623656
1028	F	Enalapril	4.5	6017	0.211290322580645
1029	F	Enalapril	4.5	6288	0.211827956989247
1030	F	Enalapril	4.5	6343	0.228494623655914
1031	F	Enalapril	4.5	6633	0.232795698924731
1032	F	Enalapril	4.5	6938	0.205913978494624
1033	F	Enalapril	4.5	7009	0.205913978494624
1034	F	Enalapril	4.5	7374	0.204838709677419
1035	F	Enalapril	4.5	7573	0.220967741935484
1036	F	Enalapril	4.5	7852	0.194623655913979
1037	F	Enalapril	4.5	8223	0.217204301075269
1038	F	Enalapril	4.5	8558	0.226881720430108
1039	F	Enalapril	4.5	8780	0.204838709677419
1040	F	Enalapril	4.5	9199	0.206451612903226
1041	F	Enalapril	4.5	9548	0.212365591397849
1042	F	Enalapril	4.5	9630	0.222043010752688
1043	F	Enalapril	4.5	10137	0.21505376344086
1044	F	Enalapril	4.5	10172	0.199462365591398
1045	F	Enalapril	4.5	10306	0.222043010752688
1046	F	Enalapril	4.5	10466	0.206989247311828
1047	F	Enalapril	4.5	10552	0.218279569892473
1048	F	Enalapril	4.5	10639	0.220430107526882
1049	F	Enalapril	4.5	10880	0.209677419354839
1050	F	Enalapril	4.5	11041	0.214516129032258
1051	F	Enalapril	4.5	11261	0.215591397849462
1052	F	Enalapril	4.5	12204	0.218279569892473
1053	F	Enalapril	4.5	12264	0.209677419354839
1054	F	Enalapril	4.5	12321	0.2
1055	F	Enalapril	4.5	12519	0.206451612903226
1056	F	Enalapril	4.5	12530	0.217741935483871
1057	F	Enalapril	4.5	12927	0.21989247311828
1058	F	Enalapril	4.5	13081	0.217741935483871
1059	F	Enalapril	4.5	13690	0.214516129032258
1060	F	Enalapril	4.5	14024	0.206989247311828
1061	F	Enalapril	4.5	14702	0.213978494623656
1062	F	Enalapril	4.5	14871	0.211290322580645
1063	F	Enalapril	4.5	15016	0.193548387096774
1064	F	Enalapril	4.5	15392	0.228494623655914
1065	F	Enalapril	4.5	15634	0.216129032258065
1066	F	Enalapril	4.5	16207	0.216666666666667
1067	F	Enalapril	4.5	16349	0.216129032258065
1068	F	Enalapril	4.5	16372	0.213440860215054
1069	F	Enalapril	4.5	16675	0.218279569892473
1070	F	Enalapril	4.5	16881	0.218279569892473
1071	F	Enalapril	4.5	17189	0.210215053763441
1072	F	Enalapril	4.5	17622	0.204301075268817
1073	F	Enalapril	4.5	17995	0.208602150537634
1074	F	Enalapril	4.5	18038	0.219354838709677
1075	F	Enalapril	4.5	18103	0.206989247311828
1076	F	Enalapril	4.5	18189	0.199462365591398
1077	F	Enalapril	4.5	18448	0.214516129032258
1078	F	Enalapril	4.5	18828	0.212903225806452
1079	F	Enalapril	4.5	18911	0.23010752688172
1080	F	Enalapril	4.5	18983	0.21505376344086
1081	F	Enalapril	4.5	19170	0.217204301075269
1082	F	Enalapril	4.5	19183	0.232795698924731
1083	F	Enalapril	4.5	19400	0.216129032258065
1084	F	Enalapril	4.5	19427	0.223655913978495
1085	F	Enalapril	4.5	19531	0.22741935483871
1086	F	Enalapril	4.5	20015	0.220430107526882
1087	F	Enalapril	4.5	20129	0.21989247311828
1088	F	Enalapril	4.5	20410	0.213978494623656
1089	F	Enalapril	4.5	21304	0.201075268817204
1090	F	Enalapril	4.5	21471	0.206989247311828
1091	F	Enalapril	4.5	21547	0.21989247311828
1092	F	Enalapril	4.5	21708	0.236021505376344
1093	F	Enalapril	4.5	21934	0.211290322580645
1094	F	Enalapril	4.5	22063	0.220430107526882
1095	F	Enalapril	4.5	22959	0.217741935483871
1096	F	Enalapril	4.5	23030	0.206451612903226
1097	F	Enalapril	4.5	23287	0.214516129032258
1098	F	Enalapril	4.5	23369	0.222043010752688
1099	F	Enalapril	4.5	23691	0.214516129032258
1100	F	Enalapril	4.5	23995	0.220967741935484
1101	F	Enalapril	5.5	310	0.220766129032258
1102	F	Enalapril	5.5	509	0.216733870967742
1103	F	Enalapril	5.5	510	0.226814516129032
1104	F	Enalapril	5.5	762	0.210685483870968
1105	F	Enalapril	5.5	1070	0.20866935483871
1106	F	Enalapril	5.5	1366	0.219758064516129
1107	F	Enalapril	5.5	1739	0.232862903225806
1108	F	Enalapril	5.5	2019	0.19758064516129
1109	F	Enalapril	5.5	2365	0.216733870967742
1110	F	Enalapril	5.5	2532	0.223790322580645
1111	F	Enalapril	5.5	2912	0.226814516129032
1112	F	Enalapril	5.5	2984	0.234879032258065
1113	F	Enalapril	5.5	3064	0.212701612903226
1114	F	Enalapril	5.5	3166	0.201612903225806
1115	F	Enalapril	5.5	3251	0.199596774193548
1116	F	Enalapril	5.5	3457	0.220766129032258
1117	F	Enalapril	5.5	3472	0.200604838709677
1118	F	Enalapril	5.5	3728	0.210685483870968
1119	F	Enalapril	5.5	3753	0.209677419354839
1120	F	Enalapril	5.5	4149	0.224798387096774
1121	F	Enalapril	5.5	4954	0.237903225806452
1122	F	Enalapril	5.5	5151	0.19758064516129
1123	F	Enalapril	5.5	5170	0.20866935483871
1124	F	Enalapril	5.5	5752	0.215725806451613
1125	F	Enalapril	5.5	5799	0.224798387096774
1126	F	Enalapril	5.5	5867	0.217741935483871
1127	F	Enalapril	5.5	5883	0.205645161290323
1128	F	Enalapril	5.5	6017	0.224798387096774
1129	F	Enalapril	5.5	6288	0.202620967741935
1130	F	Enalapril	5.5	6343	0.214717741935484
1131	F	Enalapril	5.5	6633	0.225806451612903
1132	F	Enalapril	5.5	6938	0.206653225806452
1133	F	Enalapril	5.5	7009	0.215725806451613
1134	F	Enalapril	5.5	7374	0.213709677419355
1135	F	Enalapril	5.5	7573	0.198588709677419
1136	F	Enalapril	5.5	7852	0.220766129032258
1137	F	Enalapril	5.5	8223	0.226814516129032
1138	F	Enalapril	5.5	8558	0.233870967741935
1139	F	Enalapril	5.5	8780	0.20866935483871
1140	F	Enalapril	5.5	9199	0.203629032258065
1141	F	Enalapril	5.5	9548	0.213709677419355
1142	F	Enalapril	5.5	9630	0.221774193548387
1143	F	Enalapril	5.5	10137	0.224798387096774
1144	F	Enalapril	5.5	10172	0.21875
1145	F	Enalapril	5.5	10306	0.200604838709677
1146	F	Enalapril	5.5	10466	0.203629032258065
1147	F	Enalapril	5.5	10552	0.217741935483871
1148	F	Enalapril	5.5	10639	0.221774193548387
1149	F	Enalapril	5.5	10880	0.189516129032258
1150	F	Enalapril	5.5	11041	0.210685483870968
1151	F	Enalapril	5.5	11261	0.227822580645161
1152	F	Enalapril	5.5	12204	0.219758064516129
1153	F	Enalapril	5.5	12264	0.193548387096774
1154	F	Enalapril	5.5	12321	0.223790322580645
1155	F	Enalapril	5.5	12519	0.214717741935484
1156	F	Enalapril	5.5	12530	0.215725806451613
1157	F	Enalapril	5.5	12927	0.235887096774194
1158	F	Enalapril	5.5	13081	0.217741935483871
1159	F	Enalapril	5.5	13690	0.222782258064516
1160	F	Enalapril	5.5	14024	0.217741935483871
1161	F	Enalapril	5.5	14702	0.223790322580645
1162	F	Enalapril	5.5	14871	0.189516129032258
1163	F	Enalapril	5.5	15016	0.211693548387097
1164	F	Enalapril	5.5	15392	0.202620967741935
1165	F	Enalapril	5.5	15634	0.209677419354839
1166	F	Enalapril	5.5	16207	0.214717741935484
1167	F	Enalapril	5.5	16349	0.215725806451613
1168	F	Enalapril	5.5	16372	0.196572580645161
1169	F	Enalapril	5.5	16675	0.23991935483871
1170	F	Enalapril	5.5	16881	0.222782258064516
1171	F	Enalapril	5.5	17189	0.199596774193548
1172	F	Enalapril	5.5	17622	0.226814516129032
1173	F	Enalapril	5.5	17995	0.209677419354839
1174	F	Enalapril	5.5	18038	0.203629032258065
1175	F	Enalapril	5.5	18103	0.245967741935484
1176	F	Enalapril	5.5	18189	0.200604838709677
1177	F	Enalapril	5.5	18448	0.207661290322581
1178	F	Enalapril	5.5	18828	0.203629032258065
1179	F	Enalapril	5.5	18911	0.224798387096774
1180	F	Enalapril	5.5	18983	0.191532258064516
1181	F	Enalapril	5.5	19170	0.211693548387097
1182	F	Enalapril	5.5	19183	0.224798387096774
1183	F	Enalapril	5.5	19400	0.225806451612903
1184	F	Enalapril	5.5	19427	0.248991935483871
1185	F	Enalapril	5.5	19531	0.222782258064516
1186	F	Enalapril	5.5	20015	0.22883064516129
1187	F	Enalapril	5.5	20129	0.214717741935484
1188	F	Enalapril	5.5	20410	0.221774193548387
1189	F	Enalapril	5.5	21304	0.213709677419355
1190	F	Enalapril	5.5	21471	0.195564516129032
1191	F	Enalapril	5.5	21547	0.202620967741935
1192	F	Enalapril	5.5	21708	0.214717741935484
1193	F	Enalapril	5.5	21934	0.20866935483871
1194	F	Enalapril	5.5	22063	0.207661290322581
1195	F	Enalapril	5.5	22959	0.210685483870968
1196	F	Enalapril	5.5	23030	0.203629032258065
1197	F	Enalapril	5.5	23287	0.220766129032258
1198	F	Enalapril	5.5	23369	0.219758064516129
1199	F	Enalapril	5.5	23691	0.214717741935484
1200	F	Enalapril	5.5	23995	0.20866935483871
1201	M	Control	0.5	310	0.154761904761905
1202	M	Control	0.5	509	0.155529953917051
1203	M	Control	0.5	510	0.153225806451613
1204	M	Control	0.5	762	0.155145929339478
1205	M	Control	0.5	1070	0.155529953917051
1206	M	Control	0.5	1366	0.159754224270353
1207	M	Control	0.5	1739	0.158218125960061
1208	M	Control	0.5	2019	0.154761904761905
1209	M	Control	0.5	2365	0.158986175115207
1210	M	Control	0.5	2532	0.157834101382488
1211	M	Control	0.5	2912	0.15668202764977
1212	M	Control	0.5	2984	0.161674347158218
1213	M	Control	0.5	3064	0.151689708141321
1214	M	Control	0.5	3166	0.155145929339478
1215	M	Control	0.5	3251	0.158986175115207
1216	M	Control	0.5	3457	0.157450076804916
1217	M	Control	0.5	3472	0.158602150537634
1218	M	Control	0.5	3728	0.157066052227343
1219	M	Control	0.5	3753	0.161290322580645
1220	M	Control	0.5	4149	0.157066052227343
1221	M	Control	0.5	4954	0.158218125960061
1222	M	Control	0.5	5151	0.157450076804916
1223	M	Control	0.5	5170	0.15284178187404
1224	M	Control	0.5	5752	0.158602150537634
1225	M	Control	0.5	5799	0.155145929339478
1226	M	Control	0.5	5867	0.156298003072197
1227	M	Control	0.5	5883	0.15668202764977
1228	M	Control	0.5	6017	0.159754224270353
1229	M	Control	0.5	6288	0.153609831029186
1230	M	Control	0.5	6343	0.155529953917051
1231	M	Control	0.5	6633	0.157066052227343
1232	M	Control	0.5	6938	0.154761904761905
1233	M	Control	0.5	7009	0.151305683563748
1234	M	Control	0.5	7374	0.161290322580645
1235	M	Control	0.5	7573	0.15937019969278
1236	M	Control	0.5	7852	0.153993855606759
1237	M	Control	0.5	8223	0.15937019969278
1238	M	Control	0.5	8558	0.154377880184332
1239	M	Control	0.5	8780	0.157450076804916
1240	M	Control	0.5	9199	0.153225806451613
1241	M	Control	0.5	9548	0.15284178187404
1242	M	Control	0.5	9630	0.153993855606759
1243	M	Control	0.5	10137	0.156298003072197
1244	M	Control	0.5	10172	0.150921658986175
1245	M	Control	0.5	10306	0.156298003072197
1246	M	Control	0.5	10466	0.150537634408602
1247	M	Control	0.5	10552	0.152457757296467
1248	M	Control	0.5	10639	0.155529953917051
1249	M	Control	0.5	10880	0.154377880184332
1250	M	Control	0.5	11041	0.155529953917051
1251	M	Control	0.5	11261	0.154377880184332
1252	M	Control	0.5	12204	0.154377880184332
1253	M	Control	0.5	12264	0.154761904761905
1254	M	Control	0.5	12321	0.162826420890937
1255	M	Control	0.5	12519	0.15937019969278
1256	M	Control	0.5	12530	0.158602150537634
1257	M	Control	0.5	12927	0.154761904761905
1258	M	Control	0.5	13081	0.162826420890937
1259	M	Control	0.5	13690	0.16321044546851
1260	M	Control	0.5	14024	0.162826420890937
1261	M	Control	0.5	14702	0.15668202764977
1262	M	Control	0.5	14871	0.149769585253456
1263	M	Control	0.5	15016	0.15937019969278
1264	M	Control	0.5	15392	0.158218125960061
1265	M	Control	0.5	15634	0.157066052227343
1266	M	Control	0.5	16207	0.150153609831029
1267	M	Control	0.5	16349	0.164362519201229
1268	M	Control	0.5	16372	0.155529953917051
1269	M	Control	0.5	16675	0.162058371735791
1270	M	Control	0.5	16881	0.160138248847926
1271	M	Control	0.5	17189	0.15668202764977
1272	M	Control	0.5	17622	0.154761904761905
1273	M	Control	0.5	17995	0.158602150537634
1274	M	Control	0.5	18038	0.153993855606759
1275	M	Control	0.5	18103	0.160138248847926
1276	M	Control	0.5	18189	0.163978494623656
1277	M	Control	0.5	18448	0.158602150537634
1278	M	Control	0.5	18828	0.15668202764977
1279	M	Control	0.5	18911	0.156298003072197
1280	M	Control	0.5	18983	0.150921658986175
1281	M	Control	0.5	19170	0.155145929339478
1282	M	Control	0.5	19183	0.15668202764977
1283	M	Control	0.5	19400	0.159754224270353
1284	M	Control	0.5	19427	0.153609831029186
1285	M	Control	0.5	19531	0.153225806451613
1286	M	Control	0.5	20015	0.161674347158218
1287	M	Control	0.5	20129	0.15937019969278
1288	M	Control	0.5	20410	0.153993855606759
1289	M	Control	0.5	21304	0.155913978494624
1290	M	Control	0.5	21471	0.158986175115207
1291	M	Control	0.5	21547	0.149769585253456
1292	M	Control	0.5	21708	0.155913978494624
1293	M	Control	0.5	21934	0.149385560675883
1294	M	Control	0.5	22063	0.160138248847926
1295	M	Control	0.5	22959	0.153225806451613
1296	M	Control	0.5	23030	0.162442396313364
1297	M	Control	0.5	23287	0.156298003072197
1298	M	Control	0.5	23369	0.160138248847926
1299	M	Control	0.5	23691	0.152457757296467
1300	M	Control	0.5	23995	0.156298003072197
1301	M	Control	1.5	310	0.152016129032258
1302	M	Control	1.5	509	0.145564516129032
1303	M	Control	1.5	510	0.162903225806452
1304	M	Control	1.5	762	0.162903225806452
1305	M	Control	1.5	1070	0.158467741935484
1306	M	Control	1.5	1366	0.173790322580645
1307	M	Control	1.5	1739	0.164112903225806
1308	M	Control	1.5	2019	0.154032258064516
1309	M	Control	1.5	2365	0.162903225806452
1310	M	Control	1.5	2532	0.168548387096774
1311	M	Control	1.5	2912	0.160483870967742
1312	M	Control	1.5	2984	0.157661290322581
1313	M	Control	1.5	3064	0.166129032258065
1314	M	Control	1.5	3166	0.167338709677419
1315	M	Control	1.5	3251	0.156451612903226
1316	M	Control	1.5	3457	0.166532258064516
1317	M	Control	1.5	3472	0.160887096774194
1318	M	Control	1.5	3728	0.142741935483871
1319	M	Control	1.5	3753	0.160483870967742
1320	M	Control	1.5	4149	0.169354838709677
1321	M	Control	1.5	4954	0.154435483870968
1322	M	Control	1.5	5151	0.164516129032258
1323	M	Control	1.5	5170	0.166935483870968
1324	M	Control	1.5	5752	0.153629032258065
1325	M	Control	1.5	5799	0.151209677419355
1326	M	Control	1.5	5867	0.162903225806452
1327	M	Control	1.5	5883	0.165725806451613
1328	M	Control	1.5	6017	0.156451612903226
1329	M	Control	1.5	6288	0.154435483870968
1330	M	Control	1.5	6343	0.16008064516129
1331	M	Control	1.5	6633	0.154435483870968
1332	M	Control	1.5	6938	0.16008064516129
1333	M	Control	1.5	7009	0.164516129032258
1334	M	Control	1.5	7374	0.162903225806452
1335	M	Control	1.5	7573	0.156854838709677
1336	M	Control	1.5	7852	0.183467741935484
1337	M	Control	1.5	8223	0.156048387096774
1338	M	Control	1.5	8558	0.151209677419355
1339	M	Control	1.5	8780	0.161693548387097
1340	M	Control	1.5	9199	0.141532258064516
1341	M	Control	1.5	9548	0.165725806451613
1342	M	Control	1.5	9630	0.154032258064516
1343	M	Control	1.5	10137	0.158870967741935
1344	M	Control	1.5	10172	0.158870967741935
1345	M	Control	1.5	10306	0.169758064516129
1346	M	Control	1.5	10466	0.158467741935484
1347	M	Control	1.5	10552	0.154435483870968
1348	M	Control	1.5	10639	0.158064516129032
1349	M	Control	1.5	10880	0.154838709677419
1350	M	Control	1.5	11041	0.161693548387097
1351	M	Control	1.5	11261	0.164112903225806
1352	M	Control	1.5	12204	0.151612903225806
1353	M	Control	1.5	12264	0.169758064516129
1354	M	Control	1.5	12321	0.173790322580645
1355	M	Control	1.5	12519	0.16008064516129
1356	M	Control	1.5	12530	0.150806451612903
1357	M	Control	1.5	12927	0.150403225806452
1358	M	Control	1.5	13081	0.16491935483871
1359	M	Control	1.5	13690	0.156048387096774
1360	M	Control	1.5	14024	0.156451612903226
1361	M	Control	1.5	14702	0.155241935483871
1362	M	Control	1.5	14871	0.154032258064516
1363	M	Control	1.5	15016	0.147983870967742
1364	M	Control	1.5	15392	0.141935483870968
1365	M	Control	1.5	15634	0.160483870967742
1366	M	Control	1.5	16207	0.152822580645161
1367	M	Control	1.5	16349	0.163306451612903
1368	M	Control	1.5	16372	0.175806451612903
1369	M	Control	1.5	16675	0.15241935483871
1370	M	Control	1.5	16881	0.162096774193548
1371	M	Control	1.5	17189	0.149193548387097
1372	M	Control	1.5	17622	0.162096774193548
1373	M	Control	1.5	17995	0.151209677419355
1374	M	Control	1.5	18038	0.156854838709677
1375	M	Control	1.5	18103	0.147983870967742
1376	M	Control	1.5	18189	0.15241935483871
1377	M	Control	1.5	18448	0.150806451612903
1378	M	Control	1.5	18828	0.158467741935484
1379	M	Control	1.5	18911	0.174193548387097
1380	M	Control	1.5	18983	0.158064516129032
1381	M	Control	1.5	19170	0.170967741935484
1382	M	Control	1.5	19183	0.175
1383	M	Control	1.5	19400	0.166532258064516
1384	M	Control	1.5	19427	0.150806451612903
1385	M	Control	1.5	19531	0.167741935483871
1386	M	Control	1.5	20015	0.147983870967742
1387	M	Control	1.5	20129	0.178629032258065
1388	M	Control	1.5	20410	0.177016129032258
1389	M	Control	1.5	21304	0.163306451612903
1390	M	Control	1.5	21471	0.161290322580645
1391	M	Control	1.5	21547	0.152822580645161
1392	M	Control	1.5	21708	0.166935483870968
1393	M	Control	1.5	21934	0.13991935483871
1394	M	Control	1.5	22063	0.163709677419355
1395	M	Control	1.5	22959	0.161693548387097
1396	M	Control	1.5	23030	0.15241935483871
1397	M	Control	1.5	23287	0.153629032258065
1398	M	Control	1.5	23369	0.1625
1399	M	Control	1.5	23691	0.159274193548387
1400	M	Control	1.5	23995	0.148790322580645
1401	M	Control	2.5	310	0.172939068100358
1402	M	Control	2.5	509	0.17741935483871
1403	M	Control	2.5	510	0.17831541218638
1404	M	Control	2.5	762	0.17741935483871
1405	M	Control	2.5	1070	0.17741935483871
1406	M	Control	2.5	1366	0.169354838709677
1407	M	Control	2.5	1739	0.165770609318996
1408	M	Control	2.5	2019	0.185483870967742
1409	M	Control	2.5	2365	0.172939068100358
1410	M	Control	2.5	2532	0.194444444444444
1411	M	Control	2.5	2912	0.17831541218638
1412	M	Control	2.5	2984	0.191756272401434
1413	M	Control	2.5	3064	0.166666666666667
1414	M	Control	2.5	3166	0.186379928315412
1415	M	Control	2.5	3251	0.174731182795699
1416	M	Control	2.5	3457	0.197132616487455
1417	M	Control	2.5	3472	0.155913978494624
1418	M	Control	2.5	3728	0.163082437275986
1419	M	Control	2.5	3753	0.166666666666667
1420	M	Control	2.5	4149	0.171146953405018
1421	M	Control	2.5	4954	0.158602150537634
1422	M	Control	2.5	5151	0.184587813620072
1423	M	Control	2.5	5170	0.160394265232975
1424	M	Control	2.5	5752	0.17921146953405
1425	M	Control	2.5	5799	0.18010752688172
1426	M	Control	2.5	5867	0.173835125448029
1427	M	Control	2.5	5883	0.175627240143369
1428	M	Control	2.5	6017	0.168458781362007
1429	M	Control	2.5	6288	0.176523297491039
1430	M	Control	2.5	6343	0.17831541218638
1431	M	Control	2.5	6633	0.174731182795699
1432	M	Control	2.5	6938	0.170250896057348
1433	M	Control	2.5	7009	0.170250896057348
1434	M	Control	2.5	7374	0.172043010752688
1435	M	Control	2.5	7573	0.164874551971326
1436	M	Control	2.5	7852	0.173835125448029
1437	M	Control	2.5	8223	0.171146953405018
1438	M	Control	2.5	8558	0.167562724014337
1439	M	Control	2.5	8780	0.171146953405018
1440	M	Control	2.5	9199	0.160394265232975
1441	M	Control	2.5	9548	0.18010752688172
1442	M	Control	2.5	9630	0.170250896057348
1443	M	Control	2.5	10137	0.167562724014337
1444	M	Control	2.5	10172	0.156810035842294
1445	M	Control	2.5	10306	0.18010752688172
1446	M	Control	2.5	10466	0.181899641577061
1447	M	Control	2.5	10552	0.183691756272401
1448	M	Control	2.5	10639	0.162186379928315
1449	M	Control	2.5	10880	0.166666666666667
1450	M	Control	2.5	11041	0.158602150537634
1451	M	Control	2.5	11261	0.171146953405018
1452	M	Control	2.5	12204	0.191756272401434
1453	M	Control	2.5	12264	0.162186379928315
1454	M	Control	2.5	12321	0.186379928315412
1455	M	Control	2.5	12519	0.187275985663082
1456	M	Control	2.5	12530	0.162186379928315
1457	M	Control	2.5	12927	0.185483870967742
1458	M	Control	2.5	13081	0.17741935483871
1459	M	Control	2.5	13690	0.163082437275986
1460	M	Control	2.5	14024	0.173835125448029
1461	M	Control	2.5	14702	0.186379928315412
1462	M	Control	2.5	14871	0.17831541218638
1463	M	Control	2.5	15016	0.191756272401434
1464	M	Control	2.5	15392	0.170250896057348
1465	M	Control	2.5	15634	0.191756272401434
1466	M	Control	2.5	16207	0.176523297491039
1467	M	Control	2.5	16349	0.173835125448029
1468	M	Control	2.5	16372	0.170250896057348
1469	M	Control	2.5	16675	0.184587813620072
1470	M	Control	2.5	16881	0.201612903225806
1471	M	Control	2.5	17189	0.164874551971326
1472	M	Control	2.5	17622	0.166666666666667
1473	M	Control	2.5	17995	0.176523297491039
1474	M	Control	2.5	18038	0.17831541218638
1475	M	Control	2.5	18103	0.171146953405018
1476	M	Control	2.5	18189	0.185483870967742
1477	M	Control	2.5	18448	0.152329749103943
1478	M	Control	2.5	18828	0.170250896057348
1479	M	Control	2.5	18911	0.174731182795699
1480	M	Control	2.5	18983	0.189068100358423
1481	M	Control	2.5	19170	0.171146953405018
1482	M	Control	2.5	19183	0.191756272401434
1483	M	Control	2.5	19400	0.164874551971326
1484	M	Control	2.5	19427	0.181899641577061
1485	M	Control	2.5	19531	0.184587813620072
1486	M	Control	2.5	20015	0.161290322580645
1487	M	Control	2.5	20129	0.170250896057348
1488	M	Control	2.5	20410	0.183691756272401
1489	M	Control	2.5	21304	0.172939068100358
1490	M	Control	2.5	21471	0.160394265232975
1491	M	Control	2.5	21547	0.169354838709677
1492	M	Control	2.5	21708	0.161290322580645
1493	M	Control	2.5	21934	0.163082437275986
1494	M	Control	2.5	22063	0.181899641577061
1495	M	Control	2.5	22959	0.183691756272401
1496	M	Control	2.5	23030	0.182795698924731
1497	M	Control	2.5	23287	0.181899641577061
1498	M	Control	2.5	23369	0.174731182795699
1499	M	Control	2.5	23691	0.17741935483871
1500	M	Control	2.5	23995	0.166666666666667
1501	M	Control	3.5	310	0.180875576036866
1502	M	Control	3.5	509	0.183755760368664
1503	M	Control	3.5	510	0.186059907834101
1504	M	Control	3.5	762	0.188940092165899
1505	M	Control	3.5	1070	0.17741935483871
1506	M	Control	3.5	1366	0.161866359447005
1507	M	Control	3.5	1739	0.17741935483871
1508	M	Control	3.5	2019	0.162442396313364
1509	M	Control	3.5	2365	0.183755760368664
1510	M	Control	3.5	2532	0.18778801843318
1511	M	Control	3.5	2912	0.180299539170507
1512	M	Control	3.5	2984	0.180875576036866
1513	M	Control	3.5	3064	0.180875576036866
1514	M	Control	3.5	3166	0.196428571428571
1515	M	Control	3.5	3251	0.182603686635945
1516	M	Control	3.5	3457	0.195852534562212
1517	M	Control	3.5	3472	0.17684331797235
1518	M	Control	3.5	3728	0.170506912442396
1519	M	Control	3.5	3753	0.184331797235023
1520	M	Control	3.5	4149	0.179723502304147
1521	M	Control	3.5	4954	0.173963133640553
1522	M	Control	3.5	5151	0.164746543778802
1523	M	Control	3.5	5170	0.183179723502304
1524	M	Control	3.5	5752	0.168778801843318
1525	M	Control	3.5	5799	0.172811059907834
1526	M	Control	3.5	5867	0.172235023041475
1527	M	Control	3.5	5883	0.17684331797235
1528	M	Control	3.5	6017	0.17741935483871
1529	M	Control	3.5	6288	0.181451612903226
1530	M	Control	3.5	6343	0.180875576036866
1531	M	Control	3.5	6633	0.191244239631336
1532	M	Control	3.5	6938	0.185483870967742
1533	M	Control	3.5	7009	0.176267281105991
1534	M	Control	3.5	7374	0.173963133640553
1535	M	Control	3.5	7573	0.170506912442396
1536	M	Control	3.5	7852	0.175691244239631
1537	M	Control	3.5	8223	0.185483870967742
1538	M	Control	3.5	8558	0.183755760368664
1539	M	Control	3.5	8780	0.168778801843318
1540	M	Control	3.5	9199	0.193548387096774
1541	M	Control	3.5	9548	0.192396313364055
1542	M	Control	3.5	9630	0.158410138248848
1543	M	Control	3.5	10137	0.184907834101382
1544	M	Control	3.5	10172	0.179147465437788
1545	M	Control	3.5	10306	0.188364055299539
1546	M	Control	3.5	10466	0.171658986175115
1547	M	Control	3.5	10552	0.180875576036866
1548	M	Control	3.5	10639	0.18721198156682
1549	M	Control	3.5	10880	0.179723502304147
1550	M	Control	3.5	11041	0.171658986175115
1551	M	Control	3.5	11261	0.173963133640553
1552	M	Control	3.5	12204	0.177995391705069
1553	M	Control	3.5	12264	0.162442396313364
1554	M	Control	3.5	12321	0.17741935483871
1555	M	Control	3.5	12519	0.163018433179724
1556	M	Control	3.5	12530	0.164170506912442
1557	M	Control	3.5	12927	0.183179723502304
1558	M	Control	3.5	13081	0.184331797235023
1559	M	Control	3.5	13690	0.190668202764977
1560	M	Control	3.5	14024	0.173963133640553
1561	M	Control	3.5	14702	0.163018433179724
1562	M	Control	3.5	14871	0.179723502304147
1563	M	Control	3.5	15016	0.167626728110599
1564	M	Control	3.5	15392	0.172811059907834
1565	M	Control	3.5	15634	0.17684331797235
1566	M	Control	3.5	16207	0.184331797235023
1567	M	Control	3.5	16349	0.18721198156682
1568	M	Control	3.5	16372	0.18721198156682
1569	M	Control	3.5	16675	0.190668202764977
1570	M	Control	3.5	16881	0.194124423963134
1571	M	Control	3.5	17189	0.160714285714286
1572	M	Control	3.5	17622	0.168778801843318
1573	M	Control	3.5	17995	0.17684331797235
1574	M	Control	3.5	18038	0.183179723502304
1575	M	Control	3.5	18103	0.179723502304147
1576	M	Control	3.5	18189	0.184907834101382
1577	M	Control	3.5	18448	0.184907834101382
1578	M	Control	3.5	18828	0.190668202764977
1579	M	Control	3.5	18911	0.186059907834101
1580	M	Control	3.5	18983	0.188364055299539
1581	M	Control	3.5	19170	0.181451612903226
1582	M	Control	3.5	19183	0.180299539170507
1583	M	Control	3.5	19400	0.168202764976959
1584	M	Control	3.5	19427	0.17684331797235
1585	M	Control	3.5	19531	0.186059907834101
1586	M	Control	3.5	20015	0.170506912442396
1587	M	Control	3.5	20129	0.181451612903226
1588	M	Control	3.5	20410	0.184907834101383
1589	M	Control	3.5	21304	0.163018433179724
1590	M	Control	3.5	21471	0.179723502304147
1591	M	Control	3.5	21547	0.184907834101382
1592	M	Control	3.5	21708	0.18778801843318
1593	M	Control	3.5	21934	0.172235023041475
1594	M	Control	3.5	22063	0.168778801843318
1595	M	Control	3.5	22959	0.195852534562212
1596	M	Control	3.5	23030	0.167626728110599
1597	M	Control	3.5	23287	0.182027649769585
1598	M	Control	3.5	23369	0.179723502304147
1599	M	Control	3.5	23691	0.174539170506912
1600	M	Control	3.5	23995	0.185483870967742
1601	M	Control	4.5	310	0.190860215053763
1602	M	Control	4.5	509	0.200268817204301
1603	M	Control	4.5	510	0.1875
1604	M	Control	4.5	762	0.192204301075269
1605	M	Control	4.5	1070	0.192876344086022
1606	M	Control	4.5	1366	0.189516129032258
1607	M	Control	4.5	1739	0.192204301075269
1608	M	Control	4.5	2019	0.174059139784946
1609	M	Control	4.5	2365	0.188172043010753
1610	M	Control	4.5	2532	0.186827956989247
1611	M	Control	4.5	2912	0.179435483870968
1612	M	Control	4.5	2984	0.185483870967742
1613	M	Control	4.5	3064	0.190860215053763
1614	M	Control	4.5	3166	0.190188172043011
1615	M	Control	4.5	3251	0.189516129032258
1616	M	Control	4.5	3457	0.194220430107527
1617	M	Control	4.5	3472	0.178091397849462
1618	M	Control	4.5	3728	0.192876344086022
1619	M	Control	4.5	3753	0.189516129032258
1620	M	Control	4.5	4149	0.20497311827957
1621	M	Control	4.5	4954	0.202284946236559
1622	M	Control	4.5	5151	0.194220430107527
1623	M	Control	4.5	5170	0.188844086021505
1624	M	Control	4.5	5752	0.192876344086022
1625	M	Control	4.5	5799	0.182123655913978
1626	M	Control	4.5	5867	0.192204301075269
1627	M	Control	4.5	5883	0.196236559139785
1628	M	Control	4.5	6017	0.19489247311828
1629	M	Control	4.5	6288	0.174731182795699
1630	M	Control	4.5	6343	0.188844086021505
1631	M	Control	4.5	6633	0.182123655913978
1632	M	Control	4.5	6938	0.196236559139785
1633	M	Control	4.5	7009	0.17741935483871
1634	M	Control	4.5	7374	0.18010752688172
1635	M	Control	4.5	7573	0.184811827956989
1636	M	Control	4.5	7852	0.191532258064516
1637	M	Control	4.5	8223	0.198252688172043
1638	M	Control	4.5	8558	0.186155913978495
1639	M	Control	4.5	8780	0.191532258064516
1640	M	Control	4.5	9199	0.19489247311828
1641	M	Control	4.5	9548	0.20497311827957
1642	M	Control	4.5	9630	0.180779569892473
1643	M	Control	4.5	10137	0.199596774193548
1644	M	Control	4.5	10172	0.188172043010753
1645	M	Control	4.5	10306	0.193548387096774
1646	M	Control	4.5	10466	0.178763440860215
1647	M	Control	4.5	10552	0.199596774193548
1648	M	Control	4.5	10639	0.192876344086022
1649	M	Control	4.5	10880	0.184139784946237
1650	M	Control	4.5	11041	0.182123655913978
1651	M	Control	4.5	11261	0.184139784946237
1652	M	Control	4.5	12204	0.182123655913978
1653	M	Control	4.5	12264	0.182795698924731
1654	M	Control	4.5	12321	0.190860215053763
1655	M	Control	4.5	12519	0.1875
1656	M	Control	4.5	12530	0.184139784946237
1657	M	Control	4.5	12927	0.1875
1658	M	Control	4.5	13081	0.195564516129032
1659	M	Control	4.5	13690	0.185483870967742
1660	M	Control	4.5	14024	0.205645161290323
1661	M	Control	4.5	14702	0.192204301075269
1662	M	Control	4.5	14871	0.1875
1663	M	Control	4.5	15016	0.196908602150538
1664	M	Control	4.5	15392	0.188172043010753
1665	M	Control	4.5	15634	0.209677419354839
1666	M	Control	4.5	16207	0.204301075268817
1667	M	Control	4.5	16349	0.188172043010753
1668	M	Control	4.5	16372	0.20497311827957
1669	M	Control	4.5	16675	0.190860215053763
1670	M	Control	4.5	16881	0.19489247311828
1671	M	Control	4.5	17189	0.180779569892473
1672	M	Control	4.5	17622	0.199596774193548
1673	M	Control	4.5	17995	0.202284946236559
1674	M	Control	4.5	18038	0.190188172043011
1675	M	Control	4.5	18103	0.179435483870968
1676	M	Control	4.5	18189	0.188172043010753
1677	M	Control	4.5	18448	0.189516129032258
1678	M	Control	4.5	18828	0.190188172043011
1679	M	Control	4.5	18911	0.1875
1680	M	Control	4.5	18983	0.196236559139785
1681	M	Control	4.5	19170	0.176075268817204
1682	M	Control	4.5	19183	0.182123655913978
1683	M	Control	4.5	19400	0.190860215053763
1684	M	Control	4.5	19427	0.201612903225806
1685	M	Control	4.5	19531	0.184139784946237
1686	M	Control	4.5	20015	0.19489247311828
1687	M	Control	4.5	20129	0.190188172043011
1688	M	Control	4.5	20410	0.185483870967742
1689	M	Control	4.5	21304	0.182795698924731
1690	M	Control	4.5	21471	0.188844086021505
1691	M	Control	4.5	21547	0.191532258064516
1692	M	Control	4.5	21708	0.183467741935484
1693	M	Control	4.5	21934	0.174059139784946
1694	M	Control	4.5	22063	0.183467741935484
1695	M	Control	4.5	22959	0.181451612903226
1696	M	Control	4.5	23030	0.205645161290323
1697	M	Control	4.5	23287	0.185483870967742
1698	M	Control	4.5	23369	0.190188172043011
1699	M	Control	4.5	23691	0.196908602150538
1700	M	Control	4.5	23995	0.193548387096774
1701	M	Control	5.5	310	0.196029776674938
1702	M	Control	5.5	509	0.229528535980149
1703	M	Control	5.5	510	0.199131513647643
1704	M	Control	5.5	762	0.205334987593052
1705	M	Control	5.5	1070	0.199751861042184
1706	M	Control	5.5	1366	0.204714640198511
1707	M	Control	5.5	1739	0.203473945409429
1708	M	Control	5.5	2019	0.196029776674938
1709	M	Control	5.5	2365	0.207196029776675
1710	M	Control	5.5	2532	0.219602977667494
1711	M	Control	5.5	2912	0.197890818858561
1712	M	Control	5.5	2984	0.212779156327543
1713	M	Control	5.5	3064	0.212779156327543
1714	M	Control	5.5	3166	0.197890818858561
1715	M	Control	5.5	3251	0.207816377171216
1716	M	Control	5.5	3457	0.193548387096774
1717	M	Control	5.5	3472	0.22394540942928
1718	M	Control	5.5	3728	0.202853598014888
1719	M	Control	5.5	3753	0.205334987593052
1720	M	Control	5.5	4149	0.196029776674938
1721	M	Control	5.5	4954	0.212158808933002
1722	M	Control	5.5	5151	0.196650124069479
1723	M	Control	5.5	5170	0.208436724565757
1724	M	Control	5.5	5752	0.203473945409429
1725	M	Control	5.5	5799	0.212158808933002
1726	M	Control	5.5	5867	0.189826302729529
1727	M	Control	5.5	5883	0.207196029776675
1728	M	Control	5.5	6017	0.209677419354839
1729	M	Control	5.5	6288	0.204714640198511
1730	M	Control	5.5	6343	0.209677419354839
1731	M	Control	5.5	6633	0.214640198511166
1732	M	Control	5.5	6938	0.211538461538462
1733	M	Control	5.5	7009	0.218362282878412
1734	M	Control	5.5	7374	0.205334987593052
1735	M	Control	5.5	7573	0.194789081885856
1736	M	Control	5.5	7852	0.196029776674938
1737	M	Control	5.5	8223	0.190446650124069
1738	M	Control	5.5	8558	0.212158808933002
1739	M	Control	5.5	8780	0.215880893300248
1740	M	Control	5.5	9199	0.190446650124069
1741	M	Control	5.5	9548	0.207196029776675
1742	M	Control	5.5	9630	0.191687344913151
1743	M	Control	5.5	10137	0.197890818858561
1744	M	Control	5.5	10172	0.190446650124069
1745	M	Control	5.5	10306	0.202233250620347
1746	M	Control	5.5	10466	0.214019851116625
1747	M	Control	5.5	10552	0.195409429280397
1748	M	Control	5.5	10639	0.222084367245658
1749	M	Control	5.5	10880	0.205334987593052
1750	M	Control	5.5	11041	0.189205955334988
1751	M	Control	5.5	11261	0.210918114143921
1752	M	Control	5.5	12204	0.209677419354839
1753	M	Control	5.5	12264	0.202233250620347
1754	M	Control	5.5	12321	0.20409429280397
1755	M	Control	5.5	12519	0.201612903225806
1756	M	Control	5.5	12530	0.206575682382134
1757	M	Control	5.5	12927	0.212158808933002
1758	M	Control	5.5	13081	0.207816377171216
1759	M	Control	5.5	13690	0.202853598014888
1760	M	Control	5.5	14024	0.196650124069479
1761	M	Control	5.5	14702	0.204714640198511
1762	M	Control	5.5	14871	0.21029776674938
1763	M	Control	5.5	15016	0.20409429280397
1764	M	Control	5.5	15392	0.197890818858561
1765	M	Control	5.5	15634	0.215880893300248
1766	M	Control	5.5	16207	0.192307692307692
1767	M	Control	5.5	16349	0.213399503722084
1768	M	Control	5.5	16372	0.215260545905707
1769	M	Control	5.5	16675	0.223325062034739
1770	M	Control	5.5	16881	0.205334987593052
1771	M	Control	5.5	17189	0.211538461538462
1772	M	Control	5.5	17622	0.220843672456576
1773	M	Control	5.5	17995	0.215260545905707
1774	M	Control	5.5	18038	0.19727047146402
1775	M	Control	5.5	18103	0.198511166253102
1776	M	Control	5.5	18189	0.220223325062035
1777	M	Control	5.5	18448	0.201612903225806
1778	M	Control	5.5	18828	0.214019851116625
1779	M	Control	5.5	18911	0.206575682382134
1780	M	Control	5.5	18983	0.210918114143921
1781	M	Control	5.5	19170	0.187965260545906
1782	M	Control	5.5	19183	0.214640198511166
1783	M	Control	5.5	19400	0.214019851116625
1784	M	Control	5.5	19427	0.200992555831266
1785	M	Control	5.5	19531	0.207196029776675
1786	M	Control	5.5	20015	0.205955334987593
1787	M	Control	5.5	20129	0.213399503722084
1788	M	Control	5.5	20410	0.20409429280397
1789	M	Control	5.5	21304	0.190446650124069
1790	M	Control	5.5	21471	0.195409429280397
1791	M	Control	5.5	21547	0.196029776674938
1792	M	Control	5.5	21708	0.205334987593052
1793	M	Control	5.5	21934	0.188585607940447
1794	M	Control	5.5	22063	0.213399503722084
1795	M	Control	5.5	22959	0.199751861042184
1796	M	Control	5.5	23030	0.210918114143921
1797	M	Control	5.5	23287	0.202233250620347
1798	M	Control	5.5	23369	0.187344913151365
1799	M	Control	5.5	23691	0.200372208436725
1800	M	Control	5.5	23995	0.200992555831266
1801	M	Control	6.5	310	0.216397849462366
1802	M	Control	6.5	509	0.219086021505376
1803	M	Control	6.5	510	0.216397849462366
1804	M	Control	6.5	762	0.204301075268817
1805	M	Control	6.5	1070	0.229838709677419
1806	M	Control	6.5	1366	0.209677419354839
1807	M	Control	6.5	1739	0.21505376344086
1808	M	Control	6.5	2019	0.201612903225806
1809	M	Control	6.5	2365	0.188172043010753
1810	M	Control	6.5	2532	0.209677419354839
1811	M	Control	6.5	2912	0.216397849462366
1812	M	Control	6.5	2984	0.206989247311828
1813	M	Control	6.5	3064	0.219086021505376
1814	M	Control	6.5	3166	0.237903225806452
1815	M	Control	6.5	3251	0.208333333333333
1816	M	Control	6.5	3457	0.205645161290323
1817	M	Control	6.5	3472	0.227150537634409
1818	M	Control	6.5	3728	0.233870967741935
1819	M	Control	6.5	3753	0.206989247311828
1820	M	Control	6.5	4149	0.201612903225806
1821	M	Control	6.5	4954	0.205645161290323
1822	M	Control	6.5	5151	0.228494623655914
1823	M	Control	6.5	5170	0.212365591397849
1824	M	Control	6.5	5752	0.23252688172043
1825	M	Control	6.5	5799	0.227150537634409
1826	M	Control	6.5	5867	0.176075268817204
1827	M	Control	6.5	5883	0.206989247311828
1828	M	Control	6.5	6017	0.227150537634409
1829	M	Control	6.5	6288	0.221774193548387
1830	M	Control	6.5	6343	0.208333333333333
1831	M	Control	6.5	6633	0.224462365591398
1832	M	Control	6.5	6938	0.204301075268817
1833	M	Control	6.5	7009	0.212365591397849
1834	M	Control	6.5	7374	0.208333333333333
1835	M	Control	6.5	7573	0.201612903225806
1836	M	Control	6.5	7852	0.205645161290323
1837	M	Control	6.5	8223	0.198924731182796
1838	M	Control	6.5	8558	0.205645161290323
1839	M	Control	6.5	8780	0.231182795698925
1840	M	Control	6.5	9199	0.231182795698925
1841	M	Control	6.5	9548	0.213709677419355
1842	M	Control	6.5	9630	0.204301075268817
1843	M	Control	6.5	10137	0.224462365591398
1844	M	Control	6.5	10172	0.186827956989247
1845	M	Control	6.5	10306	0.209677419354839
1846	M	Control	6.5	10466	0.205645161290323
1847	M	Control	6.5	10552	0.211021505376344
1848	M	Control	6.5	10639	0.217741935483871
1849	M	Control	6.5	10880	0.19758064516129
1850	M	Control	6.5	11041	0.212365591397849
1851	M	Control	6.5	11261	0.211021505376344
1852	M	Control	6.5	12204	0.21505376344086
1853	M	Control	6.5	12264	0.209677419354839
1854	M	Control	6.5	12321	0.21505376344086
1855	M	Control	6.5	12519	0.224462365591398
1856	M	Control	6.5	12530	0.192204301075269
1857	M	Control	6.5	12927	0.182795698924731
1858	M	Control	6.5	13081	0.228494623655914
1859	M	Control	6.5	13690	0.221774193548387
1860	M	Control	6.5	14024	0.205645161290323
1861	M	Control	6.5	14702	0.19758064516129
1862	M	Control	6.5	14871	0.217741935483871
1863	M	Control	6.5	15016	0.228494623655914
1864	M	Control	6.5	15392	0.205645161290323
1865	M	Control	6.5	15634	0.201612903225806
1866	M	Control	6.5	16207	0.224462365591398
1867	M	Control	6.5	16349	0.204301075268817
1868	M	Control	6.5	16372	0.224462365591398
1869	M	Control	6.5	16675	0.216397849462366
1870	M	Control	6.5	16881	0.200268817204301
1871	M	Control	6.5	17189	0.223118279569892
1872	M	Control	6.5	17622	0.225806451612903
1873	M	Control	6.5	17995	0.201612903225806
1874	M	Control	6.5	18038	0.227150537634409
1875	M	Control	6.5	18103	0.190860215053763
1876	M	Control	6.5	18189	0.190860215053763
1877	M	Control	6.5	18448	0.211021505376344
1878	M	Control	6.5	18828	0.223118279569892
1879	M	Control	6.5	18911	0.208333333333333
1880	M	Control	6.5	18983	0.206989247311828
1881	M	Control	6.5	19170	0.201612903225806
1882	M	Control	6.5	19183	0.223118279569892
1883	M	Control	6.5	19400	0.209677419354839
1884	M	Control	6.5	19427	0.216397849462366
1885	M	Control	6.5	19531	0.198924731182796
1886	M	Control	6.5	20015	0.224462365591398
1887	M	Control	6.5	20129	0.219086021505376
1888	M	Control	6.5	20410	0.211021505376344
1889	M	Control	6.5	21304	0.225806451612903
1890	M	Control	6.5	21471	0.201612903225806
1891	M	Control	6.5	21547	0.198924731182796
1892	M	Control	6.5	21708	0.228494623655914
1893	M	Control	6.5	21934	0.200268817204301
1894	M	Control	6.5	22063	0.181451612903226
1895	M	Control	6.5	22959	0.19758064516129
1896	M	Control	6.5	23030	0.208333333333333
1897	M	Control	6.5	23287	0.188172043010753
1898	M	Control	6.5	23369	0.201612903225806
1899	M	Control	6.5	23691	0.19489247311828
1900	M	Control	6.5	23995	0.206989247311828
1901	M	Control	7.5	310	0.222960151802657
1902	M	Control	7.5	509	0.240037950664137
1903	M	Control	7.5	510	0.235294117647059
1904	M	Control	7.5	762	0.246679316888046
1905	M	Control	7.5	1070	0.250948766603416
1906	M	Control	7.5	1366	0.240512333965844
1907	M	Control	7.5	1739	0.249051233396584
1908	M	Control	7.5	2019	0.231973434535104
1909	M	Control	7.5	2365	0.249051233396584
1910	M	Control	7.5	2532	0.246204933586338
1911	M	Control	7.5	2912	0.240037950664137
1912	M	Control	7.5	2984	0.247628083491461
1913	M	Control	7.5	3064	0.236717267552182
1914	M	Control	7.5	3166	0.254743833017078
1915	M	Control	7.5	3251	0.244307400379507
1916	M	Control	7.5	3457	0.240037950664137
1917	M	Control	7.5	3472	0.252371916508539
1918	M	Control	7.5	3728	0.253320683111954
1919	M	Control	7.5	3753	0.237666034155598
1920	M	Control	7.5	4149	0.235768500948767
1921	M	Control	7.5	4954	0.24573055028463
1922	M	Control	7.5	5151	0.242884250474383
1923	M	Control	7.5	5170	0.242409867172676
1924	M	Control	7.5	5752	0.236717267552182
1925	M	Control	7.5	5799	0.24146110056926
1926	M	Control	7.5	5867	0.236717267552182
1927	M	Control	7.5	5883	0.238614800759013
1928	M	Control	7.5	6017	0.237666034155598
1929	M	Control	7.5	6288	0.228178368121442
1930	M	Control	7.5	6343	0.240037950664137
1931	M	Control	7.5	6633	0.247153700189753
1932	M	Control	7.5	6938	0.248576850094877
1933	M	Control	7.5	7009	0.239089184060721
1934	M	Control	7.5	7374	0.248102466793169
1935	M	Control	7.5	7573	0.242884250474383
1936	M	Control	7.5	7852	0.234819734345351
1937	M	Control	7.5	8223	0.251897533206831
1938	M	Control	7.5	8558	0.242409867172676
1939	M	Control	7.5	8780	0.242409867172676
1940	M	Control	7.5	9199	0.24573055028463
1941	M	Control	7.5	9548	0.242409867172676
1942	M	Control	7.5	9630	0.249051233396584
1943	M	Control	7.5	10137	0.25
1944	M	Control	7.5	10172	0.235294117647059
1945	M	Control	7.5	10306	0.238140417457305
1946	M	Control	7.5	10466	0.243358633776091
1947	M	Control	7.5	10552	0.241935483870968
1948	M	Control	7.5	10639	0.258064516129032
1949	M	Control	7.5	10880	0.243358633776091
1950	M	Control	7.5	11041	0.240986717267552
1951	M	Control	7.5	11261	0.257590132827324
1952	M	Control	7.5	12204	0.255692599620493
1953	M	Control	7.5	12264	0.241935483870968
1954	M	Control	7.5	12321	0.251897533206831
1955	M	Control	7.5	12519	0.235768500948767
1956	M	Control	7.5	12530	0.241935483870968
1957	M	Control	7.5	12927	0.236242884250474
1958	M	Control	7.5	13081	0.254743833017078
1959	M	Control	7.5	13690	0.248102466793169
1960	M	Control	7.5	14024	0.252846299810247
1961	M	Control	7.5	14702	0.230075901328273
1962	M	Control	7.5	14871	0.236717267552182
1963	M	Control	7.5	15016	0.245256166982922
1964	M	Control	7.5	15392	0.252371916508539
1965	M	Control	7.5	15634	0.24573055028463
1966	M	Control	7.5	16207	0.238140417457305
1967	M	Control	7.5	16349	0.247153700189753
1968	M	Control	7.5	16372	0.247628083491461
1969	M	Control	7.5	16675	0.231024667931689
1970	M	Control	7.5	16881	0.246679316888046
1971	M	Control	7.5	17189	0.236717267552182
1972	M	Control	7.5	17622	0.244781783681214
1973	M	Control	7.5	17995	0.22865275142315
1974	M	Control	7.5	18038	0.226755218216319
1975	M	Control	7.5	18103	0.231973434535104
1976	M	Control	7.5	18189	0.246679316888046
1977	M	Control	7.5	18448	0.234345351043643
1978	M	Control	7.5	18828	0.254743833017078
1979	M	Control	7.5	18911	0.233870967741935
1980	M	Control	7.5	18983	0.263757115749526
1981	M	Control	7.5	19170	0.243833017077799
1982	M	Control	7.5	19183	0.244781783681214
1983	M	Control	7.5	19400	0.252371916508539
1984	M	Control	7.5	19427	0.237666034155598
1985	M	Control	7.5	19531	0.252846299810247
1986	M	Control	7.5	20015	0.252846299810247
1987	M	Control	7.5	20129	0.223434535104364
1988	M	Control	7.5	20410	0.246204933586338
1989	M	Control	7.5	21304	0.226280834914611
1990	M	Control	7.5	21471	0.248102466793169
1991	M	Control	7.5	21547	0.235294117647059
1992	M	Control	7.5	21708	0.241935483870968
1993	M	Control	7.5	21934	0.244781783681214
1994	M	Control	7.5	22063	0.245256166982922
1995	M	Control	7.5	22959	0.258064516129032
1996	M	Control	7.5	23030	0.243358633776091
1997	M	Control	7.5	23287	0.230550284629981
1998	M	Control	7.5	23369	0.241935483870968
1999	M	Control	7.5	23691	0.240512333965844
[truncated: 1,401 more rows]
