# Supplementary material for: Measurements of damage and repair of binary health attributes in aging mice and humans reveal that robustness and resilience decrease with age, operate over broad timescales, and are affected differently by interventions
Source: eLife. 2022 Nov 21;11:e77632. doi: 10.7554/eLife.77632 (PMC9725749; doi:10.7554/eLife.77632)
Supplement: Figure 4—figure supplement 1—source data 1. [file elife-77632-fig4-figsupp1-data1.zip › figure4_supplement1/mouse2_binned_data_interventions.csv]

	time.bin	exercise	sex	mean.damage	mean.repair	mean.f	se.repair	se.damage	se.f	repair.num	damage.num	f.num	age	lower.repair	upper.repair	lower.damage	upper.damage	lower.f	upper.f
1	0.25	Control	F	0.207678902105437	0.558831160525527	0.226539589442815	0.0675861612378567	0.0312777678154521	0.0150069571044419	22	22	22	0.25	0.49124499928767	0.626417321763384	0.176401134289985	0.238956669920889	0.211532632338373	0.241546546547257
2	0.25	Control	M	0.311676623733022	0.894881111163978	0.196908602150538	0.198904081084285	0.0550729805451405	0.00989981173565607	12	12	12	0.25	0.695977030079693	1.09378519224826	0.256603643187882	0.366749604278163	0.187008790414882	0.206808413886194
3	0.25	Exercise	F	0.207392981962734	0.523183038964343	0.219574780058651	0.0606065164519553	0.0214052474358611	0.0120872491730214	22	22	22	0.25	0.462576522512388	0.583789555416299	0.185987734526873	0.228798229398595	0.20748753088563	0.231662029231672
4	0.25	Exercise	M	0.274126522802846	1.01393018272992	0.185483870967742	0.150291593917214	0.0496285650676742	0.00920567360793615	12	12	12	0.25	0.863638588812708	1.16422177664714	0.224497957735172	0.32375508787052	0.176278197359806	0.194689544575678
5	0.75	Control	F	0.344085704835032	0.405696774950483	0.228005865102639	0.0611535171523268	0.109380003818496	0.00997175257238669	11	11	11	0.75	0.344543257798157	0.46685029210281	0.234705701016537	0.453465708653528	0.218034112530253	0.237977617675026
6	0.75	Control	M	0.191859866640464	0.650444821855406	0.201612903225806	0.089553142191783	0.0322578351633113	0.0243721009820283	6	6	6	0.75	0.560891679663623	0.739997964047189	0.159602031477153	0.224117701803775	0.177240802243778	0.225985004207835
7	0.75	Exercise	F	0.144084212993634	0.35053410306283	0.224193548387097	0.0571263230137732	0.0219608631757543	0.0198924731182796	10	10	10	0.75	0.293407780049057	0.407660426076603	0.122123349817879	0.166045076169388	0.204301075268817	0.244086021505376
8	0.75	Exercise	M	0.20517045235012	0.623985418267893	0.186827956989247	0.13158350399518	0.0511065723906002	0.0244977883669339	6	6	6	0.75	0.492401914272713	0.755568922263073	0.15406387995952	0.25627702474072	0.162330168622313	0.211325745356181
9	1.25	Control	F	0.231332306825276	0.656305412753375	0.282991202346041	0.111615475668357	0.0271934228593914	0.0242534582148215	11	11	11	1.25	0.544689937085018	0.767920888421733	0.204138883965885	0.258525729684667	0.25873774413122	0.307244660560863
10	1.25	Control	M	0.15964994992456	0.471263286313915	0.203225806451613	0.0806836628112219	0.0268264331157012	0.0125971768966236	5	5	5	1.25	0.390579623502693	0.551946949125137	0.132823516808859	0.186476383040261	0.190628629554989	0.215822983348237
11	1.25	Exercise	F	0.139784353382655	0.292444338023235	0.237096774193548	0.0660134786989596	0.0265112957285193	0.0216460453109649	10	10	10	1.25	0.226430859324275	0.358457816722194	0.113273057654135	0.166295649111174	0.215450728882583	0.258742819504513
12	1.25	Exercise	M	0.247438854811949	0.793516038718462	0.236175115207373	0.098272644925674	0.042109523860499	0.0357080912322836	7	7	7	1.25	0.695243393792788	0.891788683644136	0.20532933095145	0.289548378672448	0.20046702397509	0.271883206439657
13	1.75	Control	F	0.228977482697565	0.310549275317698	0.266129032258065	0.061699720206019	0.03898048160387	0.0237032151727801	9	9	9	1.75	0.248849555111679	0.372248995523717	0.189997001093695	0.267957964301435	0.242425817085284	0.289832247430845
14	1.75	Control	M	0.177104578021135	0.392308338937646	0.219354838709677	0.0869086447557042	0.0230559797481977	0.0160076074526445	5	5	5	1.75	0.305399694181942	0.47921698369335	0.154048598272937	0.200160557769332	0.203347231257033	0.235362446162322
15	1.75	Exercise	F	0.222070240547316	0.307151087034195	0.240927419354839	0.0913417784267144	0.0246528979487055	0.0278295715186962	8	8	8	1.75	0.215809308607481	0.398492865460909	0.19741734259861	0.246723138496021	0.213097847836143	0.268756990873535
16	1.75	Exercise	M	0.174747012449791	0.410636123424937	0.191935483870968	0.08367000522222	0.0125932121341202	0.0147384410342718	5	5	5	1.75	0.326966118202717	0.494306128647157	0.162153800315671	0.187340224583912	0.177197042836696	0.20667392490524
17	2.25	Control	F	0.193397614112645	0.579240947425523	0.297235023041475	0.0973137612206552	0.0601662824433666	0.0261869848252417	7	7	7	2.25	0.481927186204868	0.676554708646179	0.133231331669278	0.253563896556011	0.271048038216233	0.323422007866716
18	2.25	Control	M	0.135652336658956	0.401133307092032	0.239247311827957	0.0693308258757681	0.0279680706397505	0.0103416043342319	6	6	6	2.25	0.331802481216264	0.4704641329678	0.107684266019205	0.163620407298706	0.228905707493725	0.249588916162189
19	2.25	Exercise	F	0.120152101226892	0.833223198471197	0.26036866359447	0.14065151777055	0.0181079016430783	0.0155138324706023	7	7	7	2.25	0.692571680700647	0.973874716241747	0.102044199583814	0.13826000286997	0.244854831123868	0.275882496065072
20	2.25	Exercise	M	0.126480604026901	0.464306792038699	0.222350230414747	0.0960222120985195	0.0147642469282346	0.0119171433557472	7	7	7	2.25	0.368284579940179	0.560329004137218	0.111716357098667	0.141244850955136	0.210433087058999	0.234267373770494
21	2.75	Control	F	0.204026527300953	0.200137901477834	0.275345622119816	0.0738276063858191	0.0222425481694526	0.0289397619517983	7	7	7	2.75	0.126310295092015	0.273965507863653	0.1817839791315	0.226269075470405	0.246405860168017	0.304285384071614
22	2.75	Control	M	0.286864006695687	0.135227179512366	0.274193548387097	0.0695932183392439	0.0557916001133906	0.022398873381594	7	7	7	2.75	0.0656339611731224	0.20482039785161	0.231072406582297	0.342655606809078	0.251794675005503	0.296592421768691
23	2.75	Exercise	F	0.174971228785497	0.479380514283994	0.195852534562212	0.0859165466169815	0.0289202468972957	0.00838722337474714	7	7	7	2.75	0.393463967667013	0.565297060900976	0.146050981888202	0.203891475682793	0.187465311187465	0.204239757936959
24	2.75	Exercise	M	0.165330925838963	0.561926228047633	0.219354838709677	0.0608662605121757	0.0195564970934743	0.0151732965501829	5	5	5	2.75	0.501059967535458	0.622792488559809	0.145774428745489	0.184887422932437	0.204181542159495	0.23452813525986
25	3.25	Control	F	0.442606764352413	0.593103036291261	0.307258064516129	0.0570426661900203	0.120159763340308	0.0230760429376409	10	10	10	3.25	0.536060370101241	0.650145702481281	0.322447001012105	0.562766527692722	0.284182021578488	0.33033410745377
26	3.25	Exercise	F	0.174024498676213	0.612118449781633	0.217741935483871	0.100439655389763	0.025119890168083	0.00777116219080187	8	8	8	3.25	0.51167879439187	0.712558105171395	0.14890460850813	0.199144388844296	0.209970773293069	0.225513097674673
