# Supplementary material for: Measurements of damage and repair of binary health attributes in aging mice and humans reveal that robustness and resilience decrease with age, operate over broad timescales, and are affected differently by interventions
Source: eLife. 2022 Nov 21;11:e77632. doi: 10.7554/eLife.77632 (PMC9725749; doi:10.7554/eLife.77632)
Supplement: Figure 4—figure supplement 1—source data 1. [file elife-77632-fig4-figsupp1-data1.zip › figure4_supplement1/mouse2_repair_rate_interventions.csv]

	sex	exercise	age	.draw	lambda_r
1	F	Control	0.25	31	0.531207463932531
2	F	Control	0.25	113	0.514363659139869
3	F	Control	0.25	378	0.577379664571567
4	F	Control	0.25	469	0.616221183267009
5	F	Control	0.25	500	0.589841291667701
6	F	Control	0.25	1012	0.472664561737334
7	F	Control	0.25	1295	0.580164697619088
8	F	Control	0.25	1885	0.582582020749018
9	F	Control	0.25	2050	0.508790545962218
10	F	Control	0.25	2106	0.535440234594255
11	F	Control	0.25	2178	0.568136253258876
12	F	Control	0.25	2472	0.58080910548488
13	F	Control	0.25	2512	0.607435627472488
14	F	Control	0.25	3101	0.560345841249215
15	F	Control	0.25	3930	0.514087679805076
16	F	Control	0.25	4562	0.627790507276942
17	F	Control	0.25	4917	0.58291963397241
18	F	Control	0.25	4984	0.617950063978605
19	F	Control	0.25	5224	0.520213529292377
20	F	Control	0.25	5231	0.50114392244506
21	F	Control	0.25	5488	0.528330684661439
22	F	Control	0.25	5518	0.529825597920887
23	F	Control	0.25	5852	0.543279402868415
24	F	Control	0.25	5899	0.529852796944789
25	F	Control	0.25	6273	0.53356763503689
26	F	Control	0.25	6543	0.488155963064766
27	F	Control	0.25	6623	0.568967408165177
28	F	Control	0.25	6789	0.523791970489946
29	F	Control	0.25	6873	0.53864930808253
30	F	Control	0.25	6886	0.523225279605006
31	F	Control	0.25	6932	0.550143142408822
32	F	Control	0.25	7090	0.537140652788521
33	F	Control	0.25	7424	0.445681722042461
34	F	Control	0.25	8016	0.559432464925041
35	F	Control	0.25	8158	0.553778799688549
36	F	Control	0.25	8346	0.554637720489138
37	F	Control	0.25	8388	0.545396950616836
38	F	Control	0.25	8874	0.538751126903097
39	F	Control	0.25	8989	0.566800820878152
40	F	Control	0.25	9027	0.569491021729781
41	F	Control	0.25	9371	0.521079011158791
42	F	Control	0.25	9503	0.596959606790602
43	F	Control	0.25	10043	0.590170297228054
44	F	Control	0.25	10281	0.500557446224976
45	F	Control	0.25	10701	0.59409518734751
46	F	Control	0.25	10795	0.550026831811349
47	F	Control	0.25	11168	0.561296511715769
48	F	Control	0.25	11188	0.481210274659388
49	F	Control	0.25	11241	0.665179923358061
50	F	Control	0.25	11362	0.575658594469429
51	F	Control	0.25	11466	0.575631194601107
52	F	Control	0.25	11853	0.562583255319322
53	F	Control	0.25	12617	0.596611192165664
54	F	Control	0.25	13698	0.55732089810484
55	F	Control	0.25	13965	0.566569504485257
56	F	Control	0.25	14282	0.485776461208464
57	F	Control	0.25	14481	0.581174239720056
58	F	Control	0.25	14620	0.470651647648763
59	F	Control	0.25	14751	0.535048392185481
60	F	Control	0.25	14907	0.528944166549645
61	F	Control	0.25	14916	0.513730698249472
62	F	Control	0.25	14918	0.647233137065327
63	F	Control	0.25	15066	0.559232102453189
64	F	Control	0.25	15283	0.514833268304014
65	F	Control	0.25	15506	0.486701613834458
66	F	Control	0.25	16000	0.577685866111996
67	F	Control	0.25	16344	0.550989412568555
68	F	Control	0.25	16874	0.586378282321123
69	F	Control	0.25	17462	0.564305158466155
70	F	Control	0.25	17624	0.48778765793722
71	F	Control	0.25	18708	0.505823671529325
72	F	Control	0.25	18716	0.521403255009609
73	F	Control	0.25	19002	0.485589572145714
74	F	Control	0.25	19628	0.497856737775448
75	F	Control	0.25	19746	0.516912064419905
76	F	Control	0.25	19799	0.572590286347616
77	F	Control	0.25	19830	0.514836677686952
78	F	Control	0.25	19952	0.541926735136727
79	F	Control	0.25	19977	0.580918027588039
80	F	Control	0.25	20024	0.631406009731641
81	F	Control	0.25	20097	0.538323702447433
82	F	Control	0.25	20195	0.572745649345267
83	F	Control	0.25	20367	0.564091320217502
84	F	Control	0.25	20473	0.640439284953463
85	F	Control	0.25	20512	0.511297201742351
86	F	Control	0.25	21174	0.545019757180226
87	F	Control	0.25	21190	0.596467152611384
88	F	Control	0.25	21221	0.47324356036982
89	F	Control	0.25	21670	0.491225559392145
90	F	Control	0.25	21765	0.58473301815315
91	F	Control	0.25	21975	0.575268007364291
92	F	Control	0.25	22010	0.583374989432855
93	F	Control	0.25	22332	0.538729345755235
94	F	Control	0.25	22443	0.590139180208174
95	F	Control	0.25	22559	0.53411571491548
96	F	Control	0.25	22565	0.497571819311297
97	F	Control	0.25	22642	0.530783159740355
98	F	Control	0.25	22662	0.554685169051079
99	F	Control	0.25	22906	0.468676385016218
100	F	Control	0.25	23957	0.588944424833342
101	F	Control	0.75	31	0.39380576066773
102	F	Control	0.75	113	0.402128749258932
103	F	Control	0.75	378	0.44698357008189
104	F	Control	0.75	469	0.449414148813924
105	F	Control	0.75	500	0.441096857793191
106	F	Control	0.75	1012	0.355554306845748
107	F	Control	0.75	1295	0.485613583525653
108	F	Control	0.75	1885	0.412360512927381
109	F	Control	0.75	2050	0.378406811764219
110	F	Control	0.75	2106	0.392264661151015
111	F	Control	0.75	2178	0.416367048343324
112	F	Control	0.75	2472	0.406067944869692
113	F	Control	0.75	2512	0.418327280483294
114	F	Control	0.75	3101	0.393562342794577
115	F	Control	0.75	3930	0.381800498492385
116	F	Control	0.75	4562	0.462252408396956
117	F	Control	0.75	4917	0.400237148924175
118	F	Control	0.75	4984	0.418046996135622
119	F	Control	0.75	5224	0.441363389824655
120	F	Control	0.75	5231	0.386719404484305
121	F	Control	0.75	5488	0.413594290345367
122	F	Control	0.75	5518	0.386317665743802
123	F	Control	0.75	5852	0.43901861566039
124	F	Control	0.75	5899	0.393302469878106
125	F	Control	0.75	6273	0.40931172564826
126	F	Control	0.75	6543	0.344713170580633
127	F	Control	0.75	6623	0.431609386107704
128	F	Control	0.75	6789	0.410284417583952
129	F	Control	0.75	6873	0.408894369278537
130	F	Control	0.75	6886	0.424091652131904
131	F	Control	0.75	6932	0.417284747948307
132	F	Control	0.75	7090	0.411724710338158
133	F	Control	0.75	7424	0.356542323511218
134	F	Control	0.75	8016	0.440476866894911
135	F	Control	0.75	8158	0.435455467910003
136	F	Control	0.75	8346	0.413596845838691
137	F	Control	0.75	8388	0.448673727042019
138	F	Control	0.75	8874	0.399083642573492
139	F	Control	0.75	8989	0.426211938395035
140	F	Control	0.75	9027	0.41037606953235
141	F	Control	0.75	9371	0.366598843764858
142	F	Control	0.75	9503	0.440029683134964
143	F	Control	0.75	10043	0.440608124089653
144	F	Control	0.75	10281	0.415236762641834
145	F	Control	0.75	10701	0.42406647001295
146	F	Control	0.75	10795	0.414550757509069
147	F	Control	0.75	11168	0.419637212444643
148	F	Control	0.75	11188	0.372636379236799
149	F	Control	0.75	11241	0.453191797231601
150	F	Control	0.75	11362	0.428690111507918
151	F	Control	0.75	11466	0.431596152038761
152	F	Control	0.75	11853	0.419079854683318
153	F	Control	0.75	12617	0.464388460063393
154	F	Control	0.75	13698	0.424178039808008
155	F	Control	0.75	13965	0.454807862401256
156	F	Control	0.75	14282	0.393962877994702
157	F	Control	0.75	14481	0.422749693366098
158	F	Control	0.75	14620	0.36355737436209
159	F	Control	0.75	14751	0.428816497333391
160	F	Control	0.75	14907	0.418410289946248
161	F	Control	0.75	14916	0.41277255970772
162	F	Control	0.75	14918	0.443903772169236
163	F	Control	0.75	15066	0.417107509515648
164	F	Control	0.75	15283	0.41903137341506
165	F	Control	0.75	15506	0.352388618155956
166	F	Control	0.75	16000	0.459918451753458
167	F	Control	0.75	16344	0.414821720551972
168	F	Control	0.75	16874	0.454636338925588
169	F	Control	0.75	17462	0.433094833067759
170	F	Control	0.75	17624	0.404924103095997
171	F	Control	0.75	18708	0.375002937584076
172	F	Control	0.75	18716	0.378321233182392
173	F	Control	0.75	19002	0.395549255180532
174	F	Control	0.75	19628	0.416853645902443
175	F	Control	0.75	19746	0.39343942429374
176	F	Control	0.75	19799	0.40764351765243
177	F	Control	0.75	19830	0.394782200786245
178	F	Control	0.75	19952	0.411747484817226
179	F	Control	0.75	19977	0.419685877670526
180	F	Control	0.75	20024	0.451740471800403
181	F	Control	0.75	20097	0.394208948911589
182	F	Control	0.75	20195	0.4389147696466
183	F	Control	0.75	20367	0.427340371083743
184	F	Control	0.75	20473	0.423890747065092
185	F	Control	0.75	20512	0.397780265647013
186	F	Control	0.75	21174	0.432868950396119
187	F	Control	0.75	21190	0.449424303713138
188	F	Control	0.75	21221	0.343495438659365
189	F	Control	0.75	21670	0.361740020471413
190	F	Control	0.75	21765	0.403610850967063
191	F	Control	0.75	21975	0.425918700601603
192	F	Control	0.75	22010	0.443133913028834
193	F	Control	0.75	22332	0.402875945359943
194	F	Control	0.75	22443	0.42773057556979
195	F	Control	0.75	22559	0.364437063457472
196	F	Control	0.75	22565	0.392629608362243
197	F	Control	0.75	22642	0.39030637633335
198	F	Control	0.75	22662	0.449433700196713
199	F	Control	0.75	22906	0.369878661807682
200	F	Control	0.75	23957	0.425390679786993
201	F	Control	1.25	31	0.513412879008845
202	F	Control	1.25	113	0.474634933487896
203	F	Control	1.25	378	0.511194304462092
204	F	Control	1.25	469	0.542130719472351
205	F	Control	1.25	500	0.503349119996673
206	F	Control	1.25	1012	0.43772296447063
207	F	Control	1.25	1295	0.535367505203722
208	F	Control	1.25	1885	0.511494196884034
209	F	Control	1.25	2050	0.478230477637397
210	F	Control	1.25	2106	0.480132880602406
211	F	Control	1.25	2178	0.532075061367191
212	F	Control	1.25	2472	0.498736188762666
213	F	Control	1.25	2512	0.477913131468578
214	F	Control	1.25	3101	0.458136826627101
215	F	Control	1.25	3930	0.474946409077592
216	F	Control	1.25	4562	0.522972708951019
217	F	Control	1.25	4917	0.487936014808747
218	F	Control	1.25	4984	0.51288783909325
219	F	Control	1.25	5224	0.531253907671958
220	F	Control	1.25	5231	0.476720697477583
221	F	Control	1.25	5488	0.554641787644226
222	F	Control	1.25	5518	0.494118334257485
223	F	Control	1.25	5852	0.485257177474832
224	F	Control	1.25	5899	0.502570226386886
225	F	Control	1.25	6273	0.466780796396325
226	F	Control	1.25	6543	0.475365710019521
227	F	Control	1.25	6623	0.495837757792781
228	F	Control	1.25	6789	0.498619195557399
229	F	Control	1.25	6873	0.460747395873079
230	F	Control	1.25	6886	0.484549498164519
231	F	Control	1.25	6932	0.509095012624709
232	F	Control	1.25	7090	0.495872113575805
233	F	Control	1.25	7424	0.427251445145838
234	F	Control	1.25	8016	0.50760551059812
235	F	Control	1.25	8158	0.525172807080219
236	F	Control	1.25	8346	0.496055215298548
237	F	Control	1.25	8388	0.491920363975877
238	F	Control	1.25	8874	0.484335372643442
239	F	Control	1.25	8989	0.530512473999328
240	F	Control	1.25	9027	0.515378525421328
241	F	Control	1.25	9371	0.475327287691535
242	F	Control	1.25	9503	0.490219878746586
243	F	Control	1.25	10043	0.499016610986346
244	F	Control	1.25	10281	0.491291884335852
245	F	Control	1.25	10701	0.511295029049307
246	F	Control	1.25	10795	0.508793372380394
247	F	Control	1.25	11168	0.477966760084193
248	F	Control	1.25	11188	0.456750868542127
249	F	Control	1.25	11241	0.544178627087638
250	F	Control	1.25	11362	0.491741639964667
251	F	Control	1.25	11466	0.457319504977943
252	F	Control	1.25	11853	0.533511034667766
253	F	Control	1.25	12617	0.497875751484588
254	F	Control	1.25	13698	0.496892955455717
255	F	Control	1.25	13965	0.554742003893345
256	F	Control	1.25	14282	0.510434243346847
257	F	Control	1.25	14481	0.487150608096205
258	F	Control	1.25	14620	0.449231048801467
259	F	Control	1.25	14751	0.498095469651366
260	F	Control	1.25	14907	0.471319391908676
261	F	Control	1.25	14916	0.49763960795263
262	F	Control	1.25	14918	0.505051181726902
263	F	Control	1.25	15066	0.465750727532196
264	F	Control	1.25	15283	0.529722283790005
265	F	Control	1.25	15506	0.446024983713595
266	F	Control	1.25	16000	0.524762164789031
267	F	Control	1.25	16344	0.473736438335132
268	F	Control	1.25	16874	0.452113047543879
269	F	Control	1.25	17462	0.531543092394278
270	F	Control	1.25	17624	0.521017295917913
271	F	Control	1.25	18708	0.45182846423299
272	F	Control	1.25	18716	0.475427475343088
273	F	Control	1.25	19002	0.47957847543769
274	F	Control	1.25	19628	0.499561510584981
275	F	Control	1.25	19746	0.459425297731865
276	F	Control	1.25	19799	0.516415466433866
277	F	Control	1.25	19830	0.462384354824209
278	F	Control	1.25	19952	0.464798472147574
279	F	Control	1.25	19977	0.529855895629153
280	F	Control	1.25	20024	0.537272608954571
281	F	Control	1.25	20097	0.463430282458241
282	F	Control	1.25	20195	0.494753425070799
283	F	Control	1.25	20367	0.478753530255418
284	F	Control	1.25	20473	0.477476598523122
285	F	Control	1.25	20512	0.478478985247379
286	F	Control	1.25	21174	0.537085422105345
287	F	Control	1.25	21190	0.552262308025764
288	F	Control	1.25	21221	0.443134921524847
289	F	Control	1.25	21670	0.454422364186502
290	F	Control	1.25	21765	0.467870622825495
291	F	Control	1.25	21975	0.486928761592373
292	F	Control	1.25	22010	0.511662128703372
293	F	Control	1.25	22332	0.483037317452379
294	F	Control	1.25	22443	0.48317281363901
295	F	Control	1.25	22559	0.456274508262549
296	F	Control	1.25	22565	0.478926999613981
297	F	Control	1.25	22642	0.492480803158845
298	F	Control	1.25	22662	0.509593527996008
299	F	Control	1.25	22906	0.478101021363331
300	F	Control	1.25	23957	0.505710486959423
301	F	Control	1.75	31	0.42741720262659
302	F	Control	1.75	113	0.398855068748224
303	F	Control	1.75	378	0.439976751804237
304	F	Control	1.75	469	0.446592217582166
305	F	Control	1.75	500	0.429282253517384
306	F	Control	1.75	1012	0.363881903135083
307	F	Control	1.75	1295	0.489042142369795
308	F	Control	1.75	1885	0.43448140421168
309	F	Control	1.75	2050	0.407722690312972
310	F	Control	1.75	2106	0.384820957539691
311	F	Control	1.75	2178	0.426745613805613
312	F	Control	1.75	2472	0.434946819398755
313	F	Control	1.75	2512	0.381124214984804
314	F	Control	1.75	3101	0.374841448959834
315	F	Control	1.75	3930	0.395078940616317
316	F	Control	1.75	4562	0.430788373696761
317	F	Control	1.75	4917	0.398941655215388
318	F	Control	1.75	4984	0.420515256984299
319	F	Control	1.75	5224	0.477604128056512
320	F	Control	1.75	5231	0.41399930820617
321	F	Control	1.75	5488	0.472704039695315
322	F	Control	1.75	5518	0.397774874089818
323	F	Control	1.75	5852	0.423111750869615
324	F	Control	1.75	5899	0.397966357547529
325	F	Control	1.75	6273	0.408035073580672
326	F	Control	1.75	6543	0.415140257035788
327	F	Control	1.75	6623	0.438505015809117
328	F	Control	1.75	6789	0.423900192497893
329	F	Control	1.75	6873	0.40542251736341
330	F	Control	1.75	6886	0.426778631103718
331	F	Control	1.75	6932	0.413055687234958
332	F	Control	1.75	7090	0.431304793923983
333	F	Control	1.75	7424	0.386151400283004
334	F	Control	1.75	8016	0.450600861721054
335	F	Control	1.75	8158	0.451966128732801
336	F	Control	1.75	8346	0.414521960817475
337	F	Control	1.75	8388	0.429456673800393
338	F	Control	1.75	8874	0.404173040773353
339	F	Control	1.75	8989	0.451746052825317
340	F	Control	1.75	9027	0.414058633673983
341	F	Control	1.75	9371	0.395539763455766
342	F	Control	1.75	9503	0.405798899482189
343	F	Control	1.75	10043	0.417358697889111
344	F	Control	1.75	10281	0.460778811210464
345	F	Control	1.75	10701	0.409510112535199
346	F	Control	1.75	10795	0.441308823212298
347	F	Control	1.75	11168	0.412198507637296
348	F	Control	1.75	11188	0.398813408479516
349	F	Control	1.75	11241	0.423369228512308
350	F	Control	1.75	11362	0.392488956422567
351	F	Control	1.75	11466	0.390029277485787
352	F	Control	1.75	11853	0.454928379411388
353	F	Control	1.75	12617	0.449439362740736
354	F	Control	1.75	13698	0.431028340600701
355	F	Control	1.75	13965	0.479632186480756
356	F	Control	1.75	14282	0.454314743561423
357	F	Control	1.75	14481	0.39218260901957
358	F	Control	1.75	14620	0.382501023085494
359	F	Control	1.75	14751	0.438462003663819
360	F	Control	1.75	14907	0.415793040401384
361	F	Control	1.75	14916	0.438203508024175
362	F	Control	1.75	14918	0.408201846211457
363	F	Control	1.75	15066	0.399097864357351
364	F	Control	1.75	15283	0.447995442413214
365	F	Control	1.75	15506	0.375068515673504
366	F	Control	1.75	16000	0.438724175821843
367	F	Control	1.75	16344	0.403956134036819
368	F	Control	1.75	16874	0.400223474224851
369	F	Control	1.75	17462	0.472391604421712
370	F	Control	1.75	17624	0.460451386119872
371	F	Control	1.75	18708	0.413171180484577
372	F	Control	1.75	18716	0.40617425419226
373	F	Control	1.75	19002	0.432665051674527
374	F	Control	1.75	19628	0.459093311917343
375	F	Control	1.75	19746	0.403831736189883
376	F	Control	1.75	19799	0.402152831821778
377	F	Control	1.75	19830	0.386391804434773
378	F	Control	1.75	19952	0.395816435236652
379	F	Control	1.75	19977	0.433389144718787
380	F	Control	1.75	20024	0.429946388678457
381	F	Control	1.75	20097	0.378829044861543
382	F	Control	1.75	20195	0.423691918046583
383	F	Control	1.75	20367	0.421963344170815
384	F	Control	1.75	20473	0.388340757659276
385	F	Control	1.75	20512	0.436903544419707
386	F	Control	1.75	21174	0.464450231074146
387	F	Control	1.75	21190	0.450771146588819
388	F	Control	1.75	21221	0.372790664218517
389	F	Control	1.75	21670	0.388472253643954
390	F	Control	1.75	21765	0.395681270811569
391	F	Control	1.75	21975	0.412448084396917
392	F	Control	1.75	22010	0.427669226695861
393	F	Control	1.75	22332	0.399562937082756
394	F	Control	1.75	22443	0.394338674477556
395	F	Control	1.75	22559	0.38056367401195
396	F	Control	1.75	22565	0.416944258922542
397	F	Control	1.75	22642	0.395669551330548
398	F	Control	1.75	22662	0.45112205412438
399	F	Control	1.75	22906	0.412117995992595
400	F	Control	1.75	23957	0.415634699703721
401	F	Control	2.25	31	0.622947962531239
402	F	Control	2.25	113	0.488507282626783
403	F	Control	2.25	378	0.550522589642655
404	F	Control	2.25	469	0.550086200578867
405	F	Control	2.25	500	0.555630883196251
406	F	Control	2.25	1012	0.451413269572569
407	F	Control	2.25	1295	0.583275267694987
408	F	Control	2.25	1885	0.581151011835067
409	F	Control	2.25	2050	0.613282551119898
410	F	Control	2.25	2106	0.531629199797314
411	F	Control	2.25	2178	0.535762393267756
412	F	Control	2.25	2472	0.564372821006788
413	F	Control	2.25	2512	0.438246540605769
414	F	Control	2.25	3101	0.526599819641938
415	F	Control	2.25	3930	0.508183038157142
416	F	Control	2.25	4562	0.609954507647918
417	F	Control	2.25	4917	0.550510595833262
418	F	Control	2.25	4984	0.553605136807027
419	F	Control	2.25	5224	0.606550604771219
420	F	Control	2.25	5231	0.52106924327455
421	F	Control	2.25	5488	0.722600752160868
422	F	Control	2.25	5518	0.535354841563451
423	F	Control	2.25	5852	0.463168414103859
424	F	Control	2.25	5899	0.573062079683658
425	F	Control	2.25	6273	0.542558373551215
426	F	Control	2.25	6543	0.575490659638029
427	F	Control	2.25	6623	0.571366563343082
428	F	Control	2.25	6789	0.53785645315777
429	F	Control	2.25	6873	0.482768716402135
430	F	Control	2.25	6886	0.558734300953135
431	F	Control	2.25	6932	0.540150368546073
432	F	Control	2.25	7090	0.568498741140607
433	F	Control	2.25	7424	0.575113708829513
434	F	Control	2.25	8016	0.548486618585499
435	F	Control	2.25	8158	0.559495834936066
436	F	Control	2.25	8346	0.500750258791558
437	F	Control	2.25	8388	0.511008736801828
438	F	Control	2.25	8874	0.478943804716049
439	F	Control	2.25	8989	0.617964324387037
440	F	Control	2.25	9027	0.509693709372712
441	F	Control	2.25	9371	0.573374251840111
442	F	Control	2.25	9503	0.474259707456083
443	F	Control	2.25	10043	0.540714756616842
444	F	Control	2.25	10281	0.566942927243877
445	F	Control	2.25	10701	0.540039466430989
446	F	Control	2.25	10795	0.583281097248949
447	F	Control	2.25	11168	0.46509729777663
448	F	Control	2.25	11188	0.529149683214756
449	F	Control	2.25	11241	0.531144492369264
450	F	Control	2.25	11362	0.480568474128558
451	F	Control	2.25	11466	0.44390189999645
452	F	Control	2.25	11853	0.581500548890747
453	F	Control	2.25	12617	0.522018801922657
454	F	Control	2.25	13698	0.570715966948017
455	F	Control	2.25	13965	0.60042936588759
456	F	Control	2.25	14282	0.648520189004593
457	F	Control	2.25	14481	0.496968403584397
458	F	Control	2.25	14620	0.498801291682833
459	F	Control	2.25	14751	0.579946160773607
460	F	Control	2.25	14907	0.476726095199515
461	F	Control	2.25	14916	0.562323311063647
462	F	Control	2.25	14918	0.540624984761813
463	F	Control	2.25	15066	0.518288030385213
464	F	Control	2.25	15283	0.612336012403023
465	F	Control	2.25	15506	0.514369463543169
466	F	Control	2.25	16000	0.571068288049453
467	F	Control	2.25	16344	0.502616240232476
468	F	Control	2.25	16874	0.501577366383816
469	F	Control	2.25	17462	0.673162681279193
470	F	Control	2.25	17624	0.593678122815305
471	F	Control	2.25	18708	0.573023459132932
472	F	Control	2.25	18716	0.588676240397168
473	F	Control	2.25	19002	0.589875740976627
474	F	Control	2.25	19628	0.59283868204394
475	F	Control	2.25	19746	0.540852160792387
476	F	Control	2.25	19799	0.497641820808883
477	F	Control	2.25	19830	0.470664085395789
478	F	Control	2.25	19952	0.480938382948988
479	F	Control	2.25	19977	0.602439748844681
480	F	Control	2.25	20024	0.538575970871678
481	F	Control	2.25	20097	0.489582597553586
482	F	Control	2.25	20195	0.51376091514266
483	F	Control	2.25	20367	0.541724000370479
484	F	Control	2.25	20473	0.445534738077065
485	F	Control	2.25	20512	0.603930466223428
486	F	Control	2.25	21174	0.62368357435566
487	F	Control	2.25	21190	0.522412942048129
488	F	Control	2.25	21221	0.478469025168155
489	F	Control	2.25	21670	0.54588594730624
490	F	Control	2.25	21765	0.545639321139316
491	F	Control	2.25	21975	0.429933017497523
492	F	Control	2.25	22010	0.542545008109128
493	F	Control	2.25	22332	0.53444311820588
494	F	Control	2.25	22443	0.520902409034926
495	F	Control	2.25	22559	0.510340680255281
496	F	Control	2.25	22565	0.591706212413095
497	F	Control	2.25	22642	0.544533867397394
498	F	Control	2.25	22662	0.577943966594328
499	F	Control	2.25	22906	0.496599552963489
500	F	Control	2.25	23957	0.542624294922529
501	F	Control	2.75	31	0.323110624156179
502	F	Control	2.75	113	0.296499708168943
503	F	Control	2.75	378	0.283685561035111
504	F	Control	2.75	469	0.294504033671161
505	F	Control	2.75	500	0.304479922759611
506	F	Control	2.75	1012	0.242934210055308
507	F	Control	2.75	1295	0.37792898003379
508	F	Control	2.75	1885	0.299286581140478
509	F	Control	2.75	2050	0.322903375082216
510	F	Control	2.75	2106	0.255935583603741
511	F	Control	2.75	2178	0.264683875219193
512	F	Control	2.75	2472	0.335114820990353
513	F	Control	2.75	2512	0.263250791116606
514	F	Control	2.75	3101	0.23836297489966
515	F	Control	2.75	3930	0.291157382126937
516	F	Control	2.75	4562	0.334824758151251
517	F	Control	2.75	4917	0.298313327552006
518	F	Control	2.75	4984	0.307881893739641
519	F	Control	2.75	5224	0.350764574936851
520	F	Control	2.75	5231	0.284773016982534
521	F	Control	2.75	5488	0.377910462594846
522	F	Control	2.75	5518	0.255388790097336
523	F	Control	2.75	5852	0.316802358061353
524	F	Control	2.75	5899	0.243277565091526
525	F	Control	2.75	6273	0.331034076480695
526	F	Control	2.75	6543	0.260825920348662
527	F	Control	2.75	6623	0.304858348640276
528	F	Control	2.75	6789	0.345480811298759
529	F	Control	2.75	6873	0.313845041805264
530	F	Control	2.75	6886	0.341478408790646
531	F	Control	2.75	6932	0.278507739391089
532	F	Control	2.75	7090	0.267682688662927
533	F	Control	2.75	7424	0.300730241793745
534	F	Control	2.75	8016	0.372641519519233
535	F	Control	2.75	8158	0.327081011798776
536	F	Control	2.75	8346	0.264147478207874
537	F	Control	2.75	8388	0.338107940351313
538	F	Control	2.75	8874	0.263495613950014
539	F	Control	2.75	8989	0.291580060879588
540	F	Control	2.75	9027	0.303355331001681
541	F	Control	2.75	9371	0.305935605556788
542	F	Control	2.75	9503	0.262524088561176
543	F	Control	2.75	10043	0.279023421384417
544	F	Control	2.75	10281	0.352462008992293
545	F	Control	2.75	10701	0.299705305201421
546	F	Control	2.75	10795	0.335102807010048
547	F	Control	2.75	11168	0.279661224608799
548	F	Control	2.75	11188	0.372017562074669
549	F	Control	2.75	11241	0.257903983227066
550	F	Control	2.75	11362	0.248091227331368
551	F	Control	2.75	11466	0.255760361602508
552	F	Control	2.75	11853	0.318233759508402
553	F	Control	2.75	12617	0.350646514200076
554	F	Control	2.75	13698	0.32596939962847
555	F	Control	2.75	13965	0.322374565305652
556	F	Control	2.75	14282	0.358528659048312
557	F	Control	2.75	14481	0.273105472215584
558	F	Control	2.75	14620	0.253435030073081
559	F	Control	2.75	14751	0.35783296329108
560	F	Control	2.75	14907	0.341861334244262
561	F	Control	2.75	14916	0.312557035624056
562	F	Control	2.75	14918	0.247653454108704
563	F	Control	2.75	15066	0.313771313994933
564	F	Control	2.75	15283	0.300911126534578
565	F	Control	2.75	15506	0.249655625007159
566	F	Control	2.75	16000	0.326038613390294
567	F	Control	2.75	16344	0.299338178258293
568	F	Control	2.75	16874	0.301604319883512
569	F	Control	2.75	17462	0.373290669728116
570	F	Control	2.75	17624	0.333498872101668
571	F	Control	2.75	18708	0.350978894629133
572	F	Control	2.75	18716	0.308516885274578
573	F	Control	2.75	19002	0.363724110196821
574	F	Control	2.75	19628	0.362892608890046
575	F	Control	2.75	19746	0.311633958255375
576	F	Control	2.75	19799	0.277741827602099
577	F	Control	2.75	19830	0.297646608878863
578	F	Control	2.75	19952	0.293615737675414
579	F	Control	2.75	19977	0.33711579143574
580	F	Control	2.75	20024	0.284596718976182
581	F	Control	2.75	20097	0.296425485772309
582	F	Control	2.75	20195	0.302161618912763
583	F	Control	2.75	20367	0.300308527278262
584	F	Control	2.75	20473	0.212059372994425
585	F	Control	2.75	20512	0.341866818029201
586	F	Control	2.75	21174	0.35644162083003
587	F	Control	2.75	21190	0.304676762343981
588	F	Control	2.75	21221	0.245426033439008
589	F	Control	2.75	21670	0.299481910309665
590	F	Control	2.75	21765	0.297507606447351
591	F	Control	2.75	21975	0.273964122972645
592	F	Control	2.75	22010	0.311268935470252
593	F	Control	2.75	22332	0.289975044783884
594	F	Control	2.75	22443	0.260115402854368
595	F	Control	2.75	22559	0.242101902124344
596	F	Control	2.75	22565	0.355983461219536
597	F	Control	2.75	22642	0.299157014305372
598	F	Control	2.75	22662	0.363884761231169
599	F	Control	2.75	22906	0.293418666831323
600	F	Control	2.75	23957	0.345760667246468
601	F	Control	3.25	31	0.446082551331694
602	F	Control	3.25	113	0.368543516582229
603	F	Control	3.25	378	0.34481459758925
604	F	Control	3.25	469	0.372893734587776
605	F	Control	3.25	500	0.376468131754118
606	F	Control	3.25	1012	0.318991171184616
607	F	Control	3.25	1295	0.435453961506974
608	F	Control	3.25	1885	0.398356391502668
609	F	Control	3.25	2050	0.440970801318296
610	F	Control	3.25	2106	0.333617398008728
611	F	Control	3.25	2178	0.35205056050588
612	F	Control	3.25	2472	0.457723062261032
613	F	Control	3.25	2512	0.310138495273432
614	F	Control	3.25	3101	0.305213851578092
615	F	Control	3.25	3930	0.38881668902144
616	F	Control	3.25	4562	0.438595439147469
617	F	Control	3.25	4917	0.412145563791378
618	F	Control	3.25	4984	0.417443089072232
619	F	Control	3.25	5224	0.467937046840787
620	F	Control	3.25	5231	0.366697107872685
621	F	Control	3.25	5488	0.566819064159674
622	F	Control	3.25	5518	0.343596948039173
623	F	Control	3.25	5852	0.37035486187903
624	F	Control	3.25	5899	0.335425050365808
625	F	Control	3.25	6273	0.427185385251462
626	F	Control	3.25	6543	0.394744357760715
627	F	Control	3.25	6623	0.402990166629565
628	F	Control	3.25	6789	0.466479893161903
629	F	Control	3.25	6873	0.375693987799769
630	F	Control	3.25	6886	0.418141700803836
631	F	Control	3.25	6932	0.361553928628805
632	F	Control	3.25	7090	0.353086530098455
633	F	Control	3.25	7424	0.409771451346172
634	F	Control	3.25	8016	0.467590427092664
635	F	Control	3.25	8158	0.423811782126006
636	F	Control	3.25	8346	0.331681850759929
637	F	Control	3.25	8388	0.383853769258919
638	F	Control	3.25	8874	0.321459744282794
639	F	Control	3.25	8989	0.386095666460812
640	F	Control	3.25	9027	0.396825894938987
641	F	Control	3.25	9371	0.455080244949746
642	F	Control	3.25	9503	0.311294497356596
643	F	Control	3.25	10043	0.340974990687798
644	F	Control	3.25	10281	0.461059068699308
645	F	Control	3.25	10701	0.394644090314534
646	F	Control	3.25	10795	0.462131781072136
647	F	Control	3.25	11168	0.339874002610994
648	F	Control	3.25	11188	0.483185093511536
649	F	Control	3.25	11241	0.319490539758791
650	F	Control	3.25	11362	0.303956345138505
651	F	Control	3.25	11466	0.279978306751208
652	F	Control	3.25	11853	0.423699369364161
653	F	Control	3.25	12617	0.397445461283869
654	F	Control	3.25	13698	0.410642128329394
655	F	Control	3.25	13965	0.405683732011084
656	F	Control	3.25	14282	0.476762416152894
657	F	Control	3.25	14481	0.345412422619694
658	F	Control	3.25	14620	0.330218649726935
659	F	Control	3.25	14751	0.437950568482379
660	F	Control	3.25	14907	0.396628702830307
661	F	Control	3.25	14916	0.372339747590821
662	F	Control	3.25	14918	0.308599834874294
663	F	Control	3.25	15066	0.39582471721307
664	F	Control	3.25	15283	0.426081724918265
665	F	Control	3.25	15506	0.339151910793931
666	F	Control	3.25	16000	0.404593940550591
667	F	Control	3.25	16344	0.368754680875629
668	F	Control	3.25	16874	0.358817614251637
669	F	Control	3.25	17462	0.511836608918595
670	F	Control	3.25	17624	0.436563201713563
671	F	Control	3.25	18708	0.47248431619303
672	F	Control	3.25	18716	0.432812979206733
673	F	Control	3.25	19002	0.477010848785651
674	F	Control	3.25	19628	0.454038244286006
675	F	Control	3.25	19746	0.406435177712515
676	F	Control	3.25	19799	0.3584885261953
677	F	Control	3.25	19830	0.374005282074603
678	F	Control	3.25	19952	0.36174847494724
679	F	Control	3.25	19977	0.492726963509063
680	F	Control	3.25	20024	0.357651444482443
681	F	Control	3.25	20097	0.385552987476475
682	F	Control	3.25	20195	0.366863674374874
683	F	Control	3.25	20367	0.390358602396654
684	F	Control	3.25	20473	0.261801686076804
685	F	Control	3.25	20512	0.45134436017145
686	F	Control	3.25	21174	0.472546507184286
687	F	Control	3.25	21190	0.392467848163349
688	F	Control	3.25	21221	0.323575843099766
689	F	Control	3.25	21670	0.421739652886581
690	F	Control	3.25	21765	0.402824092928149
691	F	Control	3.25	21975	0.314179226368295
692	F	Control	3.25	22010	0.372359200629544
693	F	Control	3.25	22332	0.384586437120423
694	F	Control	3.25	22443	0.315493804265243
695	F	Control	3.25	22559	0.345256549898783
696	F	Control	3.25	22565	0.495236050581065
697	F	Control	3.25	22642	0.410441638487605
698	F	Control	3.25	22662	0.443811247889511
699	F	Control	3.25	22906	0.382428195989683
700	F	Control	3.25	23957	0.464024479471844
701	F	Exercise	0.25	31	0.542662051449208
702	F	Exercise	0.25	113	0.465364239120969
703	F	Exercise	0.25	378	0.401045030769349
704	F	Exercise	0.25	469	0.435715758751265
705	F	Exercise	0.25	500	0.401711150274853
706	F	Exercise	0.25	1012	0.397306966321984
707	F	Exercise	0.25	1295	0.482498573790005
708	F	Exercise	0.25	1885	0.428244806670873
709	F	Exercise	0.25	2050	0.43278399091258
710	F	Exercise	0.25	2106	0.408764854811935
711	F	Exercise	0.25	2178	0.469838824947419
712	F	Exercise	0.25	2472	0.398378833980836
713	F	Exercise	0.25	2512	0.474765989260024
714	F	Exercise	0.25	3101	0.44663737884744
715	F	Exercise	0.25	3930	0.434232367827754
716	F	Exercise	0.25	4562	0.508293805657867
717	F	Exercise	0.25	4917	0.503100395461182
718	F	Exercise	0.25	4984	0.424502489834685
719	F	Exercise	0.25	5224	0.39523506636523
720	F	Exercise	0.25	5231	0.412906795282811
721	F	Exercise	0.25	5488	0.417511021320448
722	F	Exercise	0.25	5518	0.43935578326585
723	F	Exercise	0.25	5852	0.459260682486841
724	F	Exercise	0.25	5899	0.441757763839042
725	F	Exercise	0.25	6273	0.421464197399218
726	F	Exercise	0.25	6543	0.496322013915672
727	F	Exercise	0.25	6623	0.417742605497351
728	F	Exercise	0.25	6789	0.484960351565808
729	F	Exercise	0.25	6873	0.406117508695564
730	F	Exercise	0.25	6886	0.414491714995332
731	F	Exercise	0.25	6932	0.384509164030601
732	F	Exercise	0.25	7090	0.468620456447652
733	F	Exercise	0.25	7424	0.411566133367661
734	F	Exercise	0.25	8016	0.451468879261089
735	F	Exercise	0.25	8158	0.418290240719422
736	F	Exercise	0.25	8346	0.449746267864608
737	F	Exercise	0.25	8388	0.425042676567574
738	F	Exercise	0.25	8874	0.462732783882031
739	F	Exercise	0.25	8989	0.496459233508106
740	F	Exercise	0.25	9027	0.458845482034818
741	F	Exercise	0.25	9371	0.407089782412282
742	F	Exercise	0.25	9503	0.40708335359583
743	F	Exercise	0.25	10043	0.496120035395427
744	F	Exercise	0.25	10281	0.403695776525869
745	F	Exercise	0.25	10701	0.454413684914022
746	F	Exercise	0.25	10795	0.456846235935329
747	F	Exercise	0.25	11168	0.437442232683678
748	F	Exercise	0.25	11188	0.385176304758399
749	F	Exercise	0.25	11241	0.486863860134351
750	F	Exercise	0.25	11362	0.397227578809437
751	F	Exercise	0.25	11466	0.454587194368516
752	F	Exercise	0.25	11853	0.45070486966623
753	F	Exercise	0.25	12617	0.424069881383284
754	F	Exercise	0.25	13698	0.368651636148379
755	F	Exercise	0.25	13965	0.494876454107974
756	F	Exercise	0.25	14282	0.434510276283887
757	F	Exercise	0.25	14481	0.433035988631471
758	F	Exercise	0.25	14620	0.446416479342799
759	F	Exercise	0.25	14751	0.409040074459182
760	F	Exercise	0.25	14907	0.388341555931458
761	F	Exercise	0.25	14916	0.476538240025065
762	F	Exercise	0.25	14918	0.408123690744497
763	F	Exercise	0.25	15066	0.438733873075576
764	F	Exercise	0.25	15283	0.411356062102522
765	F	Exercise	0.25	15506	0.512602516986779
766	F	Exercise	0.25	16000	0.436874786489111
767	F	Exercise	0.25	16344	0.480700757681986
768	F	Exercise	0.25	16874	0.446241534130991
769	F	Exercise	0.25	17462	0.456173910648172
770	F	Exercise	0.25	17624	0.440865840815254
771	F	Exercise	0.25	18708	0.416615301638717
772	F	Exercise	0.25	18716	0.427290331374863
773	F	Exercise	0.25	19002	0.431429025959501
774	F	Exercise	0.25	19628	0.418301744544345
775	F	Exercise	0.25	19746	0.486693858982343
776	F	Exercise	0.25	19799	0.463228248288045
777	F	Exercise	0.25	19830	0.368471343399557
778	F	Exercise	0.25	19952	0.440611789331419
779	F	Exercise	0.25	19977	0.480669401028614
780	F	Exercise	0.25	20024	0.43922197506411
781	F	Exercise	0.25	20097	0.41829633586876
782	F	Exercise	0.25	20195	0.455078317766794
783	F	Exercise	0.25	20367	0.432333664475433
784	F	Exercise	0.25	20473	0.454367927332814
785	F	Exercise	0.25	20512	0.404441336938525
786	F	Exercise	0.25	21174	0.386788966728807
787	F	Exercise	0.25	21190	0.431526693162648
788	F	Exercise	0.25	21221	0.426275727519284
789	F	Exercise	0.25	21670	0.423718012373618
790	F	Exercise	0.25	21765	0.451129601680108
791	F	Exercise	0.25	21975	0.408034058775828
792	F	Exercise	0.25	22010	0.45953493150457
793	F	Exercise	0.25	22332	0.422355530347484
794	F	Exercise	0.25	22443	0.405027483942517
795	F	Exercise	0.25	22559	0.486071986528968
796	F	Exercise	0.25	22565	0.437253743079895
797	F	Exercise	0.25	22642	0.437982820252074
798	F	Exercise	0.25	22662	0.440099141477493
799	F	Exercise	0.25	22906	0.436966648028886
800	F	Exercise	0.25	23957	0.401265675254294
801	F	Exercise	0.75	31	0.487322313025064
802	F	Exercise	0.75	113	0.463928563187897
803	F	Exercise	0.75	378	0.390501172918794
804	F	Exercise	0.75	469	0.448468853533833
805	F	Exercise	0.75	500	0.392665987085178
806	F	Exercise	0.75	1012	0.377611637515494
807	F	Exercise	0.75	1295	0.468947442741331
808	F	Exercise	0.75	1885	0.409102742061889
809	F	Exercise	0.75	2050	0.406149209906217
810	F	Exercise	0.75	2106	0.405239976767029
811	F	Exercise	0.75	2178	0.457085172682339
812	F	Exercise	0.75	2472	0.409515948484268
813	F	Exercise	0.75	2512	0.469107349231321
814	F	Exercise	0.75	3101	0.436787860017396
815	F	Exercise	0.75	3930	0.439004212914597
816	F	Exercise	0.75	4562	0.457425898743275
817	F	Exercise	0.75	4917	0.441669680947757
818	F	Exercise	0.75	4984	0.411429491669266
819	F	Exercise	0.75	5224	0.387591949779157
820	F	Exercise	0.75	5231	0.410095168644605
821	F	Exercise	0.75	5488	0.448923437133315
822	F	Exercise	0.75	5518	0.418789482558826
823	F	Exercise	0.75	5852	0.464973831469644
824	F	Exercise	0.75	5899	0.423932125277553
825	F	Exercise	0.75	6273	0.377852111753589
826	F	Exercise	0.75	6543	0.462051858851709
827	F	Exercise	0.75	6623	0.376693737384161
828	F	Exercise	0.75	6789	0.420488817147495
829	F	Exercise	0.75	6873	0.391085726973011
830	F	Exercise	0.75	6886	0.435883546845725
831	F	Exercise	0.75	6932	0.367446491511802
832	F	Exercise	0.75	7090	0.437214000770608
833	F	Exercise	0.75	7424	0.409770066409654
834	F	Exercise	0.75	8016	0.438889536070581
835	F	Exercise	0.75	8158	0.442523242658435
836	F	Exercise	0.75	8346	0.446132693262691
837	F	Exercise	0.75	8388	0.416094725007458
838	F	Exercise	0.75	8874	0.454914816478664
839	F	Exercise	0.75	8989	0.453345689113319
840	F	Exercise	0.75	9027	0.412101304347487
841	F	Exercise	0.75	9371	0.382163795311705
842	F	Exercise	0.75	9503	0.430536076565305
843	F	Exercise	0.75	10043	0.445223392786394
844	F	Exercise	0.75	10281	0.431623672991845
845	F	Exercise	0.75	10701	0.39439400887341
846	F	Exercise	0.75	10795	0.418799197526329
847	F	Exercise	0.75	11168	0.414972519361111
848	F	Exercise	0.75	11188	0.399053167114273
849	F	Exercise	0.75	11241	0.460255561494722
850	F	Exercise	0.75	11362	0.389353521918974
851	F	Exercise	0.75	11466	0.44844271553434
852	F	Exercise	0.75	11853	0.428312226229116
853	F	Exercise	0.75	12617	0.430346499593977
854	F	Exercise	0.75	13698	0.374197339592573
855	F	Exercise	0.75	13965	0.430904720238591
856	F	Exercise	0.75	14282	0.417512966321796
857	F	Exercise	0.75	14481	0.42740450267991
858	F	Exercise	0.75	14620	0.450857877314745
859	F	Exercise	0.75	14751	0.409592224655093
860	F	Exercise	0.75	14907	0.400474238111736
861	F	Exercise	0.75	14916	0.419892504726081
862	F	Exercise	0.75	14918	0.415250491463405
863	F	Exercise	0.75	15066	0.426237758319379
864	F	Exercise	0.75	15283	0.389616674166282
865	F	Exercise	0.75	15506	0.492886163917577
866	F	Exercise	0.75	16000	0.43981629674886
867	F	Exercise	0.75	16344	0.458988824256312
868	F	Exercise	0.75	16874	0.442185294930253
869	F	Exercise	0.75	17462	0.437498276626863
870	F	Exercise	0.75	17624	0.423927107749716
871	F	Exercise	0.75	18708	0.375244086964588
872	F	Exercise	0.75	18716	0.409983094105964
873	F	Exercise	0.75	19002	0.418545383174184
874	F	Exercise	0.75	19628	0.431501643102889
875	F	Exercise	0.75	19746	0.464607528502925
876	F	Exercise	0.75	19799	0.441496688210408
877	F	Exercise	0.75	19830	0.36547271618827
878	F	Exercise	0.75	19952	0.437863443612161
879	F	Exercise	0.75	19977	0.442571977970743
880	F	Exercise	0.75	20024	0.418469906887101
881	F	Exercise	0.75	20097	0.414336106315275
882	F	Exercise	0.75	20195	0.4329969965873
883	F	Exercise	0.75	20367	0.417017902642379
884	F	Exercise	0.75	20473	0.453356585853006
885	F	Exercise	0.75	20512	0.413358255422047
886	F	Exercise	0.75	21174	0.409237511178976
887	F	Exercise	0.75	21190	0.44037438211435
888	F	Exercise	0.75	21221	0.426260878444627
889	F	Exercise	0.75	21670	0.383736874190999
890	F	Exercise	0.75	21765	0.413868243693207
891	F	Exercise	0.75	21975	0.383083285880854
892	F	Exercise	0.75	22010	0.423083590242824
893	F	Exercise	0.75	22332	0.424335511731282
894	F	Exercise	0.75	22443	0.391603608519328
895	F	Exercise	0.75	22559	0.419809295535748
896	F	Exercise	0.75	22565	0.406347201613202
897	F	Exercise	0.75	22642	0.427442371152738
898	F	Exercise	0.75	22662	0.440394312315799
899	F	Exercise	0.75	22906	0.42341152188708
900	F	Exercise	0.75	23957	0.393095730982858
901	F	Exercise	1.25	31	0.494592631885318
902	F	Exercise	1.25	113	0.441265973095775
903	F	Exercise	1.25	378	0.423687364055866
904	F	Exercise	1.25	469	0.464865914098821
905	F	Exercise	1.25	500	0.402040845710288
906	F	Exercise	1.25	1012	0.394504550313363
907	F	Exercise	1.25	1295	0.469858657111143
908	F	Exercise	1.25	1885	0.429400026703551
909	F	Exercise	1.25	2050	0.412456570706955
910	F	Exercise	1.25	2106	0.435731663339644
911	F	Exercise	1.25	2178	0.451283076045297
912	F	Exercise	1.25	2472	0.421412188044684
913	F	Exercise	1.25	2512	0.46920935258581
914	F	Exercise	1.25	3101	0.439321184779735
915	F	Exercise	1.25	3930	0.459627536924175
916	F	Exercise	1.25	4562	0.454573150379582
917	F	Exercise	1.25	4917	0.46166627212034
918	F	Exercise	1.25	4984	0.466456232990726
919	F	Exercise	1.25	5224	0.415844090688186
920	F	Exercise	1.25	5231	0.430852126075961
921	F	Exercise	1.25	5488	0.448794038329694
922	F	Exercise	1.25	5518	0.42965835451261
923	F	Exercise	1.25	5852	0.472165617250283
924	F	Exercise	1.25	5899	0.434603006116999
925	F	Exercise	1.25	6273	0.39776917811084
926	F	Exercise	1.25	6543	0.443828321329629
927	F	Exercise	1.25	6623	0.39625000819483
928	F	Exercise	1.25	6789	0.434410729640363
929	F	Exercise	1.25	6873	0.404245267178396
930	F	Exercise	1.25	6886	0.443120563601681
931	F	Exercise	1.25	6932	0.392209577462747
932	F	Exercise	1.25	7090	0.442798570800551
933	F	Exercise	1.25	7424	0.40532289354919
934	F	Exercise	1.25	8016	0.439415576026094
935	F	Exercise	1.25	8158	0.412144479374723
936	F	Exercise	1.25	8346	0.483374654013234
937	F	Exercise	1.25	8388	0.43471582634788
938	F	Exercise	1.25	8874	0.43344956137943
939	F	Exercise	1.25	8989	0.435178548509238
940	F	Exercise	1.25	9027	0.435553656445565
941	F	Exercise	1.25	9371	0.41312915043438
942	F	Exercise	1.25	9503	0.446374212267516
943	F	Exercise	1.25	10043	0.461037684675412
944	F	Exercise	1.25	10281	0.456272776193238
945	F	Exercise	1.25	10701	0.392356724131333
946	F	Exercise	1.25	10795	0.408800063614024
947	F	Exercise	1.25	11168	0.431217962803245
948	F	Exercise	1.25	11188	0.432565502642048
949	F	Exercise	1.25	11241	0.464880092139039
950	F	Exercise	1.25	11362	0.407922086477539
951	F	Exercise	1.25	11466	0.492227296890853
952	F	Exercise	1.25	11853	0.419340411875969
953	F	Exercise	1.25	12617	0.428316748910008
954	F	Exercise	1.25	13698	0.407977487494259
955	F	Exercise	1.25	13965	0.427782716562377
956	F	Exercise	1.25	14282	0.417223245610216
957	F	Exercise	1.25	14481	0.443737169912143
958	F	Exercise	1.25	14620	0.444598589991479
959	F	Exercise	1.25	14751	0.412515548104744
960	F	Exercise	1.25	14907	0.420259503883161
961	F	Exercise	1.25	14916	0.431058574799156
962	F	Exercise	1.25	14918	0.43456050925436
963	F	Exercise	1.25	15066	0.438706144031335
964	F	Exercise	1.25	15283	0.403229778820949
965	F	Exercise	1.25	15506	0.447228597673305
966	F	Exercise	1.25	16000	0.477135731599978
967	F	Exercise	1.25	16344	0.453298760659343
968	F	Exercise	1.25	16874	0.440582912807865
969	F	Exercise	1.25	17462	0.438004465021236
970	F	Exercise	1.25	17624	0.419653137654846
971	F	Exercise	1.25	18708	0.366245953261411
972	F	Exercise	1.25	18716	0.401851659048663
973	F	Exercise	1.25	19002	0.406397648900362
974	F	Exercise	1.25	19628	0.434735362539275
975	F	Exercise	1.25	19746	0.491315568616328
976	F	Exercise	1.25	19799	0.455155250781035
977	F	Exercise	1.25	19830	0.409744408727539
978	F	Exercise	1.25	19952	0.427861032735323
979	F	Exercise	1.25	19977	0.455182858456943
980	F	Exercise	1.25	20024	0.407899934131605
981	F	Exercise	1.25	20097	0.450956693092262
982	F	Exercise	1.25	20195	0.462635955266101
983	F	Exercise	1.25	20367	0.44044032301211
984	F	Exercise	1.25	20473	0.466497498358268
985	F	Exercise	1.25	20512	0.420101697485401
986	F	Exercise	1.25	21174	0.452014040307446
987	F	Exercise	1.25	21190	0.477836970434824
988	F	Exercise	1.25	21221	0.427029891225421
989	F	Exercise	1.25	21670	0.400514371323228
990	F	Exercise	1.25	21765	0.46126937812169
991	F	Exercise	1.25	21975	0.410903124009075
992	F	Exercise	1.25	22010	0.405748411299194
993	F	Exercise	1.25	22332	0.409556576495108
994	F	Exercise	1.25	22443	0.389653850575856
995	F	Exercise	1.25	22559	0.414680487261259
996	F	Exercise	1.25	22565	0.418313750093801
997	F	Exercise	1.25	22642	0.45295124841867
998	F	Exercise	1.25	22662	0.463565579999985
999	F	Exercise	1.25	22906	0.454029634380696
1000	F	Exercise	1.25	23957	0.42976975151319
1001	F	Exercise	1.75	31	0.514022706517543
1002	F	Exercise	1.75	113	0.526483315326912
1003	F	Exercise	1.75	378	0.504912690868704
1004	F	Exercise	1.75	469	0.532229255636764
1005	F	Exercise	1.75	500	0.47480650519226
1006	F	Exercise	1.75	1012	0.457757340254588
1007	F	Exercise	1.75	1295	0.510361279138168
1008	F	Exercise	1.75	1885	0.506202560199594
1009	F	Exercise	1.75	2050	0.473858024825866
1010	F	Exercise	1.75	2106	0.528891482224907
1011	F	Exercise	1.75	2178	0.510367812779001
1012	F	Exercise	1.75	2472	0.510274904681513
1013	F	Exercise	1.75	2512	0.525389869823441
1014	F	Exercise	1.75	3101	0.518040287494577
1015	F	Exercise	1.75	3930	0.512632573238198
1016	F	Exercise	1.75	4562	0.507769380473501
1017	F	Exercise	1.75	4917	0.544470739646901
1018	F	Exercise	1.75	4984	0.522858091037174
1019	F	Exercise	1.75	5224	0.502746059716425
1020	F	Exercise	1.75	5231	0.508099163366387
1021	F	Exercise	1.75	5488	0.526465929008055
1022	F	Exercise	1.75	5518	0.511531145873086
1023	F	Exercise	1.75	5852	0.534089423792918
1024	F	Exercise	1.75	5899	0.50732888749482
1025	F	Exercise	1.75	6273	0.507280643726009
1026	F	Exercise	1.75	6543	0.529827630046045
1027	F	Exercise	1.75	6623	0.502686235014436
1028	F	Exercise	1.75	6789	0.521941816901479
1029	F	Exercise	1.75	6873	0.476606467562685
1030	F	Exercise	1.75	6886	0.504761222359157
1031	F	Exercise	1.75	6932	0.475758598262331
1032	F	Exercise	1.75	7090	0.484203110030046
1033	F	Exercise	1.75	7424	0.47278627504499
1034	F	Exercise	1.75	8016	0.503446616772293
1035	F	Exercise	1.75	8158	0.46739462326098
1036	F	Exercise	1.75	8346	0.543783117267635
1037	F	Exercise	1.75	8388	0.479899068689715
1038	F	Exercise	1.75	8874	0.502906778199833
1039	F	Exercise	1.75	8989	0.478813674025565
1040	F	Exercise	1.75	9027	0.51059446722439
1041	F	Exercise	1.75	9371	0.480500722248072
1042	F	Exercise	1.75	9503	0.551506391651311
1043	F	Exercise	1.75	10043	0.503201054144785
1044	F	Exercise	1.75	10281	0.558549185242527
1045	F	Exercise	1.75	10701	0.465285386300795
1046	F	Exercise	1.75	10795	0.491089330812889
1047	F	Exercise	1.75	11168	0.520496606054634
1048	F	Exercise	1.75	11188	0.544435589127651
1049	F	Exercise	1.75	11241	0.511254301877673
1050	F	Exercise	1.75	11362	0.472839866272717
1051	F	Exercise	1.75	11466	0.529512638569217
1052	F	Exercise	1.75	11853	0.492737959551736
1053	F	Exercise	1.75	12617	0.473033498756225
1054	F	Exercise	1.75	13698	0.448684885402191
1055	F	Exercise	1.75	13965	0.468904439095344
1056	F	Exercise	1.75	14282	0.494508807865236
1057	F	Exercise	1.75	14481	0.530644134578622
1058	F	Exercise	1.75	14620	0.524894476405026
1059	F	Exercise	1.75	14751	0.493017062440194
1060	F	Exercise	1.75	14907	0.477537556251817
1061	F	Exercise	1.75	14916	0.510826559035875
1062	F	Exercise	1.75	14918	0.48645329583289
1063	F	Exercise	1.75	15066	0.486222901039899
1064	F	Exercise	1.75	15283	0.453242560269957
1065	F	Exercise	1.75	15506	0.525941422942499
1066	F	Exercise	1.75	16000	0.537174346351911
1067	F	Exercise	1.75	16344	0.523922757517275
1068	F	Exercise	1.75	16874	0.492425160853267
1069	F	Exercise	1.75	17462	0.520774235031963
1070	F	Exercise	1.75	17624	0.512649542434265
1071	F	Exercise	1.75	18708	0.458547434001662
1072	F	Exercise	1.75	18716	0.502327515444216
1073	F	Exercise	1.75	19002	0.461108353926481
1074	F	Exercise	1.75	19628	0.513432173672523
1075	F	Exercise	1.75	19746	0.534935706808977
1076	F	Exercise	1.75	19799	0.551919598917161
1077	F	Exercise	1.75	19830	0.493213813165448
1078	F	Exercise	1.75	19952	0.505336062382641
1079	F	Exercise	1.75	19977	0.526847036325375
1080	F	Exercise	1.75	20024	0.456857253846847
1081	F	Exercise	1.75	20097	0.536826408850207
1082	F	Exercise	1.75	20195	0.540154278291432
1083	F	Exercise	1.75	20367	0.525381340066702
1084	F	Exercise	1.75	20473	0.533979282117207
1085	F	Exercise	1.75	20512	0.493800829243596
1086	F	Exercise	1.75	21174	0.522474830281216
1087	F	Exercise	1.75	21190	0.558139654134097
1088	F	Exercise	1.75	21221	0.468118819873262
1089	F	Exercise	1.75	21670	0.483213811638461
1090	F	Exercise	1.75	21765	0.541154819190287
1091	F	Exercise	1.75	21975	0.48355123957591
1092	F	Exercise	1.75	22010	0.477588047032939
1093	F	Exercise	1.75	22332	0.484575410043059
1094	F	Exercise	1.75	22443	0.461474269133991
1095	F	Exercise	1.75	22559	0.492023025927349
1096	F	Exercise	1.75	22565	0.48590110479981
1097	F	Exercise	1.75	22642	0.492266008702745
1098	F	Exercise	1.75	22662	0.522213272494513
1099	F	Exercise	1.75	22906	0.522870872150233
1100	F	Exercise	1.75	23957	0.49183375239433
1101	F	Exercise	2.25	31	0.69293627728865
1102	F	Exercise	2.25	113	0.680563163186069
1103	F	Exercise	2.25	378	0.722635172283911
1104	F	Exercise	2.25	469	0.79073482498885
1105	F	Exercise	2.25	500	0.703011301707006
1106	F	Exercise	2.25	1012	0.638125795423814
1107	F	Exercise	2.25	1295	0.692572711091649
1108	F	Exercise	2.25	1885	0.743768640806332
1109	F	Exercise	2.25	2050	0.680954180759451
1110	F	Exercise	2.25	2106	0.753971008024805
1111	F	Exercise	2.25	2178	0.704069812163771
1112	F	Exercise	2.25	2472	0.774967966575811
1113	F	Exercise	2.25	2512	0.688033808437132
1114	F	Exercise	2.25	3101	0.726613661393463
1115	F	Exercise	2.25	3930	0.707559219584819
1116	F	Exercise	2.25	4562	0.705262142313426
1117	F	Exercise	2.25	4917	0.77684276217449
1118	F	Exercise	2.25	4984	0.741154017976383
1119	F	Exercise	2.25	5224	0.737275739320981
1120	F	Exercise	2.25	5231	0.72180399771853
1121	F	Exercise	2.25	5488	0.806106774240429
1122	F	Exercise	2.25	5518	0.758885865385552
1123	F	Exercise	2.25	5852	0.733859944204303
1124	F	Exercise	2.25	5899	0.698468779480562
1125	F	Exercise	2.25	6273	0.782965494697238
1126	F	Exercise	2.25	6543	0.723872325453739
1127	F	Exercise	2.25	6623	0.769473076937938
1128	F	Exercise	2.25	6789	0.695903668567304
1129	F	Exercise	2.25	6873	0.738775649290526
1130	F	Exercise	2.25	6886	0.733738972303561
1131	F	Exercise	2.25	6932	0.630542442997425
1132	F	Exercise	2.25	7090	0.656993512766953
1133	F	Exercise	2.25	7424	0.695221089505214
1134	F	Exercise	2.25	8016	0.733631231071447
1135	F	Exercise	2.25	8158	0.664490810907365
1136	F	Exercise	2.25	8346	0.713938663143187
1137	F	Exercise	2.25	8388	0.689111160883355
1138	F	Exercise	2.25	8874	0.694653923200707
1139	F	Exercise	2.25	8989	0.686059414356498
1140	F	Exercise	2.25	9027	0.699901372942366
1141	F	Exercise	2.25	9371	0.701675409284182
1142	F	Exercise	2.25	9503	0.829153263498304
1143	F	Exercise	2.25	10043	0.677549791182589
1144	F	Exercise	2.25	10281	0.763191067068712
1145	F	Exercise	2.25	10701	0.630793486112146
1146	F	Exercise	2.25	10795	0.701472052321704
1147	F	Exercise	2.25	11168	0.744199989411852
1148	F	Exercise	2.25	11188	0.772966590161461
1149	F	Exercise	2.25	11241	0.680091473549201
1150	F	Exercise	2.25	11362	0.650011678512395
1151	F	Exercise	2.25	11466	0.671284689197314
1152	F	Exercise	2.25	11853	0.678935289268913
1153	F	Exercise	2.25	12617	0.659060772209475
1154	F	Exercise	2.25	13698	0.650036793244854
1155	F	Exercise	2.25	13965	0.655826453338979
1156	F	Exercise	2.25	14282	0.701468425544958
1157	F	Exercise	2.25	14481	0.741433830104998
1158	F	Exercise	2.25	14620	0.766264829488812
1159	F	Exercise	2.25	14751	0.734378833729331
1160	F	Exercise	2.25	14907	0.612878126091771
1161	F	Exercise	2.25	14916	0.754257985676696
1162	F	Exercise	2.25	14918	0.724825643747241
1163	F	Exercise	2.25	15066	0.623503509298594
1164	F	Exercise	2.25	15283	0.633325897633578
1165	F	Exercise	2.25	15506	0.707424058502699
1166	F	Exercise	2.25	16000	0.738972436177852
1167	F	Exercise	2.25	16344	0.714505995420337
1168	F	Exercise	2.25	16874	0.696721935174873
1169	F	Exercise	2.25	17462	0.710939421595098
1170	F	Exercise	2.25	17624	0.700952979104711
1171	F	Exercise	2.25	18708	0.683123176892134
1172	F	Exercise	2.25	18716	0.791171484009584
1173	F	Exercise	2.25	19002	0.649334678239852
1174	F	Exercise	2.25	19628	0.668333896775926
1175	F	Exercise	2.25	19746	0.720050238845995
1176	F	Exercise	2.25	19799	0.721563481231415
1177	F	Exercise	2.25	19830	0.707808162015885
1178	F	Exercise	2.25	19952	0.668047274500373
1179	F	Exercise	2.25	19977	0.72618633635265
1180	F	Exercise	2.25	20024	0.609507362185491
1181	F	Exercise	2.25	20097	0.770570549199412
1182	F	Exercise	2.25	20195	0.702292696192261
1183	F	Exercise	2.25	20367	0.765269349555412
1184	F	Exercise	2.25	20473	0.771868933847125
1185	F	Exercise	2.25	20512	0.694724145642005
1186	F	Exercise	2.25	21174	0.72107343397106
1187	F	Exercise	2.25	21190	0.726624490524458
1188	F	Exercise	2.25	21221	0.618238932007544
1189	F	Exercise	2.25	21670	0.687298657331763
1190	F	Exercise	2.25	21765	0.719487034338413
1191	F	Exercise	2.25	21975	0.739656628445681
1192	F	Exercise	2.25	22010	0.687001716672593
1193	F	Exercise	2.25	22332	0.728922905590579
1194	F	Exercise	2.25	22443	0.691379991569844
1195	F	Exercise	2.25	22559	0.698795856181218
1196	F	Exercise	2.25	22565	0.672066034947178
1197	F	Exercise	2.25	22642	0.670748513589617
1198	F	Exercise	2.25	22662	0.740996727766739
1199	F	Exercise	2.25	22906	0.689186312215985
1200	F	Exercise	2.25	23957	0.703564369796773
1201	F	Exercise	2.75	31	0.366612773572705
1202	F	Exercise	2.75	113	0.479016262994603
1203	F	Exercise	2.75	378	0.425233599241582
1204	F	Exercise	2.75	469	0.425486737169984
1205	F	Exercise	2.75	500	0.36035006198913
1206	F	Exercise	2.75	1012	0.36571603039539
1207	F	Exercise	2.75	1295	0.381969142004579
1208	F	Exercise	2.75	1885	0.387347471740137
1209	F	Exercise	2.75	2050	0.400342351978108
1210	F	Exercise	2.75	2106	0.428987201452843
1211	F	Exercise	2.75	2178	0.406969602161587
1212	F	Exercise	2.75	2472	0.436628519804566
1213	F	Exercise	2.75	2512	0.439916488826065
1214	F	Exercise	2.75	3101	0.425589912645262
1215	F	Exercise	2.75	3930	0.420837454925263
1216	F	Exercise	2.75	4562	0.370110980689331
1217	F	Exercise	2.75	4917	0.42247009817099
1218	F	Exercise	2.75	4984	0.444591131359111
1219	F	Exercise	2.75	5224	0.458679777610517
1220	F	Exercise	2.75	5231	0.461318004644263
1221	F	Exercise	2.75	5488	0.413084004964052
1222	F	Exercise	2.75	5518	0.402141899700654
1223	F	Exercise	2.75	5852	0.477272372052106
1224	F	Exercise	2.75	5899	0.372720411473545
1225	F	Exercise	2.75	6273	0.42929868748582
1226	F	Exercise	2.75	6543	0.487011781632288
1227	F	Exercise	2.75	6623	0.393908840707415
1228	F	Exercise	2.75	6789	0.432111700095019
1229	F	Exercise	2.75	6873	0.38848311139503
1230	F	Exercise	2.75	6886	0.410601622754322
1231	F	Exercise	2.75	6932	0.423920566115941
1232	F	Exercise	2.75	7090	0.365286297091879
1233	F	Exercise	2.75	7424	0.387995264614177
1234	F	Exercise	2.75	8016	0.388967685777434
1235	F	Exercise	2.75	8158	0.343129577083072
1236	F	Exercise	2.75	8346	0.449147433612624
1237	F	Exercise	2.75	8388	0.379426642523229
1238	F	Exercise	2.75	8874	0.403501639700163
1239	F	Exercise	2.75	8989	0.356209961467244
1240	F	Exercise	2.75	9027	0.424667467591195
1241	F	Exercise	2.75	9371	0.42050303032941
1242	F	Exercise	2.75	9503	0.477439829365141
1243	F	Exercise	2.75	10043	0.370028061995071
1244	F	Exercise	2.75	10281	0.558212273319636
1245	F	Exercise	2.75	10701	0.369943592306102
1246	F	Exercise	2.75	10795	0.382223342099047
1247	F	Exercise	2.75	11168	0.424585317275792
1248	F	Exercise	2.75	11188	0.54752528053857
1249	F	Exercise	2.75	11241	0.394790351959003
1250	F	Exercise	2.75	11362	0.413740693809126
1251	F	Exercise	2.75	11466	0.432362509124455
1252	F	Exercise	2.75	11853	0.374310718369754
1253	F	Exercise	2.75	12617	0.38284456406481
1254	F	Exercise	2.75	13698	0.366066183728371
1255	F	Exercise	2.75	13965	0.362725402095598
1256	F	Exercise	2.75	14282	0.403370667913946
1257	F	Exercise	2.75	14481	0.430014366990795
1258	F	Exercise	2.75	14620	0.384117515900202
1259	F	Exercise	2.75	14751	0.372173084609032
1260	F	Exercise	2.75	14907	0.442414080300715
1261	F	Exercise	2.75	14916	0.380446933940438
1262	F	Exercise	2.75	14918	0.430241472586676
1263	F	Exercise	2.75	15066	0.391590085386126
1264	F	Exercise	2.75	15283	0.385837180105113
1265	F	Exercise	2.75	15506	0.4366615788978
1266	F	Exercise	2.75	16000	0.43723079403654
1267	F	Exercise	2.75	16344	0.383271749777651
1268	F	Exercise	2.75	16874	0.378582708499152
1269	F	Exercise	2.75	17462	0.428595073781029
1270	F	Exercise	2.75	17624	0.393473768357864
1271	F	Exercise	2.75	18708	0.338325333443908
1272	F	Exercise	2.75	18716	0.378406815452199
1273	F	Exercise	2.75	19002	0.362305589508483
1274	F	Exercise	2.75	19628	0.463887794247384
1275	F	Exercise	2.75	19746	0.443836432389578
1276	F	Exercise	2.75	19799	0.520752521612893
1277	F	Exercise	2.75	19830	0.426332774159437
1278	F	Exercise	2.75	19952	0.384109338071496
1279	F	Exercise	2.75	19977	0.424623043059067
1280	F	Exercise	2.75	20024	0.339623153114302
1281	F	Exercise	2.75	20097	0.439394821281669
1282	F	Exercise	2.75	20195	0.411011372118181
1283	F	Exercise	2.75	20367	0.421093750595087
1284	F	Exercise	2.75	20473	0.41756332165415
1285	F	Exercise	2.75	20512	0.411703572504445
1286	F	Exercise	2.75	21174	0.47067920392046
1287	F	Exercise	2.75	21190	0.482890533360875
1288	F	Exercise	2.75	21221	0.398558371490763
1289	F	Exercise	2.75	21670	0.362117602322557
1290	F	Exercise	2.75	21765	0.49174284191901
1291	F	Exercise	2.75	21975	0.391545001856167
1292	F	Exercise	2.75	22010	0.318213000694354
1293	F	Exercise	2.75	22332	0.360141963737866
1294	F	Exercise	2.75	22443	0.342035398090569
1295	F	Exercise	2.75	22559	0.382507878838876
1296	F	Exercise	2.75	22565	0.406346636608225
1297	F	Exercise	2.75	22642	0.351618216275866
1298	F	Exercise	2.75	22662	0.405536851575481
1299	F	Exercise	2.75	22906	0.465970240636338
1300	F	Exercise	2.75	23957	0.413196902784895
1301	F	Exercise	3.25	31	0.442776140292556
1302	F	Exercise	3.25	113	0.576534012113026
1303	F	Exercise	3.25	378	0.529675319863847
1304	F	Exercise	3.25	469	0.563853605656349
1305	F	Exercise	3.25	500	0.458166535532896
1306	F	Exercise	3.25	1012	0.453502940079175
1307	F	Exercise	3.25	1295	0.451380478661365
1308	F	Exercise	3.25	1885	0.475631996452309
1309	F	Exercise	3.25	2050	0.509963274910842
1310	F	Exercise	3.25	2106	0.533448726111618
1311	F	Exercise	3.25	2178	0.494198194224941
1312	F	Exercise	3.25	2472	0.571494968455091
1313	F	Exercise	3.25	2512	0.5175486833807
1314	F	Exercise	3.25	3101	0.527197421723018
1315	F	Exercise	3.25	3930	0.502422730118702
1316	F	Exercise	3.25	4562	0.438108060550004
1317	F	Exercise	3.25	4917	0.523761896595897
1318	F	Exercise	3.25	4984	0.558179644186796
1319	F	Exercise	3.25	5224	0.605956983472459
1320	F	Exercise	3.25	5231	0.578087145159004
1321	F	Exercise	3.25	5488	0.537451533030527
1322	F	Exercise	3.25	5518	0.516709736749878
1323	F	Exercise	3.25	5852	0.589544994826745
1324	F	Exercise	3.25	5899	0.447648877715402
1325	F	Exercise	3.25	6273	0.585204590097373
1326	F	Exercise	3.25	6543	0.609296351878883
1327	F	Exercise	3.25	6623	0.514545618558842
1328	F	Exercise	3.25	6789	0.514288492034784
1329	F	Exercise	3.25	6873	0.522305855433387
1330	F	Exercise	3.25	6886	0.52180659349303
1331	F	Exercise	3.25	6932	0.503075587433399
1332	F	Exercise	3.25	7090	0.428583057970178
1333	F	Exercise	3.25	7424	0.506028345045356
1334	F	Exercise	3.25	8016	0.488968307075209
1335	F	Exercise	3.25	8158	0.42841522402187
1336	F	Exercise	3.25	8346	0.521867836028158
1337	F	Exercise	3.25	8388	0.472190759538182
1338	F	Exercise	3.25	8874	0.484682783289915
1339	F	Exercise	3.25	8989	0.444896865553248
1340	F	Exercise	3.25	9027	0.520162012179365
1341	F	Exercise	3.25	9371	0.550128784415894
1342	F	Exercise	3.25	9503	0.622346841268535
1343	F	Exercise	3.25	10043	0.444862816311623
1344	F	Exercise	3.25	10281	0.707833245374143
1345	F	Exercise	3.25	10701	0.440751643247961
1346	F	Exercise	3.25	10795	0.486229052575168
1347	F	Exercise	3.25	11168	0.534232360146765
1348	F	Exercise	3.25	11188	0.703747182190811
1349	F	Exercise	3.25	11241	0.456123869196053
1350	F	Exercise	3.25	11362	0.502465628443983
1351	F	Exercise	3.25	11466	0.483659293150885
1352	F	Exercise	3.25	11853	0.459007456080099
1353	F	Exercise	3.25	12617	0.466235199642892
1354	F	Exercise	3.25	13698	0.469818381205212
1355	F	Exercise	3.25	13965	0.452957014774352
1356	F	Exercise	3.25	14282	0.488895207650382
1357	F	Exercise	3.25	14481	0.529829991761676
1358	F	Exercise	3.25	14620	0.486517708784748
1359	F	Exercise	3.25	14751	0.490025290899415
1360	F	Exercise	3.25	14907	0.518754814832415
1361	F	Exercise	3.25	14916	0.496627948616225
1362	F	Exercise	3.25	14918	0.555595541183731
1363	F	Exercise	3.25	15066	0.444774228509115
1364	F	Exercise	3.25	15283	0.481547501116926
1365	F	Exercise	3.25	15506	0.528807473024406
1366	F	Exercise	3.25	16000	0.531776117227613
1367	F	Exercise	3.25	16344	0.452265788300742
1368	F	Exercise	3.25	16874	0.453792550911226
1369	F	Exercise	3.25	17462	0.517677376718655
1370	F	Exercise	3.25	17624	0.481385790871876
1371	F	Exercise	3.25	18708	0.415363532604468
1372	F	Exercise	3.25	18716	0.500319618338608
1373	F	Exercise	3.25	19002	0.445103622039029
1374	F	Exercise	3.25	19628	0.552792108949815
1375	F	Exercise	3.25	19746	0.535016163264069
1376	F	Exercise	3.25	19799	0.623958615537294
1377	F	Exercise	3.25	19830	0.539261747251986
1378	F	Exercise	3.25	19952	0.449024119438747
1379	F	Exercise	3.25	19977	0.528403809851862
1380	F	Exercise	3.25	20024	0.401535630243803
1381	F	Exercise	3.25	20097	0.561031651544389
1382	F	Exercise	3.25	20195	0.48004757706892
1383	F	Exercise	3.25	20367	0.526775977280684
1384	F	Exercise	3.25	20473	0.528152717820018
1385	F	Exercise	3.25	20512	0.515447477494516
1386	F	Exercise	3.25	21174	0.58460819104412
1387	F	Exercise	3.25	21190	0.572339016379973
1388	F	Exercise	3.25	21221	0.480416451699671
1389	F	Exercise	3.25	21670	0.457074695869264
1390	F	Exercise	3.25	21765	0.592715139923695
1391	F	Exercise	3.25	21975	0.515401722692687
1392	F	Exercise	3.25	22010	0.400043322259652
1393	F	Exercise	3.25	22332	0.456373216710043
1394	F	Exercise	3.25	22443	0.432927330041066
1395	F	Exercise	3.25	22559	0.482414692850232
1396	F	Exercise	3.25	22565	0.496192835470638
1397	F	Exercise	3.25	22642	0.415029915138302
1398	F	Exercise	3.25	22662	0.500950216027374
1399	F	Exercise	3.25	22906	0.559155882764908
1400	F	Exercise	3.25	23957	0.519316544437336
1401	M	Control	0.25	31	0.853257036522121
1402	M	Control	0.25	113	0.908106776962916
1403	M	Control	0.25	378	0.804780462427864
1404	M	Control	0.25	469	1.01368438144758
1405	M	Control	0.25	500	0.927366521785498
1406	M	Control	0.25	1012	0.849039603539611
1407	M	Control	0.25	1295	0.998989997406071
1408	M	Control	0.25	1885	0.835712497838946
1409	M	Control	0.25	2050	0.983840140958582
1410	M	Control	0.25	2106	1.02914758608889
1411	M	Control	0.25	2178	0.827376569332639
1412	M	Control	0.25	2472	0.746955473410037
1413	M	Control	0.25	2512	0.941016502692591
1414	M	Control	0.25	3101	0.745520961615088
1415	M	Control	0.25	3930	0.821983565616272
1416	M	Control	0.25	4562	0.910792972931641
1417	M	Control	0.25	4917	0.847748362122191
1418	M	Control	0.25	4984	0.762509984405056
1419	M	Control	0.25	5224	0.866766123655277
1420	M	Control	0.25	5231	0.750340671383033
1421	M	Control	0.25	5488	0.82664935986063
1422	M	Control	0.25	5518	0.974187025784969
1423	M	Control	0.25	5852	1.00953280837468
1424	M	Control	0.25	5899	0.944540568665221
1425	M	Control	0.25	6273	0.818775283127531
1426	M	Control	0.25	6543	0.90687876730812
1427	M	Control	0.25	6623	0.937333439376618
1428	M	Control	0.25	6789	0.943581368574099
1429	M	Control	0.25	6873	0.820353419922612
1430	M	Control	0.25	6886	0.97070426674266
1431	M	Control	0.25	6932	0.810343406299614
1432	M	Control	0.25	7090	1.0028751285007
1433	M	Control	0.25	7424	0.847034435815606
1434	M	Control	0.25	8016	0.710827806865975
1435	M	Control	0.25	8158	0.953025038273387
1436	M	Control	0.25	8346	0.931918000455514
1437	M	Control	0.25	8388	0.944920950522222
1438	M	Control	0.25	8874	0.781898220194048
1439	M	Control	0.25	8989	1.01406532063483
1440	M	Control	0.25	9027	0.868124581216318
1441	M	Control	0.25	9371	0.967202019858152
1442	M	Control	0.25	9503	0.834774210441537
1443	M	Control	0.25	10043	0.914604946404607
1444	M	Control	0.25	10281	0.795641064434168
1445	M	Control	0.25	10701	0.973485242841502
1446	M	Control	0.25	10795	0.690551121838914
1447	M	Control	0.25	11168	0.926692183908409
1448	M	Control	0.25	11188	0.919927203400089
1449	M	Control	0.25	11241	0.854779005857755
1450	M	Control	0.25	11362	1.17042482239525
1451	M	Control	0.25	11466	0.84808573029223
1452	M	Control	0.25	11853	0.820212938608693
1453	M	Control	0.25	12617	0.918109070182941
1454	M	Control	0.25	13698	0.977193967725258
1455	M	Control	0.25	13965	0.821333525691027
1456	M	Control	0.25	14282	0.971116046136363
1457	M	Control	0.25	14481	0.886687905975737
1458	M	Control	0.25	14620	0.970346810465731
1459	M	Control	0.25	14751	0.88489198058899
1460	M	Control	0.25	14907	0.739270948209281
1461	M	Control	0.25	14916	1.03663735156145
1462	M	Control	0.25	14918	0.874586972803296
1463	M	Control	0.25	15066	0.808302608672677
1464	M	Control	0.25	15283	0.843201321573175
1465	M	Control	0.25	15506	0.933024783664542
1466	M	Control	0.25	16000	0.850694020692951
1467	M	Control	0.25	16344	0.916429956389905
1468	M	Control	0.25	16874	0.866665914603406
1469	M	Control	0.25	17462	0.866926640573655
1470	M	Control	0.25	17624	0.851443857183694
1471	M	Control	0.25	18708	0.858524847028801
1472	M	Control	0.25	18716	0.890286376210761
1473	M	Control	0.25	19002	0.911552595996659
1474	M	Control	0.25	19628	0.960158908936479
1475	M	Control	0.25	19746	0.904075369142875
1476	M	Control	0.25	19799	0.977194495743487
1477	M	Control	0.25	19830	0.894341928215227
1478	M	Control	0.25	19952	0.889338615044647
1479	M	Control	0.25	19977	0.77252366208382
1480	M	Control	0.25	20024	0.907065104477375
1481	M	Control	0.25	20097	0.787884175789204
1482	M	Control	0.25	20195	0.828687192894061
1483	M	Control	0.25	20367	0.870160531035213
1484	M	Control	0.25	20473	0.954950071101576
1485	M	Control	0.25	20512	0.836252933472592
1486	M	Control	0.25	21174	0.878170371960668
1487	M	Control	0.25	21190	0.998856379613632
1488	M	Control	0.25	21221	0.7820688655535
1489	M	Control	0.25	21670	0.927064214093173
1490	M	Control	0.25	21765	0.91274303355196
1491	M	Control	0.25	21975	0.910202694841723
1492	M	Control	0.25	22010	0.955628255674963
1493	M	Control	0.25	22332	0.92174214624292
1494	M	Control	0.25	22443	0.981427669660446
1495	M	Control	0.25	22559	0.953862918696647
1496	M	Control	0.25	22565	0.961467940321996
1497	M	Control	0.25	22642	0.86555712850022
1498	M	Control	0.25	22662	0.768426887760423
1499	M	Control	0.25	22906	0.767926033384539
1500	M	Control	0.25	23957	1.02648225234813
1501	M	Control	0.75	31	0.526650322660692
1502	M	Control	0.75	113	0.682246707158718
1503	M	Control	0.75	378	0.606018605210283
1504	M	Control	0.75	469	0.511136649749767
1505	M	Control	0.75	500	0.561123891869216
1506	M	Control	0.75	1012	0.54718339665275
1507	M	Control	0.75	1295	0.641853947811161
1508	M	Control	0.75	1885	0.514234395867137
1509	M	Control	0.75	2050	0.549739939037929
1510	M	Control	0.75	2106	0.629227202464705
1511	M	Control	0.75	2178	0.540735483082565
1512	M	Control	0.75	2472	0.477068227505894
1513	M	Control	0.75	2512	0.621541827099884
1514	M	Control	0.75	3101	0.49914969947979
1515	M	Control	0.75	3930	0.5496097663453
1516	M	Control	0.75	4562	0.556587193996755
1517	M	Control	0.75	4917	0.483716788613438
1518	M	Control	0.75	4984	0.521962404974641
1519	M	Control	0.75	5224	0.55523144695816
1520	M	Control	0.75	5231	0.461999501143563
1521	M	Control	0.75	5488	0.506757188559832
1522	M	Control	0.75	5518	0.612704636230318
1523	M	Control	0.75	5852	0.710802016444237
1524	M	Control	0.75	5899	0.576399015879873
1525	M	Control	0.75	6273	0.586275951727044
1526	M	Control	0.75	6543	0.555389719814261
1527	M	Control	0.75	6623	0.543648457388844
1528	M	Control	0.75	6789	0.630418799447502
1529	M	Control	0.75	6873	0.434619350572329
1530	M	Control	0.75	6886	0.609673565926686
1531	M	Control	0.75	6932	0.485604756888908
1532	M	Control	0.75	7090	0.603422696907004
1533	M	Control	0.75	7424	0.549111099099313
1534	M	Control	0.75	8016	0.498874193064659
1535	M	Control	0.75	8158	0.597485005362441
1536	M	Control	0.75	8346	0.613455676878336
1537	M	Control	0.75	8388	0.545796884793202
1538	M	Control	0.75	8874	0.487580397532932
1539	M	Control	0.75	8989	0.605734388091876
1540	M	Control	0.75	9027	0.538191974548069
1541	M	Control	0.75	9371	0.589534676074948
1542	M	Control	0.75	9503	0.617032770711906
1543	M	Control	0.75	10043	0.61027540099662
1544	M	Control	0.75	10281	0.603865571373122
1545	M	Control	0.75	10701	0.542546160562438
1546	M	Control	0.75	10795	0.500360448537814
1547	M	Control	0.75	11168	0.603612139973876
1548	M	Control	0.75	11188	0.571708133394282
1549	M	Control	0.75	11241	0.503067291914746
1550	M	Control	0.75	11362	0.825519792023093
1551	M	Control	0.75	11466	0.584096351056777
1552	M	Control	0.75	11853	0.490503933232383
1553	M	Control	0.75	12617	0.616421169958082
1554	M	Control	0.75	13698	0.627700250215659
1555	M	Control	0.75	13965	0.526457728954554
1556	M	Control	0.75	14282	0.517800258536357
1557	M	Control	0.75	14481	0.515080741343905
1558	M	Control	0.75	14620	0.717641465679489
1559	M	Control	0.75	14751	0.571509918570684
1560	M	Control	0.75	14907	0.544904437157008
1561	M	Control	0.75	14916	0.650311330208569
1562	M	Control	0.75	14918	0.482674529196751
1563	M	Control	0.75	15066	0.585765193888696
1564	M	Control	0.75	15283	0.528970698568589
1565	M	Control	0.75	15506	0.563708321803602
1566	M	Control	0.75	16000	0.525816996520255
1567	M	Control	0.75	16344	0.629474306812104
1568	M	Control	0.75	16874	0.548528100254471
1569	M	Control	0.75	17462	0.567720926260497
1570	M	Control	0.75	17624	0.571350753897953
1571	M	Control	0.75	18708	0.585633646730343
1572	M	Control	0.75	18716	0.563257264957743
1573	M	Control	0.75	19002	0.610458391309374
1574	M	Control	0.75	19628	0.515532010265531
1575	M	Control	0.75	19746	0.475142878543328
1576	M	Control	0.75	19799	0.610610712213279
1577	M	Control	0.75	19830	0.593409479572344
1578	M	Control	0.75	19952	0.597707019525798
1579	M	Control	0.75	19977	0.506735732913791
1580	M	Control	0.75	20024	0.583138571021568
1581	M	Control	0.75	20097	0.528875612065855
1582	M	Control	0.75	20195	0.497190277527391
1583	M	Control	0.75	20367	0.629961601218036
1584	M	Control	0.75	20473	0.579122915594637
1585	M	Control	0.75	20512	0.522355952009538
1586	M	Control	0.75	21174	0.572586319703997
1587	M	Control	0.75	21190	0.588592378322128
1588	M	Control	0.75	21221	0.551306922262732
1589	M	Control	0.75	21670	0.666619867291671
1590	M	Control	0.75	21765	0.601033635183842
1591	M	Control	0.75	21975	0.64475348986204
1592	M	Control	0.75	22010	0.601182106983449
1593	M	Control	0.75	22332	0.64744577404167
1594	M	Control	0.75	22443	0.706639153887499
1595	M	Control	0.75	22559	0.648745014051459
1596	M	Control	0.75	22565	0.636909131027813
1597	M	Control	0.75	22642	0.568660064897328
1598	M	Control	0.75	22662	0.470047244761055
1599	M	Control	0.75	22906	0.555606914821805
1600	M	Control	0.75	23957	0.678802973960656
1601	M	Control	1.25	31	0.44872465619832
1602	M	Control	1.25	113	0.572604616312798
1603	M	Control	1.25	378	0.536268060655448
1604	M	Control	1.25	469	0.418944616057649
1605	M	Control	1.25	500	0.473325823686691
1606	M	Control	1.25	1012	0.490907272641791
1607	M	Control	1.25	1295	0.506943069803396
1608	M	Control	1.25	1885	0.447862848041671
1609	M	Control	1.25	2050	0.456961566670577
1610	M	Control	1.25	2106	0.521300846252584
1611	M	Control	1.25	2178	0.467392921961315
1612	M	Control	1.25	2472	0.419345880558828
1613	M	Control	1.25	2512	0.491038622349744
1614	M	Control	1.25	3101	0.44117617218786
1615	M	Control	1.25	3930	0.474165906598216
1616	M	Control	1.25	4562	0.495005544959577
1617	M	Control	1.25	4917	0.417851386746696
1618	M	Control	1.25	4984	0.493861403543638
1619	M	Control	1.25	5224	0.476601021003147
1620	M	Control	1.25	5231	0.444455734691527
1621	M	Control	1.25	5488	0.45078803523841
1622	M	Control	1.25	5518	0.524819939127491
1623	M	Control	1.25	5852	0.58336559453787
1624	M	Control	1.25	5899	0.486583120898955
1625	M	Control	1.25	6273	0.514308430990074
1626	M	Control	1.25	6543	0.497646500735691
1627	M	Control	1.25	6623	0.491128030923399
1628	M	Control	1.25	6789	0.534218423870564
1629	M	Control	1.25	6873	0.377746176380824
1630	M	Control	1.25	6886	0.516878897160894
1631	M	Control	1.25	6932	0.457715210316291
1632	M	Control	1.25	7090	0.518254255466546
1633	M	Control	1.25	7424	0.508061136328602
1634	M	Control	1.25	8016	0.467591774665821
1635	M	Control	1.25	8158	0.497501985083573
1636	M	Control	1.25	8346	0.530779452420542
1637	M	Control	1.25	8388	0.476871435774663
1638	M	Control	1.25	8874	0.438431549156265
1639	M	Control	1.25	8989	0.518126513909336
1640	M	Control	1.25	9027	0.47499772284773
1641	M	Control	1.25	9371	0.483248565013079
1642	M	Control	1.25	9503	0.53138628806071
1643	M	Control	1.25	10043	0.51845295477664
1644	M	Control	1.25	10281	0.525351718070257
1645	M	Control	1.25	10701	0.487180462611634
1646	M	Control	1.25	10795	0.452963219079664
1647	M	Control	1.25	11168	0.498531135260985
1648	M	Control	1.25	11188	0.497761553331564
1649	M	Control	1.25	11241	0.418316054956532
1650	M	Control	1.25	11362	0.639338221713935
1651	M	Control	1.25	11466	0.48826604229929
1652	M	Control	1.25	11853	0.438512144960994
1653	M	Control	1.25	12617	0.502954700970273
1654	M	Control	1.25	13698	0.528998161331598
1655	M	Control	1.25	13965	0.439396429020389
1656	M	Control	1.25	14282	0.43652685482929
1657	M	Control	1.25	14481	0.45241241627982
1658	M	Control	1.25	14620	0.577299307184873
1659	M	Control	1.25	14751	0.482745458070635
1660	M	Control	1.25	14907	0.505444956553518
1661	M	Control	1.25	14916	0.543738958503854
1662	M	Control	1.25	14918	0.400224928023884
1663	M	Control	1.25	15066	0.488740255329923
1664	M	Control	1.25	15283	0.444014636716472
1665	M	Control	1.25	15506	0.47444815709005
1666	M	Control	1.25	16000	0.46334720102993
1667	M	Control	1.25	16344	0.547773807606816
1668	M	Control	1.25	16874	0.474339762512992
1669	M	Control	1.25	17462	0.47303760584304
1670	M	Control	1.25	17624	0.472789948974013
1671	M	Control	1.25	18708	0.492932000686232
1672	M	Control	1.25	18716	0.457559399401781
1673	M	Control	1.25	19002	0.475532532076138
1674	M	Control	1.25	19628	0.421312290853236
1675	M	Control	1.25	19746	0.420188789137228
1676	M	Control	1.25	19799	0.519114711681783
1677	M	Control	1.25	19830	0.504465037240259
1678	M	Control	1.25	19952	0.500331233850722
1679	M	Control	1.25	19977	0.447033739007804
1680	M	Control	1.25	20024	0.49522888546178
1681	M	Control	1.25	20097	0.454647458681233
1682	M	Control	1.25	20195	0.43149781187762
1683	M	Control	1.25	20367	0.519366001345691
1684	M	Control	1.25	20473	0.460632096975612
1685	M	Control	1.25	20512	0.461684334404334
1686	M	Control	1.25	21174	0.484583436545393
1687	M	Control	1.25	21190	0.462112574685536
1688	M	Control	1.25	21221	0.500972187767471
1689	M	Control	1.25	21670	0.546115889657224
1690	M	Control	1.25	21765	0.51284970355846
1691	M	Control	1.25	21975	0.546508756983453
1692	M	Control	1.25	22010	0.481334511524298
1693	M	Control	1.25	22332	0.563738887741543
1694	M	Control	1.25	22443	0.577198282629643
1695	M	Control	1.25	22559	0.551344229642395
1696	M	Control	1.25	22565	0.534875752907557
1697	M	Control	1.25	22642	0.49279174964797
1698	M	Control	1.25	22662	0.406825890599449
1699	M	Control	1.25	22906	0.481858210388628
1700	M	Control	1.25	23957	0.535116186509485
1701	M	Control	1.75	31	0.349139558614365
1702	M	Control	1.75	113	0.448197124705329
1703	M	Control	1.75	378	0.450888849225932
1704	M	Control	1.75	469	0.320955478143004
1705	M	Control	1.75	500	0.375433584428189
1706	M	Control	1.75	1012	0.425483265945262
1707	M	Control	1.75	1295	0.361608943132231
1708	M	Control	1.75	1885	0.367985572227006
1709	M	Control	1.75	2050	0.354993961310761
1710	M	Control	1.75	2106	0.389546748622186
1711	M	Control	1.75	2178	0.376732908858294
1712	M	Control	1.75	2472	0.342494840710784
1713	M	Control	1.75	2512	0.356559419839399
1714	M	Control	1.75	3101	0.362878197735695
1715	M	Control	1.75	3930	0.384062421109518
1716	M	Control	1.75	4562	0.428168395365931
1717	M	Control	1.75	4917	0.333573329711603
1718	M	Control	1.75	4984	0.440947330020657
1719	M	Control	1.75	5224	0.386012954509986
1720	M	Control	1.75	5231	0.416164358533398
1721	M	Control	1.75	5488	0.375974501568068
1722	M	Control	1.75	5518	0.414318451557085
1723	M	Control	1.75	5852	0.441332652625901
1724	M	Control	1.75	5899	0.371788493872272
1725	M	Control	1.75	6273	0.42478081656268
1726	M	Control	1.75	6543	0.408599683021481
1727	M	Control	1.75	6623	0.419564172320842
1728	M	Control	1.75	6789	0.421871247194303
1729	M	Control	1.75	6873	0.313416391986442
1730	M	Control	1.75	6886	0.404162436108639
1731	M	Control	1.75	6932	0.398650082004862
1732	M	Control	1.75	7090	0.413760367043715
1733	M	Control	1.75	7424	0.44346494669457
1734	M	Control	1.75	8016	0.414734390292045
1735	M	Control	1.75	8158	0.383554701923158
1736	M	Control	1.75	8346	0.426771282961647
1737	M	Control	1.75	8388	0.409931246541836
1738	M	Control	1.75	8874	0.382650352253884
1739	M	Control	1.75	8989	0.40299396602603
1740	M	Control	1.75	9027	0.397126466252484
1741	M	Control	1.75	9371	0.371122957496925
1742	M	Control	1.75	9503	0.424202040746863
1743	M	Control	1.75	10043	0.411080684014199
1744	M	Control	1.75	10281	0.439766654062641
1745	M	Control	1.75	10701	0.422564541194006
1746	M	Control	1.75	10795	0.392046644399037
1747	M	Control	1.75	11168	0.397951796460045
1748	M	Control	1.75	11188	0.419548722259179
1749	M	Control	1.75	11241	0.327335463829537
1750	M	Control	1.75	11362	0.449185499613017
1751	M	Control	1.75	11466	0.375509669013473
1752	M	Control	1.75	11853	0.357092742233584
1753	M	Control	1.75	12617	0.380787213378479
1754	M	Control	1.75	13698	0.400471200638144
1755	M	Control	1.75	13965	0.342232387818787
1756	M	Control	1.75	14282	0.357532518042446
1757	M	Control	1.75	14481	0.367936690537947
1758	M	Control	1.75	14620	0.433130781122134
1759	M	Control	1.75	14751	0.377364444576323
1760	M	Control	1.75	14907	0.444369966336067
1761	M	Control	1.75	14916	0.417831673363815
1762	M	Control	1.75	14918	0.306739264470064
1763	M	Control	1.75	15066	0.386088280602685
1764	M	Control	1.75	15283	0.34612953993828
1765	M	Control	1.75	15506	0.371579493193137
1766	M	Control	1.75	16000	0.380157883427084
1767	M	Control	1.75	16344	0.439663605733149
1768	M	Control	1.75	16874	0.375642442832504
1769	M	Control	1.75	17462	0.362321480532546
1770	M	Control	1.75	17624	0.362733574003398
1771	M	Control	1.75	18708	0.39106823513903
1772	M	Control	1.75	18716	0.332523669073575
1773	M	Control	1.75	19002	0.336575884152676
1774	M	Control	1.75	19628	0.326315585376583
1775	M	Control	1.75	19746	0.349508567011511
1776	M	Control	1.75	19799	0.415750786167834
1777	M	Control	1.75	19830	0.39438180398935
1778	M	Control	1.75	19952	0.390148761737291
1779	M	Control	1.75	19977	0.362428344346744
1780	M	Control	1.75	20024	0.391398279560629
1781	M	Control	1.75	20097	0.370530375762615
1782	M	Control	1.75	20195	0.343047526590113
1783	M	Control	1.75	20367	0.406501929755463
1784	M	Control	1.75	20473	0.338039430181134
1785	M	Control	1.75	20512	0.393732653452594
1786	M	Control	1.75	21174	0.368664880849406
1787	M	Control	1.75	21190	0.331826539554099
1788	M	Control	1.75	21221	0.43182079977608
1789	M	Control	1.75	21670	0.414176599543237
1790	M	Control	1.75	21765	0.405428157350134
1791	M	Control	1.75	21975	0.434613023526877
1792	M	Control	1.75	22010	0.358234851765737
1793	M	Control	1.75	22332	0.461400348347875
1794	M	Control	1.75	22443	0.443716839666186
1795	M	Control	1.75	22559	0.433140041024258
1796	M	Control	1.75	22565	0.406527360441532
1797	M	Control	1.75	22642	0.395183471337334
1798	M	Control	1.75	22662	0.326358143453988
1799	M	Control	1.75	22906	0.398342630229176
1800	M	Control	1.75	23957	0.376593180710643
1801	M	Control	2.25	31	0.306552332643178
1802	M	Control	2.25	113	0.360625983727238
1803	M	Control	2.25	378	0.388938993046503
1804	M	Control	2.25	469	0.229455210717037
1805	M	Control	2.25	500	0.294946719943399
1806	M	Control	2.25	1012	0.357091430128558
1807	M	Control	2.25	1295	0.256554709443842
1808	M	Control	2.25	1885	0.344445373018102
1809	M	Control	2.25	2050	0.302855073688271
1810	M	Control	2.25	2106	0.315217821716695
1811	M	Control	2.25	2178	0.309935250615817
1812	M	Control	2.25	2472	0.308753782802023
1813	M	Control	2.25	2512	0.259176121376374
1814	M	Control	2.25	3101	0.330582749450617
1815	M	Control	2.25	3930	0.325252085890989
1816	M	Control	2.25	4562	0.368390169183837
1817	M	Control	2.25	4917	0.300105883517992
1818	M	Control	2.25	4984	0.442648110377021
1819	M	Control	2.25	5224	0.333190754609717
1820	M	Control	2.25	5231	0.413739407233341
1821	M	Control	2.25	5488	0.322199510446663
1822	M	Control	2.25	5518	0.357131882106378
1823	M	Control	2.25	5852	0.375827708139287
1824	M	Control	2.25	5899	0.294512705439424
1825	M	Control	2.25	6273	0.370016964156527
1826	M	Control	2.25	6543	0.375504918761912
1827	M	Control	2.25	6623	0.385089844701001
1828	M	Control	2.25	6789	0.358125840857405
1829	M	Control	2.25	6873	0.251295919405236
1830	M	Control	2.25	6886	0.370395763517607
1831	M	Control	2.25	6932	0.39080870306943
1832	M	Control	2.25	7090	0.323802755111332
1833	M	Control	2.25	7424	0.383827710041968
1834	M	Control	2.25	8016	0.378170608989814
1835	M	Control	2.25	8158	0.299675421461543
1836	M	Control	2.25	8346	0.340556859678196
1837	M	Control	2.25	8388	0.364386430542595
1838	M	Control	2.25	8874	0.325394070195977
1839	M	Control	2.25	8989	0.333777909939337
1840	M	Control	2.25	9027	0.313609918203858
1841	M	Control	2.25	9371	0.325474647431925
1842	M	Control	2.25	9503	0.372401281294334
1843	M	Control	2.25	10043	0.333195297790263
1844	M	Control	2.25	10281	0.369266934432949
1845	M	Control	2.25	10701	0.33761474030086
1846	M	Control	2.25	10795	0.35385622135912
1847	M	Control	2.25	11168	0.289523757950816
1848	M	Control	2.25	11188	0.348446384946138
1849	M	Control	2.25	11241	0.28383598055902
1850	M	Control	2.25	11362	0.320550421397232
1851	M	Control	2.25	11466	0.310802378352258
1852	M	Control	2.25	11853	0.319076736432005
1853	M	Control	2.25	12617	0.270345979137928
1854	M	Control	2.25	13698	0.369004936777141
1855	M	Control	2.25	13965	0.260427243320459
1856	M	Control	2.25	14282	0.288451023362879
1857	M	Control	2.25	14481	0.311617746325786
1858	M	Control	2.25	14620	0.334964909163443
1859	M	Control	2.25	14751	0.36086261849443
1860	M	Control	2.25	14907	0.415514340321142
1861	M	Control	2.25	14916	0.362658870966863
1862	M	Control	2.25	14918	0.23059283146171
1863	M	Control	2.25	15066	0.306077604613565
1864	M	Control	2.25	15283	0.320155356673805
1865	M	Control	2.25	15506	0.269808045581901
1866	M	Control	2.25	16000	0.322509097321588
1867	M	Control	2.25	16344	0.380012483872113
1868	M	Control	2.25	16874	0.340975147258831
1869	M	Control	2.25	17462	0.298987651019743
1870	M	Control	2.25	17624	0.274137777198253
1871	M	Control	2.25	18708	0.312871954597919
1872	M	Control	2.25	18716	0.272732534613631
1873	M	Control	2.25	19002	0.235843310158936
1874	M	Control	2.25	19628	0.253998228167957
1875	M	Control	2.25	19746	0.330604958666805
1876	M	Control	2.25	19799	0.364539104135211
1877	M	Control	2.25	19830	0.339793999701683
1878	M	Control	2.25	19952	0.297008311816706
1879	M	Control	2.25	19977	0.34031215750312
1880	M	Control	2.25	20024	0.295803743921487
1881	M	Control	2.25	20097	0.292860301429085
1882	M	Control	2.25	20195	0.313532649205972
1883	M	Control	2.25	20367	0.32363322380202
1884	M	Control	2.25	20473	0.248329609448203
1885	M	Control	2.25	20512	0.313976462194361
1886	M	Control	2.25	21174	0.334290470940523
1887	M	Control	2.25	21190	0.248032961083967
1888	M	Control	2.25	21221	0.409137993971805
1889	M	Control	2.25	21670	0.35271764888539
1890	M	Control	2.25	21765	0.339626849635406
1891	M	Control	2.25	21975	0.342755507000789
1892	M	Control	2.25	22010	0.277599672304338
1893	M	Control	2.25	22332	0.371929654115531
1894	M	Control	2.25	22443	0.335432044471276
1895	M	Control	2.25	22559	0.43768330679878
1896	M	Control	2.25	22565	0.363542786969582
1897	M	Control	2.25	22642	0.324630896515896
1898	M	Control	2.25	22662	0.314930993052415
1899	M	Control	2.25	22906	0.315882934365763
1900	M	Control	2.25	23957	0.281535569633773
1901	M	Control	2.75	31	0.203840923697286
1902	M	Control	2.75	113	0.252431994463989
1903	M	Control	2.75	378	0.297553908297049
1904	M	Control	2.75	469	0.193148489064356
1905	M	Control	2.75	500	0.209759325602174
1906	M	Control	2.75	1012	0.328182611433922
1907	M	Control	2.75	1295	0.191988155675706
1908	M	Control	2.75	1885	0.225479385440287
1909	M	Control	2.75	2050	0.20740141101191
1910	M	Control	2.75	2106	0.204308003968547
1911	M	Control	2.75	2178	0.223402771039242
1912	M	Control	2.75	2472	0.222263398562647
1913	M	Control	2.75	2512	0.213245886661059
1914	M	Control	2.75	3101	0.242700011038142
1915	M	Control	2.75	3930	0.236676935429749
1916	M	Control	2.75	4562	0.276715687744377
1917	M	Control	2.75	4917	0.208580390620632
1918	M	Control	2.75	4984	0.327413049012086
1919	M	Control	2.75	5224	0.24578442878936
1920	M	Control	2.75	5231	0.338376237350916
1921	M	Control	2.75	5488	0.21544076057699
1922	M	Control	2.75	5518	0.235610222318238
1923	M	Control	2.75	5852	0.210328612748997
1924	M	Control	2.75	5899	0.203996071812585
1925	M	Control	2.75	6273	0.318722744150223
1926	M	Control	2.75	6543	0.247783165295404
1927	M	Control	2.75	6623	0.277155133642044
1928	M	Control	2.75	6789	0.255542526322602
1929	M	Control	2.75	6873	0.194088576426751
1930	M	Control	2.75	6886	0.196291807486861
1931	M	Control	2.75	6932	0.274441954975336
1932	M	Control	2.75	7090	0.258056654176189
1933	M	Control	2.75	7424	0.325711813205774
1934	M	Control	2.75	8016	0.318227052437603
1935	M	Control	2.75	8158	0.202587663746414
1936	M	Control	2.75	8346	0.25765690127676
1937	M	Control	2.75	8388	0.297138292125618
1938	M	Control	2.75	8874	0.271823379883557
1939	M	Control	2.75	8989	0.251955593711967
1940	M	Control	2.75	9027	0.268261383578066
1941	M	Control	2.75	9371	0.183998170187581
1942	M	Control	2.75	9503	0.274338169783162
1943	M	Control	2.75	10043	0.242316884115929
1944	M	Control	2.75	10281	0.319450438494899
1945	M	Control	2.75	10701	0.281851192686318
1946	M	Control	2.75	10795	0.267689015694785
1947	M	Control	2.75	11168	0.291525455562327
1948	M	Control	2.75	11188	0.258426025067435
1949	M	Control	2.75	11241	0.185244856331851
1950	M	Control	2.75	11362	0.217356230310014
1951	M	Control	2.75	11466	0.213058159751852
1952	M	Control	2.75	11853	0.197636226407231
1953	M	Control	2.75	12617	0.238315092247646
1954	M	Control	2.75	13698	0.216796943261811
1955	M	Control	2.75	13965	0.220844419634202
1956	M	Control	2.75	14282	0.210970663313078
1957	M	Control	2.75	14481	0.213844884163343
1958	M	Control	2.75	14620	0.233889726488214
1959	M	Control	2.75	14751	0.181375310551894
1960	M	Control	2.75	14907	0.341602205339012
1961	M	Control	2.75	14916	0.216240018064828
1962	M	Control	2.75	14918	0.18653780308593
1963	M	Control	2.75	15066	0.232335446332373
1964	M	Control	2.75	15283	0.184958450826973
1965	M	Control	2.75	15506	0.221110354988867
1966	M	Control	2.75	16000	0.253218344346594
1967	M	Control	2.75	16344	0.265925045222978
1968	M	Control	2.75	16874	0.215407301896049
1969	M	Control	2.75	17462	0.202307821204794
1970	M	Control	2.75	17624	0.202567024184142
1971	M	Control	2.75	18708	0.243330424369863
1972	M	Control	2.75	18716	0.17033998014137
1973	M	Control	2.75	19002	0.167793078570541
1974	M	Control	2.75	19628	0.187555221773725
1975	M	Control	2.75	19746	0.204743637453989
1976	M	Control	2.75	19799	0.263212816981571
1977	M	Control	2.75	19830	0.215479064101249
1978	M	Control	2.75	19952	0.216320656176024
1979	M	Control	2.75	19977	0.229133983299628
1980	M	Control	2.75	20024	0.219759270003377
1981	M	Control	2.75	20097	0.242181008399636
1982	M	Control	2.75	20195	0.186220296972015
1983	M	Control	2.75	20367	0.234250335052639
1984	M	Control	2.75	20473	0.188126205176122
1985	M	Control	2.75	20512	0.302259965332433
1986	M	Control	2.75	21174	0.18655383825521
1987	M	Control	2.75	21190	0.181596517889685
1988	M	Control	2.75	21221	0.283105423454212
1989	M	Control	2.75	21670	0.212196262610956
1990	M	Control	2.75	21765	0.225211284983465
1991	M	Control	2.75	21975	0.280869454207921
1992	M	Control	2.75	22010	0.200016013377719
1993	M	Control	2.75	22332	0.319501980846057
1994	M	Control	2.75	22443	0.276164705262321
1995	M	Control	2.75	22559	0.221112485106815
1996	M	Control	2.75	22565	0.241465270029497
1997	M	Control	2.75	22642	0.224520035726796
1998	M	Control	2.75	22662	0.17795123265552
1999	M	Control	2.75	22906	0.275096563198287
[truncated: 601 more rows]
