# Supplementary material for: Measurements of damage and repair of binary health attributes in aging mice and humans reveal that robustness and resilience decrease with age, operate over broad timescales, and are affected differently by interventions
Source: eLife. 2022 Nov 21;11:e77632. doi: 10.7554/eLife.77632 (PMC9725749; doi:10.7554/eLife.77632)
Supplement: Figure 4—figure supplement 1—source data 1. [file elife-77632-fig4-figsupp1-data1.zip › figure4_supplement1/mouse2_damage_rate_interventions.csv]

	sex	exercise	age	.draw	lambda_d
1	F	Control	0.25	338	0.209986335704701
2	F	Control	0.25	1132	0.207921877404901
3	F	Control	0.25	1826	0.196036008022392
4	F	Control	0.25	1994	0.185501239971564
5	F	Control	0.25	2099	0.189387303433233
6	F	Control	0.25	2185	0.193865944069729
7	F	Control	0.25	2450	0.223462126963805
8	F	Control	0.25	2556	0.202621938282535
9	F	Control	0.25	2746	0.222633721786923
10	F	Control	0.25	2876	0.196000660165443
11	F	Control	0.25	3009	0.190778351160995
12	F	Control	0.25	3114	0.219727817135416
13	F	Control	0.25	3272	0.190675123660568
14	F	Control	0.25	3589	0.237807759838349
15	F	Control	0.25	3758	0.208863587106172
16	F	Control	0.25	4139	0.213692125585169
17	F	Control	0.25	4192	0.210821145034628
18	F	Control	0.25	4354	0.187731686674929
19	F	Control	0.25	4748	0.214350798193973
20	F	Control	0.25	5231	0.200139623477858
21	F	Control	0.25	5668	0.186599803944367
22	F	Control	0.25	5783	0.207003665131263
23	F	Control	0.25	5881	0.210247432866779
24	F	Control	0.25	6159	0.2131960271989
25	F	Control	0.25	6196	0.189475648017336
26	F	Control	0.25	6199	0.189928491023302
27	F	Control	0.25	6739	0.237795773503229
28	F	Control	0.25	6799	0.205144845654295
29	F	Control	0.25	6838	0.201792356669427
30	F	Control	0.25	7236	0.233462459922947
31	F	Control	0.25	7587	0.20886535714295
32	F	Control	0.25	7651	0.217999826367356
33	F	Control	0.25	7706	0.195363417312434
34	F	Control	0.25	7764	0.214315496222908
35	F	Control	0.25	7779	0.180395673689931
36	F	Control	0.25	8000	0.195173237232739
37	F	Control	0.25	8082	0.221460504686176
38	F	Control	0.25	8135	0.192496570110996
39	F	Control	0.25	8529	0.210865430431946
40	F	Control	0.25	8732	0.224474221550819
41	F	Control	0.25	8773	0.193545750469522
42	F	Control	0.25	8864	0.191621814581139
43	F	Control	0.25	8935	0.203710847726728
44	F	Control	0.25	9023	0.217521439338819
45	F	Control	0.25	9437	0.202738614075331
46	F	Control	0.25	9544	0.183598772945817
47	F	Control	0.25	9753	0.202015626531565
48	F	Control	0.25	10046	0.219971244301496
49	F	Control	0.25	10353	0.228976218100106
50	F	Control	0.25	10628	0.204213468767429
51	F	Control	0.25	11064	0.225319802173442
52	F	Control	0.25	11172	0.220784586914507
53	F	Control	0.25	11974	0.185943333145927
54	F	Control	0.25	11977	0.17525329115697
55	F	Control	0.25	12157	0.208962792391124
56	F	Control	0.25	12720	0.234932748892863
57	F	Control	0.25	12909	0.225795019661292
58	F	Control	0.25	12914	0.203451729658131
59	F	Control	0.25	12932	0.216032240190133
60	F	Control	0.25	14064	0.206895992785167
61	F	Control	0.25	14393	0.196821423925891
62	F	Control	0.25	15026	0.209951606554498
63	F	Control	0.25	15300	0.200427545678672
64	F	Control	0.25	15492	0.227359896029886
65	F	Control	0.25	15502	0.186390588348152
66	F	Control	0.25	15572	0.207299370211908
67	F	Control	0.25	15791	0.195073498772391
68	F	Control	0.25	15805	0.202599743132486
69	F	Control	0.25	15808	0.203373404486115
70	F	Control	0.25	15903	0.210572869725814
71	F	Control	0.25	15946	0.227262879671791
72	F	Control	0.25	16183	0.201376548274384
73	F	Control	0.25	16358	0.20408420531284
74	F	Control	0.25	16505	0.219167560430611
75	F	Control	0.25	16591	0.195108998466358
76	F	Control	0.25	16744	0.213901076641525
77	F	Control	0.25	16850	0.198438717075392
78	F	Control	0.25	16943	0.215279886583081
79	F	Control	0.25	16982	0.203931815319656
80	F	Control	0.25	17214	0.206244377142488
81	F	Control	0.25	17352	0.193597074867177
82	F	Control	0.25	17596	0.19495204978261
83	F	Control	0.25	17904	0.203605881171127
84	F	Control	0.25	18951	0.194279649153285
85	F	Control	0.25	19238	0.213252923331779
86	F	Control	0.25	19459	0.192402462959416
87	F	Control	0.25	19617	0.206836677856242
88	F	Control	0.25	19704	0.206773291151606
89	F	Control	0.25	19781	0.203265487081516
90	F	Control	0.25	20040	0.223095306114042
91	F	Control	0.25	20889	0.199587284778711
92	F	Control	0.25	20897	0.232084066151293
93	F	Control	0.25	20902	0.206476150474976
94	F	Control	0.25	21577	0.228090844989646
95	F	Control	0.25	22756	0.229990598846791
96	F	Control	0.25	23166	0.200952738425873
97	F	Control	0.25	23409	0.198141014103876
98	F	Control	0.25	23471	0.212581711012754
99	F	Control	0.25	23563	0.209368129289879
100	F	Control	0.25	23943	0.21171674262325
101	F	Control	0.75	338	0.281644973429929
102	F	Control	0.75	1132	0.28748251082243
103	F	Control	0.75	1826	0.267771271267021
104	F	Control	0.75	1994	0.238700418790526
105	F	Control	0.75	2099	0.256508170776197
106	F	Control	0.75	2185	0.266965743102308
107	F	Control	0.75	2450	0.274892024057512
108	F	Control	0.75	2556	0.258130213046585
109	F	Control	0.75	2746	0.281699365938888
110	F	Control	0.75	2876	0.251082311653705
111	F	Control	0.75	3009	0.247492679233487
112	F	Control	0.75	3114	0.304764315729372
113	F	Control	0.75	3272	0.247288972265477
114	F	Control	0.75	3589	0.291445479867144
115	F	Control	0.75	3758	0.264588678034358
116	F	Control	0.75	4139	0.261121953695824
117	F	Control	0.75	4192	0.273087729407744
118	F	Control	0.75	4354	0.262931763076509
119	F	Control	0.75	4748	0.275922024818222
120	F	Control	0.75	5231	0.295286939804084
121	F	Control	0.75	5668	0.250881884119027
122	F	Control	0.75	5783	0.272088455208664
123	F	Control	0.75	5881	0.280067436018346
124	F	Control	0.75	6159	0.274283746702257
125	F	Control	0.75	6196	0.2470190785223
126	F	Control	0.75	6199	0.251554738069875
127	F	Control	0.75	6739	0.285591918672922
128	F	Control	0.75	6799	0.267113977706836
129	F	Control	0.75	6838	0.26424322589276
130	F	Control	0.75	7236	0.289502421085552
131	F	Control	0.75	7587	0.295259220499308
132	F	Control	0.75	7651	0.266747965480085
133	F	Control	0.75	7706	0.268812010074528
134	F	Control	0.75	7764	0.257353669797305
135	F	Control	0.75	7779	0.252541363139127
136	F	Control	0.75	8000	0.228856165697711
137	F	Control	0.75	8082	0.270597226535602
138	F	Control	0.75	8135	0.254784386569102
139	F	Control	0.75	8529	0.261998473802777
140	F	Control	0.75	8732	0.278422896738268
141	F	Control	0.75	8773	0.253945909467078
142	F	Control	0.75	8864	0.255743861278206
143	F	Control	0.75	8935	0.259418364925422
144	F	Control	0.75	9023	0.292306654126526
145	F	Control	0.75	9437	0.28916713139256
146	F	Control	0.75	9544	0.239023773841358
147	F	Control	0.75	9753	0.250406663533767
148	F	Control	0.75	10046	0.281184257340638
149	F	Control	0.75	10353	0.275377203896047
150	F	Control	0.75	10628	0.258357948230998
151	F	Control	0.75	11064	0.280792460073353
152	F	Control	0.75	11172	0.273096976250726
153	F	Control	0.75	11974	0.259022514020314
154	F	Control	0.75	11977	0.23659242311899
155	F	Control	0.75	12157	0.257876815973157
156	F	Control	0.75	12720	0.266523716963451
157	F	Control	0.75	12909	0.276245547053443
158	F	Control	0.75	12914	0.281998940275844
159	F	Control	0.75	12932	0.278958761326605
160	F	Control	0.75	14064	0.253600340470388
161	F	Control	0.75	14393	0.240925849518028
162	F	Control	0.75	15026	0.266336812561868
163	F	Control	0.75	15300	0.258711126930064
164	F	Control	0.75	15492	0.2901800186627
165	F	Control	0.75	15502	0.24200135265841
166	F	Control	0.75	15572	0.262756527260013
167	F	Control	0.75	15791	0.244912813553438
168	F	Control	0.75	15805	0.272969883139114
169	F	Control	0.75	15808	0.246881880867415
170	F	Control	0.75	15903	0.274119303902917
171	F	Control	0.75	15946	0.271375350389369
172	F	Control	0.75	16183	0.253274266563731
173	F	Control	0.75	16358	0.265363776255408
174	F	Control	0.75	16505	0.272392285254975
175	F	Control	0.75	16591	0.258423105220868
176	F	Control	0.75	16744	0.280349784627021
177	F	Control	0.75	16850	0.271837487838171
178	F	Control	0.75	16943	0.266670959098024
179	F	Control	0.75	16982	0.273091583822923
180	F	Control	0.75	17214	0.247538128915706
181	F	Control	0.75	17352	0.255556897315085
182	F	Control	0.75	17596	0.264871313378223
183	F	Control	0.75	17904	0.266918148246486
184	F	Control	0.75	18951	0.250760369189069
185	F	Control	0.75	19238	0.279697124439871
186	F	Control	0.75	19459	0.263088340442505
187	F	Control	0.75	19617	0.266960401375246
188	F	Control	0.75	19704	0.251533459871773
189	F	Control	0.75	19781	0.26797209716533
190	F	Control	0.75	20040	0.271847449254119
191	F	Control	0.75	20889	0.275319681016793
192	F	Control	0.75	20897	0.272523025859869
193	F	Control	0.75	20902	0.284893820393185
194	F	Control	0.75	21577	0.278163955794757
195	F	Control	0.75	22756	0.276068893261516
196	F	Control	0.75	23166	0.268099608333088
197	F	Control	0.75	23409	0.274539926691
198	F	Control	0.75	23471	0.294702994557202
199	F	Control	0.75	23563	0.288089997455145
200	F	Control	0.75	23943	0.26607807095027
201	F	Control	1.25	338	0.224391954579436
202	F	Control	1.25	1132	0.225482939782015
203	F	Control	1.25	1826	0.211301094846941
204	F	Control	1.25	1994	0.19305062595776
205	F	Control	1.25	2099	0.194019943104115
206	F	Control	1.25	2185	0.202021579292818
207	F	Control	1.25	2450	0.198513441568768
208	F	Control	1.25	2556	0.210699223623179
209	F	Control	1.25	2746	0.202161358594353
210	F	Control	1.25	2876	0.204050606364098
211	F	Control	1.25	3009	0.212599814111691
212	F	Control	1.25	3114	0.217540348117134
213	F	Control	1.25	3272	0.205355601991859
214	F	Control	1.25	3589	0.216036809976381
215	F	Control	1.25	3758	0.210928148821177
216	F	Control	1.25	4139	0.210406231296629
217	F	Control	1.25	4192	0.213151747417956
218	F	Control	1.25	4354	0.205299389531157
219	F	Control	1.25	4748	0.224981408836866
220	F	Control	1.25	5231	0.220970949486927
221	F	Control	1.25	5668	0.198371429994501
222	F	Control	1.25	5783	0.210907322131397
223	F	Control	1.25	5881	0.224541739894479
224	F	Control	1.25	6159	0.217761036068264
225	F	Control	1.25	6196	0.210523998890945
226	F	Control	1.25	6199	0.202140860804843
227	F	Control	1.25	6739	0.224206561983125
228	F	Control	1.25	6799	0.204596949147228
229	F	Control	1.25	6838	0.220403859725404
230	F	Control	1.25	7236	0.229599308482648
231	F	Control	1.25	7587	0.2209380770572
232	F	Control	1.25	7651	0.204100145674142
233	F	Control	1.25	7706	0.204565938128182
234	F	Control	1.25	7764	0.195974108256889
235	F	Control	1.25	7779	0.204324689339707
236	F	Control	1.25	8000	0.198222427100377
237	F	Control	1.25	8082	0.211717084394875
238	F	Control	1.25	8135	0.199951124003313
239	F	Control	1.25	8529	0.21050493608412
240	F	Control	1.25	8732	0.229225954473152
241	F	Control	1.25	8773	0.191826052363135
242	F	Control	1.25	8864	0.196110039584696
243	F	Control	1.25	8935	0.205904681658793
244	F	Control	1.25	9023	0.222362876785331
245	F	Control	1.25	9437	0.219847425524527
246	F	Control	1.25	9544	0.179778626949108
247	F	Control	1.25	9753	0.198447602530549
248	F	Control	1.25	10046	0.216195372090576
249	F	Control	1.25	10353	0.220899752228002
250	F	Control	1.25	10628	0.197518668178827
251	F	Control	1.25	11064	0.211723298986741
252	F	Control	1.25	11172	0.210923631438644
253	F	Control	1.25	11974	0.208198196275395
254	F	Control	1.25	11977	0.187318479944045
255	F	Control	1.25	12157	0.207930401592436
256	F	Control	1.25	12720	0.219268177584585
257	F	Control	1.25	12909	0.204264373522816
258	F	Control	1.25	12914	0.213445463048073
259	F	Control	1.25	12932	0.220073612690413
260	F	Control	1.25	14064	0.214312527180495
261	F	Control	1.25	14393	0.194502306564919
262	F	Control	1.25	15026	0.22041361099848
263	F	Control	1.25	15300	0.207487898022207
264	F	Control	1.25	15492	0.227790176612812
265	F	Control	1.25	15502	0.206511423251006
266	F	Control	1.25	15572	0.204992987360822
267	F	Control	1.25	15791	0.197785642396641
268	F	Control	1.25	15805	0.228126212470627
269	F	Control	1.25	15808	0.193416060938804
270	F	Control	1.25	15903	0.213422381361897
271	F	Control	1.25	15946	0.218701198727789
272	F	Control	1.25	16183	0.211278746513526
273	F	Control	1.25	16358	0.210166938431345
274	F	Control	1.25	16505	0.227782791785093
275	F	Control	1.25	16591	0.202296473475667
276	F	Control	1.25	16744	0.210154667446346
277	F	Control	1.25	16850	0.201030986050032
278	F	Control	1.25	16943	0.210166472811383
279	F	Control	1.25	16982	0.207237965868137
280	F	Control	1.25	17214	0.194455191407495
281	F	Control	1.25	17352	0.207368536876898
282	F	Control	1.25	17596	0.227050522004389
283	F	Control	1.25	17904	0.198241641150545
284	F	Control	1.25	18951	0.202952697139813
285	F	Control	1.25	19238	0.220510205408433
286	F	Control	1.25	19459	0.209009335399387
287	F	Control	1.25	19617	0.207400318693136
288	F	Control	1.25	19704	0.1980462772725
289	F	Control	1.25	19781	0.210952097810169
290	F	Control	1.25	20040	0.225702442191074
291	F	Control	1.25	20889	0.213253547114037
292	F	Control	1.25	20897	0.210568577728497
293	F	Control	1.25	20902	0.215537258395874
294	F	Control	1.25	21577	0.220916690055312
295	F	Control	1.25	22756	0.214930444146591
296	F	Control	1.25	23166	0.212034304961771
297	F	Control	1.25	23409	0.204129587711152
298	F	Control	1.25	23471	0.22371230512223
299	F	Control	1.25	23563	0.221671684573117
300	F	Control	1.25	23943	0.220538651249051
301	F	Control	1.75	338	0.25716603548154
302	F	Control	1.75	1132	0.271106522242285
303	F	Control	1.75	1826	0.242080338171894
304	F	Control	1.75	1994	0.232564895313517
305	F	Control	1.75	2099	0.247536330641343
306	F	Control	1.75	2185	0.240803767290045
307	F	Control	1.75	2450	0.229434297248703
308	F	Control	1.75	2556	0.241705710518344
309	F	Control	1.75	2746	0.249103858828135
310	F	Control	1.75	2876	0.248874090731376
311	F	Control	1.75	3009	0.243424639096191
312	F	Control	1.75	3114	0.249583314751951
313	F	Control	1.75	3272	0.242105782641722
314	F	Control	1.75	3589	0.244497156213803
315	F	Control	1.75	3758	0.24745927441686
316	F	Control	1.75	4139	0.239817837001468
317	F	Control	1.75	4192	0.252112990326953
318	F	Control	1.75	4354	0.2351246274929
319	F	Control	1.75	4748	0.258412682529105
320	F	Control	1.75	5231	0.283493754229761
321	F	Control	1.75	5668	0.233991594124742
322	F	Control	1.75	5783	0.249715047106559
323	F	Control	1.75	5881	0.260624893186033
324	F	Control	1.75	6159	0.25128475249867
325	F	Control	1.75	6196	0.256205878169689
326	F	Control	1.75	6199	0.256217690902185
327	F	Control	1.75	6739	0.249480880137391
328	F	Control	1.75	6799	0.241254675824211
329	F	Control	1.75	6838	0.253564104064262
330	F	Control	1.75	7236	0.257084504697865
331	F	Control	1.75	7587	0.256205975206389
332	F	Control	1.75	7651	0.234746442828353
333	F	Control	1.75	7706	0.241907187464156
334	F	Control	1.75	7764	0.229368389630998
335	F	Control	1.75	7779	0.260333093356289
336	F	Control	1.75	8000	0.217815676311984
337	F	Control	1.75	8082	0.235858978513051
338	F	Control	1.75	8135	0.23744797107121
339	F	Control	1.75	8529	0.226714131649806
340	F	Control	1.75	8732	0.258399265486278
341	F	Control	1.75	8773	0.230896450801958
342	F	Control	1.75	8864	0.23332409227501
343	F	Control	1.75	8935	0.254977570871756
344	F	Control	1.75	9023	0.249560124536035
345	F	Control	1.75	9437	0.265689201646129
346	F	Control	1.75	9544	0.227523601123238
347	F	Control	1.75	9753	0.237564784074748
348	F	Control	1.75	10046	0.233660897957525
349	F	Control	1.75	10353	0.246157274081106
350	F	Control	1.75	10628	0.232681401106316
351	F	Control	1.75	11064	0.252956221062295
352	F	Control	1.75	11172	0.242996820434086
353	F	Control	1.75	11974	0.245556192775955
354	F	Control	1.75	11977	0.225088453456771
355	F	Control	1.75	12157	0.25255008802073
356	F	Control	1.75	12720	0.248578903138383
357	F	Control	1.75	12909	0.238594500420882
358	F	Control	1.75	12914	0.251657519845118
359	F	Control	1.75	12932	0.260322573194509
360	F	Control	1.75	14064	0.2341112567225
361	F	Control	1.75	14393	0.223977948000475
362	F	Control	1.75	15026	0.267174882542343
363	F	Control	1.75	15300	0.248139462650387
364	F	Control	1.75	15492	0.263553445052923
365	F	Control	1.75	15502	0.232860330510465
366	F	Control	1.75	15572	0.245949630711859
367	F	Control	1.75	15791	0.229535164026501
368	F	Control	1.75	15805	0.265077748404824
369	F	Control	1.75	15808	0.2165083621349
370	F	Control	1.75	15903	0.248873985547455
371	F	Control	1.75	15946	0.242532188144412
372	F	Control	1.75	16183	0.237376568921038
373	F	Control	1.75	16358	0.24256835404386
374	F	Control	1.75	16505	0.248028768192203
375	F	Control	1.75	16591	0.235594999558575
376	F	Control	1.75	16744	0.251009388317303
377	F	Control	1.75	16850	0.235342390260435
378	F	Control	1.75	16943	0.240959078815482
379	F	Control	1.75	16982	0.250983898007387
380	F	Control	1.75	17214	0.22321714434551
381	F	Control	1.75	17352	0.238099074392892
382	F	Control	1.75	17596	0.263352721934281
383	F	Control	1.75	17904	0.228066069447547
384	F	Control	1.75	18951	0.244013897879733
385	F	Control	1.75	19238	0.24564980088967
386	F	Control	1.75	19459	0.265448861823356
387	F	Control	1.75	19617	0.253314407900641
388	F	Control	1.75	19704	0.218820885241779
389	F	Control	1.75	19781	0.259731612124851
390	F	Control	1.75	20040	0.247990311951558
391	F	Control	1.75	20889	0.245174925079321
392	F	Control	1.75	20897	0.232145727040427
393	F	Control	1.75	20902	0.245239756210401
394	F	Control	1.75	21577	0.252684371060248
395	F	Control	1.75	22756	0.254837510690043
396	F	Control	1.75	23166	0.249298334972907
397	F	Control	1.75	23409	0.248668312581696
398	F	Control	1.75	23471	0.256650198741184
399	F	Control	1.75	23563	0.25991622253334
400	F	Control	1.75	23943	0.252285007352685
401	F	Control	2.25	338	0.178946186908802
402	F	Control	2.25	1132	0.17657936450016
403	F	Control	2.25	1826	0.190479179370376
404	F	Control	2.25	1994	0.17723201582052
405	F	Control	2.25	2099	0.186410544112574
406	F	Control	2.25	2185	0.187963793813192
407	F	Control	2.25	2450	0.162494695463114
408	F	Control	2.25	2556	0.211495690091714
409	F	Control	2.25	2746	0.173853934212257
410	F	Control	2.25	2876	0.168540309608261
411	F	Control	2.25	3009	0.198567302664279
412	F	Control	2.25	3114	0.165591358805328
413	F	Control	2.25	3272	0.191982149010367
414	F	Control	2.25	3589	0.178171196186845
415	F	Control	2.25	3758	0.194553250719824
416	F	Control	2.25	4139	0.19181811403344
417	F	Control	2.25	4192	0.180016187851327
418	F	Control	2.25	4354	0.182146999276881
419	F	Control	2.25	4748	0.214315081978256
420	F	Control	2.25	5231	0.188081477605588
421	F	Control	2.25	5668	0.18453203219956
422	F	Control	2.25	5783	0.168216794362746
423	F	Control	2.25	5881	0.190886902764755
424	F	Control	2.25	6159	0.190719700615504
425	F	Control	2.25	6196	0.223332596623167
426	F	Control	2.25	6199	0.210558687060157
427	F	Control	2.25	6739	0.187369935784108
428	F	Control	2.25	6799	0.19499806635984
429	F	Control	2.25	6838	0.214632314919509
430	F	Control	2.25	7236	0.195116464041267
431	F	Control	2.25	7587	0.165547954339451
432	F	Control	2.25	7651	0.180199482814021
433	F	Control	2.25	7706	0.187024903129347
434	F	Control	2.25	7764	0.180945554771661
435	F	Control	2.25	7779	0.21328037561544
436	F	Control	2.25	8000	0.173911333361786
437	F	Control	2.25	8082	0.159561419332879
438	F	Control	2.25	8135	0.181251675657926
439	F	Control	2.25	8529	0.155540899529295
440	F	Control	2.25	8732	0.199379743562519
441	F	Control	2.25	8773	0.170349409729737
442	F	Control	2.25	8864	0.174001727568129
443	F	Control	2.25	8935	0.210771987428233
444	F	Control	2.25	9023	0.161207286646381
445	F	Control	2.25	9437	0.170910625652146
446	F	Control	2.25	9544	0.164195889512501
447	F	Control	2.25	9753	0.176000652077175
448	F	Control	2.25	10046	0.158330342289592
449	F	Control	2.25	10353	0.187174203251528
450	F	Control	2.25	10628	0.170543526690852
451	F	Control	2.25	11064	0.180558686232752
452	F	Control	2.25	11172	0.177066733712505
453	F	Control	2.25	11974	0.174213576426182
454	F	Control	2.25	11977	0.170575951146253
455	F	Control	2.25	12157	0.185244884772913
456	F	Control	2.25	12720	0.209837126741461
457	F	Control	2.25	12909	0.180497446784724
458	F	Control	2.25	12914	0.177227216249853
459	F	Control	2.25	12932	0.193163365013383
460	F	Control	2.25	14064	0.181769459353604
461	F	Control	2.25	14393	0.176304447870991
462	F	Control	2.25	15026	0.218251666265412
463	F	Control	2.25	15300	0.1885376632947
464	F	Control	2.25	15492	0.191100767533754
465	F	Control	2.25	15502	0.18384517755887
466	F	Control	2.25	15572	0.203121206575321
467	F	Control	2.25	15791	0.178132312719792
468	F	Control	2.25	15805	0.20374947073215
469	F	Control	2.25	15808	0.151806916866533
470	F	Control	2.25	15903	0.181838148759028
471	F	Control	2.25	15946	0.202330045901477
472	F	Control	2.25	16183	0.174565816080558
473	F	Control	2.25	16358	0.172311139471736
474	F	Control	2.25	16505	0.171591214442876
475	F	Control	2.25	16591	0.171950165641419
476	F	Control	2.25	16744	0.181944879045862
477	F	Control	2.25	16850	0.158396332523494
478	F	Control	2.25	16943	0.17899730286249
479	F	Control	2.25	16982	0.179304585543892
480	F	Control	2.25	17214	0.180429499080242
481	F	Control	2.25	17352	0.192334091581906
482	F	Control	2.25	17596	0.211204986002295
483	F	Control	2.25	17904	0.17794953278914
484	F	Control	2.25	18951	0.187448985453345
485	F	Control	2.25	19238	0.184538939919082
486	F	Control	2.25	19459	0.218074806008202
487	F	Control	2.25	19617	0.182394042913031
488	F	Control	2.25	19704	0.160116816668488
489	F	Control	2.25	19781	0.190143707190012
490	F	Control	2.25	20040	0.187380900843419
491	F	Control	2.25	20889	0.189359319657338
492	F	Control	2.25	20897	0.16075224245165
493	F	Control	2.25	20902	0.174134948391757
494	F	Control	2.25	21577	0.17601332091228
495	F	Control	2.25	22756	0.176436075700311
496	F	Control	2.25	23166	0.200222868230906
497	F	Control	2.25	23409	0.161535937245054
498	F	Control	2.25	23471	0.180474204919105
499	F	Control	2.25	23563	0.214967646064673
500	F	Control	2.25	23943	0.190746596737562
501	F	Control	2.75	338	0.319943514542995
502	F	Control	2.75	1132	0.331505726786565
503	F	Control	2.75	1826	0.283822269184654
504	F	Control	2.75	1994	0.231524071866404
505	F	Control	2.75	2099	0.302996668200827
506	F	Control	2.75	2185	0.302490584661728
507	F	Control	2.75	2450	0.304732358086115
508	F	Control	2.75	2556	0.292920226525536
509	F	Control	2.75	2746	0.294669634310617
510	F	Control	2.75	2876	0.355953992793654
511	F	Control	2.75	3009	0.325232265300421
512	F	Control	2.75	3114	0.313800853677328
513	F	Control	2.75	3272	0.286556655737427
514	F	Control	2.75	3589	0.274700226726233
515	F	Control	2.75	3758	0.289801418087037
516	F	Control	2.75	4139	0.291380622849831
517	F	Control	2.75	4192	0.260118714661588
518	F	Control	2.75	4354	0.287474480993455
519	F	Control	2.75	4748	0.33413613718301
520	F	Control	2.75	5231	0.322794265992961
521	F	Control	2.75	5668	0.292634843123595
522	F	Control	2.75	5783	0.318993168513551
523	F	Control	2.75	5881	0.325230297667336
524	F	Control	2.75	6159	0.308418279645738
525	F	Control	2.75	6196	0.32046573742293
526	F	Control	2.75	6199	0.32244224489149
527	F	Control	2.75	6739	0.267423503310557
528	F	Control	2.75	6799	0.30550497182883
529	F	Control	2.75	6838	0.318350079230478
530	F	Control	2.75	7236	0.277579287985331
531	F	Control	2.75	7587	0.314939422944064
532	F	Control	2.75	7651	0.281354903795108
533	F	Control	2.75	7706	0.292675359732397
534	F	Control	2.75	7764	0.266080781045322
535	F	Control	2.75	7779	0.321690370202529
536	F	Control	2.75	8000	0.236890054849314
537	F	Control	2.75	8082	0.275601813980298
538	F	Control	2.75	8135	0.30044576838022
539	F	Control	2.75	8529	0.255062370124523
540	F	Control	2.75	8732	0.342819170040704
541	F	Control	2.75	8773	0.271830726835608
542	F	Control	2.75	8864	0.299628217127261
543	F	Control	2.75	8935	0.319989882034289
544	F	Control	2.75	9023	0.316951445025612
545	F	Control	2.75	9437	0.337965546988302
546	F	Control	2.75	9544	0.303677338340905
547	F	Control	2.75	9753	0.289164466277708
548	F	Control	2.75	10046	0.298531148663873
549	F	Control	2.75	10353	0.28600067734792
550	F	Control	2.75	10628	0.273656712904965
551	F	Control	2.75	11064	0.35128225165175
552	F	Control	2.75	11172	0.245225775367883
553	F	Control	2.75	11974	0.317142305891312
554	F	Control	2.75	11977	0.288444297762046
555	F	Control	2.75	12157	0.291071861383892
556	F	Control	2.75	12720	0.309148945217738
557	F	Control	2.75	12909	0.27120280842785
558	F	Control	2.75	12914	0.268967846723688
559	F	Control	2.75	12932	0.299645071585104
560	F	Control	2.75	14064	0.273031469061673
561	F	Control	2.75	14393	0.274972177371655
562	F	Control	2.75	15026	0.288870745231303
563	F	Control	2.75	15300	0.300050042553011
564	F	Control	2.75	15492	0.285647438030693
565	F	Control	2.75	15502	0.281963802785882
566	F	Control	2.75	15572	0.251138114685096
567	F	Control	2.75	15791	0.283923910172976
568	F	Control	2.75	15805	0.293607856473494
569	F	Control	2.75	15808	0.285614727787626
570	F	Control	2.75	15903	0.329731597277526
571	F	Control	2.75	15946	0.303035570462781
572	F	Control	2.75	16183	0.299643565234558
573	F	Control	2.75	16358	0.257309490574023
574	F	Control	2.75	16505	0.261803923795825
575	F	Control	2.75	16591	0.323313638222142
576	F	Control	2.75	16744	0.285723399987478
577	F	Control	2.75	16850	0.307453157119562
578	F	Control	2.75	16943	0.281718559409026
579	F	Control	2.75	16982	0.300742029585451
580	F	Control	2.75	17214	0.257279979104217
581	F	Control	2.75	17352	0.309291650298207
582	F	Control	2.75	17596	0.3166514498938
583	F	Control	2.75	17904	0.248790646130025
584	F	Control	2.75	18951	0.306451385612686
585	F	Control	2.75	19238	0.325934292443137
586	F	Control	2.75	19459	0.313949490666908
587	F	Control	2.75	19617	0.269757276868176
588	F	Control	2.75	19704	0.257452040689641
589	F	Control	2.75	19781	0.293278810156552
590	F	Control	2.75	20040	0.270384042094485
591	F	Control	2.75	20889	0.261914702299752
592	F	Control	2.75	20897	0.25327582246882
593	F	Control	2.75	20902	0.282228281212954
594	F	Control	2.75	21577	0.290762966116467
595	F	Control	2.75	22756	0.299488870287794
596	F	Control	2.75	23166	0.326861628879979
597	F	Control	2.75	23409	0.303075047467807
598	F	Control	2.75	23471	0.267818676069796
599	F	Control	2.75	23563	0.301892218429828
600	F	Control	2.75	23943	0.303979657355382
601	F	Control	3.25	338	0.250419954141151
602	F	Control	3.25	1132	0.267280044077367
603	F	Control	3.25	1826	0.228086816660693
604	F	Control	3.25	1994	0.175937918126262
605	F	Control	3.25	2099	0.220563399626367
606	F	Control	3.25	2185	0.23169101411647
607	F	Control	3.25	2450	0.233164627471659
608	F	Control	3.25	2556	0.24373862683144
609	F	Control	3.25	2746	0.235273816167012
610	F	Control	3.25	2876	0.308400749055045
611	F	Control	3.25	3009	0.292964035155846
612	F	Control	3.25	3114	0.247945816446838
613	F	Control	3.25	3272	0.234725081561396
614	F	Control	3.25	3589	0.212647261722866
615	F	Control	3.25	3758	0.242109432310294
616	F	Control	3.25	4139	0.244147157284878
617	F	Control	3.25	4192	0.202804624563026
618	F	Control	3.25	4354	0.242948848957117
619	F	Control	3.25	4748	0.281274249619738
620	F	Control	3.25	5231	0.239244698548264
621	F	Control	3.25	5668	0.236167940856885
622	F	Control	3.25	5783	0.249944185405154
623	F	Control	3.25	5881	0.283609799797714
624	F	Control	3.25	6159	0.240975001334798
625	F	Control	3.25	6196	0.264105755797167
626	F	Control	3.25	6199	0.279190939043548
627	F	Control	3.25	6739	0.208921701153767
628	F	Control	3.25	6799	0.248628690782636
629	F	Control	3.25	6838	0.270068160050616
630	F	Control	3.25	7236	0.221895858842482
631	F	Control	3.25	7587	0.23414898974932
632	F	Control	3.25	7651	0.222742630704336
633	F	Control	3.25	7706	0.221945761887217
634	F	Control	3.25	7764	0.203971178072287
635	F	Control	3.25	7779	0.254632543799366
636	F	Control	3.25	8000	0.198940835548729
637	F	Control	3.25	8082	0.212262578053502
638	F	Control	3.25	8135	0.234513102942147
639	F	Control	3.25	8529	0.207901008412931
640	F	Control	3.25	8732	0.27682770461114
641	F	Control	3.25	8773	0.215623472981868
642	F	Control	3.25	8864	0.223902435464816
643	F	Control	3.25	8935	0.253606692367337
644	F	Control	3.25	9023	0.246656190552672
645	F	Control	3.25	9437	0.252912521037323
646	F	Control	3.25	9544	0.228069404525075
647	F	Control	3.25	9753	0.228284061346495
648	F	Control	3.25	10046	0.238815157443419
649	F	Control	3.25	10353	0.241500242320192
650	F	Control	3.25	10628	0.21191616487784
651	F	Control	3.25	11064	0.269151546068701
652	F	Control	3.25	11172	0.187583582198069
653	F	Control	3.25	11974	0.253755990241826
654	F	Control	3.25	11977	0.230646664460363
655	F	Control	3.25	12157	0.23111699043502
656	F	Control	3.25	12720	0.276416418800485
657	F	Control	3.25	12909	0.202593989601524
658	F	Control	3.25	12914	0.213904557651691
659	F	Control	3.25	12932	0.23929532361371
660	F	Control	3.25	14064	0.232943029547716
661	F	Control	3.25	14393	0.221383571796451
662	F	Control	3.25	15026	0.242047578373487
663	F	Control	3.25	15300	0.247363171242461
664	F	Control	3.25	15492	0.215911497021898
665	F	Control	3.25	15502	0.237803684544671
666	F	Control	3.25	15572	0.192521655403516
667	F	Control	3.25	15791	0.230428089022277
668	F	Control	3.25	15805	0.234828646104242
669	F	Control	3.25	15808	0.233497635939038
670	F	Control	3.25	15903	0.270066297247657
671	F	Control	3.25	15946	0.248926751064139
672	F	Control	3.25	16183	0.244449383800441
673	F	Control	3.25	16358	0.200311682233389
674	F	Control	3.25	16505	0.202492736900815
675	F	Control	3.25	16591	0.272099400589772
676	F	Control	3.25	16744	0.21544174648069
677	F	Control	3.25	16850	0.231757361702087
678	F	Control	3.25	16943	0.215042800628449
679	F	Control	3.25	16982	0.227000872152197
680	F	Control	3.25	17214	0.208779624107043
681	F	Control	3.25	17352	0.254446251840857
682	F	Control	3.25	17596	0.266387579042537
683	F	Control	3.25	17904	0.187128758523223
684	F	Control	3.25	18951	0.24710640962711
685	F	Control	3.25	19238	0.26722820163958
686	F	Control	3.25	19459	0.248286254496022
687	F	Control	3.25	19617	0.213405936171925
688	F	Control	3.25	19704	0.206873218002716
689	F	Control	3.25	19781	0.242083877518236
690	F	Control	3.25	20040	0.23146572873935
691	F	Control	3.25	20889	0.205807454997856
692	F	Control	3.25	20897	0.198910749010181
693	F	Control	3.25	20902	0.222809185353421
694	F	Control	3.25	21577	0.227035845870393
695	F	Control	3.25	22756	0.224254785586234
696	F	Control	3.25	23166	0.282425608280092
697	F	Control	3.25	23409	0.234435248204431
698	F	Control	3.25	23471	0.204519187943782
699	F	Control	3.25	23563	0.239063014906738
700	F	Control	3.25	23943	0.253469621349645
701	F	Exercise	0.25	338	0.199535601469904
702	F	Exercise	0.25	1132	0.175226392153186
703	F	Exercise	0.25	1826	0.180029786143598
704	F	Exercise	0.25	1994	0.212836857731318
705	F	Exercise	0.25	2099	0.209860602857116
706	F	Exercise	0.25	2185	0.170296150068789
707	F	Exercise	0.25	2450	0.174799262480642
708	F	Exercise	0.25	2556	0.184558723130773
709	F	Exercise	0.25	2746	0.192317340943386
710	F	Exercise	0.25	2876	0.210859696438449
711	F	Exercise	0.25	3009	0.198753072927759
712	F	Exercise	0.25	3114	0.213592994768867
713	F	Exercise	0.25	3272	0.175267542618419
714	F	Exercise	0.25	3589	0.212746224161521
715	F	Exercise	0.25	3758	0.199746985482383
716	F	Exercise	0.25	4139	0.190943369969965
717	F	Exercise	0.25	4192	0.199097330604837
718	F	Exercise	0.25	4354	0.173457987408415
719	F	Exercise	0.25	4748	0.184342582787217
720	F	Exercise	0.25	5231	0.215523603916838
721	F	Exercise	0.25	5668	0.218349380486119
722	F	Exercise	0.25	5783	0.205239080826277
723	F	Exercise	0.25	5881	0.211122098637422
724	F	Exercise	0.25	6159	0.19559462011274
725	F	Exercise	0.25	6196	0.190066147699862
726	F	Exercise	0.25	6199	0.189578156690636
727	F	Exercise	0.25	6739	0.200311349581663
728	F	Exercise	0.25	6799	0.178386158883008
729	F	Exercise	0.25	6838	0.209513941958539
730	F	Exercise	0.25	7236	0.185989707430379
731	F	Exercise	0.25	7587	0.158398819832884
732	F	Exercise	0.25	7651	0.190858950551156
733	F	Exercise	0.25	7706	0.186591392669295
734	F	Exercise	0.25	7764	0.181397683676919
735	F	Exercise	0.25	7779	0.190071525482665
736	F	Exercise	0.25	8000	0.180055270979424
737	F	Exercise	0.25	8082	0.187505163816287
738	F	Exercise	0.25	8135	0.174178520012945
739	F	Exercise	0.25	8529	0.191683962488046
740	F	Exercise	0.25	8732	0.191998918117577
741	F	Exercise	0.25	8773	0.168796637999335
742	F	Exercise	0.25	8864	0.16964519114427
743	F	Exercise	0.25	8935	0.187147579763187
744	F	Exercise	0.25	9023	0.202631108971668
745	F	Exercise	0.25	9437	0.193234955665974
746	F	Exercise	0.25	9544	0.179207223844423
747	F	Exercise	0.25	9753	0.20146452105659
748	F	Exercise	0.25	10046	0.194374982995378
749	F	Exercise	0.25	10353	0.185302298601291
750	F	Exercise	0.25	10628	0.200537344888039
751	F	Exercise	0.25	11064	0.171216876995535
752	F	Exercise	0.25	11172	0.163287281983204
753	F	Exercise	0.25	11974	0.187880113987283
754	F	Exercise	0.25	11977	0.180944551270863
755	F	Exercise	0.25	12157	0.200105566934982
756	F	Exercise	0.25	12720	0.202004200590116
757	F	Exercise	0.25	12909	0.20248752739871
758	F	Exercise	0.25	12914	0.201437575793861
759	F	Exercise	0.25	12932	0.180620328294889
760	F	Exercise	0.25	14064	0.1943410283174
761	F	Exercise	0.25	14393	0.182186490597292
762	F	Exercise	0.25	15026	0.195887946038931
763	F	Exercise	0.25	15300	0.200689999788869
764	F	Exercise	0.25	15492	0.204297983038203
765	F	Exercise	0.25	15502	0.175638630455646
766	F	Exercise	0.25	15572	0.183516018011325
767	F	Exercise	0.25	15791	0.185306216560326
768	F	Exercise	0.25	15805	0.20738684292083
769	F	Exercise	0.25	15808	0.188206394118929
770	F	Exercise	0.25	15903	0.196415105424763
771	F	Exercise	0.25	15946	0.193844763750019
772	F	Exercise	0.25	16183	0.189876086622796
773	F	Exercise	0.25	16358	0.199074002248548
774	F	Exercise	0.25	16505	0.183332205308067
775	F	Exercise	0.25	16591	0.205476760672912
776	F	Exercise	0.25	16744	0.178029500544585
777	F	Exercise	0.25	16850	0.183296378521422
778	F	Exercise	0.25	16943	0.190967992889187
779	F	Exercise	0.25	16982	0.202615855553476
780	F	Exercise	0.25	17214	0.182727325860156
781	F	Exercise	0.25	17352	0.197882126620434
782	F	Exercise	0.25	17596	0.203403248049908
783	F	Exercise	0.25	17904	0.20816159237662
784	F	Exercise	0.25	18951	0.199277992781217
785	F	Exercise	0.25	19238	0.244799380305563
786	F	Exercise	0.25	19459	0.169261621042372
787	F	Exercise	0.25	19617	0.201790745978979
788	F	Exercise	0.25	19704	0.208203779811614
789	F	Exercise	0.25	19781	0.207741253281305
790	F	Exercise	0.25	20040	0.197031126118387
791	F	Exercise	0.25	20889	0.18992313771177
792	F	Exercise	0.25	20897	0.198512914729741
793	F	Exercise	0.25	20902	0.183780085694507
794	F	Exercise	0.25	21577	0.179426990197438
795	F	Exercise	0.25	22756	0.191878262745843
796	F	Exercise	0.25	23166	0.184016142835971
797	F	Exercise	0.25	23409	0.206561905007782
798	F	Exercise	0.25	23471	0.173127124787682
799	F	Exercise	0.25	23563	0.178423071534728
800	F	Exercise	0.25	23943	0.17545866152875
801	F	Exercise	0.75	338	0.176462833555859
802	F	Exercise	0.75	1132	0.175266355744969
803	F	Exercise	0.75	1826	0.179601750615479
804	F	Exercise	0.75	1994	0.187511502445084
805	F	Exercise	0.75	2099	0.189319588547519
806	F	Exercise	0.75	2185	0.16306108676992
807	F	Exercise	0.75	2450	0.169557078968067
808	F	Exercise	0.75	2556	0.173935371275513
809	F	Exercise	0.75	2746	0.191860418392608
810	F	Exercise	0.75	2876	0.180004197972395
811	F	Exercise	0.75	3009	0.192270227436575
812	F	Exercise	0.75	3114	0.199484531753188
813	F	Exercise	0.75	3272	0.159743276124701
814	F	Exercise	0.75	3589	0.197580306750145
815	F	Exercise	0.75	3758	0.207943070650754
816	F	Exercise	0.75	4139	0.179451045008315
817	F	Exercise	0.75	4192	0.185969202794328
818	F	Exercise	0.75	4354	0.178650126873771
819	F	Exercise	0.75	4748	0.184080831773655
820	F	Exercise	0.75	5231	0.20555022979915
821	F	Exercise	0.75	5668	0.197968756266294
822	F	Exercise	0.75	5783	0.18779820151493
823	F	Exercise	0.75	5881	0.18081321881442
824	F	Exercise	0.75	6159	0.179386360171745
825	F	Exercise	0.75	6196	0.168945669687604
826	F	Exercise	0.75	6199	0.170869971365101
827	F	Exercise	0.75	6739	0.186021260835022
828	F	Exercise	0.75	6799	0.171430147470349
829	F	Exercise	0.75	6838	0.17316278936908
830	F	Exercise	0.75	7236	0.18570830879558
831	F	Exercise	0.75	7587	0.154076429153941
832	F	Exercise	0.75	7651	0.181152421352412
833	F	Exercise	0.75	7706	0.184668287642691
834	F	Exercise	0.75	7764	0.174951809083446
835	F	Exercise	0.75	7779	0.181912893232331
836	F	Exercise	0.75	8000	0.176196356746792
837	F	Exercise	0.75	8082	0.169919410459437
838	F	Exercise	0.75	8135	0.167151664946088
839	F	Exercise	0.75	8529	0.178034197863279
840	F	Exercise	0.75	8732	0.197030501521586
841	F	Exercise	0.75	8773	0.161675036115066
842	F	Exercise	0.75	8864	0.169693038104199
843	F	Exercise	0.75	8935	0.187546678401942
844	F	Exercise	0.75	9023	0.18151827509042
845	F	Exercise	0.75	9437	0.183081519668122
846	F	Exercise	0.75	9544	0.175773468605895
847	F	Exercise	0.75	9753	0.189456724149851
848	F	Exercise	0.75	10046	0.185794062661398
849	F	Exercise	0.75	10353	0.176448211230645
850	F	Exercise	0.75	10628	0.19480267495243
851	F	Exercise	0.75	11064	0.170718901774794
852	F	Exercise	0.75	11172	0.173221635245745
853	F	Exercise	0.75	11974	0.181861942935734
854	F	Exercise	0.75	11977	0.175709408234713
855	F	Exercise	0.75	12157	0.183684607141812
856	F	Exercise	0.75	12720	0.179454330217449
857	F	Exercise	0.75	12909	0.179619648601986
858	F	Exercise	0.75	12914	0.185393959603391
859	F	Exercise	0.75	12932	0.183153523827071
860	F	Exercise	0.75	14064	0.180863936135117
861	F	Exercise	0.75	14393	0.19062089749189
862	F	Exercise	0.75	15026	0.185105043228548
863	F	Exercise	0.75	15300	0.191088456148675
864	F	Exercise	0.75	15492	0.168448738428556
865	F	Exercise	0.75	15502	0.166931184336604
866	F	Exercise	0.75	15572	0.185626819629371
867	F	Exercise	0.75	15791	0.183315394072247
868	F	Exercise	0.75	15805	0.177059613154095
869	F	Exercise	0.75	15808	0.196438008694922
870	F	Exercise	0.75	15903	0.183470515729611
871	F	Exercise	0.75	15946	0.173288345999874
872	F	Exercise	0.75	16183	0.174445966674817
873	F	Exercise	0.75	16358	0.185193505095631
874	F	Exercise	0.75	16505	0.174669081447064
875	F	Exercise	0.75	16591	0.183742939804449
876	F	Exercise	0.75	16744	0.156909611436485
877	F	Exercise	0.75	16850	0.173713211514803
878	F	Exercise	0.75	16943	0.177223784061079
879	F	Exercise	0.75	16982	0.190448448080826
880	F	Exercise	0.75	17214	0.172979311196744
881	F	Exercise	0.75	17352	0.180426601208846
882	F	Exercise	0.75	17596	0.187962793532221
883	F	Exercise	0.75	17904	0.195049418386657
884	F	Exercise	0.75	18951	0.18095341290636
885	F	Exercise	0.75	19238	0.226210389371369
886	F	Exercise	0.75	19459	0.171350673358949
887	F	Exercise	0.75	19617	0.197519726801679
888	F	Exercise	0.75	19704	0.199686824914585
889	F	Exercise	0.75	19781	0.19037781812246
890	F	Exercise	0.75	20040	0.193024960447557
891	F	Exercise	0.75	20889	0.18115717985884
892	F	Exercise	0.75	20897	0.19432458746132
893	F	Exercise	0.75	20902	0.174887420429954
894	F	Exercise	0.75	21577	0.195395230830372
895	F	Exercise	0.75	22756	0.174849659932978
896	F	Exercise	0.75	23166	0.180477752753605
897	F	Exercise	0.75	23409	0.177127797299182
898	F	Exercise	0.75	23471	0.171851018183569
899	F	Exercise	0.75	23563	0.172638186808801
900	F	Exercise	0.75	23943	0.17849022105413
901	F	Exercise	1.25	338	0.158710850868181
902	F	Exercise	1.25	1132	0.177125011745956
903	F	Exercise	1.25	1826	0.17621722125281
904	F	Exercise	1.25	1994	0.185071164783671
905	F	Exercise	1.25	2099	0.176594510340072
906	F	Exercise	1.25	2185	0.156413101277221
907	F	Exercise	1.25	2450	0.166272744759251
908	F	Exercise	1.25	2556	0.169088089100086
909	F	Exercise	1.25	2746	0.192316099256527
910	F	Exercise	1.25	2876	0.160341535577907
911	F	Exercise	1.25	3009	0.190466058812291
912	F	Exercise	1.25	3114	0.18428453294909
913	F	Exercise	1.25	3272	0.161598980316552
914	F	Exercise	1.25	3589	0.195606324624505
915	F	Exercise	1.25	3758	0.203620227142423
916	F	Exercise	1.25	4139	0.169640355709625
917	F	Exercise	1.25	4192	0.188374061391507
918	F	Exercise	1.25	4354	0.182447092644237
919	F	Exercise	1.25	4748	0.183017168744392
920	F	Exercise	1.25	5231	0.186520464851602
921	F	Exercise	1.25	5668	0.178773665484568
922	F	Exercise	1.25	5783	0.181529050273344
923	F	Exercise	1.25	5881	0.170625912387432
924	F	Exercise	1.25	6159	0.174172610285031
925	F	Exercise	1.25	6196	0.164259924511257
926	F	Exercise	1.25	6199	0.165704333372056
927	F	Exercise	1.25	6739	0.175399259756905
928	F	Exercise	1.25	6799	0.159133145855778
929	F	Exercise	1.25	6838	0.164028230810381
930	F	Exercise	1.25	7236	0.175092059562325
931	F	Exercise	1.25	7587	0.155591029644666
932	F	Exercise	1.25	7651	0.157382315885275
933	F	Exercise	1.25	7706	0.170504993652916
934	F	Exercise	1.25	7764	0.162219401733751
935	F	Exercise	1.25	7779	0.170330298968699
936	F	Exercise	1.25	8000	0.173138908503467
937	F	Exercise	1.25	8082	0.162015944179895
938	F	Exercise	1.25	8135	0.160561657397972
939	F	Exercise	1.25	8529	0.168484984196987
940	F	Exercise	1.25	8732	0.190092978931628
941	F	Exercise	1.25	8773	0.164279041349841
942	F	Exercise	1.25	8864	0.166354250002722
943	F	Exercise	1.25	8935	0.167983856628472
944	F	Exercise	1.25	9023	0.174811644444038
945	F	Exercise	1.25	9437	0.174489446152543
946	F	Exercise	1.25	9544	0.174435109078347
947	F	Exercise	1.25	9753	0.172634019602747
948	F	Exercise	1.25	10046	0.184350106715996
949	F	Exercise	1.25	10353	0.179025708267798
950	F	Exercise	1.25	10628	0.195243014684078
951	F	Exercise	1.25	11064	0.163976656270103
952	F	Exercise	1.25	11172	0.17136749872071
953	F	Exercise	1.25	11974	0.171395339141847
954	F	Exercise	1.25	11977	0.176907075440201
955	F	Exercise	1.25	12157	0.171469526165541
956	F	Exercise	1.25	12720	0.169096076958367
957	F	Exercise	1.25	12909	0.169802984620383
958	F	Exercise	1.25	12914	0.185034147905459
959	F	Exercise	1.25	12932	0.178379991692246
960	F	Exercise	1.25	14064	0.169080335388966
961	F	Exercise	1.25	14393	0.193168179048216
962	F	Exercise	1.25	15026	0.178220896169929
963	F	Exercise	1.25	15300	0.185003697920478
964	F	Exercise	1.25	15492	0.161459085874904
965	F	Exercise	1.25	15502	0.169797865601919
966	F	Exercise	1.25	15572	0.18599019129139
967	F	Exercise	1.25	15791	0.181775729545657
968	F	Exercise	1.25	15805	0.176244885634349
969	F	Exercise	1.25	15808	0.186238117523006
970	F	Exercise	1.25	15903	0.18122918082482
971	F	Exercise	1.25	15946	0.157595071073436
972	F	Exercise	1.25	16183	0.162255912538597
973	F	Exercise	1.25	16358	0.178427461214035
974	F	Exercise	1.25	16505	0.186603072688713
975	F	Exercise	1.25	16591	0.172210229636944
976	F	Exercise	1.25	16744	0.148510710894637
977	F	Exercise	1.25	16850	0.17631666457466
978	F	Exercise	1.25	16943	0.179131913939381
979	F	Exercise	1.25	16982	0.179901035716418
980	F	Exercise	1.25	17214	0.17666375851436
981	F	Exercise	1.25	17352	0.169594913939339
982	F	Exercise	1.25	17596	0.176651108782331
983	F	Exercise	1.25	17904	0.183461361101912
984	F	Exercise	1.25	18951	0.176766569227324
985	F	Exercise	1.25	19238	0.212292326016728
986	F	Exercise	1.25	19459	0.178352311387935
987	F	Exercise	1.25	19617	0.192036664883063
988	F	Exercise	1.25	19704	0.175006077189219
989	F	Exercise	1.25	19781	0.178044892137402
990	F	Exercise	1.25	20040	0.181067680344089
991	F	Exercise	1.25	20889	0.171100506045939
992	F	Exercise	1.25	20897	0.179869001706681
993	F	Exercise	1.25	20902	0.170577834045044
994	F	Exercise	1.25	21577	0.186304718967228
995	F	Exercise	1.25	22756	0.171648557550364
996	F	Exercise	1.25	23166	0.173027800079283
997	F	Exercise	1.25	23409	0.164964708320911
998	F	Exercise	1.25	23471	0.166750934487967
999	F	Exercise	1.25	23563	0.177770336459835
1000	F	Exercise	1.25	23943	0.16643248862521
1001	F	Exercise	1.75	338	0.137087406545379
1002	F	Exercise	1.75	1132	0.163367038600175
1003	F	Exercise	1.75	1826	0.15724413245284
1004	F	Exercise	1.75	1994	0.164473116626057
1005	F	Exercise	1.75	2099	0.148189639930998
1006	F	Exercise	1.75	2185	0.134244889784138
1007	F	Exercise	1.75	2450	0.147178606537627
1008	F	Exercise	1.75	2556	0.148242949324233
1009	F	Exercise	1.75	2746	0.154157482868989
1010	F	Exercise	1.75	2876	0.131263012510981
1011	F	Exercise	1.75	3009	0.177205398278786
1012	F	Exercise	1.75	3114	0.159285372429698
1013	F	Exercise	1.75	3272	0.142497139348065
1014	F	Exercise	1.75	3589	0.159553392354371
1015	F	Exercise	1.75	3758	0.167207043207768
1016	F	Exercise	1.75	4139	0.156610633621312
1017	F	Exercise	1.75	4192	0.164019763237614
1018	F	Exercise	1.75	4354	0.153453908457049
1019	F	Exercise	1.75	4748	0.148796663795208
1020	F	Exercise	1.75	5231	0.157690166223423
1021	F	Exercise	1.75	5668	0.149315798908107
1022	F	Exercise	1.75	5783	0.153775333127384
1023	F	Exercise	1.75	5881	0.152496146552501
1024	F	Exercise	1.75	6159	0.150245054277878
1025	F	Exercise	1.75	6196	0.15271298954721
1026	F	Exercise	1.75	6199	0.148987911831852
1027	F	Exercise	1.75	6739	0.152530967167164
1028	F	Exercise	1.75	6799	0.149385762672868
1029	F	Exercise	1.75	6838	0.142648187967227
1030	F	Exercise	1.75	7236	0.159361527801533
1031	F	Exercise	1.75	7587	0.144236722757466
1032	F	Exercise	1.75	7651	0.136387701465168
1033	F	Exercise	1.75	7706	0.14983606487565
1034	F	Exercise	1.75	7764	0.14851164360519
1035	F	Exercise	1.75	7779	0.149056165664595
1036	F	Exercise	1.75	8000	0.16346778246887
1037	F	Exercise	1.75	8082	0.142865747630683
1038	F	Exercise	1.75	8135	0.157742312520703
1039	F	Exercise	1.75	8529	0.13352623271924
1040	F	Exercise	1.75	8732	0.164355005134617
1041	F	Exercise	1.75	8773	0.15528137087948
1042	F	Exercise	1.75	8864	0.142155176731137
1043	F	Exercise	1.75	8935	0.147494511327978
1044	F	Exercise	1.75	9023	0.154473691995279
1045	F	Exercise	1.75	9437	0.156165942346445
1046	F	Exercise	1.75	9544	0.148403520251875
1047	F	Exercise	1.75	9753	0.148266207928518
1048	F	Exercise	1.75	10046	0.163824153781371
1049	F	Exercise	1.75	10353	0.155949330494762
1050	F	Exercise	1.75	10628	0.16418940669728
1051	F	Exercise	1.75	11064	0.151003825670978
1052	F	Exercise	1.75	11172	0.16372192972937
1053	F	Exercise	1.75	11974	0.148565122303551
1054	F	Exercise	1.75	11977	0.161956486994796
1055	F	Exercise	1.75	12157	0.15085941054809
1056	F	Exercise	1.75	12720	0.159013021021943
1057	F	Exercise	1.75	12909	0.152764543070206
1058	F	Exercise	1.75	12914	0.147146786502744
1059	F	Exercise	1.75	12932	0.157455706297722
1060	F	Exercise	1.75	14064	0.155903991435401
1061	F	Exercise	1.75	14393	0.159642110801754
1062	F	Exercise	1.75	15026	0.147932474234016
1063	F	Exercise	1.75	15300	0.153430381090402
1064	F	Exercise	1.75	15492	0.145265573766018
1065	F	Exercise	1.75	15502	0.156111669988451
1066	F	Exercise	1.75	15572	0.16055847409128
1067	F	Exercise	1.75	15791	0.168386495493681
1068	F	Exercise	1.75	15805	0.146009466804035
1069	F	Exercise	1.75	15808	0.162690751798905
1070	F	Exercise	1.75	15903	0.15745205985034
1071	F	Exercise	1.75	15946	0.132853645536262
1072	F	Exercise	1.75	16183	0.142119539761644
1073	F	Exercise	1.75	16358	0.153291682003772
1074	F	Exercise	1.75	16505	0.14882523521427
1075	F	Exercise	1.75	16591	0.154011109483513
1076	F	Exercise	1.75	16744	0.128799093666407
1077	F	Exercise	1.75	16850	0.158743496318421
1078	F	Exercise	1.75	16943	0.163365133751355
1079	F	Exercise	1.75	16982	0.154427686775307
1080	F	Exercise	1.75	17214	0.151931144684664
1081	F	Exercise	1.75	17352	0.147595828009121
1082	F	Exercise	1.75	17596	0.158218784360648
1083	F	Exercise	1.75	17904	0.163923033414052
1084	F	Exercise	1.75	18951	0.153644878054307
1085	F	Exercise	1.75	19238	0.174617696375821
1086	F	Exercise	1.75	19459	0.156416881199171
1087	F	Exercise	1.75	19617	0.161549480712723
1088	F	Exercise	1.75	19704	0.153422517892019
1089	F	Exercise	1.75	19781	0.166307096047545
1090	F	Exercise	1.75	20040	0.154108731905485
1091	F	Exercise	1.75	20889	0.163208632434335
1092	F	Exercise	1.75	20897	0.153536331025836
1093	F	Exercise	1.75	20902	0.146440483945052
1094	F	Exercise	1.75	21577	0.169068861699765
1095	F	Exercise	1.75	22756	0.150102801662051
1096	F	Exercise	1.75	23166	0.155963985414701
1097	F	Exercise	1.75	23409	0.135994927651713
1098	F	Exercise	1.75	23471	0.142619719433032
1099	F	Exercise	1.75	23563	0.148238483024376
1100	F	Exercise	1.75	23943	0.153989918770271
1101	F	Exercise	2.25	338	0.113526418175899
1102	F	Exercise	2.25	1132	0.139662068820957
1103	F	Exercise	2.25	1826	0.130080812280829
1104	F	Exercise	2.25	1994	0.134362869957941
1105	F	Exercise	2.25	2099	0.120889228542389
1106	F	Exercise	2.25	2185	0.113517617868658
1107	F	Exercise	2.25	2450	0.113502072612645
1108	F	Exercise	2.25	2556	0.126027417845188
1109	F	Exercise	2.25	2746	0.125496750759127
1110	F	Exercise	2.25	2876	0.0997836014618557
1111	F	Exercise	2.25	3009	0.154363484938812
1112	F	Exercise	2.25	3114	0.127782637479782
1113	F	Exercise	2.25	3272	0.130320220025631
1114	F	Exercise	2.25	3589	0.135315683394039
1115	F	Exercise	2.25	3758	0.13995928203669
1116	F	Exercise	2.25	4139	0.138922118995613
1117	F	Exercise	2.25	4192	0.13888886526283
1118	F	Exercise	2.25	4354	0.128367849585229
1119	F	Exercise	2.25	4748	0.126339582210893
1120	F	Exercise	2.25	5231	0.13426528596965
1121	F	Exercise	2.25	5668	0.128781954379241
1122	F	Exercise	2.25	5783	0.114064860202633
1123	F	Exercise	2.25	5881	0.119280934828563
1124	F	Exercise	2.25	6159	0.126094599742343
1125	F	Exercise	2.25	6196	0.128510493747553
1126	F	Exercise	2.25	6199	0.122335631621715
1127	F	Exercise	2.25	6739	0.123240174128256
1128	F	Exercise	2.25	6799	0.12087210792217
1129	F	Exercise	2.25	6838	0.11405522994623
1130	F	Exercise	2.25	7236	0.130737248675306
1131	F	Exercise	2.25	7587	0.128059910193321
1132	F	Exercise	2.25	7651	0.110658105786387
1133	F	Exercise	2.25	7706	0.139409019292941
1134	F	Exercise	2.25	7764	0.127348217282512
1135	F	Exercise	2.25	7779	0.124242457364068
1136	F	Exercise	2.25	8000	0.140727371687593
1137	F	Exercise	2.25	8082	0.120042760409858
1138	F	Exercise	2.25	8135	0.139974584058145
1139	F	Exercise	2.25	8529	0.111379682993332
1140	F	Exercise	2.25	8732	0.135633069458469
1141	F	Exercise	2.25	8773	0.139587792547032
1142	F	Exercise	2.25	8864	0.118102526373276
1143	F	Exercise	2.25	8935	0.111965379240195
1144	F	Exercise	2.25	9023	0.138679157914524
1145	F	Exercise	2.25	9437	0.127006757509033
1146	F	Exercise	2.25	9544	0.123191996699249
1147	F	Exercise	2.25	9753	0.119337719904089
1148	F	Exercise	2.25	10046	0.147937409803613
1149	F	Exercise	2.25	10353	0.141968183955503
1150	F	Exercise	2.25	10628	0.161777796419142
1151	F	Exercise	2.25	11064	0.120644918090612
1152	F	Exercise	2.25	11172	0.149410687739479
1153	F	Exercise	2.25	11974	0.133109476153006
1154	F	Exercise	2.25	11977	0.149094850656323
1155	F	Exercise	2.25	12157	0.120970375536729
1156	F	Exercise	2.25	12720	0.148115918853254
1157	F	Exercise	2.25	12909	0.12295164439266
1158	F	Exercise	2.25	12914	0.130520645444795
1159	F	Exercise	2.25	12932	0.138030262206121
1160	F	Exercise	2.25	14064	0.138767964218595
1161	F	Exercise	2.25	14393	0.146422593324344
1162	F	Exercise	2.25	15026	0.117411300348395
1163	F	Exercise	2.25	15300	0.122644645012719
1164	F	Exercise	2.25	15492	0.116240663166852
1165	F	Exercise	2.25	15502	0.149572226947896
1166	F	Exercise	2.25	15572	0.134280837701125
1167	F	Exercise	2.25	15791	0.144495990850506
1168	F	Exercise	2.25	15805	0.111696360746652
1169	F	Exercise	2.25	15808	0.139753935571054
1170	F	Exercise	2.25	15903	0.141359403862985
1171	F	Exercise	2.25	15946	0.101828809624222
1172	F	Exercise	2.25	16183	0.117069231168688
1173	F	Exercise	2.25	16358	0.1285842243364
1174	F	Exercise	2.25	16505	0.119573809508502
1175	F	Exercise	2.25	16591	0.12042888373249
1176	F	Exercise	2.25	16744	0.0957190315736395
1177	F	Exercise	2.25	16850	0.142914444269222
1178	F	Exercise	2.25	16943	0.1388952957129
1179	F	Exercise	2.25	16982	0.129483428851337
1180	F	Exercise	2.25	17214	0.141427413193596
1181	F	Exercise	2.25	17352	0.113861525125785
1182	F	Exercise	2.25	17596	0.125585598630578
1183	F	Exercise	2.25	17904	0.143734437898295
1184	F	Exercise	2.25	18951	0.128047114593103
1185	F	Exercise	2.25	19238	0.149184921027635
1186	F	Exercise	2.25	19459	0.129347300192954
1187	F	Exercise	2.25	19617	0.137882506016607
1188	F	Exercise	2.25	19704	0.124371925616377
1189	F	Exercise	2.25	19781	0.12980555045743
1190	F	Exercise	2.25	20040	0.132962160147636
1191	F	Exercise	2.25	20889	0.143573433746167
1192	F	Exercise	2.25	20897	0.116788992672821
1193	F	Exercise	2.25	20902	0.127483984653017
1194	F	Exercise	2.25	21577	0.168009519900964
1195	F	Exercise	2.25	22756	0.117729778653519
1196	F	Exercise	2.25	23166	0.130664425513681
1197	F	Exercise	2.25	23409	0.0991440615191771
1198	F	Exercise	2.25	23471	0.115367445367372
1199	F	Exercise	2.25	23563	0.119592104048944
1200	F	Exercise	2.25	23943	0.145253651269454
1201	F	Exercise	2.75	338	0.137263069275819
1202	F	Exercise	2.75	1132	0.194066119460827
1203	F	Exercise	2.75	1826	0.176766111987799
1204	F	Exercise	2.75	1994	0.176553865658886
1205	F	Exercise	2.75	2099	0.138386974669338
1206	F	Exercise	2.75	2185	0.16012002086825
1207	F	Exercise	2.75	2450	0.163032606476894
1208	F	Exercise	2.75	2556	0.167235332752347
1209	F	Exercise	2.75	2746	0.170609678955427
1210	F	Exercise	2.75	2876	0.133712680544539
1211	F	Exercise	2.75	3009	0.185425134828877
1212	F	Exercise	2.75	3114	0.190617756704747
1213	F	Exercise	2.75	3272	0.149189430358952
1214	F	Exercise	2.75	3589	0.174598967929432
1215	F	Exercise	2.75	3758	0.194180969194189
1216	F	Exercise	2.75	4139	0.162648252704494
1217	F	Exercise	2.75	4192	0.146104388081784
1218	F	Exercise	2.75	4354	0.174977980717046
1219	F	Exercise	2.75	4748	0.162091213064928
1220	F	Exercise	2.75	5231	0.173428662387297
1221	F	Exercise	2.75	5668	0.157093360211389
1222	F	Exercise	2.75	5783	0.184150802091448
1223	F	Exercise	2.75	5881	0.150533358273423
1224	F	Exercise	2.75	6159	0.158992018379478
1225	F	Exercise	2.75	6196	0.167238662541994
1226	F	Exercise	2.75	6199	0.15197427740403
1227	F	Exercise	2.75	6739	0.17132103652991
1228	F	Exercise	2.75	6799	0.193780708964024
1229	F	Exercise	2.75	6838	0.153970188050924
1230	F	Exercise	2.75	7236	0.174714332867871
1231	F	Exercise	2.75	7587	0.165516742686683
1232	F	Exercise	2.75	7651	0.159122328658832
1233	F	Exercise	2.75	7706	0.173223332708453
1234	F	Exercise	2.75	7764	0.172331898135972
1235	F	Exercise	2.75	7779	0.15920849869525
1236	F	Exercise	2.75	8000	0.182283713354961
1237	F	Exercise	2.75	8082	0.172155721035191
1238	F	Exercise	2.75	8135	0.188387518550347
1239	F	Exercise	2.75	8529	0.13654959276684
1240	F	Exercise	2.75	8732	0.205137931697655
1241	F	Exercise	2.75	8773	0.163550299167541
1242	F	Exercise	2.75	8864	0.151021206819303
1243	F	Exercise	2.75	8935	0.179860260936057
1244	F	Exercise	2.75	9023	0.166146613833607
1245	F	Exercise	2.75	9437	0.176510086641538
1246	F	Exercise	2.75	9544	0.173456772972245
1247	F	Exercise	2.75	9753	0.171359063848064
1248	F	Exercise	2.75	10046	0.178485497038396
1249	F	Exercise	2.75	10353	0.17017940831423
1250	F	Exercise	2.75	10628	0.164330161433458
1251	F	Exercise	2.75	11064	0.178661151130262
1252	F	Exercise	2.75	11172	0.202698849705845
1253	F	Exercise	2.75	11974	0.163205974473577
1254	F	Exercise	2.75	11977	0.163280885537041
1255	F	Exercise	2.75	12157	0.186164759096282
1256	F	Exercise	2.75	12720	0.181257216147149
1257	F	Exercise	2.75	12909	0.174103595822209
1258	F	Exercise	2.75	12914	0.150956262999591
1259	F	Exercise	2.75	12932	0.167088317858801
1260	F	Exercise	2.75	14064	0.166576398710814
1261	F	Exercise	2.75	14393	0.174944927042356
1262	F	Exercise	2.75	15026	0.176984523532489
1263	F	Exercise	2.75	15300	0.165504846375369
1264	F	Exercise	2.75	15492	0.156055036634229
1265	F	Exercise	2.75	15502	0.172617046164974
1266	F	Exercise	2.75	15572	0.162928798921141
1267	F	Exercise	2.75	15791	0.187269272971405
1268	F	Exercise	2.75	15805	0.157875001256855
1269	F	Exercise	2.75	15808	0.170081518512992
1270	F	Exercise	2.75	15903	0.160044327760828
1271	F	Exercise	2.75	15946	0.140472319408605
1272	F	Exercise	2.75	16183	0.15564140450887
1273	F	Exercise	2.75	16358	0.165706081949392
1274	F	Exercise	2.75	16505	0.182133659453199
1275	F	Exercise	2.75	16591	0.183090498555469
1276	F	Exercise	2.75	16744	0.154233539286165
1277	F	Exercise	2.75	16850	0.178468726206466
1278	F	Exercise	2.75	16943	0.179547350759673
1279	F	Exercise	2.75	16982	0.166308965672585
1280	F	Exercise	2.75	17214	0.155302873760742
1281	F	Exercise	2.75	17352	0.176932226470651
1282	F	Exercise	2.75	17596	0.181357177621045
1283	F	Exercise	2.75	17904	0.181620385341417
1284	F	Exercise	2.75	18951	0.168444346208279
1285	F	Exercise	2.75	19238	0.173874283824883
1286	F	Exercise	2.75	19459	0.196169432528453
1287	F	Exercise	2.75	19617	0.192608933079812
1288	F	Exercise	2.75	19704	0.183963253875926
1289	F	Exercise	2.75	19781	0.187818459939608
1290	F	Exercise	2.75	20040	0.162255909796519
1291	F	Exercise	2.75	20889	0.180395917151097
1292	F	Exercise	2.75	20897	0.197627998887965
1293	F	Exercise	2.75	20902	0.162694801023549
1294	F	Exercise	2.75	21577	0.18572755486927
1295	F	Exercise	2.75	22756	0.190373251377762
1296	F	Exercise	2.75	23166	0.191754729803622
1297	F	Exercise	2.75	23409	0.176646037380454
1298	F	Exercise	2.75	23471	0.150183157813225
1299	F	Exercise	2.75	23563	0.160044074415848
1300	F	Exercise	2.75	23943	0.168916295537464
1301	F	Exercise	3.25	338	0.118632065919261
1302	F	Exercise	3.25	1132	0.181454178266353
1303	F	Exercise	3.25	1826	0.156454064396841
1304	F	Exercise	3.25	1994	0.154700491701391
1305	F	Exercise	3.25	2099	0.116569841936963
1306	F	Exercise	3.25	2185	0.147183910678645
1307	F	Exercise	3.25	2450	0.14034060501263
1308	F	Exercise	3.25	2556	0.153349533916316
1309	F	Exercise	3.25	2746	0.150212960707558
1310	F	Exercise	3.25	2876	0.108865864811616
1311	F	Exercise	3.25	3009	0.169122808449427
1312	F	Exercise	3.25	3114	0.170472081941791
1313	F	Exercise	3.25	3272	0.142325549577591
1314	F	Exercise	3.25	3589	0.161783124904289
1315	F	Exercise	3.25	3758	0.177389806083546
1316	F	Exercise	3.25	4139	0.149692076180304
1317	F	Exercise	3.25	4192	0.126262352492763
1318	F	Exercise	3.25	4354	0.158322018269475
1319	F	Exercise	3.25	4748	0.144924722412908
1320	F	Exercise	3.25	5231	0.157095326614154
1321	F	Exercise	3.25	5668	0.144397547904099
1322	F	Exercise	3.25	5783	0.154867733438577
1323	F	Exercise	3.25	5881	0.126786026153289
1324	F	Exercise	3.25	6159	0.14087232627077
1325	F	Exercise	3.25	6196	0.156414924689039
1326	F	Exercise	3.25	6199	0.134485467947565
1327	F	Exercise	3.25	6739	0.153780075140858
1328	F	Exercise	3.25	6799	0.1748535434955
1329	F	Exercise	3.25	6838	0.132780826236224
1330	F	Exercise	3.25	7236	0.15610966035381
1331	F	Exercise	3.25	7587	0.154645504412461
1332	F	Exercise	3.25	7651	0.141718114948981
1333	F	Exercise	3.25	7706	0.170274682626883
1334	F	Exercise	3.25	7764	0.160019810612562
1335	F	Exercise	3.25	7779	0.137377629725329
1336	F	Exercise	3.25	8000	0.169205436384115
1337	F	Exercise	3.25	8082	0.160303590188581
1338	F	Exercise	3.25	8135	0.17547336941791
1339	F	Exercise	3.25	8529	0.119282327285138
1340	F	Exercise	3.25	8732	0.186350769023545
1341	F	Exercise	3.25	8773	0.150792952080125
1342	F	Exercise	3.25	8864	0.13113001604945
1343	F	Exercise	3.25	8935	0.157079548197051
1344	F	Exercise	3.25	9023	0.155134139145042
1345	F	Exercise	3.25	9437	0.156226712415368
1346	F	Exercise	3.25	9544	0.155034486947672
1347	F	Exercise	3.25	9753	0.152042741737156
1348	F	Exercise	3.25	10046	0.169164637362291
1349	F	Exercise	3.25	10353	0.163601349278376
1350	F	Exercise	3.25	10628	0.162169675262522
1351	F	Exercise	3.25	11064	0.157111825418424
1352	F	Exercise	3.25	11172	0.197721338234118
1353	F	Exercise	3.25	11974	0.152136174330304
1354	F	Exercise	3.25	11977	0.155058044467795
1355	F	Exercise	3.25	12157	0.169584537800384
1356	F	Exercise	3.25	12720	0.177555660055514
1357	F	Exercise	3.25	12909	0.1511593036846
1358	F	Exercise	3.25	12914	0.140396684095751
1359	F	Exercise	3.25	12932	0.152623574555753
1360	F	Exercise	3.25	14064	0.15515917070802
1361	F	Exercise	3.25	14393	0.16639426372612
1362	F	Exercise	3.25	15026	0.156705079258045
1363	F	Exercise	3.25	15300	0.143526664121875
1364	F	Exercise	3.25	15492	0.136083619325074
1365	F	Exercise	3.25	15502	0.172024967905648
1366	F	Exercise	3.25	15572	0.143186898425012
1367	F	Exercise	3.25	15791	0.171388218923653
1368	F	Exercise	3.25	15805	0.131104603219103
1369	F	Exercise	3.25	15808	0.151580100997503
1370	F	Exercise	3.25	15903	0.148810109884476
1371	F	Exercise	3.25	15946	0.120485773752723
1372	F	Exercise	3.25	16183	0.13765053741162
1373	F	Exercise	3.25	16358	0.147345502917537
1374	F	Exercise	3.25	16505	0.157158565403686
1375	F	Exercise	3.25	16591	0.160328506340603
1376	F	Exercise	3.25	16744	0.13271029455424
1377	F	Exercise	3.25	16850	0.172068883810398
1378	F	Exercise	3.25	16943	0.162307859365673
1379	F	Exercise	3.25	16982	0.146668569245617
1380	F	Exercise	3.25	17214	0.147936625520946
1381	F	Exercise	3.25	17352	0.152605198284434
1382	F	Exercise	3.25	17596	0.158880585265208
1383	F	Exercise	3.25	17904	0.16778764792755
1384	F	Exercise	3.25	18951	0.153663363603689
1385	F	Exercise	3.25	19238	0.156975786342153
1386	F	Exercise	3.25	19459	0.181189882882001
1387	F	Exercise	3.25	19617	0.176985522550134
1388	F	Exercise	3.25	19704	0.162225155549215
1389	F	Exercise	3.25	19781	0.162772988258913
1390	F	Exercise	3.25	20040	0.148532218623808
1391	F	Exercise	3.25	20889	0.171177066982136
1392	F	Exercise	3.25	20897	0.170465241018624
1393	F	Exercise	3.25	20902	0.151790645724357
1394	F	Exercise	3.25	21577	0.187093396554606
1395	F	Exercise	3.25	22756	0.167770859386721
1396	F	Exercise	3.25	23166	0.17342263174912
1397	F	Exercise	3.25	23409	0.15338325252551
1398	F	Exercise	3.25	23471	0.130100561632055
1399	F	Exercise	3.25	23563	0.138632787644004
1400	F	Exercise	3.25	23943	0.166435858143951
1401	M	Control	0.25	338	0.256251025298653
1402	M	Control	0.25	1132	0.229344011133758
1403	M	Control	0.25	1826	0.230479695819248
1404	M	Control	0.25	1994	0.222955813485422
1405	M	Control	0.25	2099	0.210830365022245
1406	M	Control	0.25	2185	0.227044203328814
1407	M	Control	0.25	2450	0.273547151625199
1408	M	Control	0.25	2556	0.227203034174465
1409	M	Control	0.25	2746	0.216185040355334
1410	M	Control	0.25	2876	0.23569512887515
1411	M	Control	0.25	3009	0.250318628000543
1412	M	Control	0.25	3114	0.25992748747914
1413	M	Control	0.25	3272	0.233818555869129
1414	M	Control	0.25	3589	0.233154143218455
1415	M	Control	0.25	3758	0.242926904387985
1416	M	Control	0.25	4139	0.208943899506536
1417	M	Control	0.25	4192	0.256628313478972
1418	M	Control	0.25	4354	0.218383335541394
1419	M	Control	0.25	4748	0.222043468673266
1420	M	Control	0.25	5231	0.192080274645895
1421	M	Control	0.25	5668	0.216781148960837
1422	M	Control	0.25	5783	0.233395670407479
1423	M	Control	0.25	5881	0.226938361742405
1424	M	Control	0.25	6159	0.225502586360824
1425	M	Control	0.25	6196	0.22200104972569
1426	M	Control	0.25	6199	0.242661738754717
1427	M	Control	0.25	6739	0.22977095959944
1428	M	Control	0.25	6799	0.231004680270515
1429	M	Control	0.25	6838	0.207430428971472
1430	M	Control	0.25	7236	0.223763901535363
1431	M	Control	0.25	7587	0.218035377844524
1432	M	Control	0.25	7651	0.213617459975236
1433	M	Control	0.25	7706	0.259842099767571
1434	M	Control	0.25	7764	0.233001008548143
1435	M	Control	0.25	7779	0.219898489548436
1436	M	Control	0.25	8000	0.20156463861912
1437	M	Control	0.25	8082	0.229855180523716
1438	M	Control	0.25	8135	0.257895619043607
1439	M	Control	0.25	8529	0.242333014028383
1440	M	Control	0.25	8732	0.276061452018658
1441	M	Control	0.25	8773	0.212636867189759
1442	M	Control	0.25	8864	0.192437469262678
1443	M	Control	0.25	8935	0.210392128612053
1444	M	Control	0.25	9023	0.240221257955114
1445	M	Control	0.25	9437	0.222456007427392
1446	M	Control	0.25	9544	0.177461869030812
1447	M	Control	0.25	9753	0.257391853680582
1448	M	Control	0.25	10046	0.242406498459766
1449	M	Control	0.25	10353	0.21312719128654
1450	M	Control	0.25	10628	0.233292960011645
1451	M	Control	0.25	11064	0.19083812889914
1452	M	Control	0.25	11172	0.219330500687245
1453	M	Control	0.25	11974	0.218613632244472
1454	M	Control	0.25	11977	0.221350349250787
1455	M	Control	0.25	12157	0.225784176668114
1456	M	Control	0.25	12720	0.24863978092095
1457	M	Control	0.25	12909	0.233637024411111
1458	M	Control	0.25	12914	0.198407128170444
1459	M	Control	0.25	12932	0.227238713973769
1460	M	Control	0.25	14064	0.223001970311491
1461	M	Control	0.25	14393	0.237047435305905
1462	M	Control	0.25	15026	0.236079620081317
1463	M	Control	0.25	15300	0.2474349851678
1464	M	Control	0.25	15492	0.234641070370972
1465	M	Control	0.25	15502	0.227706151483244
1466	M	Control	0.25	15572	0.24771078734702
1467	M	Control	0.25	15791	0.214545041868853
1468	M	Control	0.25	15805	0.253792559325547
1469	M	Control	0.25	15808	0.189886222845957
1470	M	Control	0.25	15903	0.226122767469917
1471	M	Control	0.25	15946	0.207724003890059
1472	M	Control	0.25	16183	0.218546435849298
1473	M	Control	0.25	16358	0.243023895051183
1474	M	Control	0.25	16505	0.270855597076455
1475	M	Control	0.25	16591	0.268520000578753
1476	M	Control	0.25	16744	0.223270265836298
1477	M	Control	0.25	16850	0.233663885606181
1478	M	Control	0.25	16943	0.26196490092301
1479	M	Control	0.25	16982	0.223515833990922
1480	M	Control	0.25	17214	0.266922989855781
1481	M	Control	0.25	17352	0.242120998718152
1482	M	Control	0.25	17596	0.248240514845171
1483	M	Control	0.25	17904	0.20569062056872
1484	M	Control	0.25	18951	0.245920940949661
1485	M	Control	0.25	19238	0.214582264116391
1486	M	Control	0.25	19459	0.214086754447923
1487	M	Control	0.25	19617	0.254884150058019
1488	M	Control	0.25	19704	0.245204937030419
1489	M	Control	0.25	19781	0.211963881797427
1490	M	Control	0.25	20040	0.212326782702657
1491	M	Control	0.25	20889	0.237884041295914
1492	M	Control	0.25	20897	0.253290641145152
1493	M	Control	0.25	20902	0.211884631035752
1494	M	Control	0.25	21577	0.211557271542849
1495	M	Control	0.25	22756	0.219579976610232
1496	M	Control	0.25	23166	0.220299129102643
1497	M	Control	0.25	23409	0.246413906839269
1498	M	Control	0.25	23471	0.231026926414048
1499	M	Control	0.25	23563	0.222180206757271
1500	M	Control	0.25	23943	0.245516083490443
1501	M	Control	0.75	338	0.254582555510891
1502	M	Control	0.75	1132	0.262147777514714
1503	M	Control	0.75	1826	0.25209506468867
1504	M	Control	0.75	1994	0.248193061678707
1505	M	Control	0.75	2099	0.219912472306042
1506	M	Control	0.75	2185	0.254638418968871
1507	M	Control	0.75	2450	0.283543070213813
1508	M	Control	0.75	2556	0.246791858799196
1509	M	Control	0.75	2746	0.244278036880737
1510	M	Control	0.75	2876	0.245188253301282
1511	M	Control	0.75	3009	0.246252901553332
1512	M	Control	0.75	3114	0.277978422385535
1513	M	Control	0.75	3272	0.247877712976182
1514	M	Control	0.75	3589	0.248743512200033
1515	M	Control	0.75	3758	0.270786130369155
1516	M	Control	0.75	4139	0.244510581089324
1517	M	Control	0.75	4192	0.255696523402461
1518	M	Control	0.75	4354	0.266964819892628
1519	M	Control	0.75	4748	0.25061024285363
1520	M	Control	0.75	5231	0.247315619342911
1521	M	Control	0.75	5668	0.274187553527563
1522	M	Control	0.75	5783	0.272938922251403
1523	M	Control	0.75	5881	0.237538321772471
1524	M	Control	0.75	6159	0.254287948748128
1525	M	Control	0.75	6196	0.24560720852537
1526	M	Control	0.75	6199	0.27315980274521
1527	M	Control	0.75	6739	0.255846836496975
1528	M	Control	0.75	6799	0.267326124974947
1529	M	Control	0.75	6838	0.248607019245486
1530	M	Control	0.75	7236	0.257283137707337
1531	M	Control	0.75	7587	0.233970904767248
1532	M	Control	0.75	7651	0.250304069419758
1533	M	Control	0.75	7706	0.229207454359837
1534	M	Control	0.75	7764	0.292157066688265
1535	M	Control	0.75	7779	0.258445718061007
1536	M	Control	0.75	8000	0.235790086882009
1537	M	Control	0.75	8082	0.254111935127359
1538	M	Control	0.75	8135	0.260570122472033
1539	M	Control	0.75	8529	0.257738814046838
1540	M	Control	0.75	8732	0.268324208423874
1541	M	Control	0.75	8773	0.257775426645988
1542	M	Control	0.75	8864	0.239844512476544
1543	M	Control	0.75	8935	0.254685188721067
1544	M	Control	0.75	9023	0.25158893952535
1545	M	Control	0.75	9437	0.258093061705082
1546	M	Control	0.75	9544	0.245740134057867
1547	M	Control	0.75	9753	0.27131529718309
1548	M	Control	0.75	10046	0.27322010800002
1549	M	Control	0.75	10353	0.247692477405047
1550	M	Control	0.75	10628	0.241144043237621
1551	M	Control	0.75	11064	0.214429394370519
1552	M	Control	0.75	11172	0.220914729262486
1553	M	Control	0.75	11974	0.237126295975327
1554	M	Control	0.75	11977	0.264552499934854
1555	M	Control	0.75	12157	0.236784706024152
1556	M	Control	0.75	12720	0.298421129154239
1557	M	Control	0.75	12909	0.271507936652342
1558	M	Control	0.75	12914	0.234637728683838
1559	M	Control	0.75	12932	0.250110819471323
1560	M	Control	0.75	14064	0.254660727049086
1561	M	Control	0.75	14393	0.238520516510053
1562	M	Control	0.75	15026	0.239285154794498
1563	M	Control	0.75	15300	0.274255330742563
1564	M	Control	0.75	15492	0.252614355518849
1565	M	Control	0.75	15502	0.247230421863457
1566	M	Control	0.75	15572	0.262640927982666
1567	M	Control	0.75	15791	0.260866964161183
1568	M	Control	0.75	15805	0.285320717014441
1569	M	Control	0.75	15808	0.231145356784901
1570	M	Control	0.75	15903	0.261498663761571
1571	M	Control	0.75	15946	0.267778966570133
1572	M	Control	0.75	16183	0.230845495210418
1573	M	Control	0.75	16358	0.25301169574406
1574	M	Control	0.75	16505	0.250523825691591
1575	M	Control	0.75	16591	0.277955318603521
1576	M	Control	0.75	16744	0.247450431785578
1577	M	Control	0.75	16850	0.268062351526904
1578	M	Control	0.75	16943	0.296906627468132
1579	M	Control	0.75	16982	0.26089669946542
1580	M	Control	0.75	17214	0.251754822284168
1581	M	Control	0.75	17352	0.287485902584125
1582	M	Control	0.75	17596	0.276146263897003
1583	M	Control	0.75	17904	0.266145042598233
1584	M	Control	0.75	18951	0.245764558434727
1585	M	Control	0.75	19238	0.235645518797988
1586	M	Control	0.75	19459	0.222093545795118
1587	M	Control	0.75	19617	0.271349387779396
1588	M	Control	0.75	19704	0.247346474756706
1589	M	Control	0.75	19781	0.234820279916484
1590	M	Control	0.75	20040	0.252859161105684
1591	M	Control	0.75	20889	0.247920052860815
1592	M	Control	0.75	20897	0.243820643120516
1593	M	Control	0.75	20902	0.230574932086595
1594	M	Control	0.75	21577	0.235435086555411
1595	M	Control	0.75	22756	0.260449599565326
1596	M	Control	0.75	23166	0.251881663666906
1597	M	Control	0.75	23409	0.242664639516668
1598	M	Control	0.75	23471	0.272918554970242
1599	M	Control	0.75	23563	0.246812333334685
1600	M	Control	0.75	23943	0.263973012628363
1601	M	Control	1.25	338	0.211081811635537
1602	M	Control	1.25	1132	0.219759849883568
1603	M	Control	1.25	1826	0.218382354656229
1604	M	Control	1.25	1994	0.20837283765173
1605	M	Control	1.25	2099	0.188149776346836
1606	M	Control	1.25	2185	0.208844089614062
1607	M	Control	1.25	2450	0.221925120495835
1608	M	Control	1.25	2556	0.21609202066826
1609	M	Control	1.25	2746	0.210719364040441
1610	M	Control	1.25	2876	0.219960225292492
1611	M	Control	1.25	3009	0.207367351450765
1612	M	Control	1.25	3114	0.228628714353013
1613	M	Control	1.25	3272	0.213387594475595
1614	M	Control	1.25	3589	0.217176527829787
1615	M	Control	1.25	3758	0.226069337984827
1616	M	Control	1.25	4139	0.214164093489437
1617	M	Control	1.25	4192	0.194713391229642
1618	M	Control	1.25	4354	0.218507880127586
1619	M	Control	1.25	4748	0.214301310888552
1620	M	Control	1.25	5231	0.20988947186755
1621	M	Control	1.25	5668	0.214965612271267
1622	M	Control	1.25	5783	0.214528663186528
1623	M	Control	1.25	5881	0.211915475825482
1624	M	Control	1.25	6159	0.226260963563203
1625	M	Control	1.25	6196	0.209936412769677
1626	M	Control	1.25	6199	0.226428218732783
1627	M	Control	1.25	6739	0.218210760938111
1628	M	Control	1.25	6799	0.225311669677344
1629	M	Control	1.25	6838	0.194750287951835
1630	M	Control	1.25	7236	0.209131735063023
1631	M	Control	1.25	7587	0.215201008717737
1632	M	Control	1.25	7651	0.207874891116432
1633	M	Control	1.25	7706	0.200193039277732
1634	M	Control	1.25	7764	0.23503890057585
1635	M	Control	1.25	7779	0.205925507281469
1636	M	Control	1.25	8000	0.203686774968633
1637	M	Control	1.25	8082	0.218884589839826
1638	M	Control	1.25	8135	0.204854943126682
1639	M	Control	1.25	8529	0.215745821598087
1640	M	Control	1.25	8732	0.216119936639384
1641	M	Control	1.25	8773	0.206666337892055
1642	M	Control	1.25	8864	0.193612379128975
1643	M	Control	1.25	8935	0.199137760300904
1644	M	Control	1.25	9023	0.202085431816054
1645	M	Control	1.25	9437	0.21010912228612
1646	M	Control	1.25	9544	0.203790338121048
1647	M	Control	1.25	9753	0.21055310989542
1648	M	Control	1.25	10046	0.2143274832079
1649	M	Control	1.25	10353	0.208464622045622
1650	M	Control	1.25	10628	0.214665878731521
1651	M	Control	1.25	11064	0.196020282704689
1652	M	Control	1.25	11172	0.195606128611163
1653	M	Control	1.25	11974	0.197019969066727
1654	M	Control	1.25	11977	0.205733189304588
1655	M	Control	1.25	12157	0.201118776851214
1656	M	Control	1.25	12720	0.235819630527623
1657	M	Control	1.25	12909	0.215816155640479
1658	M	Control	1.25	12914	0.200127194932228
1659	M	Control	1.25	12932	0.212326622112945
1660	M	Control	1.25	14064	0.20758771265613
1661	M	Control	1.25	14393	0.211127855097707
1662	M	Control	1.25	15026	0.206857661167988
1663	M	Control	1.25	15300	0.212974513225891
1664	M	Control	1.25	15492	0.212639904096803
1665	M	Control	1.25	15502	0.214312994698835
1666	M	Control	1.25	15572	0.223011698504806
1667	M	Control	1.25	15791	0.221869915307132
1668	M	Control	1.25	15805	0.231196919279461
1669	M	Control	1.25	15808	0.192183701177884
1670	M	Control	1.25	15903	0.218619801257226
1671	M	Control	1.25	15946	0.218972364409524
1672	M	Control	1.25	16183	0.198277786139283
1673	M	Control	1.25	16358	0.217094907355285
1674	M	Control	1.25	16505	0.210455835979367
1675	M	Control	1.25	16591	0.224034433127667
1676	M	Control	1.25	16744	0.204719232430938
1677	M	Control	1.25	16850	0.216292625871638
1678	M	Control	1.25	16943	0.259592588005449
1679	M	Control	1.25	16982	0.210442752139688
1680	M	Control	1.25	17214	0.220163921892191
1681	M	Control	1.25	17352	0.233091411704525
1682	M	Control	1.25	17596	0.224763692763425
1683	M	Control	1.25	17904	0.225249897713889
1684	M	Control	1.25	18951	0.210077696446401
1685	M	Control	1.25	19238	0.193110024933652
1686	M	Control	1.25	19459	0.18988191859963
1687	M	Control	1.25	19617	0.2165615084211
1688	M	Control	1.25	19704	0.198443078386419
1689	M	Control	1.25	19781	0.202541966769341
1690	M	Control	1.25	20040	0.221503926410773
1691	M	Control	1.25	20889	0.202732069546953
1692	M	Control	1.25	20897	0.198041375002387
1693	M	Control	1.25	20902	0.198241344633366
1694	M	Control	1.25	21577	0.216669395633725
1695	M	Control	1.25	22756	0.21063923042882
1696	M	Control	1.25	23166	0.223268086313679
1697	M	Control	1.25	23409	0.211143584899358
1698	M	Control	1.25	23471	0.224752454291898
1699	M	Control	1.25	23563	0.21272260526685
1700	M	Control	1.25	23943	0.219598831089027
1701	M	Control	1.75	338	0.190553008250361
1702	M	Control	1.75	1132	0.207241799961329
1703	M	Control	1.75	1826	0.213972231375277
1704	M	Control	1.75	1994	0.186389831579506
1705	M	Control	1.75	2099	0.180775741004462
1706	M	Control	1.75	2185	0.192937250914371
1707	M	Control	1.75	2450	0.195226234290464
1708	M	Control	1.75	2556	0.204527213009486
1709	M	Control	1.75	2746	0.205636492302378
1710	M	Control	1.75	2876	0.211396162325445
1711	M	Control	1.75	3009	0.187341372784689
1712	M	Control	1.75	3114	0.200515011405835
1713	M	Control	1.75	3272	0.19893931937729
1714	M	Control	1.75	3589	0.19618978339139
1715	M	Control	1.75	3758	0.204907460701192
1716	M	Control	1.75	4139	0.204374255818468
1717	M	Control	1.75	4192	0.162623462768309
1718	M	Control	1.75	4354	0.208205815807922
1719	M	Control	1.75	4748	0.208244134049705
1720	M	Control	1.75	5231	0.198716649178541
1721	M	Control	1.75	5668	0.190684166737213
1722	M	Control	1.75	5783	0.200650370885674
1723	M	Control	1.75	5881	0.202453686639195
1724	M	Control	1.75	6159	0.216088517900292
1725	M	Control	1.75	6196	0.193387765373583
1726	M	Control	1.75	6199	0.201944647184332
1727	M	Control	1.75	6739	0.199443691563336
1728	M	Control	1.75	6799	0.207118879250223
1729	M	Control	1.75	6838	0.178317865700433
1730	M	Control	1.75	7236	0.191936252708728
1731	M	Control	1.75	7587	0.207210029178658
1732	M	Control	1.75	7651	0.194095481497247
1733	M	Control	1.75	7706	0.185463925829034
1734	M	Control	1.75	7764	0.217613122837287
1735	M	Control	1.75	7779	0.180353158261759
1736	M	Control	1.75	8000	0.195071609874069
1737	M	Control	1.75	8082	0.200777412413488
1738	M	Control	1.75	8135	0.171386004741138
1739	M	Control	1.75	8529	0.193535784997485
1740	M	Control	1.75	8732	0.192492619285095
1741	M	Control	1.75	8773	0.196701146055527
1742	M	Control	1.75	8864	0.194083208311061
1743	M	Control	1.75	8935	0.182765790769186
1744	M	Control	1.75	9023	0.179840363409659
1745	M	Control	1.75	9437	0.185585359891413
1746	M	Control	1.75	9544	0.201930953956573
1747	M	Control	1.75	9753	0.187478701830633
1748	M	Control	1.75	10046	0.180791796309266
1749	M	Control	1.75	10353	0.198409085491831
1750	M	Control	1.75	10628	0.199875074730496
1751	M	Control	1.75	11064	0.199995496206194
1752	M	Control	1.75	11172	0.18962152742469
1753	M	Control	1.75	11974	0.177490025271761
1754	M	Control	1.75	11977	0.18939412789426
1755	M	Control	1.75	12157	0.184843205386891
1756	M	Control	1.75	12720	0.220229691949128
1757	M	Control	1.75	12909	0.203865167105726
1758	M	Control	1.75	12914	0.189900278688667
1759	M	Control	1.75	12932	0.203477460115403
1760	M	Control	1.75	14064	0.185525511973074
1761	M	Control	1.75	14393	0.195689853130635
1762	M	Control	1.75	15026	0.191365543377222
1763	M	Control	1.75	15300	0.187878971205584
1764	M	Control	1.75	15492	0.189006637098205
1765	M	Control	1.75	15502	0.20260483628143
1766	M	Control	1.75	15572	0.19951890974528
1767	M	Control	1.75	15791	0.202934276485394
1768	M	Control	1.75	15805	0.206298985696097
1769	M	Control	1.75	15808	0.175433794263295
1770	M	Control	1.75	15903	0.199618724462406
1771	M	Control	1.75	15946	0.2053065117151
1772	M	Control	1.75	16183	0.187313805579881
1773	M	Control	1.75	16358	0.193155345812599
1774	M	Control	1.75	16505	0.199115228724954
1775	M	Control	1.75	16591	0.196045575571784
1776	M	Control	1.75	16744	0.1993980017291
1777	M	Control	1.75	16850	0.194150432497163
1778	M	Control	1.75	16943	0.237740585836004
1779	M	Control	1.75	16982	0.188333302069919
1780	M	Control	1.75	17214	0.195056614283508
1781	M	Control	1.75	17352	0.211732725647249
1782	M	Control	1.75	17596	0.207536546971055
1783	M	Control	1.75	17904	0.218280008708523
1784	M	Control	1.75	18951	0.187353027174095
1785	M	Control	1.75	19238	0.176568181759335
1786	M	Control	1.75	19459	0.172138937735736
1787	M	Control	1.75	19617	0.176957152527831
1788	M	Control	1.75	19704	0.176356763632499
1789	M	Control	1.75	19781	0.193099344095418
1790	M	Control	1.75	20040	0.209338055371411
1791	M	Control	1.75	20889	0.180417070368394
1792	M	Control	1.75	20897	0.16578688327695
1793	M	Control	1.75	20902	0.180177113845146
1794	M	Control	1.75	21577	0.212665070886634
1795	M	Control	1.75	22756	0.189802896072749
1796	M	Control	1.75	23166	0.207682539295911
1797	M	Control	1.75	23409	0.198349567482106
1798	M	Control	1.75	23471	0.203874270907457
1799	M	Control	1.75	23563	0.198505389658395
1800	M	Control	1.75	23943	0.197630526340396
1801	M	Control	2.25	338	0.152857930959559
1802	M	Control	2.25	1132	0.166596265478305
1803	M	Control	2.25	1826	0.173552431004596
1804	M	Control	2.25	1994	0.147019152161652
1805	M	Control	2.25	2099	0.141756929424026
1806	M	Control	2.25	2185	0.156257410053162
1807	M	Control	2.25	2450	0.147823608800518
1808	M	Control	2.25	2556	0.181291678941194
1809	M	Control	2.25	2746	0.172092182716342
1810	M	Control	2.25	2876	0.187742426649591
1811	M	Control	2.25	3009	0.152846699982708
1812	M	Control	2.25	3114	0.156974686294577
1813	M	Control	2.25	3272	0.160387103159674
1814	M	Control	2.25	3589	0.166618705781996
1815	M	Control	2.25	3758	0.157219583339451
1816	M	Control	2.25	4139	0.172836835733613
1817	M	Control	2.25	4192	0.118938725360874
1818	M	Control	2.25	4354	0.166930717216704
1819	M	Control	2.25	4748	0.170220174128126
1820	M	Control	2.25	5231	0.158805384605775
1821	M	Control	2.25	5668	0.14020674530529
1822	M	Control	2.25	5783	0.151470309805588
1823	M	Control	2.25	5881	0.169996624814435
1824	M	Control	2.25	6159	0.182964295862616
1825	M	Control	2.25	6196	0.154969737755472
1826	M	Control	2.25	6199	0.156949904569804
1827	M	Control	2.25	6739	0.16359860964308
1828	M	Control	2.25	6799	0.164792331031345
1829	M	Control	2.25	6838	0.142754447778011
1830	M	Control	2.25	7236	0.15048806383049
1831	M	Control	2.25	7587	0.185533661353241
1832	M	Control	2.25	7651	0.157575273388423
1833	M	Control	2.25	7706	0.150946239568736
1834	M	Control	2.25	7764	0.173407529494783
1835	M	Control	2.25	7779	0.141640604754226
1836	M	Control	2.25	8000	0.161385377220642
1837	M	Control	2.25	8082	0.165905918104816
1838	M	Control	2.25	8135	0.130825198759674
1839	M	Control	2.25	8529	0.155346540015986
1840	M	Control	2.25	8732	0.147860290447571
1841	M	Control	2.25	8773	0.153300854873646
1842	M	Control	2.25	8864	0.151224547404323
1843	M	Control	2.25	8935	0.131373544424899
1844	M	Control	2.25	9023	0.139927995245035
1845	M	Control	2.25	9437	0.146111504919171
1846	M	Control	2.25	9544	0.168675032436331
1847	M	Control	2.25	9753	0.13393730619879
1848	M	Control	2.25	10046	0.13513639043939
1849	M	Control	2.25	10353	0.163967746534222
1850	M	Control	2.25	10628	0.172161659840478
1851	M	Control	2.25	11064	0.175548550632721
1852	M	Control	2.25	11172	0.151508037687878
1853	M	Control	2.25	11974	0.151063152554146
1854	M	Control	2.25	11977	0.141245772328273
1855	M	Control	2.25	12157	0.152984859332819
1856	M	Control	2.25	12720	0.167329541616342
1857	M	Control	2.25	12909	0.151869568112594
1858	M	Control	2.25	12914	0.150662512249826
1859	M	Control	2.25	12932	0.161240089014119
1860	M	Control	2.25	14064	0.14609004795226
1861	M	Control	2.25	14393	0.169431621891772
1862	M	Control	2.25	15026	0.1582561412728
1863	M	Control	2.25	15300	0.148234552875992
1864	M	Control	2.25	15492	0.146320467773521
1865	M	Control	2.25	15502	0.168440079230933
1866	M	Control	2.25	15572	0.154077713342618
1867	M	Control	2.25	15791	0.162067400866121
1868	M	Control	2.25	15805	0.147046685344379
1869	M	Control	2.25	15808	0.144926480533421
1870	M	Control	2.25	15903	0.163237988377184
1871	M	Control	2.25	15946	0.165428665192768
1872	M	Control	2.25	16183	0.160964572794102
1873	M	Control	2.25	16358	0.157584947644288
1874	M	Control	2.25	16505	0.15714821164184
1875	M	Control	2.25	16591	0.145408458562606
1876	M	Control	2.25	16744	0.158121199306038
1877	M	Control	2.25	16850	0.151796261625485
1878	M	Control	2.25	16943	0.19932430627577
1879	M	Control	2.25	16982	0.147488795500612
1880	M	Control	2.25	17214	0.156830908864948
1881	M	Control	2.25	17352	0.168626582068562
1882	M	Control	2.25	17596	0.162869055554302
1883	M	Control	2.25	17904	0.175111320312229
1884	M	Control	2.25	18951	0.150243168285431
1885	M	Control	2.25	19238	0.143305503816185
1886	M	Control	2.25	19459	0.138382070817854
1887	M	Control	2.25	19617	0.132040366987368
1888	M	Control	2.25	19704	0.128229857016369
1889	M	Control	2.25	19781	0.165241246063877
1890	M	Control	2.25	20040	0.177862007879191
1891	M	Control	2.25	20889	0.143659176974049
1892	M	Control	2.25	20897	0.127438070772754
1893	M	Control	2.25	20902	0.145653049854751
1894	M	Control	2.25	21577	0.190571275796783
1895	M	Control	2.25	22756	0.146972975634599
1896	M	Control	2.25	23166	0.175974605798227
1897	M	Control	2.25	23409	0.159732757174383
1898	M	Control	2.25	23471	0.156572116315539
1899	M	Control	2.25	23563	0.164521206733209
1900	M	Control	2.25	23943	0.161539137174349
1901	M	Control	2.75	338	0.167813026243712
1902	M	Control	2.75	1132	0.181952784127055
1903	M	Control	2.75	1826	0.231603707500608
1904	M	Control	2.75	1994	0.18262542584983
1905	M	Control	2.75	2099	0.188878462710594
1906	M	Control	2.75	2185	0.20065999029975
1907	M	Control	2.75	2450	0.156703871609546
1908	M	Control	2.75	2556	0.211874422140667
1909	M	Control	2.75	2746	0.225879655243478
1910	M	Control	2.75	2876	0.186252138402665
1911	M	Control	2.75	3009	0.187608455386943
1912	M	Control	2.75	3114	0.174137713448375
1913	M	Control	2.75	3272	0.209626888330896
1914	M	Control	2.75	3589	0.192400441053669
1915	M	Control	2.75	3758	0.174157263052049
1916	M	Control	2.75	4139	0.215725264549731
1917	M	Control	2.75	4192	0.163616164689552
1918	M	Control	2.75	4354	0.208867772074834
1919	M	Control	2.75	4748	0.215899646365344
1920	M	Control	2.75	5231	0.207329425236684
1921	M	Control	2.75	5668	0.179397114134012
1922	M	Control	2.75	5783	0.182970556619525
1923	M	Control	2.75	5881	0.2121719795052
1924	M	Control	2.75	6159	0.210514949427849
1925	M	Control	2.75	6196	0.189612023375041
1926	M	Control	2.75	6199	0.19110359503976
1927	M	Control	2.75	6739	0.205671616610165
1928	M	Control	2.75	6799	0.193578829480224
1929	M	Control	2.75	6838	0.159430508476738
1930	M	Control	2.75	7236	0.161048520334571
1931	M	Control	2.75	7587	0.220196397719188
1932	M	Control	2.75	7651	0.199327692059741
1933	M	Control	2.75	7706	0.177173523015377
1934	M	Control	2.75	7764	0.215289377551796
1935	M	Control	2.75	7779	0.190106116193335
1936	M	Control	2.75	8000	0.210404898182755
1937	M	Control	2.75	8082	0.224345406245819
1938	M	Control	2.75	8135	0.15724549718886
1939	M	Control	2.75	8529	0.173927013693962
1940	M	Control	2.75	8732	0.17336696634768
1941	M	Control	2.75	8773	0.180032126182195
1942	M	Control	2.75	8864	0.190779768631963
1943	M	Control	2.75	8935	0.152718162065864
1944	M	Control	2.75	9023	0.1665785574099
1945	M	Control	2.75	9437	0.180658921748931
1946	M	Control	2.75	9544	0.222696294254951
1947	M	Control	2.75	9753	0.173389443782853
1948	M	Control	2.75	10046	0.151272993723007
1949	M	Control	2.75	10353	0.197741701502721
1950	M	Control	2.75	10628	0.198771514544807
1951	M	Control	2.75	11064	0.229476301586922
1952	M	Control	2.75	11172	0.183207372155696
1953	M	Control	2.75	11974	0.179145791873436
1954	M	Control	2.75	11977	0.175504550312227
1955	M	Control	2.75	12157	0.195856305998912
1956	M	Control	2.75	12720	0.188174730124512
1957	M	Control	2.75	12909	0.21090954560329
1958	M	Control	2.75	12914	0.192231904611685
1959	M	Control	2.75	12932	0.218345378878076
1960	M	Control	2.75	14064	0.189306440443092
1961	M	Control	2.75	14393	0.194809723480901
1962	M	Control	2.75	15026	0.176157000393433
1963	M	Control	2.75	15300	0.168573979789148
1964	M	Control	2.75	15492	0.165123765715255
1965	M	Control	2.75	15502	0.215585334927673
1966	M	Control	2.75	15572	0.187501836074752
1967	M	Control	2.75	15791	0.195085723193624
1968	M	Control	2.75	15805	0.180013138266018
1969	M	Control	2.75	15808	0.193475405072397
1970	M	Control	2.75	15903	0.19732998495013
1971	M	Control	2.75	15946	0.204105049447887
1972	M	Control	2.75	16183	0.178499045041529
1973	M	Control	2.75	16358	0.194950338789839
1974	M	Control	2.75	16505	0.18252398981963
1975	M	Control	2.75	16591	0.177230790805272
1976	M	Control	2.75	16744	0.203817432880576
1977	M	Control	2.75	16850	0.1606810353339
1978	M	Control	2.75	16943	0.212730670259908
1979	M	Control	2.75	16982	0.200220125100095
1980	M	Control	2.75	17214	0.176350095183395
1981	M	Control	2.75	17352	0.194090699652788
1982	M	Control	2.75	17596	0.188276481948458
1983	M	Control	2.75	17904	0.222980153482206
1984	M	Control	2.75	18951	0.177769740369407
1985	M	Control	2.75	19238	0.162356547030666
1986	M	Control	2.75	19459	0.163331394161648
1987	M	Control	2.75	19617	0.166278124662554
1988	M	Control	2.75	19704	0.172016139508535
1989	M	Control	2.75	19781	0.1843591571526
1990	M	Control	2.75	20040	0.206844796090423
1991	M	Control	2.75	20889	0.180599369160158
1992	M	Control	2.75	20897	0.141223762133702
1993	M	Control	2.75	20902	0.214912177952882
1994	M	Control	2.75	21577	0.212476264974407
1995	M	Control	2.75	22756	0.198884379473698
1996	M	Control	2.75	23166	0.19908777766735
1997	M	Control	2.75	23409	0.196243851968269
1998	M	Control	2.75	23471	0.202358895668671
1999	M	Control	2.75	23563	0.188974888026048
[truncated: 601 more rows]
