# Supplementary material for: Measurements of damage and repair of binary health attributes in aging mice and humans reveal that robustness and resilience decrease with age, operate over broad timescales, and are affected differently by interventions
Source: eLife. 2022 Nov 21;11:e77632. doi: 10.7554/eLife.77632 (PMC9725749; doi:10.7554/eLife.77632)
Supplement: Figure 4—figure supplement 1—source data 1. [file elife-77632-fig4-figsupp1-data1.zip › figure4_supplement1/mouse2_f_interventions.csv]

	sex	exercise	age	.draw	mean_f
1	F	Control	0.25	99	0.217741935483871
2	F	Control	0.25	225	0.222873900293255
3	F	Control	0.25	638	0.215175953079179
4	F	Control	0.25	711	0.222873900293255
5	F	Control	0.25	738	0.224340175953079
6	F	Control	0.25	907	0.214076246334311
7	F	Control	0.25	1094	0.222140762463343
8	F	Control	0.25	1722	0.226539589442815
9	F	Control	0.25	1726	0.213709677419355
10	F	Control	0.25	1798	0.222140762463343
11	F	Control	0.25	1936	0.230205278592375
12	F	Control	0.25	2148	0.224340175953079
13	F	Control	0.25	2553	0.225073313782991
14	F	Control	0.25	3200	0.216642228739003
15	F	Control	0.25	3448	0.211510263929619
16	F	Control	0.25	3571	0.220307917888563
17	F	Control	0.25	3714	0.226906158357771
18	F	Control	0.25	3831	0.221407624633431
19	F	Control	0.25	4171	0.221774193548387
20	F	Control	0.25	4448	0.219941348973607
21	F	Control	0.25	4693	0.224706744868035
22	F	Control	0.25	4974	0.225806451612903
23	F	Control	0.25	6150	0.223607038123167
24	F	Control	0.25	6267	0.225806451612903
25	F	Control	0.25	6391	0.216642228739003
26	F	Control	0.25	6393	0.222873900293255
27	F	Control	0.25	7111	0.213709677419355
28	F	Control	0.25	7207	0.220674486803519
29	F	Control	0.25	7517	0.219208211143695
30	F	Control	0.25	7519	0.221774193548387
31	F	Control	0.25	7526	0.219941348973607
32	F	Control	0.25	7855	0.226173020527859
33	F	Control	0.25	8018	0.212609970674487
34	F	Control	0.25	8263	0.221407624633431
35	F	Control	0.25	8306	0.226173020527859
36	F	Control	0.25	8387	0.214076246334311
37	F	Control	0.25	8623	0.223607038123167
38	F	Control	0.25	8713	0.216642228739003
39	F	Control	0.25	8762	0.213709677419355
40	F	Control	0.25	8986	0.229105571847507
41	F	Control	0.25	9067	0.219208211143695
42	F	Control	0.25	9320	0.218841642228739
43	F	Control	0.25	9593	0.220307917888563
44	F	Control	0.25	9597	0.220674486803519
45	F	Control	0.25	9637	0.223973607038123
46	F	Control	0.25	9753	0.227272727272727
47	F	Control	0.25	11077	0.232404692082111
48	F	Control	0.25	11127	0.227639296187683
49	F	Control	0.25	11950	0.225439882697947
50	F	Control	0.25	12038	0.218475073313783
51	F	Control	0.25	12308	0.212976539589443
52	F	Control	0.25	12731	0.222873900293255
53	F	Control	0.25	12923	0.224340175953079
54	F	Control	0.25	13719	0.226906158357771
55	F	Control	0.25	14240	0.215542521994135
56	F	Control	0.25	14524	0.222873900293255
57	F	Control	0.25	14683	0.214076246334311
58	F	Control	0.25	14811	0.226539589442815
59	F	Control	0.25	14884	0.220674486803519
60	F	Control	0.25	14997	0.233137829912023
61	F	Control	0.25	15175	0.228005865102639
62	F	Control	0.25	15517	0.224706744868035
63	F	Control	0.25	15643	0.221407624633431
64	F	Control	0.25	15936	0.217741935483871
65	F	Control	0.25	15951	0.222140762463343
66	F	Control	0.25	16333	0.219941348973607
67	F	Control	0.25	16664	0.23533724340176
68	F	Control	0.25	16862	0.219574780058651
69	F	Control	0.25	17013	0.213343108504399
70	F	Control	0.25	17018	0.228005865102639
71	F	Control	0.25	17407	0.231304985337243
72	F	Control	0.25	17683	0.217008797653959
73	F	Control	0.25	17764	0.227639296187683
74	F	Control	0.25	18220	0.215909090909091
75	F	Control	0.25	18366	0.223607038123167
76	F	Control	0.25	18482	0.225806451612903
77	F	Control	0.25	18484	0.226906158357771
78	F	Control	0.25	18488	0.227272727272727
79	F	Control	0.25	18658	0.227272727272727
80	F	Control	0.25	18772	0.222507331378299
81	F	Control	0.25	18834	0.225439882697947
82	F	Control	0.25	19039	0.226539589442815
83	F	Control	0.25	19564	0.222140762463343
84	F	Control	0.25	19713	0.219208211143695
85	F	Control	0.25	19794	0.224706744868035
86	F	Control	0.25	20464	0.226906158357771
87	F	Control	0.25	20645	0.223973607038123
88	F	Control	0.25	20943	0.228372434017595
89	F	Control	0.25	21153	0.208944281524927
90	F	Control	0.25	21642	0.219208211143695
91	F	Control	0.25	21862	0.220307917888563
92	F	Control	0.25	21885	0.230571847507331
93	F	Control	0.25	21999	0.226539589442815
94	F	Control	0.25	22684	0.215175953079179
95	F	Control	0.25	22723	0.220307917888563
96	F	Control	0.25	22975	0.219208211143695
97	F	Control	0.25	23495	0.219941348973607
98	F	Control	0.25	23496	0.221407624633431
99	F	Control	0.25	23768	0.229105571847507
100	F	Control	0.25	23823	0.228739002932551
101	F	Control	0.75	99	0.24266862170088
102	F	Control	0.75	225	0.219941348973607
103	F	Control	0.75	638	0.247800586510264
104	F	Control	0.75	711	0.24266862170088
105	F	Control	0.75	738	0.241935483870968
106	F	Control	0.75	907	0.258064516129032
107	F	Control	0.75	1094	0.236070381231672
108	F	Control	0.75	1722	0.241202346041056
109	F	Control	0.75	1726	0.245601173020528
110	F	Control	0.75	1798	0.23900293255132
111	F	Control	0.75	1936	0.237536656891496
112	F	Control	0.75	2148	0.233870967741935
113	F	Control	0.75	2553	0.227272727272727
114	F	Control	0.75	3200	0.244134897360704
115	F	Control	0.75	3448	0.245601173020528
116	F	Control	0.75	3571	0.23900293255132
117	F	Control	0.75	3714	0.244134897360704
118	F	Control	0.75	3831	0.230938416422287
119	F	Control	0.75	4171	0.237536656891496
120	F	Control	0.75	4448	0.238269794721408
121	F	Control	0.75	4693	0.236070381231672
122	F	Control	0.75	4974	0.251466275659824
123	F	Control	0.75	6150	0.248533724340176
124	F	Control	0.75	6267	0.241935483870968
125	F	Control	0.75	6391	0.230938416422287
126	F	Control	0.75	6393	0.249266862170088
127	F	Control	0.75	7111	0.234604105571847
128	F	Control	0.75	7207	0.223607038123167
129	F	Control	0.75	7517	0.23900293255132
130	F	Control	0.75	7519	0.267595307917889
131	F	Control	0.75	7526	0.239736070381232
132	F	Control	0.75	7855	0.247800586510264
133	F	Control	0.75	8018	0.240469208211144
134	F	Control	0.75	8263	0.233870967741935
135	F	Control	0.75	8306	0.240469208211144
136	F	Control	0.75	8387	0.228739002932551
137	F	Control	0.75	8623	0.240469208211144
138	F	Control	0.75	8713	0.230938416422287
139	F	Control	0.75	8762	0.239736070381232
140	F	Control	0.75	8986	0.226539589442815
141	F	Control	0.75	9067	0.24266862170088
142	F	Control	0.75	9320	0.25
143	F	Control	0.75	9593	0.241935483870968
144	F	Control	0.75	9597	0.225806451612903
145	F	Control	0.75	9637	0.245601173020528
146	F	Control	0.75	9753	0.249266862170088
147	F	Control	0.75	11077	0.238269794721408
148	F	Control	0.75	11127	0.233137829912023
149	F	Control	0.75	11950	0.23533724340176
150	F	Control	0.75	12038	0.24266862170088
151	F	Control	0.75	12308	0.222873900293255
152	F	Control	0.75	12731	0.243401759530792
153	F	Control	0.75	12923	0.238269794721408
154	F	Control	0.75	13719	0.239736070381232
155	F	Control	0.75	14240	0.247067448680352
156	F	Control	0.75	14524	0.228739002932551
157	F	Control	0.75	14683	0.250733137829912
158	F	Control	0.75	14811	0.24633431085044
159	F	Control	0.75	14884	0.250733137829912
160	F	Control	0.75	14997	0.220674486803519
161	F	Control	0.75	15175	0.252199413489736
162	F	Control	0.75	15517	0.24633431085044
163	F	Control	0.75	15643	0.222873900293255
164	F	Control	0.75	15936	0.239736070381232
165	F	Control	0.75	15951	0.23900293255132
166	F	Control	0.75	16333	0.230938416422287
167	F	Control	0.75	16664	0.251466275659824
168	F	Control	0.75	16862	0.259530791788856
169	F	Control	0.75	17013	0.241935483870968
170	F	Control	0.75	17018	0.236070381231672
171	F	Control	0.75	17407	0.244868035190616
172	F	Control	0.75	17683	0.189149560117302
173	F	Control	0.75	17764	0.266129032258065
174	F	Control	0.75	18220	0.239736070381232
175	F	Control	0.75	18366	0.233870967741935
176	F	Control	0.75	18482	0.252932551319648
177	F	Control	0.75	18484	0.256598240469208
178	F	Control	0.75	18488	0.234604105571847
179	F	Control	0.75	18658	0.24633431085044
180	F	Control	0.75	18772	0.245601173020528
181	F	Control	0.75	18834	0.221407624633431
182	F	Control	0.75	19039	0.241202346041056
183	F	Control	0.75	19564	0.241935483870968
184	F	Control	0.75	19713	0.226539589442815
185	F	Control	0.75	19794	0.239736070381232
186	F	Control	0.75	20464	0.247067448680352
187	F	Control	0.75	20645	0.240469208211144
188	F	Control	0.75	20943	0.252199413489736
189	F	Control	0.75	21153	0.232404692082111
190	F	Control	0.75	21642	0.238269794721408
191	F	Control	0.75	21862	0.258797653958944
192	F	Control	0.75	21885	0.230205278592375
193	F	Control	0.75	21999	0.23533724340176
194	F	Control	0.75	22684	0.26099706744868
195	F	Control	0.75	22723	0.24633431085044
196	F	Control	0.75	22975	0.214076246334311
197	F	Control	0.75	23495	0.229472140762463
198	F	Control	0.75	23496	0.244868035190616
199	F	Control	0.75	23768	0.24633431085044
200	F	Control	0.75	23823	0.24633431085044
201	F	Control	1.25	99	0.282991202346041
202	F	Control	1.25	225	0.277126099706745
203	F	Control	1.25	638	0.271260997067449
204	F	Control	1.25	711	0.276392961876833
205	F	Control	1.25	738	0.269061583577713
206	F	Control	1.25	907	0.285190615835777
207	F	Control	1.25	1094	0.272727272727273
208	F	Control	1.25	1722	0.284457478005865
209	F	Control	1.25	1726	0.277859237536657
210	F	Control	1.25	1798	0.282258064516129
211	F	Control	1.25	1936	0.269061583577713
212	F	Control	1.25	2148	0.288856304985337
213	F	Control	1.25	2553	0.285923753665689
214	F	Control	1.25	3200	0.285190615835777
215	F	Control	1.25	3448	0.291055718475073
216	F	Control	1.25	3571	0.282258064516129
217	F	Control	1.25	3714	0.277859237536657
218	F	Control	1.25	3831	0.277126099706745
219	F	Control	1.25	4171	0.279325513196481
220	F	Control	1.25	4448	0.293988269794721
221	F	Control	1.25	4693	0.286656891495601
222	F	Control	1.25	4974	0.279325513196481
223	F	Control	1.25	6150	0.280058651026393
224	F	Control	1.25	6267	0.286656891495601
225	F	Control	1.25	6391	0.256598240469208
226	F	Control	1.25	6393	0.283724340175953
227	F	Control	1.25	7111	0.284457478005865
228	F	Control	1.25	7207	0.273460410557185
229	F	Control	1.25	7517	0.281524926686217
230	F	Control	1.25	7519	0.274193548387097
231	F	Control	1.25	7526	0.293255131964809
232	F	Control	1.25	7855	0.280791788856305
233	F	Control	1.25	8018	0.278592375366569
234	F	Control	1.25	8263	0.280058651026393
235	F	Control	1.25	8306	0.275659824046921
236	F	Control	1.25	8387	0.269061583577713
237	F	Control	1.25	8623	0.267595307917889
238	F	Control	1.25	8713	0.271260997067449
239	F	Control	1.25	8762	0.282258064516129
240	F	Control	1.25	8986	0.291055718475073
241	F	Control	1.25	9067	0.291055718475073
242	F	Control	1.25	9320	0.292521994134897
243	F	Control	1.25	9593	0.271994134897361
244	F	Control	1.25	9597	0.288123167155425
245	F	Control	1.25	9637	0.268328445747801
246	F	Control	1.25	9753	0.270527859237537
247	F	Control	1.25	11077	0.284457478005865
248	F	Control	1.25	11127	0.267595307917889
249	F	Control	1.25	11950	0.282991202346041
250	F	Control	1.25	12038	0.280791788856305
251	F	Control	1.25	12308	0.275659824046921
252	F	Control	1.25	12731	0.274926686217009
253	F	Control	1.25	12923	0.274193548387097
254	F	Control	1.25	13719	0.277859237536657
255	F	Control	1.25	14240	0.274926686217009
256	F	Control	1.25	14524	0.269061583577713
257	F	Control	1.25	14683	0.259530791788856
258	F	Control	1.25	14811	0.286656891495601
259	F	Control	1.25	14884	0.271994134897361
260	F	Control	1.25	14997	0.268328445747801
261	F	Control	1.25	15175	0.268328445747801
262	F	Control	1.25	15517	0.277859237536657
263	F	Control	1.25	15643	0.259530791788856
264	F	Control	1.25	15936	0.289589442815249
265	F	Control	1.25	15951	0.282258064516129
266	F	Control	1.25	16333	0.282258064516129
267	F	Control	1.25	16664	0.287390029325513
268	F	Control	1.25	16862	0.269061583577713
269	F	Control	1.25	17013	0.267595307917889
270	F	Control	1.25	17018	0.273460410557185
271	F	Control	1.25	17407	0.288123167155425
272	F	Control	1.25	17683	0.260263929618768
273	F	Control	1.25	17764	0.291788856304985
274	F	Control	1.25	18220	0.277126099706745
275	F	Control	1.25	18366	0.249266862170088
276	F	Control	1.25	18482	0.279325513196481
277	F	Control	1.25	18484	0.269794721407625
278	F	Control	1.25	18488	0.302785923753666
279	F	Control	1.25	18658	0.278592375366569
280	F	Control	1.25	18772	0.295454545454545
281	F	Control	1.25	18834	0.285923753665689
282	F	Control	1.25	19039	0.277126099706745
283	F	Control	1.25	19564	0.280791788856305
284	F	Control	1.25	19713	0.295454545454545
285	F	Control	1.25	19794	0.272727272727273
286	F	Control	1.25	20464	0.294721407624633
287	F	Control	1.25	20645	0.269061583577713
288	F	Control	1.25	20943	0.275659824046921
289	F	Control	1.25	21153	0.283724340175953
290	F	Control	1.25	21642	0.283724340175953
291	F	Control	1.25	21862	0.282258064516129
292	F	Control	1.25	21885	0.304985337243402
293	F	Control	1.25	21999	0.280058651026393
294	F	Control	1.25	22684	0.293255131964809
295	F	Control	1.25	22723	0.267595307917889
296	F	Control	1.25	22975	0.261730205278592
297	F	Control	1.25	23495	0.277126099706745
298	F	Control	1.25	23496	0.273460410557185
299	F	Control	1.25	23768	0.299120234604106
300	F	Control	1.25	23823	0.279325513196481
301	F	Control	1.75	99	0.272401433691756
302	F	Control	1.75	225	0.28584229390681
303	F	Control	1.75	638	0.28584229390681
304	F	Control	1.75	711	0.28584229390681
305	F	Control	1.75	738	0.281362007168459
306	F	Control	1.75	907	0.283154121863799
307	F	Control	1.75	1094	0.264336917562724
308	F	Control	1.75	1722	0.275089605734767
309	F	Control	1.75	1726	0.267025089605735
310	F	Control	1.75	1798	0.279569892473118
311	F	Control	1.75	1936	0.265232974910394
312	F	Control	1.75	2148	0.272401433691756
313	F	Control	1.75	2553	0.262544802867384
314	F	Control	1.75	3200	0.274193548387097
315	F	Control	1.75	3448	0.275089605734767
316	F	Control	1.75	3571	0.287634408602151
317	F	Control	1.75	3714	0.290322580645161
318	F	Control	1.75	3831	0.278673835125448
319	F	Control	1.75	4171	0.275089605734767
320	F	Control	1.75	4448	0.259856630824373
321	F	Control	1.75	4693	0.275985663082437
322	F	Control	1.75	4974	0.275985663082437
323	F	Control	1.75	6150	0.273297491039427
324	F	Control	1.75	6267	0.280465949820789
325	F	Control	1.75	6391	0.269713261648746
326	F	Control	1.75	6393	0.28405017921147
327	F	Control	1.75	7111	0.274193548387097
328	F	Control	1.75	7207	0.274193548387097
329	F	Control	1.75	7517	0.261648745519713
330	F	Control	1.75	7519	0.269713261648746
331	F	Control	1.75	7526	0.263440860215054
332	F	Control	1.75	7855	0.282258064516129
333	F	Control	1.75	8018	0.294802867383513
334	F	Control	1.75	8263	0.263440860215054
335	F	Control	1.75	8306	0.275985663082437
336	F	Control	1.75	8387	0.28673835125448
337	F	Control	1.75	8623	0.270609318996416
338	F	Control	1.75	8713	0.268817204301075
339	F	Control	1.75	8762	0.277777777777778
340	F	Control	1.75	8986	0.291218637992832
341	F	Control	1.75	9067	0.283154121863799
342	F	Control	1.75	9320	0.280465949820789
343	F	Control	1.75	9593	0.273297491039427
344	F	Control	1.75	9597	0.288530465949821
345	F	Control	1.75	9637	0.267921146953405
346	F	Control	1.75	9753	0.266129032258065
347	F	Control	1.75	11077	0.269713261648746
348	F	Control	1.75	11127	0.28584229390681
349	F	Control	1.75	11950	0.272401433691756
350	F	Control	1.75	12038	0.252688172043011
351	F	Control	1.75	12308	0.252688172043011
352	F	Control	1.75	12731	0.290322580645161
353	F	Control	1.75	12923	0.293010752688172
354	F	Control	1.75	13719	0.294802867383513
355	F	Control	1.75	14240	0.291218637992832
356	F	Control	1.75	14524	0.268817204301075
357	F	Control	1.75	14683	0.276881720430108
358	F	Control	1.75	14811	0.277777777777778
359	F	Control	1.75	14884	0.28584229390681
360	F	Control	1.75	14997	0.264336917562724
361	F	Control	1.75	15175	0.288530465949821
362	F	Control	1.75	15517	0.280465949820789
363	F	Control	1.75	15643	0.265232974910394
364	F	Control	1.75	15936	0.268817204301075
365	F	Control	1.75	15951	0.264336917562724
366	F	Control	1.75	16333	0.288530465949821
367	F	Control	1.75	16664	0.294802867383513
368	F	Control	1.75	16862	0.273297491039427
369	F	Control	1.75	17013	0.278673835125448
370	F	Control	1.75	17018	0.274193548387097
371	F	Control	1.75	17407	0.287634408602151
372	F	Control	1.75	17683	0.259856630824373
373	F	Control	1.75	17764	0.282258064516129
374	F	Control	1.75	18220	0.265232974910394
375	F	Control	1.75	18366	0.230286738351254
376	F	Control	1.75	18482	0.290322580645161
377	F	Control	1.75	18484	0.25
378	F	Control	1.75	18488	0.270609318996416
379	F	Control	1.75	18658	0.28673835125448
380	F	Control	1.75	18772	0.280465949820789
381	F	Control	1.75	18834	0.264336917562724
382	F	Control	1.75	19039	0.262544802867384
383	F	Control	1.75	19564	0.25089605734767
384	F	Control	1.75	19713	0.262544802867384
385	F	Control	1.75	19794	0.276881720430108
386	F	Control	1.75	20464	0.28673835125448
387	F	Control	1.75	20645	0.276881720430108
388	F	Control	1.75	20943	0.281362007168459
389	F	Control	1.75	21153	0.283154121863799
390	F	Control	1.75	21642	0.262544802867384
391	F	Control	1.75	21862	0.295698924731183
392	F	Control	1.75	21885	0.272401433691756
393	F	Control	1.75	21999	0.274193548387097
394	F	Control	1.75	22684	0.281362007168459
395	F	Control	1.75	22723	0.267025089605735
396	F	Control	1.75	22975	0.253584229390681
397	F	Control	1.75	23495	0.283154121863799
398	F	Control	1.75	23496	0.277777777777778
399	F	Control	1.75	23768	0.270609318996416
400	F	Control	1.75	23823	0.271505376344086
401	F	Control	2.25	99	0.297235023041475
402	F	Control	2.25	225	0.282258064516129
403	F	Control	2.25	638	0.255760368663594
404	F	Control	2.25	711	0.297235023041475
405	F	Control	2.25	738	0.288018433179723
406	F	Control	2.25	907	0.275345622119816
407	F	Control	2.25	1094	0.259216589861751
408	F	Control	2.25	1722	0.29147465437788
409	F	Control	2.25	1726	0.29147465437788
410	F	Control	2.25	1798	0.27073732718894
411	F	Control	2.25	1936	0.263824884792627
412	F	Control	2.25	2148	0.271889400921659
413	F	Control	2.25	2553	0.293778801843318
414	F	Control	2.25	3200	0.285714285714286
415	F	Control	2.25	3448	0.323732718894009
416	F	Control	2.25	3571	0.304147465437788
417	F	Control	2.25	3714	0.293778801843318
418	F	Control	2.25	3831	0.307603686635945
419	F	Control	2.25	4171	0.278801843317972
420	F	Control	2.25	4448	0.28110599078341
421	F	Control	2.25	4693	0.300691244239631
422	F	Control	2.25	4974	0.288018433179724
423	F	Control	2.25	6150	0.289170506912442
424	F	Control	2.25	6267	0.28110599078341
425	F	Control	2.25	6391	0.299539170506912
426	F	Control	2.25	6393	0.279953917050691
427	F	Control	2.25	7111	0.323732718894009
428	F	Control	2.25	7207	0.285714285714286
429	F	Control	2.25	7517	0.288018433179724
430	F	Control	2.25	7519	0.293778801843318
431	F	Control	2.25	7526	0.299539170506912
432	F	Control	2.25	7855	0.266129032258065
433	F	Control	2.25	8018	0.296082949308756
434	F	Control	2.25	8263	0.269585253456221
435	F	Control	2.25	8306	0.299539170506912
436	F	Control	2.25	8387	0.288018433179724
437	F	Control	2.25	8623	0.297235023041475
438	F	Control	2.25	8713	0.288018433179723
439	F	Control	2.25	8762	0.269585253456221
440	F	Control	2.25	8986	0.261520737327189
441	F	Control	2.25	9067	0.275345622119816
442	F	Control	2.25	9320	0.28110599078341
443	F	Control	2.25	9593	0.288018433179724
444	F	Control	2.25	9597	0.306451612903226
445	F	Control	2.25	9637	0.271889400921659
446	F	Control	2.25	9753	0.284562211981567
447	F	Control	2.25	11077	0.297235023041475
448	F	Control	2.25	11127	0.29147465437788
449	F	Control	2.25	11950	0.29147465437788
450	F	Control	2.25	12038	0.279953917050691
451	F	Control	2.25	12308	0.285714285714286
452	F	Control	2.25	12731	0.296082949308756
453	F	Control	2.25	12923	0.266129032258065
454	F	Control	2.25	13719	0.314516129032258
455	F	Control	2.25	14240	0.289170506912442
456	F	Control	2.25	14524	0.266129032258065
457	F	Control	2.25	14683	0.259216589861751
458	F	Control	2.25	14811	0.30184331797235
459	F	Control	2.25	14884	0.276497695852535
460	F	Control	2.25	14997	0.282258064516129
461	F	Control	2.25	15175	0.30184331797235
462	F	Control	2.25	15517	0.27073732718894
463	F	Control	2.25	15643	0.286866359447005
464	F	Control	2.25	15936	0.288018433179724
465	F	Control	2.25	15951	0.294930875576037
466	F	Control	2.25	16333	0.300691244239631
467	F	Control	2.25	16664	0.274193548387097
468	F	Control	2.25	16862	0.276497695852535
469	F	Control	2.25	17013	0.261520737327189
470	F	Control	2.25	17018	0.275345622119816
471	F	Control	2.25	17407	0.283410138248848
472	F	Control	2.25	17683	0.268433179723502
473	F	Control	2.25	17764	0.278801843317972
474	F	Control	2.25	18220	0.261520737327189
475	F	Control	2.25	18366	0.284562211981567
476	F	Control	2.25	18482	0.314516129032258
477	F	Control	2.25	18484	0.27073732718894
478	F	Control	2.25	18488	0.289170506912442
479	F	Control	2.25	18658	0.29147465437788
480	F	Control	2.25	18772	0.298387096774194
481	F	Control	2.25	18834	0.266129032258065
482	F	Control	2.25	19039	0.286866359447005
483	F	Control	2.25	19564	0.290322580645161
484	F	Control	2.25	19713	0.278801843317972
485	F	Control	2.25	19794	0.286866359447005
486	F	Control	2.25	20464	0.282258064516129
487	F	Control	2.25	20645	0.288018433179724
488	F	Control	2.25	20943	0.251152073732719
489	F	Control	2.25	21153	0.294930875576037
490	F	Control	2.25	21642	0.290322580645161
491	F	Control	2.25	21862	0.274193548387097
492	F	Control	2.25	21885	0.288018433179723
493	F	Control	2.25	21999	0.298387096774194
494	F	Control	2.25	22684	0.277649769585253
495	F	Control	2.25	22723	0.26036866359447
496	F	Control	2.25	22975	0.269585253456221
497	F	Control	2.25	23495	0.288018433179723
498	F	Control	2.25	23496	0.268433179723502
499	F	Control	2.25	23768	0.311059907834101
500	F	Control	2.25	23823	0.290322580645161
501	F	Control	2.75	99	0.289170506912442
502	F	Control	2.75	225	0.261520737327189
503	F	Control	2.75	638	0.308755760368664
504	F	Control	2.75	711	0.276497695852535
505	F	Control	2.75	738	0.27073732718894
506	F	Control	2.75	907	0.248847926267281
507	F	Control	2.75	1094	0.307603686635945
508	F	Control	2.75	1722	0.254608294930876
509	F	Control	2.75	1726	0.290322580645161
510	F	Control	2.75	1798	0.282258064516129
511	F	Control	2.75	1936	0.262672811059908
512	F	Control	2.75	2148	0.273041474654378
513	F	Control	2.75	2553	0.278801843317972
514	F	Control	2.75	3200	0.26036866359447
515	F	Control	2.75	3448	0.288018433179724
516	F	Control	2.75	3571	0.296082949308756
517	F	Control	2.75	3714	0.302995391705069
518	F	Control	2.75	3831	0.282258064516129
519	F	Control	2.75	4171	0.263824884792627
520	F	Control	2.75	4448	0.300691244239631
521	F	Control	2.75	4693	0.278801843317972
522	F	Control	2.75	4974	0.278801843317972
523	F	Control	2.75	6150	0.266129032258065
524	F	Control	2.75	6267	0.296082949308756
525	F	Control	2.75	6391	0.286866359447005
526	F	Control	2.75	6393	0.30184331797235
527	F	Control	2.75	7111	0.268433179723502
528	F	Control	2.75	7207	0.290322580645161
529	F	Control	2.75	7517	0.262672811059908
530	F	Control	2.75	7519	0.28110599078341
531	F	Control	2.75	7526	0.279953917050691
532	F	Control	2.75	7855	0.308755760368664
533	F	Control	2.75	8018	0.278801843317972
534	F	Control	2.75	8263	0.304147465437788
535	F	Control	2.75	8306	0.267281105990783
536	F	Control	2.75	8387	0.289170506912442
537	F	Control	2.75	8623	0.29147465437788
538	F	Control	2.75	8713	0.276497695852535
539	F	Control	2.75	8762	0.276497695852535
540	F	Control	2.75	8986	0.293778801843318
541	F	Control	2.75	9067	0.277649769585253
542	F	Control	2.75	9320	0.292626728110599
543	F	Control	2.75	9593	0.284562211981567
544	F	Control	2.75	9597	0.296082949308756
545	F	Control	2.75	9637	0.269585253456221
546	F	Control	2.75	9753	0.255760368663594
547	F	Control	2.75	11077	0.28110599078341
548	F	Control	2.75	11127	0.268433179723502
549	F	Control	2.75	11950	0.290322580645161
550	F	Control	2.75	12038	0.27073732718894
551	F	Control	2.75	12308	0.274193548387097
552	F	Control	2.75	12731	0.274193548387097
553	F	Control	2.75	12923	0.292626728110599
554	F	Control	2.75	13719	0.271889400921659
555	F	Control	2.75	14240	0.268433179723502
556	F	Control	2.75	14524	0.266129032258065
557	F	Control	2.75	14683	0.277649769585253
558	F	Control	2.75	14811	0.273041474654378
559	F	Control	2.75	14884	0.277649769585253
560	F	Control	2.75	14997	0.274193548387097
561	F	Control	2.75	15175	0.285714285714286
562	F	Control	2.75	15517	0.274193548387097
563	F	Control	2.75	15643	0.286866359447005
564	F	Control	2.75	15936	0.293778801843318
565	F	Control	2.75	15951	0.263824884792627
566	F	Control	2.75	16333	0.290322580645161
567	F	Control	2.75	16664	0.306451612903226
568	F	Control	2.75	16862	0.296082949308756
569	F	Control	2.75	17013	0.28110599078341
570	F	Control	2.75	17018	0.254608294930876
571	F	Control	2.75	17407	0.308755760368664
572	F	Control	2.75	17683	0.266129032258065
573	F	Control	2.75	17764	0.288018433179723
574	F	Control	2.75	18220	0.274193548387097
575	F	Control	2.75	18366	0.279953917050691
576	F	Control	2.75	18482	0.256912442396313
577	F	Control	2.75	18484	0.264976958525346
578	F	Control	2.75	18488	0.26036866359447
579	F	Control	2.75	18658	0.299539170506912
580	F	Control	2.75	18772	0.282258064516129
581	F	Control	2.75	18834	0.240783410138249
582	F	Control	2.75	19039	0.269585253456221
583	F	Control	2.75	19564	0.279953917050691
584	F	Control	2.75	19713	0.26036866359447
585	F	Control	2.75	19794	0.28110599078341
586	F	Control	2.75	20464	0.262672811059908
587	F	Control	2.75	20645	0.288018433179723
588	F	Control	2.75	20943	0.267281105990783
589	F	Control	2.75	21153	0.276497695852535
590	F	Control	2.75	21642	0.29147465437788
591	F	Control	2.75	21862	0.26036866359447
592	F	Control	2.75	21885	0.266129032258065
593	F	Control	2.75	21999	0.283410138248848
594	F	Control	2.75	22684	0.321428571428571
595	F	Control	2.75	22723	0.288018433179724
596	F	Control	2.75	22975	0.298387096774194
597	F	Control	2.75	23495	0.288018433179724
598	F	Control	2.75	23496	0.285714285714286
599	F	Control	2.75	23768	0.268433179723502
600	F	Control	2.75	23823	0.298387096774194
601	F	Control	3.25	99	0.308870967741935
602	F	Control	3.25	225	0.324193548387097
603	F	Control	3.25	638	0.311290322580645
604	F	Control	3.25	711	0.3
605	F	Control	3.25	738	0.295161290322581
606	F	Control	3.25	907	0.309677419354839
607	F	Control	3.25	1094	0.319354838709677
608	F	Control	3.25	1722	0.286290322580645
609	F	Control	3.25	1726	0.30241935483871
610	F	Control	3.25	1798	0.321774193548387
611	F	Control	3.25	1936	0.309677419354839
612	F	Control	3.25	2148	0.299193548387097
613	F	Control	3.25	2553	0.295161290322581
614	F	Control	3.25	3200	0.295161290322581
615	F	Control	3.25	3448	0.306451612903226
616	F	Control	3.25	3571	0.303225806451613
617	F	Control	3.25	3714	0.316129032258064
618	F	Control	3.25	3831	0.296774193548387
619	F	Control	3.25	4171	0.305645161290323
620	F	Control	3.25	4448	0.308870967741935
621	F	Control	3.25	4693	0.295161290322581
622	F	Control	3.25	4974	0.301612903225806
623	F	Control	3.25	6150	0.288709677419355
624	F	Control	3.25	6267	0.333064516129032
625	F	Control	3.25	6391	0.325
626	F	Control	3.25	6393	0.30241935483871
627	F	Control	3.25	7111	0.287903225806452
628	F	Control	3.25	7207	0.339516129032258
629	F	Control	3.25	7517	0.319354838709677
630	F	Control	3.25	7519	0.301612903225806
631	F	Control	3.25	7526	0.305645161290323
632	F	Control	3.25	7855	0.301612903225806
633	F	Control	3.25	8018	0.303225806451613
634	F	Control	3.25	8263	0.316129032258065
635	F	Control	3.25	8306	0.310483870967742
636	F	Control	3.25	8387	0.308870967741936
637	F	Control	3.25	8623	0.320161290322581
638	F	Control	3.25	8713	0.319354838709677
639	F	Control	3.25	8762	0.301612903225806
640	F	Control	3.25	8986	0.308064516129032
641	F	Control	3.25	9067	0.312096774193548
642	F	Control	3.25	9320	0.29758064516129
643	F	Control	3.25	9593	0.32258064516129
644	F	Control	3.25	9597	0.32741935483871
645	F	Control	3.25	9637	0.29758064516129
646	F	Control	3.25	9753	0.305645161290323
647	F	Control	3.25	11077	0.312096774193548
648	F	Control	3.25	11127	0.299193548387097
649	F	Control	3.25	11950	0.324193548387097
650	F	Control	3.25	12038	0.316935483870968
651	F	Control	3.25	12308	0.286290322580645
652	F	Control	3.25	12731	0.287096774193548
653	F	Control	3.25	12923	0.292741935483871
654	F	Control	3.25	13719	0.306451612903226
655	F	Control	3.25	14240	0.294354838709677
656	F	Control	3.25	14524	0.295161290322581
657	F	Control	3.25	14683	0.289516129032258
658	F	Control	3.25	14811	0.326612903225806
659	F	Control	3.25	14884	0.308870967741936
660	F	Control	3.25	14997	0.324193548387097
661	F	Control	3.25	15175	0.318548387096774
662	F	Control	3.25	15517	0.291935483870968
663	F	Control	3.25	15643	0.289516129032258
664	F	Control	3.25	15936	0.303225806451613
665	F	Control	3.25	15951	0.308870967741936
666	F	Control	3.25	16333	0.306451612903226
667	F	Control	3.25	16664	0.329032258064516
668	F	Control	3.25	16862	0.3
669	F	Control	3.25	17013	0.32258064516129
670	F	Control	3.25	17018	0.30241935483871
671	F	Control	3.25	17407	0.291935483870968
672	F	Control	3.25	17683	0.291935483870968
673	F	Control	3.25	17764	0.326612903225806
674	F	Control	3.25	18220	0.320967741935484
675	F	Control	3.25	18366	0.301612903225806
676	F	Control	3.25	18482	0.308870967741935
677	F	Control	3.25	18484	0.288709677419355
678	F	Control	3.25	18488	0.295967741935484
679	F	Control	3.25	18658	0.293548387096774
680	F	Control	3.25	18772	0.320967741935484
681	F	Control	3.25	18834	0.299193548387097
682	F	Control	3.25	19039	0.326612903225806
683	F	Control	3.25	19564	0.312096774193548
684	F	Control	3.25	19713	0.295967741935484
685	F	Control	3.25	19794	0.320967741935484
686	F	Control	3.25	20464	0.29758064516129
687	F	Control	3.25	20645	0.328225806451613
688	F	Control	3.25	20943	0.308870967741935
689	F	Control	3.25	21153	0.311290322580645
690	F	Control	3.25	21642	0.303225806451613
691	F	Control	3.25	21862	0.318548387096774
692	F	Control	3.25	21885	0.286290322580645
693	F	Control	3.25	21999	0.299193548387097
694	F	Control	3.25	22684	0.32258064516129
695	F	Control	3.25	22723	0.295161290322581
696	F	Control	3.25	22975	0.308870967741935
697	F	Control	3.25	23495	0.295161290322581
698	F	Control	3.25	23496	0.307258064516129
699	F	Control	3.25	23768	0.310483870967742
700	F	Control	3.25	23823	0.316129032258064
701	F	Exercise	0.25	99	0.215175953079179
702	F	Exercise	0.25	225	0.216642228739003
703	F	Exercise	0.25	638	0.221041055718475
704	F	Exercise	0.25	711	0.218108504398827
705	F	Exercise	0.25	738	0.223240469208211
706	F	Exercise	0.25	907	0.215542521994135
707	F	Exercise	0.25	1094	0.218841642228739
708	F	Exercise	0.25	1722	0.212609970674487
709	F	Exercise	0.25	1726	0.211143695014663
710	F	Exercise	0.25	1798	0.206744868035191
711	F	Exercise	0.25	1936	0.206378299120235
712	F	Exercise	0.25	2148	0.206744868035191
713	F	Exercise	0.25	2553	0.207478005865103
714	F	Exercise	0.25	3200	0.210410557184751
715	F	Exercise	0.25	3448	0.222140762463343
716	F	Exercise	0.25	3571	0.219941348973607
717	F	Exercise	0.25	3714	0.210410557184751
718	F	Exercise	0.25	3831	0.208944281524927
719	F	Exercise	0.25	4171	0.208944281524927
720	F	Exercise	0.25	4448	0.210410557184751
721	F	Exercise	0.25	4693	0.213343108504399
722	F	Exercise	0.25	4974	0.210777126099707
723	F	Exercise	0.25	6150	0.219574780058651
724	F	Exercise	0.25	6267	0.225439882697947
725	F	Exercise	0.25	6391	0.220307917888563
726	F	Exercise	0.25	6393	0.221774193548387
727	F	Exercise	0.25	7111	0.215175953079179
728	F	Exercise	0.25	7207	0.214809384164223
729	F	Exercise	0.25	7517	0.213709677419355
730	F	Exercise	0.25	7519	0.214076246334311
731	F	Exercise	0.25	7526	0.206744868035191
732	F	Exercise	0.25	7855	0.210043988269795
733	F	Exercise	0.25	8018	0.223973607038123
734	F	Exercise	0.25	8263	0.221774193548387
735	F	Exercise	0.25	8306	0.209310850439883
736	F	Exercise	0.25	8387	0.214442815249267
737	F	Exercise	0.25	8623	0.222140762463343
738	F	Exercise	0.25	8713	0.211143695014663
739	F	Exercise	0.25	8762	0.219574780058651
740	F	Exercise	0.25	8986	0.219941348973607
741	F	Exercise	0.25	9067	0.206744868035191
742	F	Exercise	0.25	9320	0.211510263929619
743	F	Exercise	0.25	9593	0.215542521994135
744	F	Exercise	0.25	9597	0.218108504398827
745	F	Exercise	0.25	9637	0.208211143695015
746	F	Exercise	0.25	9753	0.221041055718475
747	F	Exercise	0.25	11077	0.215909090909091
748	F	Exercise	0.25	11127	0.215175953079179
749	F	Exercise	0.25	11950	0.208211143695015
750	F	Exercise	0.25	12038	0.224706744868035
751	F	Exercise	0.25	12308	0.217008797653959
752	F	Exercise	0.25	12731	0.221041055718475
753	F	Exercise	0.25	12923	0.215909090909091
754	F	Exercise	0.25	13719	0.219574780058651
755	F	Exercise	0.25	14240	0.214076246334311
756	F	Exercise	0.25	14524	0.216642228739003
757	F	Exercise	0.25	14683	0.210777126099707
758	F	Exercise	0.25	14811	0.212609970674487
759	F	Exercise	0.25	14884	0.216642228739003
760	F	Exercise	0.25	14997	0.211510263929619
761	F	Exercise	0.25	15175	0.214442815249267
762	F	Exercise	0.25	15517	0.216642228739003
763	F	Exercise	0.25	15643	0.218475073313783
764	F	Exercise	0.25	15936	0.229472140762463
765	F	Exercise	0.25	15951	0.204178885630499
766	F	Exercise	0.25	16333	0.204912023460411
767	F	Exercise	0.25	16664	0.229838709677419
768	F	Exercise	0.25	16862	0.226906158357771
769	F	Exercise	0.25	17013	0.212976539589443
770	F	Exercise	0.25	17018	0.217375366568915
771	F	Exercise	0.25	17407	0.215542521994135
772	F	Exercise	0.25	17683	0.218841642228739
773	F	Exercise	0.25	17764	0.215542521994135
774	F	Exercise	0.25	18220	0.210777126099707
775	F	Exercise	0.25	18366	0.219941348973607
776	F	Exercise	0.25	18482	0.212609970674487
777	F	Exercise	0.25	18484	0.211876832844575
778	F	Exercise	0.25	18488	0.210777126099707
779	F	Exercise	0.25	18658	0.215175953079179
780	F	Exercise	0.25	18772	0.208944281524927
781	F	Exercise	0.25	18834	0.221774193548387
782	F	Exercise	0.25	19039	0.206011730205279
783	F	Exercise	0.25	19564	0.215542521994135
784	F	Exercise	0.25	19713	0.214076246334311
785	F	Exercise	0.25	19794	0.211143695014663
786	F	Exercise	0.25	20464	0.206744868035191
787	F	Exercise	0.25	20645	0.205278592375367
788	F	Exercise	0.25	20943	0.211876832844575
789	F	Exercise	0.25	21153	0.212609970674487
790	F	Exercise	0.25	21642	0.206011730205279
791	F	Exercise	0.25	21862	0.209310850439883
792	F	Exercise	0.25	21885	0.215542521994135
793	F	Exercise	0.25	21999	0.218841642228739
794	F	Exercise	0.25	22684	0.213343108504399
795	F	Exercise	0.25	22723	0.214442815249267
796	F	Exercise	0.25	22975	0.208944281524927
797	F	Exercise	0.25	23495	0.214076246334311
798	F	Exercise	0.25	23496	0.227272727272727
799	F	Exercise	0.25	23768	0.215175953079179
800	F	Exercise	0.25	23823	0.212609970674487
801	F	Exercise	0.75	99	0.246774193548387
802	F	Exercise	0.75	225	0.226612903225806
803	F	Exercise	0.75	638	0.237903225806452
804	F	Exercise	0.75	711	0.220967741935484
805	F	Exercise	0.75	738	0.266935483870968
806	F	Exercise	0.75	907	0.225
807	F	Exercise	0.75	1094	0.246774193548387
808	F	Exercise	0.75	1722	0.254838709677419
809	F	Exercise	0.75	1726	0.223387096774194
810	F	Exercise	0.75	1798	0.223387096774194
811	F	Exercise	0.75	1936	0.234677419354839
812	F	Exercise	0.75	2148	0.241935483870968
813	F	Exercise	0.75	2553	0.223387096774194
814	F	Exercise	0.75	3200	0.220967741935484
815	F	Exercise	0.75	3448	0.250806451612903
816	F	Exercise	0.75	3571	0.233064516129032
817	F	Exercise	0.75	3714	0.242741935483871
818	F	Exercise	0.75	3831	0.242741935483871
819	F	Exercise	0.75	4171	0.22258064516129
820	F	Exercise	0.75	4448	0.25241935483871
821	F	Exercise	0.75	4693	0.230645161290323
822	F	Exercise	0.75	4974	0.251612903225806
823	F	Exercise	0.75	6150	0.248387096774194
824	F	Exercise	0.75	6267	0.242741935483871
825	F	Exercise	0.75	6391	0.241129032258065
826	F	Exercise	0.75	6393	0.241129032258065
827	F	Exercise	0.75	7111	0.24758064516129
828	F	Exercise	0.75	7207	0.241935483870968
829	F	Exercise	0.75	7517	0.245161290322581
830	F	Exercise	0.75	7519	0.248387096774194
831	F	Exercise	0.75	7526	0.241935483870968
832	F	Exercise	0.75	7855	0.22741935483871
833	F	Exercise	0.75	8018	0.236290322580645
834	F	Exercise	0.75	8263	0.246774193548387
835	F	Exercise	0.75	8306	0.241935483870968
836	F	Exercise	0.75	8387	0.224193548387097
837	F	Exercise	0.75	8623	0.240322580645161
838	F	Exercise	0.75	8713	0.246774193548387
839	F	Exercise	0.75	8762	0.248387096774194
840	F	Exercise	0.75	8986	0.228225806451613
841	F	Exercise	0.75	9067	0.240322580645161
842	F	Exercise	0.75	9320	0.250806451612903
843	F	Exercise	0.75	9593	0.238709677419355
844	F	Exercise	0.75	9597	0.235483870967742
845	F	Exercise	0.75	9637	0.255645161290323
846	F	Exercise	0.75	9753	0.237096774193548
847	F	Exercise	0.75	11077	0.241129032258065
848	F	Exercise	0.75	11127	0.241129032258065
849	F	Exercise	0.75	11950	0.254032258064516
850	F	Exercise	0.75	12038	0.245161290322581
851	F	Exercise	0.75	12308	0.237096774193548
852	F	Exercise	0.75	12731	0.249193548387097
853	F	Exercise	0.75	12923	0.24758064516129
854	F	Exercise	0.75	13719	0.240322580645161
855	F	Exercise	0.75	14240	0.245967741935484
856	F	Exercise	0.75	14524	0.245967741935484
857	F	Exercise	0.75	14683	0.224193548387097
858	F	Exercise	0.75	14811	0.25241935483871
859	F	Exercise	0.75	14884	0.249193548387097
860	F	Exercise	0.75	14997	0.218548387096774
861	F	Exercise	0.75	15175	0.25241935483871
862	F	Exercise	0.75	15517	0.233870967741935
863	F	Exercise	0.75	15643	0.233064516129032
864	F	Exercise	0.75	15936	0.255645161290323
865	F	Exercise	0.75	15951	0.233870967741935
866	F	Exercise	0.75	16333	0.233064516129032
867	F	Exercise	0.75	16664	0.246774193548387
868	F	Exercise	0.75	16862	0.253225806451613
869	F	Exercise	0.75	17013	0.242741935483871
870	F	Exercise	0.75	17018	0.229838709677419
871	F	Exercise	0.75	17407	0.262096774193548
872	F	Exercise	0.75	17683	0.240322580645161
873	F	Exercise	0.75	17764	0.242741935483871
874	F	Exercise	0.75	18220	0.236290322580645
875	F	Exercise	0.75	18366	0.241129032258065
876	F	Exercise	0.75	18482	0.233064516129032
877	F	Exercise	0.75	18484	0.236290322580645
878	F	Exercise	0.75	18488	0.240322580645161
879	F	Exercise	0.75	18658	0.238709677419355
880	F	Exercise	0.75	18772	0.239516129032258
881	F	Exercise	0.75	18834	0.217741935483871
882	F	Exercise	0.75	19039	0.245161290322581
883	F	Exercise	0.75	19564	0.260483870967742
884	F	Exercise	0.75	19713	0.266935483870968
885	F	Exercise	0.75	19794	0.25241935483871
886	F	Exercise	0.75	20464	0.240322580645161
887	F	Exercise	0.75	20645	0.237903225806452
888	F	Exercise	0.75	20943	0.237096774193548
889	F	Exercise	0.75	21153	0.234677419354839
890	F	Exercise	0.75	21642	0.248387096774194
891	F	Exercise	0.75	21862	0.226612903225806
892	F	Exercise	0.75	21885	0.231451612903226
893	F	Exercise	0.75	21999	0.246774193548387
894	F	Exercise	0.75	22684	0.234677419354839
895	F	Exercise	0.75	22723	0.22258064516129
896	F	Exercise	0.75	22975	0.246774193548387
897	F	Exercise	0.75	23495	0.235483870967742
898	F	Exercise	0.75	23496	0.261290322580645
899	F	Exercise	0.75	23768	0.232258064516129
900	F	Exercise	0.75	23823	0.224193548387097
901	F	Exercise	1.25	99	0.241129032258065
902	F	Exercise	1.25	225	0.241129032258065
903	F	Exercise	1.25	638	0.246774193548387
904	F	Exercise	1.25	711	0.256451612903226
905	F	Exercise	1.25	738	0.230645161290323
906	F	Exercise	1.25	907	0.230645161290323
907	F	Exercise	1.25	1094	0.244354838709677
908	F	Exercise	1.25	1722	0.234677419354839
909	F	Exercise	1.25	1726	0.233870967741935
910	F	Exercise	1.25	1798	0.254032258064516
911	F	Exercise	1.25	1936	0.237903225806452
912	F	Exercise	1.25	2148	0.233064516129032
913	F	Exercise	1.25	2553	0.241935483870968
914	F	Exercise	1.25	3200	0.238709677419355
915	F	Exercise	1.25	3448	0.246774193548387
916	F	Exercise	1.25	3571	0.237903225806452
917	F	Exercise	1.25	3714	0.238709677419355
918	F	Exercise	1.25	3831	0.265322580645161
919	F	Exercise	1.25	4171	0.242741935483871
920	F	Exercise	1.25	4448	0.25241935483871
921	F	Exercise	1.25	4693	0.230645161290323
922	F	Exercise	1.25	4974	0.264516129032258
923	F	Exercise	1.25	6150	0.267741935483871
924	F	Exercise	1.25	6267	0.249193548387097
925	F	Exercise	1.25	6391	0.235483870967742
926	F	Exercise	1.25	6393	0.260483870967742
927	F	Exercise	1.25	7111	0.24758064516129
928	F	Exercise	1.25	7207	0.245967741935484
929	F	Exercise	1.25	7517	0.25
930	F	Exercise	1.25	7519	0.251612903225806
931	F	Exercise	1.25	7526	0.260483870967742
932	F	Exercise	1.25	7855	0.231451612903226
933	F	Exercise	1.25	8018	0.258064516129032
934	F	Exercise	1.25	8263	0.245967741935484
935	F	Exercise	1.25	8306	0.245967741935484
936	F	Exercise	1.25	8387	0.235483870967742
937	F	Exercise	1.25	8623	0.233064516129032
938	F	Exercise	1.25	8713	0.237096774193548
939	F	Exercise	1.25	8762	0.24758064516129
940	F	Exercise	1.25	8986	0.239516129032258
941	F	Exercise	1.25	9067	0.240322580645161
942	F	Exercise	1.25	9320	0.233870967741935
943	F	Exercise	1.25	9593	0.229032258064516
944	F	Exercise	1.25	9597	0.236290322580645
945	F	Exercise	1.25	9637	0.237903225806452
946	F	Exercise	1.25	9753	0.237096774193548
947	F	Exercise	1.25	11077	0.244354838709677
948	F	Exercise	1.25	11127	0.237903225806452
949	F	Exercise	1.25	11950	0.25
950	F	Exercise	1.25	12038	0.244354838709677
951	F	Exercise	1.25	12308	0.242741935483871
952	F	Exercise	1.25	12731	0.25241935483871
953	F	Exercise	1.25	12923	0.245967741935484
954	F	Exercise	1.25	13719	0.262903225806452
955	F	Exercise	1.25	14240	0.263709677419355
956	F	Exercise	1.25	14524	0.254838709677419
957	F	Exercise	1.25	14683	0.243548387096774
958	F	Exercise	1.25	14811	0.254032258064516
959	F	Exercise	1.25	14884	0.261290322580645
960	F	Exercise	1.25	14997	0.238709677419355
961	F	Exercise	1.25	15175	0.245161290322581
962	F	Exercise	1.25	15517	0.231451612903226
963	F	Exercise	1.25	15643	0.246774193548387
964	F	Exercise	1.25	15936	0.248387096774194
965	F	Exercise	1.25	15951	0.221774193548387
966	F	Exercise	1.25	16333	0.237903225806452
967	F	Exercise	1.25	16664	0.233064516129032
968	F	Exercise	1.25	16862	0.245967741935484
969	F	Exercise	1.25	17013	0.245161290322581
970	F	Exercise	1.25	17018	0.241935483870968
971	F	Exercise	1.25	17407	0.261290322580645
972	F	Exercise	1.25	17683	0.248387096774194
973	F	Exercise	1.25	17764	0.243548387096774
974	F	Exercise	1.25	18220	0.233064516129032
975	F	Exercise	1.25	18366	0.261290322580645
976	F	Exercise	1.25	18482	0.243548387096774
977	F	Exercise	1.25	18484	0.254838709677419
978	F	Exercise	1.25	18488	0.226612903225806
979	F	Exercise	1.25	18658	0.233064516129032
980	F	Exercise	1.25	18772	0.234677419354839
981	F	Exercise	1.25	18834	0.244354838709677
982	F	Exercise	1.25	19039	0.221774193548387
983	F	Exercise	1.25	19564	0.25
984	F	Exercise	1.25	19713	0.24758064516129
985	F	Exercise	1.25	19794	0.263709677419355
986	F	Exercise	1.25	20464	0.25241935483871
987	F	Exercise	1.25	20645	0.238709677419355
988	F	Exercise	1.25	20943	0.233870967741935
989	F	Exercise	1.25	21153	0.233870967741935
990	F	Exercise	1.25	21642	0.240322580645161
991	F	Exercise	1.25	21862	0.228225806451613
992	F	Exercise	1.25	21885	0.245967741935484
993	F	Exercise	1.25	21999	0.249193548387097
994	F	Exercise	1.25	22684	0.241935483870968
995	F	Exercise	1.25	22723	0.228225806451613
996	F	Exercise	1.25	22975	0.237096774193548
997	F	Exercise	1.25	23495	0.250806451612903
998	F	Exercise	1.25	23496	0.24758064516129
999	F	Exercise	1.25	23768	0.245161290322581
1000	F	Exercise	1.25	23823	0.242741935483871
1001	F	Exercise	1.75	99	0.220766129032258
1002	F	Exercise	1.75	225	0.234879032258065
1003	F	Exercise	1.75	638	0.241935483870968
1004	F	Exercise	1.75	711	0.23991935483871
1005	F	Exercise	1.75	738	0.243951612903226
1006	F	Exercise	1.75	907	0.241935483870968
1007	F	Exercise	1.75	1094	0.252016129032258
1008	F	Exercise	1.75	1722	0.248991935483871
1009	F	Exercise	1.75	1726	0.236895161290323
1010	F	Exercise	1.75	1798	0.238911290322581
1011	F	Exercise	1.75	1936	0.227822580645161
1012	F	Exercise	1.75	2148	0.221774193548387
1013	F	Exercise	1.75	2553	0.247983870967742
1014	F	Exercise	1.75	3200	0.214717741935484
1015	F	Exercise	1.75	3448	0.242943548387097
1016	F	Exercise	1.75	3571	0.23991935483871
1017	F	Exercise	1.75	3714	0.235887096774194
1018	F	Exercise	1.75	3831	0.258064516129032
1019	F	Exercise	1.75	4171	0.236895161290323
1020	F	Exercise	1.75	4448	0.247983870967742
1021	F	Exercise	1.75	4693	0.210685483870968
1022	F	Exercise	1.75	4974	0.226814516129032
1023	F	Exercise	1.75	6150	0.247983870967742
1024	F	Exercise	1.75	6267	0.227822580645161
1025	F	Exercise	1.75	6391	0.232862903225806
1026	F	Exercise	1.75	6393	0.237903225806452
1027	F	Exercise	1.75	7111	0.236895161290323
1028	F	Exercise	1.75	7207	0.240927419354839
1029	F	Exercise	1.75	7517	0.241935483870968
1030	F	Exercise	1.75	7519	0.23991935483871
1031	F	Exercise	1.75	7526	0.247983870967742
1032	F	Exercise	1.75	7855	0.229838709677419
1033	F	Exercise	1.75	8018	0.254032258064516
1034	F	Exercise	1.75	8263	0.242943548387097
1035	F	Exercise	1.75	8306	0.257056451612903
1036	F	Exercise	1.75	8387	0.224798387096774
1037	F	Exercise	1.75	8623	0.224798387096774
1038	F	Exercise	1.75	8713	0.245967741935484
1039	F	Exercise	1.75	8762	0.234879032258065
1040	F	Exercise	1.75	8986	0.243951612903226
1041	F	Exercise	1.75	9067	0.243951612903226
1042	F	Exercise	1.75	9320	0.229838709677419
1043	F	Exercise	1.75	9593	0.230846774193548
1044	F	Exercise	1.75	9597	0.22883064516129
1045	F	Exercise	1.75	9637	0.245967741935484
1046	F	Exercise	1.75	9753	0.234879032258065
1047	F	Exercise	1.75	11077	0.234879032258065
1048	F	Exercise	1.75	11127	0.242943548387097
1049	F	Exercise	1.75	11950	0.254032258064516
1050	F	Exercise	1.75	12038	0.222782258064516
1051	F	Exercise	1.75	12308	0.223790322580645
1052	F	Exercise	1.75	12731	0.225806451612903
1053	F	Exercise	1.75	12923	0.231854838709677
1054	F	Exercise	1.75	13719	0.251008064516129
1055	F	Exercise	1.75	14240	0.22883064516129
1056	F	Exercise	1.75	14524	0.220766129032258
1057	F	Exercise	1.75	14683	0.257056451612903
1058	F	Exercise	1.75	14811	0.26008064516129
1059	F	Exercise	1.75	14884	0.244959677419355
1060	F	Exercise	1.75	14997	0.227822580645161
1061	F	Exercise	1.75	15175	0.25
1062	F	Exercise	1.75	15517	0.245967741935484
1063	F	Exercise	1.75	15643	0.248991935483871
1064	F	Exercise	1.75	15936	0.245967741935484
1065	F	Exercise	1.75	15951	0.21875
1066	F	Exercise	1.75	16333	0.233870967741935
1067	F	Exercise	1.75	16664	0.209677419354839
1068	F	Exercise	1.75	16862	0.226814516129032
1069	F	Exercise	1.75	17013	0.229838709677419
1070	F	Exercise	1.75	17018	0.255040322580645
1071	F	Exercise	1.75	17407	0.253024193548387
1072	F	Exercise	1.75	17683	0.274193548387097
1073	F	Exercise	1.75	17764	0.245967741935484
1074	F	Exercise	1.75	18220	0.240927419354839
1075	F	Exercise	1.75	18366	0.259072580645161
1076	F	Exercise	1.75	18482	0.253024193548387
1077	F	Exercise	1.75	18484	0.241935483870968
1078	F	Exercise	1.75	18488	0.214717741935484
1079	F	Exercise	1.75	18658	0.237903225806452
1080	F	Exercise	1.75	18772	0.221774193548387
1081	F	Exercise	1.75	18834	0.245967741935484
1082	F	Exercise	1.75	19039	0.225806451612903
1083	F	Exercise	1.75	19564	0.256048387096774
1084	F	Exercise	1.75	19713	0.238911290322581
1085	F	Exercise	1.75	19794	0.220766129032258
1086	F	Exercise	1.75	20464	0.246975806451613
1087	F	Exercise	1.75	20645	0.241935483870968
1088	F	Exercise	1.75	20943	0.248991935483871
1089	F	Exercise	1.75	21153	0.220766129032258
1090	F	Exercise	1.75	21642	0.224798387096774
1091	F	Exercise	1.75	21862	0.238911290322581
1092	F	Exercise	1.75	21885	0.243951612903226
1093	F	Exercise	1.75	21999	0.225806451612903
1094	F	Exercise	1.75	22684	0.231854838709677
1095	F	Exercise	1.75	22723	0.230846774193548
1096	F	Exercise	1.75	22975	0.235887096774194
1097	F	Exercise	1.75	23495	0.240927419354839
1098	F	Exercise	1.75	23496	0.224798387096774
1099	F	Exercise	1.75	23768	0.237903225806452
1100	F	Exercise	1.75	23823	0.219758064516129
1101	F	Exercise	2.25	99	0.228110599078341
1102	F	Exercise	2.25	225	0.20852534562212
1103	F	Exercise	2.25	638	0.21889400921659
1104	F	Exercise	2.25	711	0.232718894009217
1105	F	Exercise	2.25	738	0.213133640552995
1106	F	Exercise	2.25	907	0.211981566820276
1107	F	Exercise	2.25	1094	0.223502304147465
1108	F	Exercise	2.25	1722	0.211981566820276
1109	F	Exercise	2.25	1726	0.200460829493088
1110	F	Exercise	2.25	1798	0.21889400921659
1111	F	Exercise	2.25	1936	0.210829493087558
1112	F	Exercise	2.25	2148	0.209677419354839
1113	F	Exercise	2.25	2553	0.223502304147465
1114	F	Exercise	2.25	3200	0.224654377880184
1115	F	Exercise	2.25	3448	0.221198156682028
1116	F	Exercise	2.25	3571	0.221198156682028
1117	F	Exercise	2.25	3714	0.211981566820276
1118	F	Exercise	2.25	3831	0.194700460829493
1119	F	Exercise	2.25	4171	0.235023041474654
1120	F	Exercise	2.25	4448	0.217741935483871
1121	F	Exercise	2.25	4693	0.201612903225806
1122	F	Exercise	2.25	4974	0.21889400921659
1123	F	Exercise	2.25	6150	0.214285714285714
1124	F	Exercise	2.25	6267	0.221198156682028
1125	F	Exercise	2.25	6391	0.223502304147465
1126	F	Exercise	2.25	6393	0.217741935483871
1127	F	Exercise	2.25	7111	0.222350230414747
1128	F	Exercise	2.25	7207	0.214285714285714
1129	F	Exercise	2.25	7517	0.22926267281106
1130	F	Exercise	2.25	7519	0.209677419354839
1131	F	Exercise	2.25	7526	0.228110599078341
1132	F	Exercise	2.25	7855	0.220046082949309
1133	F	Exercise	2.25	8018	0.223502304147465
1134	F	Exercise	2.25	8263	0.207373271889401
1135	F	Exercise	2.25	8306	0.226958525345622
1136	F	Exercise	2.25	8387	0.195852534562212
1137	F	Exercise	2.25	8623	0.222350230414747
1138	F	Exercise	2.25	8713	0.215437788018433
1139	F	Exercise	2.25	8762	0.222350230414747
1140	F	Exercise	2.25	8986	0.228110599078341
1141	F	Exercise	2.25	9067	0.209677419354839
1142	F	Exercise	2.25	9320	0.220046082949309
1143	F	Exercise	2.25	9593	0.215437788018433
1144	F	Exercise	2.25	9597	0.203917050691244
1145	F	Exercise	2.25	9637	0.197004608294931
1146	F	Exercise	2.25	9753	0.203917050691244
1147	F	Exercise	2.25	11077	0.215437788018433
1148	F	Exercise	2.25	11127	0.209677419354839
1149	F	Exercise	2.25	11950	0.213133640552995
1150	F	Exercise	2.25	12038	0.215437788018433
1151	F	Exercise	2.25	12308	0.201612903225806
1152	F	Exercise	2.25	12731	0.217741935483871
1153	F	Exercise	2.25	12923	0.228110599078341
1154	F	Exercise	2.25	13719	0.245391705069124
1155	F	Exercise	2.25	14240	0.246543778801843
1156	F	Exercise	2.25	14524	0.233870967741935
1157	F	Exercise	2.25	14683	0.193548387096774
1158	F	Exercise	2.25	14811	0.238479262672811
1159	F	Exercise	2.25	14884	0.206221198156682
1160	F	Exercise	2.25	14997	0.220046082949309
1161	F	Exercise	2.25	15175	0.205069124423963
1162	F	Exercise	2.25	15517	0.230414746543779
1163	F	Exercise	2.25	15643	0.22926267281106
1164	F	Exercise	2.25	15936	0.221198156682028
1165	F	Exercise	2.25	15951	0.221198156682028
1166	F	Exercise	2.25	16333	0.205069124423963
1167	F	Exercise	2.25	16664	0.200460829493088
1168	F	Exercise	2.25	16862	0.225806451612903
1169	F	Exercise	2.25	17013	0.21889400921659
1170	F	Exercise	2.25	17018	0.226958525345622
1171	F	Exercise	2.25	17407	0.214285714285714
1172	F	Exercise	2.25	17683	0.225806451612903
1173	F	Exercise	2.25	17764	0.210829493087558
1174	F	Exercise	2.25	18220	0.209677419354839
1175	F	Exercise	2.25	18366	0.215437788018433
1176	F	Exercise	2.25	18482	0.214285714285714
1177	F	Exercise	2.25	18484	0.222350230414747
1178	F	Exercise	2.25	18488	0.21889400921659
1179	F	Exercise	2.25	18658	0.237327188940092
1180	F	Exercise	2.25	18772	0.201612903225806
1181	F	Exercise	2.25	18834	0.233870967741935
1182	F	Exercise	2.25	19039	0.200460829493088
1183	F	Exercise	2.25	19564	0.245391705069124
1184	F	Exercise	2.25	19713	0.223502304147465
1185	F	Exercise	2.25	19794	0.203917050691244
1186	F	Exercise	2.25	20464	0.230414746543779
1187	F	Exercise	2.25	20645	0.216589861751152
1188	F	Exercise	2.25	20943	0.202764976958525
1189	F	Exercise	2.25	21153	0.226958525345622
1190	F	Exercise	2.25	21642	0.221198156682028
1191	F	Exercise	2.25	21862	0.217741935483871
1192	F	Exercise	2.25	21885	0.214285714285714
1193	F	Exercise	2.25	21999	0.20852534562212
1194	F	Exercise	2.25	22684	0.216589861751152
1195	F	Exercise	2.25	22723	0.203917050691244
1196	F	Exercise	2.25	22975	0.188940092165899
1197	F	Exercise	2.25	23495	0.223502304147465
1198	F	Exercise	2.25	23496	0.20852534562212
1199	F	Exercise	2.25	23768	0.220046082949309
1200	F	Exercise	2.25	23823	0.220046082949309
1201	F	Exercise	2.75	99	0.20852534562212
1202	F	Exercise	2.75	225	0.207373271889401
1203	F	Exercise	2.75	638	0.207373271889401
1204	F	Exercise	2.75	711	0.214285714285714
1205	F	Exercise	2.75	738	0.216589861751152
1206	F	Exercise	2.75	907	0.207373271889401
1207	F	Exercise	2.75	1094	0.202764976958525
1208	F	Exercise	2.75	1722	0.210829493087558
1209	F	Exercise	2.75	1726	0.200460829493088
1210	F	Exercise	2.75	1798	0.25
1211	F	Exercise	2.75	1936	0.211981566820276
1212	F	Exercise	2.75	2148	0.247695852534562
1213	F	Exercise	2.75	2553	0.232718894009217
1214	F	Exercise	2.75	3200	0.190092165898618
1215	F	Exercise	2.75	3448	0.223502304147465
1216	F	Exercise	2.75	3571	0.230414746543779
1217	F	Exercise	2.75	3714	0.210829493087558
1218	F	Exercise	2.75	3831	0.214285714285714
1219	F	Exercise	2.75	4171	0.206221198156682
1220	F	Exercise	2.75	4448	0.224654377880184
1221	F	Exercise	2.75	4693	0.211981566820276
1222	F	Exercise	2.75	4974	0.22926267281106
1223	F	Exercise	2.75	6150	0.231566820276498
1224	F	Exercise	2.75	6267	0.211981566820276
1225	F	Exercise	2.75	6391	0.21889400921659
1226	F	Exercise	2.75	6393	0.20852534562212
1227	F	Exercise	2.75	7111	0.21889400921659
1228	F	Exercise	2.75	7207	0.215437788018433
1229	F	Exercise	2.75	7517	0.199308755760369
1230	F	Exercise	2.75	7519	0.206221198156682
1231	F	Exercise	2.75	7526	0.217741935483871
1232	F	Exercise	2.75	7855	0.215437788018433
1233	F	Exercise	2.75	8018	0.21889400921659
1234	F	Exercise	2.75	8263	0.192396313364055
1235	F	Exercise	2.75	8306	0.190092165898618
1236	F	Exercise	2.75	8387	0.20852534562212
1237	F	Exercise	2.75	8623	0.238479262672811
1238	F	Exercise	2.75	8713	0.215437788018433
1239	F	Exercise	2.75	8762	0.213133640552995
1240	F	Exercise	2.75	8986	0.223502304147465
1241	F	Exercise	2.75	9067	0.211981566820276
1242	F	Exercise	2.75	9320	0.228110599078341
1243	F	Exercise	2.75	9593	0.197004608294931
1244	F	Exercise	2.75	9597	0.194700460829493
1245	F	Exercise	2.75	9637	0.224654377880184
1246	F	Exercise	2.75	9753	0.213133640552995
1247	F	Exercise	2.75	11077	0.247695852534562
1248	F	Exercise	2.75	11127	0.209677419354839
1249	F	Exercise	2.75	11950	0.210829493087558
1250	F	Exercise	2.75	12038	0.213133640552995
1251	F	Exercise	2.75	12308	0.225806451612903
1252	F	Exercise	2.75	12731	0.216589861751152
1253	F	Exercise	2.75	12923	0.186635944700461
1254	F	Exercise	2.75	13719	0.200460829493088
1255	F	Exercise	2.75	14240	0.225806451612903
1256	F	Exercise	2.75	14524	0.223502304147465
1257	F	Exercise	2.75	14683	0.220046082949309
1258	F	Exercise	2.75	14811	0.224654377880184
1259	F	Exercise	2.75	14884	0.22926267281106
1260	F	Exercise	2.75	14997	0.213133640552995
1261	F	Exercise	2.75	15175	0.241935483870968
1262	F	Exercise	2.75	15517	0.220046082949309
1263	F	Exercise	2.75	15643	0.183179723502304
1264	F	Exercise	2.75	15936	0.185483870967742
1265	F	Exercise	2.75	15951	0.213133640552995
1266	F	Exercise	2.75	16333	0.210829493087558
1267	F	Exercise	2.75	16664	0.222350230414747
1268	F	Exercise	2.75	16862	0.209677419354839
1269	F	Exercise	2.75	17013	0.224654377880184
1270	F	Exercise	2.75	17018	0.215437788018433
1271	F	Exercise	2.75	17407	0.210829493087558
1272	F	Exercise	2.75	17683	0.216589861751152
1273	F	Exercise	2.75	17764	0.244239631336406
1274	F	Exercise	2.75	18220	0.224654377880184
1275	F	Exercise	2.75	18366	0.201612903225806
1276	F	Exercise	2.75	18482	0.215437788018433
1277	F	Exercise	2.75	18484	0.216589861751152
1278	F	Exercise	2.75	18488	0.205069124423963
1279	F	Exercise	2.75	18658	0.221198156682028
1280	F	Exercise	2.75	18772	0.221198156682028
1281	F	Exercise	2.75	18834	0.221198156682028
1282	F	Exercise	2.75	19039	0.173963133640553
1283	F	Exercise	2.75	19564	0.233870967741935
1284	F	Exercise	2.75	19713	0.210829493087558
1285	F	Exercise	2.75	19794	0.228110599078341
1286	F	Exercise	2.75	20464	0.214285714285714
1287	F	Exercise	2.75	20645	0.200460829493088
1288	F	Exercise	2.75	20943	0.222350230414747
1289	F	Exercise	2.75	21153	0.214285714285714
1290	F	Exercise	2.75	21642	0.194700460829493
1291	F	Exercise	2.75	21862	0.210829493087558
1292	F	Exercise	2.75	21885	0.199308755760369
1293	F	Exercise	2.75	21999	0.19815668202765
1294	F	Exercise	2.75	22684	0.223502304147465
1295	F	Exercise	2.75	22723	0.211981566820276
1296	F	Exercise	2.75	22975	0.226958525345622
1297	F	Exercise	2.75	23495	0.193548387096774
1298	F	Exercise	2.75	23496	0.232718894009217
1299	F	Exercise	2.75	23768	0.216589861751152
1300	F	Exercise	2.75	23823	0.225806451612903
1301	F	Exercise	3.25	99	0.210685483870968
1302	F	Exercise	3.25	225	0.209677419354839
1303	F	Exercise	3.25	638	0.213709677419355
1304	F	Exercise	3.25	711	0.213709677419355
1305	F	Exercise	3.25	738	0.219758064516129
1306	F	Exercise	3.25	907	0.229838709677419
1307	F	Exercise	3.25	1094	0.222782258064516
1308	F	Exercise	3.25	1722	0.205645161290323
1309	F	Exercise	3.25	1726	0.204637096774194
1310	F	Exercise	3.25	1798	0.237903225806452
1311	F	Exercise	3.25	1936	0.226814516129032
1312	F	Exercise	3.25	2148	0.212701612903226
1313	F	Exercise	3.25	2553	0.229838709677419
1314	F	Exercise	3.25	3200	0.209677419354839
1315	F	Exercise	3.25	3448	0.206653225806452
1316	F	Exercise	3.25	3571	0.20866935483871
1317	F	Exercise	3.25	3714	0.225806451612903
1318	F	Exercise	3.25	3831	0.222782258064516
1319	F	Exercise	3.25	4171	0.231854838709677
1320	F	Exercise	3.25	4448	0.206653225806452
1321	F	Exercise	3.25	4693	0.185483870967742
1322	F	Exercise	3.25	4974	0.214717741935484
1323	F	Exercise	3.25	6150	0.226814516129032
1324	F	Exercise	3.25	6267	0.202620967741935
1325	F	Exercise	3.25	6391	0.206653225806452
1326	F	Exercise	3.25	6393	0.204637096774194
1327	F	Exercise	3.25	7111	0.207661290322581
1328	F	Exercise	3.25	7207	0.201612903225806
1329	F	Exercise	3.25	7517	0.235887096774194
1330	F	Exercise	3.25	7519	0.233870967741935
1331	F	Exercise	3.25	7526	0.220766129032258
1332	F	Exercise	3.25	7855	0.217741935483871
1333	F	Exercise	3.25	8018	0.217741935483871
1334	F	Exercise	3.25	8263	0.241935483870968
1335	F	Exercise	3.25	8306	0.219758064516129
1336	F	Exercise	3.25	8387	0.209677419354839
1337	F	Exercise	3.25	8623	0.202620967741935
1338	F	Exercise	3.25	8713	0.227822580645161
1339	F	Exercise	3.25	8762	0.206653225806452
1340	F	Exercise	3.25	8986	0.220766129032258
1341	F	Exercise	3.25	9067	0.223790322580645
1342	F	Exercise	3.25	9320	0.207661290322581
1343	F	Exercise	3.25	9593	0.225806451612903
1344	F	Exercise	3.25	9597	0.227822580645161
1345	F	Exercise	3.25	9637	0.225806451612903
1346	F	Exercise	3.25	9753	0.221774193548387
1347	F	Exercise	3.25	11077	0.205645161290323
1348	F	Exercise	3.25	11127	0.216733870967742
1349	F	Exercise	3.25	11950	0.224798387096774
1350	F	Exercise	3.25	12038	0.227822580645161
1351	F	Exercise	3.25	12308	0.181451612903226
1352	F	Exercise	3.25	12731	0.227822580645161
1353	F	Exercise	3.25	12923	0.231854838709677
1354	F	Exercise	3.25	13719	0.21875
1355	F	Exercise	3.25	14240	0.23991935483871
1356	F	Exercise	3.25	14524	0.233870967741935
1357	F	Exercise	3.25	14683	0.202620967741935
1358	F	Exercise	3.25	14811	0.190524193548387
1359	F	Exercise	3.25	14884	0.212701612903226
1360	F	Exercise	3.25	14997	0.209677419354839
1361	F	Exercise	3.25	15175	0.21875
1362	F	Exercise	3.25	15517	0.238911290322581
1363	F	Exercise	3.25	15643	0.220766129032258
1364	F	Exercise	3.25	15936	0.210685483870968
1365	F	Exercise	3.25	15951	0.224798387096774
1366	F	Exercise	3.25	16333	0.203629032258065
1367	F	Exercise	3.25	16664	0.196572580645161
1368	F	Exercise	3.25	16862	0.209677419354839
1369	F	Exercise	3.25	17013	0.221774193548387
1370	F	Exercise	3.25	17018	0.215725806451613
1371	F	Exercise	3.25	17407	0.215725806451613
1372	F	Exercise	3.25	17683	0.227822580645161
1373	F	Exercise	3.25	17764	0.220766129032258
1374	F	Exercise	3.25	18220	0.224798387096774
1375	F	Exercise	3.25	18366	0.224798387096774
1376	F	Exercise	3.25	18482	0.217741935483871
1377	F	Exercise	3.25	18484	0.204637096774194
1378	F	Exercise	3.25	18488	0.219758064516129
1379	F	Exercise	3.25	18658	0.22883064516129
1380	F	Exercise	3.25	18772	0.183467741935484
1381	F	Exercise	3.25	18834	0.252016129032258
1382	F	Exercise	3.25	19039	0.219758064516129
1383	F	Exercise	3.25	19564	0.22883064516129
1384	F	Exercise	3.25	19713	0.211693548387097
1385	F	Exercise	3.25	19794	0.225806451612903
1386	F	Exercise	3.25	20464	0.19758064516129
1387	F	Exercise	3.25	20645	0.217741935483871
1388	F	Exercise	3.25	20943	0.204637096774194
1389	F	Exercise	3.25	21153	0.204637096774194
1390	F	Exercise	3.25	21642	0.216733870967742
1391	F	Exercise	3.25	21862	0.194556451612903
1392	F	Exercise	3.25	21885	0.201612903225806
1393	F	Exercise	3.25	21999	0.209677419354839
1394	F	Exercise	3.25	22684	0.222782258064516
1395	F	Exercise	3.25	22723	0.200604838709677
1396	F	Exercise	3.25	22975	0.20866935483871
1397	F	Exercise	3.25	23495	0.219758064516129
1398	F	Exercise	3.25	23496	0.220766129032258
1399	F	Exercise	3.25	23768	0.220766129032258
1400	F	Exercise	3.25	23823	0.220766129032258
1401	F	Exercise	3.75	99	0.19758064516129
1402	F	Exercise	3.75	225	0.207661290322581
1403	F	Exercise	3.75	638	0.193548387096774
1404	F	Exercise	3.75	711	0.217741935483871
1405	F	Exercise	3.75	738	0.235887096774194
1406	F	Exercise	3.75	907	0.201612903225806
1407	F	Exercise	3.75	1094	0.219758064516129
1408	F	Exercise	3.75	1722	0.207661290322581
1409	F	Exercise	3.75	1726	0.203629032258065
1410	F	Exercise	3.75	1798	0.219758064516129
1411	F	Exercise	3.75	1936	0.195564516129032
1412	F	Exercise	3.75	2148	0.211693548387097
1413	F	Exercise	3.75	2553	0.231854838709677
1414	F	Exercise	3.75	3200	0.201612903225806
1415	F	Exercise	3.75	3448	0.203629032258065
1416	F	Exercise	3.75	3571	0.217741935483871
1417	F	Exercise	3.75	3714	0.227822580645161
1418	F	Exercise	3.75	3831	0.207661290322581
1419	F	Exercise	3.75	4171	0.201612903225806
1420	F	Exercise	3.75	4448	0.258064516129032
1421	F	Exercise	3.75	4693	0.167338709677419
1422	F	Exercise	3.75	4974	0.219758064516129
1423	F	Exercise	3.75	6150	0.235887096774194
1424	F	Exercise	3.75	6267	0.203629032258065
1425	F	Exercise	3.75	6391	0.227822580645161
1426	F	Exercise	3.75	6393	0.195564516129032
1427	F	Exercise	3.75	7111	0.221774193548387
1428	F	Exercise	3.75	7207	0.191532258064516
1429	F	Exercise	3.75	7517	0.179435483870968
1430	F	Exercise	3.75	7519	0.237903225806452
1431	F	Exercise	3.75	7526	0.223790322580645
1432	F	Exercise	3.75	7855	0.229838709677419
1433	F	Exercise	3.75	8018	0.219758064516129
1434	F	Exercise	3.75	8263	0.223790322580645
1435	F	Exercise	3.75	8306	0.215725806451613
1436	F	Exercise	3.75	8387	0.223790322580645
1437	F	Exercise	3.75	8623	0.217741935483871
1438	F	Exercise	3.75	8713	0.221774193548387
1439	F	Exercise	3.75	8762	0.209677419354839
1440	F	Exercise	3.75	8986	0.217741935483871
1441	F	Exercise	3.75	9067	0.221774193548387
1442	F	Exercise	3.75	9320	0.193548387096774
1443	F	Exercise	3.75	9593	0.213709677419355
1444	F	Exercise	3.75	9597	0.175403225806452
1445	F	Exercise	3.75	9637	0.203629032258065
1446	F	Exercise	3.75	9753	0.243951612903226
1447	F	Exercise	3.75	11077	0.193548387096774
1448	F	Exercise	3.75	11127	0.219758064516129
1449	F	Exercise	3.75	11950	0.175403225806452
1450	F	Exercise	3.75	12038	0.203629032258065
1451	F	Exercise	3.75	12308	0.201612903225806
1452	F	Exercise	3.75	12731	0.227822580645161
1453	F	Exercise	3.75	12923	0.203629032258065
1454	F	Exercise	3.75	13719	0.201612903225806
1455	F	Exercise	3.75	14240	0.237903225806452
1456	F	Exercise	3.75	14524	0.207661290322581
1457	F	Exercise	3.75	14683	0.221774193548387
1458	F	Exercise	3.75	14811	0.201612903225806
1459	F	Exercise	3.75	14884	0.209677419354839
1460	F	Exercise	3.75	14997	0.203629032258065
1461	F	Exercise	3.75	15175	0.23991935483871
1462	F	Exercise	3.75	15517	0.211693548387097
1463	F	Exercise	3.75	15643	0.211693548387097
1464	F	Exercise	3.75	15936	0.191532258064516
1465	F	Exercise	3.75	15951	0.217741935483871
1466	F	Exercise	3.75	16333	0.219758064516129
1467	F	Exercise	3.75	16664	0.201612903225806
1468	F	Exercise	3.75	16862	0.207661290322581
1469	F	Exercise	3.75	17013	0.209677419354839
1470	F	Exercise	3.75	17018	0.223790322580645
1471	F	Exercise	3.75	17407	0.213709677419355
1472	F	Exercise	3.75	17683	0.25
1473	F	Exercise	3.75	17764	0.211693548387097
1474	F	Exercise	3.75	18220	0.213709677419355
1475	F	Exercise	3.75	18366	0.203629032258065
1476	F	Exercise	3.75	18482	0.203629032258065
1477	F	Exercise	3.75	18484	0.225806451612903
1478	F	Exercise	3.75	18488	0.25
1479	F	Exercise	3.75	18658	0.258064516129032
1480	F	Exercise	3.75	18772	0.229838709677419
1481	F	Exercise	3.75	18834	0.19758064516129
1482	F	Exercise	3.75	19039	0.209677419354839
1483	F	Exercise	3.75	19564	0.209677419354839
1484	F	Exercise	3.75	19713	0.199596774193548
1485	F	Exercise	3.75	19794	0.241935483870968
1486	F	Exercise	3.75	20464	0.217741935483871
1487	F	Exercise	3.75	20645	0.227822580645161
1488	F	Exercise	3.75	20943	0.211693548387097
1489	F	Exercise	3.75	21153	0.181451612903226
1490	F	Exercise	3.75	21642	0.201612903225806
1491	F	Exercise	3.75	21862	0.217741935483871
1492	F	Exercise	3.75	21885	0.264112903225806
1493	F	Exercise	3.75	21999	0.229838709677419
1494	F	Exercise	3.75	22684	0.203629032258065
1495	F	Exercise	3.75	22723	0.213709677419355
1496	F	Exercise	3.75	22975	0.235887096774194
1497	F	Exercise	3.75	23495	0.229838709677419
1498	F	Exercise	3.75	23496	0.223790322580645
1499	F	Exercise	3.75	23768	0.205645161290323
1500	F	Exercise	3.75	23823	0.225806451612903
1501	M	Control	0.25	99	0.190860215053763
1502	M	Control	0.25	225	0.190860215053763
1503	M	Control	0.25	638	0.182795698924731
1504	M	Control	0.25	711	0.182123655913978
1505	M	Control	0.25	738	0.189516129032258
1506	M	Control	0.25	907	0.188844086021505
1507	M	Control	0.25	1094	0.181451612903226
1508	M	Control	0.25	1722	0.170698924731183
1509	M	Control	0.25	1726	0.186827956989247
1510	M	Control	0.25	1798	0.183467741935484
1511	M	Control	0.25	1936	0.176075268817204
1512	M	Control	0.25	2148	0.191532258064516
1513	M	Control	0.25	2553	0.182123655913978
1514	M	Control	0.25	3200	0.174731182795699
1515	M	Control	0.25	3448	0.185483870967742
1516	M	Control	0.25	3571	0.1875
1517	M	Control	0.25	3714	0.184811827956989
1518	M	Control	0.25	3831	0.184139784946237
1519	M	Control	0.25	4171	0.182123655913978
1520	M	Control	0.25	4448	0.181451612903226
1521	M	Control	0.25	4693	0.188844086021505
1522	M	Control	0.25	4974	0.189516129032258
1523	M	Control	0.25	6150	0.189516129032258
1524	M	Control	0.25	6267	0.182123655913978
1525	M	Control	0.25	6391	0.178763440860215
1526	M	Control	0.25	6393	0.188172043010753
1527	M	Control	0.25	7111	0.182123655913978
1528	M	Control	0.25	7207	0.182795698924731
1529	M	Control	0.25	7517	0.181451612903226
1530	M	Control	0.25	7519	0.188172043010753
1531	M	Control	0.25	7526	0.182795698924731
1532	M	Control	0.25	7855	0.188172043010753
1533	M	Control	0.25	8018	0.182123655913978
1534	M	Control	0.25	8263	0.185483870967742
1535	M	Control	0.25	8306	0.186155913978495
1536	M	Control	0.25	8387	0.190860215053763
1537	M	Control	0.25	8623	0.194220430107527
1538	M	Control	0.25	8713	0.190860215053763
1539	M	Control	0.25	8762	0.185483870967742
1540	M	Control	0.25	8986	0.180779569892473
1541	M	Control	0.25	9067	0.1875
1542	M	Control	0.25	9320	0.192204301075269
1543	M	Control	0.25	9593	0.189516129032258
1544	M	Control	0.25	9597	0.188844086021505
1545	M	Control	0.25	9637	0.182795698924731
1546	M	Control	0.25	9753	0.184811827956989
1547	M	Control	0.25	11077	0.183467741935484
1548	M	Control	0.25	11127	0.180779569892473
1549	M	Control	0.25	11950	0.193548387096774
1550	M	Control	0.25	12038	0.184139784946237
1551	M	Control	0.25	12308	0.188844086021505
1552	M	Control	0.25	12731	0.186827956989247
1553	M	Control	0.25	12923	0.17741935483871
1554	M	Control	0.25	13719	0.184811827956989
1555	M	Control	0.25	14240	0.199596774193548
1556	M	Control	0.25	14524	0.182795698924731
1557	M	Control	0.25	14683	0.180779569892473
1558	M	Control	0.25	14811	0.189516129032258
1559	M	Control	0.25	14884	0.182123655913978
1560	M	Control	0.25	14997	0.188172043010753
1561	M	Control	0.25	15175	0.188844086021505
1562	M	Control	0.25	15517	0.17741935483871
1563	M	Control	0.25	15643	0.188172043010753
1564	M	Control	0.25	15936	0.193548387096774
1565	M	Control	0.25	15951	0.186155913978495
1566	M	Control	0.25	16333	0.174731182795699
1567	M	Control	0.25	16664	0.185483870967742
1568	M	Control	0.25	16862	0.185483870967742
1569	M	Control	0.25	17013	0.182123655913978
1570	M	Control	0.25	17018	0.180779569892473
1571	M	Control	0.25	17407	0.179435483870968
1572	M	Control	0.25	17683	0.185483870967742
1573	M	Control	0.25	17764	0.181451612903226
1574	M	Control	0.25	18220	0.196908602150538
1575	M	Control	0.25	18366	0.185483870967742
1576	M	Control	0.25	18482	0.178091397849462
1577	M	Control	0.25	18484	0.180779569892473
1578	M	Control	0.25	18488	0.183467741935484
1579	M	Control	0.25	18658	0.169354838709677
1580	M	Control	0.25	18772	0.192876344086022
1581	M	Control	0.25	18834	0.183467741935484
1582	M	Control	0.25	19039	0.179435483870968
1583	M	Control	0.25	19564	0.1875
1584	M	Control	0.25	19713	0.182795698924731
1585	M	Control	0.25	19794	0.180779569892473
1586	M	Control	0.25	20464	0.186827956989247
1587	M	Control	0.25	20645	0.186827956989247
1588	M	Control	0.25	20943	0.188172043010753
1589	M	Control	0.25	21153	0.185483870967742
1590	M	Control	0.25	21642	0.188844086021505
1591	M	Control	0.25	21862	0.190860215053763
1592	M	Control	0.25	21885	0.181451612903226
1593	M	Control	0.25	21999	0.194220430107527
1594	M	Control	0.25	22684	0.184811827956989
1595	M	Control	0.25	22723	0.188844086021505
1596	M	Control	0.25	22975	0.175403225806452
1597	M	Control	0.25	23495	0.180779569892473
1598	M	Control	0.25	23496	0.178763440860215
1599	M	Control	0.25	23768	0.1875
1600	M	Control	0.25	23823	0.1875
1601	M	Control	0.75	99	0.161290322580645
1602	M	Control	0.75	225	0.19489247311828
1603	M	Control	0.75	638	0.204301075268817
1604	M	Control	0.75	711	0.188172043010753
1605	M	Control	0.75	738	0.224462365591398
1606	M	Control	0.75	907	0.201612903225806
1607	M	Control	0.75	1094	0.202956989247312
1608	M	Control	0.75	1722	0.185483870967742
1609	M	Control	0.75	1726	0.193548387096774
1610	M	Control	0.75	1798	0.211021505376344
1611	M	Control	0.75	1936	0.189516129032258
1612	M	Control	0.75	2148	0.198924731182796
1613	M	Control	0.75	2553	0.192204301075269
1614	M	Control	0.75	3200	0.173387096774194
1615	M	Control	0.75	3448	0.211021505376344
1616	M	Control	0.75	3571	0.19758064516129
1617	M	Control	0.75	3714	0.206989247311828
1618	M	Control	0.75	3831	0.186827956989247
1619	M	Control	0.75	4171	0.216397849462366
1620	M	Control	0.75	4448	0.181451612903226
1621	M	Control	0.75	4693	0.185483870967742
1622	M	Control	0.75	4974	0.205645161290323
1623	M	Control	0.75	6150	0.181451612903226
1624	M	Control	0.75	6267	0.174731182795699
1625	M	Control	0.75	6391	0.202956989247312
1626	M	Control	0.75	6393	0.208333333333333
1627	M	Control	0.75	7111	0.202956989247312
1628	M	Control	0.75	7207	0.263440860215054
1629	M	Control	0.75	7517	0.239247311827957
1630	M	Control	0.75	7519	0.228494623655914
1631	M	Control	0.75	7526	0.186827956989247
1632	M	Control	0.75	7855	0.173387096774194
1633	M	Control	0.75	8018	0.205645161290323
1634	M	Control	0.75	8263	0.189516129032258
1635	M	Control	0.75	8306	0.190860215053763
1636	M	Control	0.75	8387	0.205645161290323
1637	M	Control	0.75	8623	0.211021505376344
1638	M	Control	0.75	8713	0.225806451612903
1639	M	Control	0.75	8762	0.189516129032258
1640	M	Control	0.75	8986	0.19758064516129
1641	M	Control	0.75	9067	0.205645161290323
1642	M	Control	0.75	9320	0.204301075268817
1643	M	Control	0.75	9593	0.172043010752688
1644	M	Control	0.75	9597	0.186827956989247
1645	M	Control	0.75	9637	0.19758064516129
1646	M	Control	0.75	9753	0.202956989247312
1647	M	Control	0.75	11077	0.186827956989247
1648	M	Control	0.75	11127	0.220430107526882
1649	M	Control	0.75	11950	0.212365591397849
1650	M	Control	0.75	12038	0.173387096774194
1651	M	Control	0.75	12308	0.224462365591398
1652	M	Control	0.75	12731	0.245967741935484
1653	M	Control	0.75	12923	0.204301075268817
1654	M	Control	0.75	13719	0.206989247311828
1655	M	Control	0.75	14240	0.209677419354839
1656	M	Control	0.75	14524	0.204301075268817
1657	M	Control	0.75	14683	0.188172043010753
1658	M	Control	0.75	14811	0.17741935483871
1659	M	Control	0.75	14884	0.192204301075269
1660	M	Control	0.75	14997	0.201612903225806
1661	M	Control	0.75	15175	0.200268817204301
1662	M	Control	0.75	15517	0.184139784946237
1663	M	Control	0.75	15643	0.223118279569892
1664	M	Control	0.75	15936	0.186827956989247
1665	M	Control	0.75	15951	0.231182795698925
1666	M	Control	0.75	16333	0.182795698924731
1667	M	Control	0.75	16664	0.190860215053763
1668	M	Control	0.75	16862	0.206989247311828
1669	M	Control	0.75	17013	0.205645161290323
1670	M	Control	0.75	17018	0.170698924731183
1671	M	Control	0.75	17407	0.217741935483871
1672	M	Control	0.75	17683	0.176075268817204
1673	M	Control	0.75	17764	0.202956989247312
1674	M	Control	0.75	18220	0.204301075268817
1675	M	Control	0.75	18366	0.19758064516129
1676	M	Control	0.75	18482	0.189516129032258
1677	M	Control	0.75	18484	0.166666666666667
1678	M	Control	0.75	18488	0.172043010752688
1679	M	Control	0.75	18658	0.166666666666667
1680	M	Control	0.75	18772	0.19758064516129
1681	M	Control	0.75	18834	0.172043010752688
1682	M	Control	0.75	19039	0.18010752688172
1683	M	Control	0.75	19564	0.21505376344086
1684	M	Control	0.75	19713	0.196236559139785
1685	M	Control	0.75	19794	0.184139784946237
1686	M	Control	0.75	20464	0.209677419354839
1687	M	Control	0.75	20645	0.168010752688172
1688	M	Control	0.75	20943	0.209677419354839
1689	M	Control	0.75	21153	0.205645161290323
1690	M	Control	0.75	21642	0.17741935483871
1691	M	Control	0.75	21862	0.174731182795699
1692	M	Control	0.75	21885	0.198924731182796
1693	M	Control	0.75	21999	0.189516129032258
1694	M	Control	0.75	22684	0.217741935483871
1695	M	Control	0.75	22723	0.153225806451613
1696	M	Control	0.75	22975	0.185483870967742
1697	M	Control	0.75	23495	0.169354838709677
1698	M	Control	0.75	23496	0.168010752688172
1699	M	Control	0.75	23768	0.21505376344086
1700	M	Control	0.75	23823	0.192204301075269
1701	M	Control	1.25	99	0.22258064516129
1702	M	Control	1.25	225	0.246774193548387
1703	M	Control	1.25	638	0.233870967741935
1704	M	Control	1.25	711	0.216129032258065
1705	M	Control	1.25	738	0.245161290322581
1706	M	Control	1.25	907	0.237096774193548
1707	M	Control	1.25	1094	0.220967741935484
1708	M	Control	1.25	1722	0.235483870967742
1709	M	Control	1.25	1726	0.206451612903226
1710	M	Control	1.25	1798	0.209677419354839
1711	M	Control	1.25	1936	0.206451612903226
1712	M	Control	1.25	2148	0.230645161290323
1713	M	Control	1.25	2553	0.238709677419355
1714	M	Control	1.25	3200	0.230645161290323
1715	M	Control	1.25	3448	0.216129032258065
1716	M	Control	1.25	3571	0.217741935483871
1717	M	Control	1.25	3714	0.216129032258065
1718	M	Control	1.25	3831	0.208064516129032
1719	M	Control	1.25	4171	0.248387096774194
1720	M	Control	1.25	4448	0.216129032258065
1721	M	Control	1.25	4693	0.219354838709677
1722	M	Control	1.25	4974	0.267741935483871
1723	M	Control	1.25	6150	0.238709677419355
1724	M	Control	1.25	6267	0.251612903225806
1725	M	Control	1.25	6391	0.209677419354839
1726	M	Control	1.25	6393	0.243548387096774
1727	M	Control	1.25	7111	0.2
1728	M	Control	1.25	7207	0.230645161290323
1729	M	Control	1.25	7517	0.219354838709677
1730	M	Control	1.25	7519	0.225806451612903
1731	M	Control	1.25	7526	0.230645161290323
1732	M	Control	1.25	7855	0.232258064516129
1733	M	Control	1.25	8018	0.198387096774194
1734	M	Control	1.25	8263	0.256451612903226
1735	M	Control	1.25	8306	0.233870967741935
1736	M	Control	1.25	8387	0.225806451612903
1737	M	Control	1.25	8623	0.224193548387097
1738	M	Control	1.25	8713	0.253225806451613
1739	M	Control	1.25	8762	0.212903225806452
1740	M	Control	1.25	8986	0.212903225806452
1741	M	Control	1.25	9067	0.267741935483871
1742	M	Control	1.25	9320	0.225806451612903
1743	M	Control	1.25	9593	0.233870967741935
1744	M	Control	1.25	9597	0.208064516129032
1745	M	Control	1.25	9637	0.232258064516129
1746	M	Control	1.25	9753	0.237096774193548
1747	M	Control	1.25	11077	0.220967741935484
1748	M	Control	1.25	11127	0.217741935483871
1749	M	Control	1.25	11950	0.237096774193548
1750	M	Control	1.25	12038	0.212903225806452
1751	M	Control	1.25	12308	0.251612903225806
1752	M	Control	1.25	12731	0.229032258064516
1753	M	Control	1.25	12923	0.220967741935484
1754	M	Control	1.25	13719	0.22741935483871
1755	M	Control	1.25	14240	0.217741935483871
1756	M	Control	1.25	14524	0.22741935483871
1757	M	Control	1.25	14683	0.216129032258065
1758	M	Control	1.25	14811	0.211290322580645
1759	M	Control	1.25	14884	0.232258064516129
1760	M	Control	1.25	14997	0.238709677419355
1761	M	Control	1.25	15175	0.240322580645161
1762	M	Control	1.25	15517	0.204838709677419
1763	M	Control	1.25	15643	0.209677419354839
1764	M	Control	1.25	15936	0.217741935483871
1765	M	Control	1.25	15951	0.225806451612903
1766	M	Control	1.25	16333	0.204838709677419
1767	M	Control	1.25	16664	0.22258064516129
1768	M	Control	1.25	16862	0.233870967741935
1769	M	Control	1.25	17013	0.232258064516129
1770	M	Control	1.25	17018	0.224193548387097
1771	M	Control	1.25	17407	0.209677419354839
1772	M	Control	1.25	17683	0.191935483870968
1773	M	Control	1.25	17764	0.212903225806452
1774	M	Control	1.25	18220	0.259677419354839
1775	M	Control	1.25	18366	0.225806451612903
1776	M	Control	1.25	18482	0.201612903225806
1777	M	Control	1.25	18484	0.204838709677419
1778	M	Control	1.25	18488	0.212903225806452
1779	M	Control	1.25	18658	0.2
1780	M	Control	1.25	18772	0.216129032258065
1781	M	Control	1.25	18834	0.217741935483871
1782	M	Control	1.25	19039	0.246774193548387
1783	M	Control	1.25	19564	0.195161290322581
1784	M	Control	1.25	19713	0.2
1785	M	Control	1.25	19794	0.241935483870968
1786	M	Control	1.25	20464	0.229032258064516
1787	M	Control	1.25	20645	0.219354838709677
1788	M	Control	1.25	20943	0.237096774193548
1789	M	Control	1.25	21153	0.243548387096774
1790	M	Control	1.25	21642	0.240322580645161
1791	M	Control	1.25	21862	0.245161290322581
1792	M	Control	1.25	21885	0.229032258064516
1793	M	Control	1.25	21999	0.224193548387097
1794	M	Control	1.25	22684	0.240322580645161
1795	M	Control	1.25	22723	0.217741935483871
1796	M	Control	1.25	22975	0.219354838709677
1797	M	Control	1.25	23495	0.225806451612903
1798	M	Control	1.25	23496	0.220967741935484
1799	M	Control	1.25	23768	0.237096774193548
1800	M	Control	1.25	23823	0.214516129032258
1801	M	Control	1.75	99	0.238709677419355
1802	M	Control	1.75	225	0.22741935483871
1803	M	Control	1.75	638	0.219354838709677
1804	M	Control	1.75	711	0.230645161290323
1805	M	Control	1.75	738	0.248387096774194
1806	M	Control	1.75	907	0.212903225806452
1807	M	Control	1.75	1094	0.237096774193548
1808	M	Control	1.75	1722	0.219354838709677
1809	M	Control	1.75	1726	0.204838709677419
1810	M	Control	1.75	1798	0.216129032258065
1811	M	Control	1.75	1936	0.214516129032258
1812	M	Control	1.75	2148	0.206451612903226
1813	M	Control	1.75	2553	0.240322580645161
1814	M	Control	1.75	3200	0.235483870967742
1815	M	Control	1.75	3448	0.245161290322581
1816	M	Control	1.75	3571	0.209677419354839
1817	M	Control	1.75	3714	0.238709677419355
1818	M	Control	1.75	3831	0.237096774193548
1819	M	Control	1.75	4171	0.241935483870968
1820	M	Control	1.75	4448	0.211290322580645
1821	M	Control	1.75	4693	0.212903225806452
1822	M	Control	1.75	4974	0.256451612903226
1823	M	Control	1.75	6150	0.233870967741935
1824	M	Control	1.75	6267	0.229032258064516
1825	M	Control	1.75	6391	0.211290322580645
1826	M	Control	1.75	6393	0.216129032258065
1827	M	Control	1.75	7111	0.233870967741935
1828	M	Control	1.75	7207	0.22741935483871
1829	M	Control	1.75	7517	0.229032258064516
1830	M	Control	1.75	7519	0.243548387096774
1831	M	Control	1.75	7526	0.216129032258065
1832	M	Control	1.75	7855	0.214516129032258
1833	M	Control	1.75	8018	0.243548387096774
1834	M	Control	1.75	8263	0.245161290322581
1835	M	Control	1.75	8306	0.245161290322581
1836	M	Control	1.75	8387	0.269354838709677
1837	M	Control	1.75	8623	0.241935483870968
1838	M	Control	1.75	8713	0.256451612903226
1839	M	Control	1.75	8762	0.212903225806452
1840	M	Control	1.75	8986	0.22258064516129
1841	M	Control	1.75	9067	0.25
1842	M	Control	1.75	9320	0.238709677419355
1843	M	Control	1.75	9593	0.253225806451613
1844	M	Control	1.75	9597	0.25
1845	M	Control	1.75	9637	0.240322580645161
1846	M	Control	1.75	9753	0.241935483870968
1847	M	Control	1.75	11077	0.243548387096774
1848	M	Control	1.75	11127	0.216129032258065
1849	M	Control	1.75	11950	0.240322580645161
1850	M	Control	1.75	12038	0.248387096774194
1851	M	Control	1.75	12308	0.264516129032258
1852	M	Control	1.75	12731	0.240322580645161
1853	M	Control	1.75	12923	0.254838709677419
1854	M	Control	1.75	13719	0.279032258064516
1855	M	Control	1.75	14240	0.246774193548387
1856	M	Control	1.75	14524	0.258064516129032
1857	M	Control	1.75	14683	0.254838709677419
1858	M	Control	1.75	14811	0.259677419354839
1859	M	Control	1.75	14884	0.225806451612903
1860	M	Control	1.75	14997	0.246774193548387
1861	M	Control	1.75	15175	0.238709677419355
1862	M	Control	1.75	15517	0.229032258064516
1863	M	Control	1.75	15643	0.245161290322581
1864	M	Control	1.75	15936	0.245161290322581
1865	M	Control	1.75	15951	0.246774193548387
1866	M	Control	1.75	16333	0.240322580645161
1867	M	Control	1.75	16664	0.22258064516129
1868	M	Control	1.75	16862	0.25
1869	M	Control	1.75	17013	0.25
1870	M	Control	1.75	17018	0.220967741935484
1871	M	Control	1.75	17407	0.208064516129032
1872	M	Control	1.75	17683	0.237096774193548
1873	M	Control	1.75	17764	0.232258064516129
1874	M	Control	1.75	18220	0.25
1875	M	Control	1.75	18366	0.245161290322581
1876	M	Control	1.75	18482	0.233870967741935
1877	M	Control	1.75	18484	0.237096774193548
1878	M	Control	1.75	18488	0.22258064516129
1879	M	Control	1.75	18658	0.220967741935484
1880	M	Control	1.75	18772	0.262903225806452
1881	M	Control	1.75	18834	0.224193548387097
1882	M	Control	1.75	19039	0.248387096774194
1883	M	Control	1.75	19564	0.243548387096774
1884	M	Control	1.75	19713	0.245161290322581
1885	M	Control	1.75	19794	0.224193548387097
1886	M	Control	1.75	20464	0.225806451612903
1887	M	Control	1.75	20645	0.225806451612903
1888	M	Control	1.75	20943	0.264516129032258
1889	M	Control	1.75	21153	0.245161290322581
1890	M	Control	1.75	21642	0.248387096774194
1891	M	Control	1.75	21862	0.245161290322581
1892	M	Control	1.75	21885	0.225806451612903
1893	M	Control	1.75	21999	0.264516129032258
1894	M	Control	1.75	22684	0.216129032258065
1895	M	Control	1.75	22723	0.22258064516129
1896	M	Control	1.75	22975	0.232258064516129
1897	M	Control	1.75	23495	0.246774193548387
1898	M	Control	1.75	23496	0.248387096774194
1899	M	Control	1.75	23768	0.261290322580645
1900	M	Control	1.75	23823	0.233870967741935
1901	M	Control	2.25	99	0.247311827956989
1902	M	Control	2.25	225	0.25
1903	M	Control	2.25	638	0.23252688172043
1904	M	Control	2.25	711	0.260752688172043
1905	M	Control	2.25	738	0.252688172043011
1906	M	Control	2.25	907	0.228494623655914
1907	M	Control	2.25	1094	0.247311827956989
1908	M	Control	2.25	1722	0.256720430107527
1909	M	Control	2.25	1726	0.243279569892473
1910	M	Control	2.25	1798	0.237903225806452
1911	M	Control	2.25	1936	0.239247311827957
1912	M	Control	2.25	2148	0.255376344086022
1913	M	Control	2.25	2553	0.233870967741935
1914	M	Control	2.25	3200	0.23252688172043
1915	M	Control	2.25	3448	0.248655913978495
1916	M	Control	2.25	3571	0.220430107526882
1917	M	Control	2.25	3714	0.259408602150538
1918	M	Control	2.25	3831	0.233870967741935
1919	M	Control	2.25	4171	0.255376344086022
1920	M	Control	2.25	4448	0.239247311827957
1921	M	Control	2.25	4693	0.233870967741935
1922	M	Control	2.25	4974	0.258064516129032
1923	M	Control	2.25	6150	0.256720430107527
1924	M	Control	2.25	6267	0.231182795698925
1925	M	Control	2.25	6391	0.219086021505376
1926	M	Control	2.25	6393	0.233870967741935
1927	M	Control	2.25	7111	0.228494623655914
1928	M	Control	2.25	7207	0.254032258064516
1929	M	Control	2.25	7517	0.248655913978495
1930	M	Control	2.25	7519	0.241935483870968
1931	M	Control	2.25	7526	0.254032258064516
1932	M	Control	2.25	7855	0.228494623655914
1933	M	Control	2.25	8018	0.243279569892473
1934	M	Control	2.25	8263	0.262096774193548
1935	M	Control	2.25	8306	0.245967741935484
1936	M	Control	2.25	8387	0.240591397849462
1937	M	Control	2.25	8623	0.239247311827957
1938	M	Control	2.25	8713	0.244623655913978
1939	M	Control	2.25	8762	0.228494623655914
1940	M	Control	2.25	8986	0.228494623655914
1941	M	Control	2.25	9067	0.237903225806452
1942	M	Control	2.25	9320	0.263440860215054
1943	M	Control	2.25	9593	0.279569892473118
1944	M	Control	2.25	9597	0.235215053763441
1945	M	Control	2.25	9637	0.256720430107527
1946	M	Control	2.25	9753	0.279569892473118
1947	M	Control	2.25	11077	0.23252688172043
1948	M	Control	2.25	11127	0.23252688172043
1949	M	Control	2.25	11950	0.23252688172043
1950	M	Control	2.25	12038	0.240591397849462
1951	M	Control	2.25	12308	0.255376344086022
1952	M	Control	2.25	12731	0.239247311827957
1953	M	Control	2.25	12923	0.233870967741935
1954	M	Control	2.25	13719	0.266129032258065
1955	M	Control	2.25	14240	0.240591397849462
1956	M	Control	2.25	14524	0.236559139784946
1957	M	Control	2.25	14683	0.233870967741935
1958	M	Control	2.25	14811	0.244623655913978
1959	M	Control	2.25	14884	0.259408602150538
1960	M	Control	2.25	14997	0.262096774193548
1961	M	Control	2.25	15175	0.243279569892473
1962	M	Control	2.25	15517	0.233870967741935
1963	M	Control	2.25	15643	0.251344086021505
1964	M	Control	2.25	15936	0.26747311827957
1965	M	Control	2.25	15951	0.231182795698925
1966	M	Control	2.25	16333	0.235215053763441
1967	M	Control	2.25	16664	0.248655913978495
1968	M	Control	2.25	16862	0.239247311827957
1969	M	Control	2.25	17013	0.254032258064516
1970	M	Control	2.25	17018	0.228494623655914
1971	M	Control	2.25	17407	0.244623655913978
1972	M	Control	2.25	17683	0.26747311827957
1973	M	Control	2.25	17764	0.252688172043011
1974	M	Control	2.25	18220	0.235215053763441
1975	M	Control	2.25	18366	0.237903225806452
1976	M	Control	2.25	18482	0.213709677419355
1977	M	Control	2.25	18484	0.244623655913978
1978	M	Control	2.25	18488	0.225806451612903
1979	M	Control	2.25	18658	0.231182795698925
1980	M	Control	2.25	18772	0.260752688172043
1981	M	Control	2.25	18834	0.244623655913978
1982	M	Control	2.25	19039	0.241935483870968
1983	M	Control	2.25	19564	0.229838709677419
1984	M	Control	2.25	19713	0.252688172043011
1985	M	Control	2.25	19794	0.237903225806452
1986	M	Control	2.25	20464	0.233870967741935
1987	M	Control	2.25	20645	0.229838709677419
1988	M	Control	2.25	20943	0.248655913978495
1989	M	Control	2.25	21153	0.228494623655914
1990	M	Control	2.25	21642	0.272849462365591
1991	M	Control	2.25	21862	0.236559139784946
1992	M	Control	2.25	21885	0.23252688172043
1993	M	Control	2.25	21999	0.247311827956989
1994	M	Control	2.25	22684	0.23252688172043
1995	M	Control	2.25	22723	0.228494623655914
1996	M	Control	2.25	22975	0.241935483870968
1997	M	Control	2.25	23495	0.228494623655914
1998	M	Control	2.25	23496	0.225806451612903
1999	M	Control	2.25	23768	0.233870967741935
[truncated: 901 more rows]
