# Supplementary material for: Measurements of damage and repair of binary health attributes in aging mice and humans reveal that robustness and resilience decrease with age, operate over broad timescales, and are affected differently by interventions
Source: eLife. 2022 Nov 21;11:e77632. doi: 10.7554/eLife.77632 (PMC9725749; doi:10.7554/eLife.77632)
Supplement: Figure 4—figure supplement 2—source data 1. [file elife-77632-fig4-figsupp2-data1.zip › figure4_supplement2/human_binned_rates_wealth.csv]

	baseline.bin	wealth.bin	age	sex	mean.damage	mean.repair	se.repair	se.damage	num.repair	num.damage	count	lower.repair	upper.repair	lower.damage	upper.damage
1	Baseline age: [50,60)	poor	50	Male	0.0233494363929147	0.194444444444444	0.0578240555407259	0.0168120877760234	9	9	9	0.136620388903719	0.25226849998517	0.00653734861689122	0.0401615241689381
2	Baseline age: [50,60)	poor	50	Female	0.0344908714473932	0.182291666666667	0.0471086548710172	0.0145004196757647	14	14	14	0.135183011795649	0.229400321537684	0.0199904517716285	0.0489912911231579
3	Baseline age: [50,60)	poor	52	Male	0.0251178691396083	0.177827380952381	0.0329321691900713	0.0103531218361346	37	37	37	0.14489521176231	0.210759550142452	0.0147647473034736	0.0354709909757429
4	Baseline age: [50,60)	poor	52	Female	0.0339167169817769	0.245009364809874	0.0298314044184486	0.00687185127678235	53	53	53	0.215177960391426	0.274840769228323	0.0270448657049946	0.0407885682585593
5	Baseline age: [50,60)	poor	54	Male	0.0266868839495707	0.241219504370949	0.0232377304349915	0.00605027521011814	75	75	73	0.217981773935958	0.264457234805941	0.0206366087394526	0.0327371591596889
6	Baseline age: [50,60)	poor	54	Female	0.0449023596539327	0.241601164038961	0.0221399738624021	0.00811060177488717	113	113	108	0.219461190176559	0.263741137901363	0.0367917578790455	0.0530129614288198
7	Baseline age: [50,60)	poor	56	Male	0.0331835414061383	0.230749073069603	0.0209243249596389	0.0059001762343779	106	106	106	0.209824748109964	0.251673398029242	0.0272833651717604	0.0390837176405162
8	Baseline age: [50,60)	poor	56	Female	0.0417991879091576	0.221245315299071	0.0162183699599676	0.00592919664938188	149	149	144	0.205026945339104	0.237463685259039	0.0358699912597757	0.0477283845585395
9	Baseline age: [50,60)	poor	58	Male	0.0250887616180253	0.226570439471949	0.0200025872085357	0.00380630098108389	125	125	123	0.206567852263413	0.246573026680484	0.0212824606369414	0.0288950625991092
10	Baseline age: [50,60)	poor	58	Female	0.0385176615365789	0.183011828129817	0.0136063747151766	0.00387305813695712	187	187	178	0.169405453414641	0.196618202844994	0.0346446033996217	0.042390719673536
11	Baseline age: [50,60)	poor	60	Male	0.0356068183518765	0.188870810885867	0.0155915003916618	0.00524618482797856	128	128	121	0.173279310494205	0.204462311277529	0.030360633523898	0.0408530031798551
12	Baseline age: [50,60)	poor	60	Female	0.0378925387902139	0.176964620337949	0.0147834880881188	0.00501251600285261	160	160	151	0.16218113224983	0.191748108426068	0.0328800227873612	0.0429050547930665
13	Baseline age: [50,60)	poor	62	Male	0.0277456878598486	0.236836522816932	0.0189746536802728	0.00483624565028727	125	125	120	0.217861869136659	0.255811176497204	0.0229094422095613	0.0325819335101358
14	Baseline age: [50,60)	poor	62	Female	0.0376404336185874	0.182566082786287	0.0146586634178802	0.00510294454630791	165	165	158	0.167907419368407	0.197224746204167	0.0325374890722795	0.0427433781648953
15	Baseline age: [50,60)	poor	64	Male	0.0354825596447297	0.206519435862923	0.0166403489757553	0.00550642527450747	119	119	118	0.189879086887168	0.223159784838679	0.0299761343702223	0.0409889849192372
16	Baseline age: [50,60)	poor	64	Female	0.0413521614005437	0.178825824516012	0.0133888547799884	0.0053112831677654	165	165	161	0.165436969736024	0.192214679296001	0.0360408782327783	0.0466634445683091
17	Baseline age: [50,60)	poor	66	Male	0.0388990479205339	0.176834069481128	0.0171723945827034	0.00568834808476403	117	117	117	0.159661674898425	0.194006464063832	0.0332106998357699	0.044587396005298
18	Baseline age: [50,60)	poor	66	Female	0.0524278947281364	0.186248073367526	0.0135775057196887	0.00620936256641983	162	162	161	0.172670567647838	0.199825579087215	0.0462185321617166	0.0586372572945562
19	Baseline age: [50,60)	poor	68	Male	0.04194647298614	0.241568928832498	0.0183264603444894	0.00722706869317909	98	98	97	0.223242468488008	0.259895389176987	0.0347194042929609	0.0491735416793191
20	Baseline age: [50,60)	poor	68	Female	0.0597619834137535	0.219237705535763	0.0171066043086933	0.00801163289840427	126	126	125	0.202131101227069	0.236344309844456	0.0517503505153492	0.0677736163121578
21	Baseline age: [50,60)	poor	70	Male	0.0445227708093066	0.24439606931437	0.0206512817073477	0.00818242089847153	79	79	79	0.223744787607022	0.265047351021718	0.036340349910835	0.0527051917077781
22	Baseline age: [50,60)	poor	70	Female	0.0421025350779953	0.206015002766015	0.0179244931880773	0.00594561246978071	94	94	91	0.188090509577938	0.223939495954092	0.0361569226082146	0.048048147547776
23	Baseline age: [50,60)	poor	72	Male	0.0681853691133204	0.197184917355372	0.0298183310820206	0.0180501257405499	40	40	40	0.167366586273351	0.227003248437393	0.0501352433727705	0.0862354948538703
24	Baseline age: [50,60)	poor	72	Female	0.0503150439220591	0.168232924482924	0.0238152777462324	0.0074418193801993	47	47	47	0.144417646736692	0.192048202229157	0.0428732245418598	0.0577568633022584
25	Baseline age: [50,60)	poor	74	Male	0.0429348656458631	0.204632675438596	0.0437291651080144	0.013462162563059	15	15	15	0.160903510330582	0.248361840546611	0.0294727030828041	0.0563970282089221
26	Baseline age: [50,60)	poor	74	Female	0.0694302721088435	0.161984725800515	0.0315775989553452	0.0265590595929078	14	14	14	0.13040712684517	0.19356232475586	0.0428712125159357	0.0959893317017514
28	Baseline age: [50,60)	middle	50	Female	0.00474308300395257	0.202380952380952	0.0479212193987746	0.00231356801591276	18	18	18	0.154459732982178	0.250302171779727	0.00242951498803981	0.00705665101986533
29	Baseline age: [50,60)	middle	52	Male	0.00953079263615981	0.284027777777778	0.0315678282081264	0.00428900438881702	44	44	44	0.252459949569651	0.315595605985904	0.00524178824734279	0.0138197970249768
30	Baseline age: [50,60)	middle	52	Female	0.0131209821350561	0.240196078431373	0.0291673150669706	0.00433507233597974	54	54	54	0.211028763364402	0.269363393498343	0.00878590979907637	0.0174560544710358
31	Baseline age: [50,60)	middle	54	Male	0.0125281019302758	0.329619454619455	0.0304174703573887	0.00401740405828889	84	84	83	0.299201984262066	0.360036924976843	0.00851069787198695	0.0165455059885647
32	Baseline age: [50,60)	middle	54	Female	0.0223273158742266	0.261757105943152	0.0274270073191891	0.00638922184817766	100	100	95	0.234330098623963	0.289184113262342	0.015938094026049	0.0287165377224043
33	Baseline age: [50,60)	middle	56	Male	0.0107774616915127	0.327454780361757	0.0231266706788761	0.00229123185628154	134	134	129	0.304328109682881	0.350581451040633	0.00848622983523117	0.0130686935477943
34	Baseline age: [50,60)	middle	56	Female	0.0177273204851	0.229951133645457	0.017100735286212	0.00240820247262724	143	143	135	0.212850398359245	0.247051868931669	0.0153191180124728	0.0201355229577272
35	Baseline age: [50,60)	middle	58	Male	0.0118633256421338	0.267625661375661	0.018426498922529	0.00240738806804582	141	141	137	0.249199162453132	0.28605216029819	0.009455937574088	0.0142707137101796
36	Baseline age: [50,60)	middle	58	Female	0.0206898776581613	0.263285645977954	0.0185362696586653	0.00352356803119541	171	171	161	0.244749376319288	0.281821915636619	0.0171663096269659	0.0242134456893567
37	Baseline age: [50,60)	middle	60	Male	0.0136513429693691	0.151292914826749	0.0165840963480333	0.0030923168845004	140	140	134	0.134708818478716	0.167877011174783	0.0105590260848687	0.0167436598538695
38	Baseline age: [50,60)	middle	60	Female	0.0243756883395891	0.225371161876844	0.0188120709959305	0.00375691832578116	157	157	152	0.206559090880913	0.244183232872774	0.0206187700138079	0.0281326066653702
39	Baseline age: [50,60)	middle	62	Male	0.013845278618318	0.230508109040718	0.0204776803437107	0.0029337168444523	129	129	128	0.210030428697007	0.250985789384428	0.0109115617738657	0.0167789954627703
40	Baseline age: [50,60)	middle	62	Female	0.0186409126704529	0.203012357540419	0.0169612123994372	0.00235203684408952	165	165	160	0.186051145140982	0.219973569939856	0.0162888758263634	0.0209929495145424
41	Baseline age: [50,60)	middle	64	Male	0.0141050131280612	0.225845410628019	0.0192874471141038	0.00254724128427229	127	127	126	0.206557963513916	0.245132857742123	0.0115577718437889	0.0166522544123335
42	Baseline age: [50,60)	middle	64	Female	0.0224750291489943	0.172190103515405	0.0150507923993466	0.00305614068211356	155	155	152	0.157139311116058	0.187240895914751	0.0194188884668807	0.0255311698311079
43	Baseline age: [50,60)	middle	66	Male	0.0145353504245363	0.248878013146881	0.0180893876806792	0.00256111031049411	146	146	146	0.230788625466202	0.26696740082756	0.0119742401140422	0.0170964607350304
44	Baseline age: [50,60)	middle	66	Female	0.0192389465434932	0.204054091484647	0.0165226249189768	0.00245756732633629	152	152	151	0.18753146656567	0.220576716403624	0.0167813792171569	0.0216965138698295
45	Baseline age: [50,60)	middle	68	Male	0.022155332901937	0.258868634259259	0.0257132991481177	0.00502315146457229	115	115	111	0.233155335111142	0.284581933407377	0.0171321814373647	0.0271784843665093
46	Baseline age: [50,60)	middle	68	Female	0.0262480942527626	0.222182761268582	0.0201665090515222	0.00423402842941706	116	116	115	0.20201625221706	0.242349270320104	0.0220140658233455	0.0304821226821796
47	Baseline age: [50,60)	middle	70	Male	0.0134319738170368	0.277473958333333	0.0283284349071745	0.00300475269941109	79	79	78	0.249145523426159	0.305802393240508	0.0104272211176257	0.0164367265164479
48	Baseline age: [50,60)	middle	70	Female	0.0426314654673766	0.170844739833974	0.0175965526556447	0.00601650353482492	93	93	92	0.15324818717833	0.188441292489619	0.0366149619325517	0.0486479690022015
49	Baseline age: [50,60)	middle	72	Male	0.0168796187603396	0.237179487179487	0.03384851612936	0.00509198176651066	40	40	40	0.203330971050127	0.271028003308847	0.0117876369938289	0.0219716005268502
50	Baseline age: [50,60)	middle	72	Female	0.051027125897074	0.1841687280973	0.0222222767781549	0.0117020203127715	53	53	52	0.161946451319145	0.206391004875454	0.0393251055843025	0.0627291462098455
51	Baseline age: [50,60)	middle	74	Male	0.0279886439701739	0.239583333333333	0.0263130698608628	0.0149779846838374	14	14	14	0.213270263472471	0.265896403194196	0.0130106592863365	0.0429666286540112
52	Baseline age: [50,60)	middle	74	Female	0.0333481617662055	0.136842105263158	0.0278960363897735	0.00949445840767358	17	17	17	0.108946068873384	0.164738141652931	0.0238537033585319	0.0428426201738791
54	Baseline age: [50,60)	rich	50	Female	0.00653820816864295	0.268518518518518	0.0642001275590697	0.00321019535152972	16	16	16	0.204318390959449	0.332718646077588	0.00332801281711324	0.00974840352017267
55	Baseline age: [50,60)	rich	52	Male	0.00601501282851397	0.368589743589744	0.0164109658634037	0.00176548531414394	60	60	60	0.35217877772634	0.385000709453147	0.00424952751437004	0.00778049814265791
56	Baseline age: [50,60)	rich	52	Female	0.0142820728558058	0.284259259259259	0.0333344332509498	0.00305843918707054	61	61	61	0.250924826008309	0.317593692510209	0.0112236336687353	0.0173405120428764
57	Baseline age: [50,60)	rich	54	Male	0.0045662116791026	0.41755698005698	0.025712612923435	0.00112391127064977	99	99	97	0.391844367133545	0.443269592980415	0.00344230040845283	0.00569012294975238
58	Baseline age: [50,60)	rich	54	Female	0.0176117558908617	0.230595238095238	0.0199999723432554	0.00298275246470195	118	118	114	0.210595265751983	0.250595210438494	0.0146290034261597	0.0205945083555636
59	Baseline age: [50,60)	rich	56	Male	0.00749223536039551	0.30609335839599	0.0139848502468203	0.00184544348351585	162	162	154	0.29210850814917	0.32007820864281	0.00564679187687965	0.00933767884391136
60	Baseline age: [50,60)	rich	56	Female	0.020748532821689	0.238232804232804	0.0166463405859933	0.00432668264528695	165	165	162	0.221586463646811	0.254879144818798	0.0164218501764021	0.0250752154669759
61	Baseline age: [50,60)	rich	58	Male	0.00721852585487055	0.251333333333333	0.0154008379339533	0.0012585626097166	189	189	183	0.23593249539938	0.266734171267287	0.00595996324515395	0.00847708846458715
62	Baseline age: [50,60)	rich	58	Female	0.0183786163350793	0.254358863919791	0.0154814621655917	0.00282155535332792	202	202	196	0.238877401754199	0.269840326085382	0.0155570609817514	0.0212001716884072
63	Baseline age: [50,60)	rich	60	Male	0.008468351697708	0.242371199892386	0.0158412193880907	0.0016341468149135	183	183	169	0.226529980504296	0.258212419280477	0.0068342048827945	0.0101024985126215
64	Baseline age: [50,60)	rich	60	Female	0.016352384624877	0.191099394303176	0.0154444379908895	0.00298955092599827	195	195	189	0.175654956312286	0.206543832294065	0.0133628336988788	0.0193419355508753
65	Baseline age: [50,60)	rich	62	Male	0.0130250965387356	0.176073554421769	0.016191414671301	0.00294578832542034	181	181	176	0.159882139750468	0.19226496909307	0.0100793082133153	0.0159708848641559
66	Baseline age: [50,60)	rich	62	Female	0.0181447991671423	0.240976461809795	0.0188295819022065	0.00281849977095947	191	191	182	0.222146879907589	0.259806043712002	0.0153262993961828	0.0209632989381017
67	Baseline age: [50,60)	rich	64	Male	0.00853593851006716	0.214188034188034	0.0162660775141369	0.0017042445054551	174	174	173	0.197921956673897	0.230454111702171	0.00683169400461206	0.0102401830155223
68	Baseline age: [50,60)	rich	64	Female	0.0151139527409752	0.194815101479188	0.0143734344556015	0.00202025654207957	187	187	184	0.180441667023587	0.20918853593479	0.0130936961988956	0.0171342092830548
69	Baseline age: [50,60)	rich	66	Male	0.0114444421220336	0.202202380952381	0.0154722296649078	0.00194672330585776	178	178	175	0.186730151287473	0.217674610617289	0.00949771881617586	0.0133911654278914
70	Baseline age: [50,60)	rich	66	Female	0.0171228496754759	0.209848849242789	0.0148590612094882	0.00255718780373806	181	181	180	0.1949897880333	0.224707910452277	0.0145656618717378	0.0196800374792139
71	Baseline age: [50,60)	rich	68	Male	0.0100461836325172	0.238952713952714	0.0176978768458385	0.00194277474665622	141	141	139	0.221254837106875	0.256650590798552	0.00810340888586101	0.0119889583791735
72	Baseline age: [50,60)	rich	68	Female	0.0261734291614802	0.185657942275589	0.0152884950070814	0.00413209063994053	159	159	159	0.170369447268508	0.200946437282671	0.0220413385215397	0.0303055198014207
73	Baseline age: [50,60)	rich	70	Male	0.0208556314307086	0.24493453650028	0.0173839008711772	0.00428146391381098	124	124	122	0.227550635629103	0.262318437371458	0.0165741675168976	0.0251370953445195
74	Baseline age: [50,60)	rich	70	Female	0.0222676319965238	0.21698779395208	0.0177717546308957	0.00466859153233652	120	120	119	0.199216039321184	0.234759548582975	0.0175990404641873	0.0269362235288604
75	Baseline age: [50,60)	rich	72	Male	0.0201977437600351	0.244077252112966	0.0266710067710798	0.00488939950680361	61	61	61	0.217406245341887	0.270748258884046	0.0153083442532315	0.0250871432668387
76	Baseline age: [50,60)	rich	72	Female	0.0326230253398169	0.155781778421097	0.021209996011614	0.00869141524502878	62	62	61	0.134571782409483	0.176991774432711	0.0239316100947881	0.0413144405848457
77	Baseline age: [50,60)	rich	74	Male	0.0373239194667766	0.263519813519814	0.0469576864891035	0.0151046765379535	21	21	21	0.21656212703071	0.310477500008917	0.0222192429288232	0.0524285960047301
78	Baseline age: [50,60)	rich	74	Female	0.0603450932415127	0.0972222222222222	0.0408956440675985	0.0192001590443915	16	16	16	0.0563265781546237	0.138117866289821	0.0411449341971212	0.0795452522859041
79	[60,70)	poor	60	Male	0.0246739975000845	0.217996289424861	0.057852461795291	0.00886089576129435	13	13	13	0.16014382762957	0.275848751220152	0.0158131017387901	0.0335348932613788
80	[60,70)	poor	60	Female	0.0291534190447234	0.218135758576935	0.0326190688600087	0.00992961750683371	20	20	20	0.185516689716926	0.250754827436944	0.0192238015378897	0.0390830365515571
81	[60,70)	poor	62	Male	0.0298617897958321	0.204552738927739	0.0500779252915551	0.00836623270101592	26	26	26	0.154474813636184	0.254630664219294	0.0214955570948161	0.038228022496848
82	[60,70)	poor	62	Female	0.0312252753248443	0.233588864838865	0.0346939960698982	0.00768646106434983	43	43	43	0.198894868768967	0.268282860908763	0.0235388142604944	0.0389117363891941
83	[60,70)	poor	64	Male	0.0358239129947356	0.253551541051541	0.0333189773082348	0.0100432465820429	49	49	45	0.220232563743306	0.286870518359776	0.0257806664126926	0.0458671595767785
84	[60,70)	poor	64	Female	0.053775503020375	0.213659547152194	0.0199944309954724	0.00736304514295561	73	73	70	0.193665116156722	0.233653978147667	0.0464124578774194	0.0611385481633306
85	[60,70)	poor	66	Male	0.0203035344408819	0.256164335750249	0.0249486552146539	0.00437015331614464	60	60	59	0.231215680535595	0.281112990964903	0.0159333811247372	0.0246736877570265
86	[60,70)	poor	66	Female	0.0297238830136164	0.228232121793869	0.0217829996844162	0.004142448339733	115	115	110	0.206449122109453	0.250015121478285	0.0255814346738834	0.0338663313533494
87	[60,70)	poor	68	Male	0.0238932882110519	0.247697961760462	0.0239852054555734	0.00467702621863799	78	78	75	0.223712756304888	0.271683167216035	0.0192162619924139	0.0285703144296899
88	[60,70)	poor	68	Female	0.0335003785189965	0.181878290036553	0.0156691343777072	0.00408496115261984	143	143	138	0.166209155658846	0.197547424414261	0.0294154173663767	0.0375853396716163
89	[60,70)	poor	70	Male	0.0286349470004898	0.236519472129937	0.0287842623044508	0.00492637836289854	80	80	77	0.207735209825486	0.265303734434388	0.0237085686375912	0.0335613253633883
90	[60,70)	poor	70	Female	0.044478428244484	0.177742849603752	0.0187149267120261	0.00549198962796475	149	149	142	0.159027922891726	0.196457776315778	0.0389864386165193	0.0499704178724488
91	[60,70)	poor	72	Male	0.0345836759999063	0.21748398993297	0.0234156443474587	0.00677277875868154	83	83	80	0.194068345585511	0.240899634280428	0.0278108972412247	0.0413564547585878
92	[60,70)	poor	72	Female	0.0466489281617209	0.154602855991745	0.0139570577186417	0.00528658862512242	153	153	147	0.140645798273103	0.168559913710387	0.0413623395365985	0.0519355167868434
93	[60,70)	poor	74	Male	0.0341467324133275	0.225535072817682	0.0200649173388648	0.00727451886057188	71	71	70	0.205470155478817	0.245599990156546	0.0268722135527557	0.0414212512738994
94	[60,70)	poor	74	Female	0.0481618582234669	0.165129810665525	0.0142828111285433	0.00535886263440349	134	134	134	0.150846999536982	0.179412621794068	0.0428029955890635	0.0535207208578704
95	[60,70)	poor	76	Male	0.04308159578919	0.198610885642136	0.0238863413494193	0.00739328003029979	62	62	62	0.174724544292716	0.222497226991555	0.0356883157588903	0.0504748758194898
96	[60,70)	poor	76	Female	0.0443676375078558	0.192417134156809	0.0148283456880853	0.00548454319093116	119	119	118	0.177588788468723	0.207245479844894	0.0388830943169246	0.049852180698787
97	[60,70)	poor	78	Male	0.0440650880301586	0.261714240620491	0.0253182413888134	0.00852252320708719	53	53	53	0.236395999231677	0.287032482009304	0.0355425648230714	0.0525876112372458
98	[60,70)	poor	78	Female	0.0646442449991043	0.20786572867121	0.016337699222272	0.00746416930543072	110	110	107	0.191528029448938	0.224203427893482	0.0571800756936736	0.072108414304535
99	[60,70)	poor	80	Male	0.066052473115825	0.280565701659452	0.0344296909545624	0.0132482660093216	46	46	44	0.246136010704889	0.314995392614014	0.0528042071065034	0.0793007391251467
100	[60,70)	poor	80	Female	0.0598511136500738	0.201572214599323	0.0169155978648711	0.0062551602404539	99	99	99	0.184656616734452	0.218487812464194	0.0535959534096199	0.0661062738905277
101	[60,70)	poor	82	Male	0.036653113408586	0.289600840336134	0.0371358561368399	0.0125033943494744	24	24	24	0.252464984199295	0.326736696472974	0.0241497190591117	0.0491565077580604
102	[60,70)	poor	82	Female	0.0811251470002461	0.203458115958116	0.0241303280145302	0.0192855347078769	54	54	54	0.179327787943586	0.227588443972646	0.0618396122923692	0.100410681708123
103	[60,70)	poor	84	Male	0.0348437794089968	0.1625	0.0962851667357612	0.0181306217376277	6	6	6	0.0662148332642388	0.258785166735761	0.0167131576713691	0.0529744011466245
104	[60,70)	poor	84	Female	0.0968155718127114	0.160805860805861	0.0425173388701493	0.0358424140020272	15	15	15	0.118288521935712	0.20332319967601	0.0609731578106842	0.132657985814739
105	[60,70)	middle	60	Male	0.0134477182896155	0.276709401709402	0.0632627583838268	0.00511921731956374	11	11	11	0.213446643325575	0.339972160093229	0.00832850097005178	0.0185669356091793
106	[60,70)	middle	60	Female	0.0183772644075102	0.272727272727273	0.028589373316455	0.00595149866333101	23	23	23	0.244137899410818	0.301316646043728	0.0124257657441791	0.0243287630708412
107	[60,70)	middle	62	Male	0.0165914428336789	0.234920634920635	0.0308341077646583	0.00464488726561537	35	35	35	0.204086527155977	0.265754742685293	0.0119465555680635	0.0212363300992942
108	[60,70)	middle	62	Female	0.0263910291762192	0.224014719848053	0.0262147377788186	0.00454457828110808	51	51	51	0.197799982069235	0.250229457626872	0.0218464508951111	0.0309356074573273
109	[60,70)	middle	64	Male	0.0256074268539218	0.256299481299481	0.0288567861120334	0.00486784729272342	71	71	66	0.227442695187448	0.285156267411515	0.0207395795611984	0.0304752741466453
110	[60,70)	middle	64	Female	0.0259994268451553	0.279592739338502	0.0283629689406723	0.00456406750073509	90	90	82	0.25122977039783	0.307955708279174	0.0214353593444202	0.0305634943458904
111	[60,70)	middle	66	Male	0.0212367589166436	0.284078393262067	0.034749442173997	0.00389746156600783	88	88	83	0.24932895108807	0.318827835436064	0.0173392973506358	0.0251342204826515
112	[60,70)	middle	66	Female	0.0288188324152824	0.217221037369064	0.0227082245012157	0.00422272446244288	121	121	115	0.194512812867848	0.239929261870279	0.0245961079528395	0.0330415568777253
113	[60,70)	middle	68	Male	0.0263226444581807	0.216041366041366	0.0224855655615989	0.00440322278120004	109	109	101	0.193555800479767	0.238526931602965	0.0219194216769807	0.0307258672393808
114	[60,70)	middle	68	Female	0.0258315886920352	0.192605921246031	0.0160824879167059	0.00415449657799539	136	136	134	0.176523433329325	0.208688409162737	0.0216770921140398	0.0299860852700306
115	[60,70)	middle	70	Male	0.0197415150813787	0.235988021751911	0.0246676541905665	0.00329141722422057	98	98	97	0.211320367561344	0.260655675942477	0.0164500978571581	0.0230329323055993
116	[60,70)	middle	70	Female	0.0251670263318436	0.215698559527673	0.019796816300268	0.0037962083240353	124	124	118	0.195901743227405	0.235495375827941	0.0213708180078083	0.0289632346558789
117	[60,70)	middle	72	Male	0.0191131449184333	0.199922033984534	0.0186254244994972	0.00314588512168076	101	101	99	0.181296609485037	0.218547458484031	0.0159672597967526	0.0222590300401141
118	[60,70)	middle	72	Female	0.0356882026252237	0.169712951852421	0.0147441135299078	0.005049089951059	145	145	139	0.154968838322513	0.184457065382328	0.0306391126741647	0.0407372925762827
119	[60,70)	middle	74	Male	0.0269675713049022	0.192757116620753	0.017476389654839	0.00564851153653276	96	96	96	0.175280726965914	0.210233506275592	0.0213190597683694	0.032616082841435
120	[60,70)	middle	74	Female	0.0363619779188106	0.16598109337471	0.0152563463954426	0.00438915339264975	132	132	131	0.150724746979268	0.181237439770153	0.0319728245261609	0.0407511313114604
121	[60,70)	middle	76	Male	0.0412127543555323	0.146914708098919	0.0166133710294292	0.00714797433697277	95	95	95	0.130301337069489	0.163528079128348	0.0340647800185595	0.0483607286925051
122	[60,70)	middle	76	Female	0.0382353193687155	0.206970645973811	0.0187037113856354	0.00611220370635693	110	110	108	0.188266934588175	0.225674357359446	0.0321231156623586	0.0443475230750724
123	[60,70)	middle	78	Male	0.0344246026324177	0.210710346638655	0.0220308928097765	0.00630853656338794	67	67	67	0.188679453828879	0.232741239448432	0.0281160660690298	0.0407331391958056
124	[60,70)	middle	78	Female	0.0417722113880768	0.178266079158936	0.0202008531035078	0.0052378994648801	89	89	88	0.158065226055429	0.198466932262444	0.0365343119231967	0.0470101108529569
125	[60,70)	middle	80	Male	0.0346044586083155	0.214706644118409	0.0263903632856543	0.00759951608310196	54	54	53	0.188316280832755	0.241097007404063	0.0270049425252135	0.0422039746914174
126	[60,70)	middle	80	Female	0.0516006932308537	0.204702594956832	0.0205652898187634	0.00916005610697184	73	73	71	0.184137305138069	0.225267884775596	0.0424406371238819	0.0607607493378256
127	[60,70)	middle	82	Male	0.0556722642134541	0.210185185185185	0.0487969525737928	0.0165664497308776	30	30	29	0.161388232611392	0.258982137758978	0.0391058144825765	0.0722387139443318
128	[60,70)	middle	82	Female	0.06112162499932	0.247389535751605	0.0301128512833345	0.0142727919147613	36	36	36	0.21727668446827	0.277502387034939	0.0468488330845586	0.0753944169140813
129	[60,70)	middle	84	Male	0.025102047768849	0.106944444444444	0.0324140204892857	0.00699072559077754	9	9	9	0.0745304239551587	0.13935846493373	0.0181113221780715	0.0320927733596266
130	[60,70)	middle	84	Female	0.049435531788473	0.25	0.0697216688778396	0.0247771613368741	9	9	9	0.18027833112216	0.31972166887784	0.0246583704515988	0.0742126931253471
131	[60,70)	rich	60	Male	0.0308703387631253	0.216388888888889	0.0475900459825165	0.0157539778231637	22	22	22	0.168798842906372	0.263978934871405	0.0151163609399616	0.046624316586289
132	[60,70)	rich	60	Female	0.0207881363487771	0.29537037037037	0.0450998752613147	0.00813176530948522	19	19	19	0.250270495109056	0.340470245631685	0.0126563710392919	0.0289199016582623
133	[60,70)	rich	62	Male	0.00679491603404647	0.335208333333333	0.0340350403247507	0.00287341910043561	36	36	36	0.301173293008583	0.369243373658084	0.00392149693361086	0.00966833513448207
134	[60,70)	rich	62	Female	0.0135349198968125	0.2	0.0327683206537766	0.00377823435807466	34	34	34	0.167231679346223	0.232768320653777	0.00975668553873782	0.0173131542548871
135	[60,70)	rich	64	Male	0.0122382730302706	0.187717309145881	0.0195078243985037	0.00395878855012783	70	70	66	0.168209484747377	0.207225133544384	0.00827948448014278	0.0161970615803984
136	[60,70)	rich	64	Female	0.0161437633696327	0.252218165821107	0.0345496574969008	0.0044916803138609	61	61	59	0.217668508324206	0.286767823318008	0.0116520830557718	0.0206354436834936
137	[60,70)	rich	66	Male	0.0110961864029295	0.232337662337662	0.0179157318321841	0.00306524495897691	98	98	94	0.214421930505478	0.250253394169846	0.00803094144395261	0.0141614313619064
138	[60,70)	rich	66	Female	0.0177428593748595	0.218229166666667	0.0255821292734457	0.00363740809523829	89	89	87	0.192647037393221	0.243811295940112	0.0141054512796212	0.0213802674700978
139	[60,70)	rich	68	Male	0.0132090802479381	0.199453262786596	0.0170440226823863	0.00346761227582282	103	103	98	0.18240924010421	0.216497285468982	0.00974146797211525	0.0166766925237609
140	[60,70)	rich	68	Female	0.0187843325136978	0.266055555555556	0.0275925643459056	0.00537397436370459	99	99	94	0.23846299120965	0.293648119901461	0.0134103581499932	0.0241583068774024
141	[60,70)	rich	70	Male	0.0132647594942505	0.312614989177489	0.0272898631373623	0.00289260507902132	117	117	110	0.285325126040127	0.339904852314851	0.0103721544152292	0.0161573645732718
142	[60,70)	rich	70	Female	0.0225118003900417	0.233717840425158	0.0275245423343503	0.00455631119865863	83	83	81	0.206193298090807	0.261242382759508	0.0179554891913831	0.0270681115887003
143	[60,70)	rich	72	Male	0.0173305795049285	0.30169807044807	0.0286542311981438	0.00304431157981514	110	110	106	0.273043839249927	0.330352301646214	0.0142862679251134	0.0203748910847436
144	[60,70)	rich	72	Female	0.0212413523400749	0.239075866662074	0.0261612113632152	0.00453891975260148	97	97	89	0.212914655298858	0.265237078025289	0.0167024325874734	0.0257802720926764
145	[60,70)	rich	74	Male	0.0196386872032216	0.162488200408368	0.0176829818461498	0.00394371101156287	98	98	97	0.144805218562219	0.180171182254518	0.0156949761916587	0.0235823982147845
146	[60,70)	rich	74	Female	0.0269532384486169	0.265189995189995	0.0260359853254075	0.00519500862888136	90	90	88	0.239154009864588	0.291225980515403	0.0217582298197356	0.0321482470774983
147	[60,70)	rich	76	Male	0.0207737617501534	0.25851217340579	0.0235239184635924	0.0043384696063608	101	101	100	0.234988254942198	0.282036091869383	0.0164352921437926	0.0251122313565142
148	[60,70)	rich	76	Female	0.0258552928975511	0.167827216356628	0.0203044178874676	0.00423078832019498	82	82	81	0.14752279846916	0.188131634244096	0.0216245045773561	0.030086081217746
149	[60,70)	rich	78	Male	0.0301706582570779	0.217049808429119	0.0249341769530418	0.00656957710897864	67	67	67	0.192115631476077	0.241983985382161	0.0236010811480992	0.0367402353660565
150	[60,70)	rich	78	Female	0.0246406638315191	0.249122405372405	0.0247398144577487	0.00429067922347047	66	66	65	0.224382590914657	0.273862219830154	0.0203499846080486	0.0289313430549895
151	[60,70)	rich	80	Male	0.0448683968040869	0.221263805638806	0.0279345110408843	0.00966641313993987	62	62	61	0.193329294597921	0.24919831667969	0.0352019836641471	0.0545348099440268
152	[60,70)	rich	80	Female	0.0347422389295784	0.237453314659197	0.0336132829154765	0.00598027999486619	46	46	46	0.203840031743721	0.271066597574673	0.0287619589347122	0.0407225189244445
153	[60,70)	rich	82	Male	0.0297891909536988	0.189950980392157	0.0367066799096494	0.00801147327970571	31	31	31	0.153244300482507	0.226657660301806	0.0217777176739931	0.0378006642334045
154	[60,70)	rich	82	Female	0.0311875802455098	0.310582010582011	0.028460678454299	0.00747650254853287	23	23	23	0.282121332127712	0.33904268903631	0.0237110776969769	0.0386640827940427
155	[60,70)	rich	84	Male	0.0410926030491248	0.291666666666667	0.0618589574131742	0.0271204748678554	14	14	14	0.229807709253493	0.353525624079841	0.0139721281812694	0.0682130779169802
156	[60,70)	rich	84	Female	0.0482336956521739	0.357142857142857	0.101015254455221	0.0311093835376503	4	4	4	0.256127602687636	0.458158111598078	0.0171243121145236	0.0793430791898242
157	[70,80)	poor	70	Male	0.0176277526821005	0.273809523809524	0.0318168145133839	0.0129591915960944	7	7	7	0.24199270929614	0.305626338322908	0.0046685610860061	0.0305869442781949
158	[70,80)	poor	70	Female	0.0387998340896892	0.101204351204351	0.0658924222911352	0.0137347888242917	9	9	9	0.035311928913216	0.167096773495486	0.0250650452653975	0.0525346229139809
159	[70,80)	poor	72	Male	0.0067649741562785	0.296296296296296	0.0486227902045015	0.00517321359901902	13	13	13	0.247673506091795	0.344919086500798	0.00159176055725948	0.0119381877552975
160	[70,80)	poor	72	Female	0.0340291709284844	0.211084575147075	0.0333967788109016	0.00800452844977965	37	37	37	0.177687796336174	0.244481353957977	0.0260246424787048	0.0420336993782641
161	[70,80)	poor	74	Male	0.0233275958973052	0.222222222222222	0.0581145641566499	0.0078792963370394	27	27	25	0.164107658065572	0.280336786378872	0.0154482995602658	0.0312068922343446
162	[70,80)	poor	74	Female	0.04710651695033	0.213899164442643	0.0204833415124189	0.0078880738833746	60	60	57	0.193415822930224	0.234382505955062	0.0392184430669554	0.0549945908337046
163	[70,80)	poor	76	Male	0.0348855830477684	0.222222222222222	0.0388756591253188	0.00995121558356336	24	24	23	0.183346563096903	0.261097881347541	0.024934367464205	0.0448367986313318
164	[70,80)	poor	76	Female	0.0458221119718355	0.206998163528014	0.019814780110785	0.00628459331245651	82	82	75	0.187183383417229	0.226812943638799	0.0395375186593789	0.052106705284292
165	[70,80)	poor	78	Male	0.0330844685413501	0.19375	0.0329817515412583	0.00830358347887107	31	31	30	0.160768248458742	0.226731751541258	0.0247808850624791	0.0413880520202212
166	[70,80)	poor	78	Female	0.04856868983153	0.175729355769678	0.0203356117261772	0.00533631408022384	77	77	74	0.155393744043501	0.196064967495856	0.0432323757513062	0.0539050039117538
167	[70,80)	poor	80	Male	0.0251205208697445	0.271278966131907	0.0500075464618906	0.00779638432715397	28	28	28	0.221271419670017	0.321286512593798	0.0173241365425905	0.0329169051968984
168	[70,80)	poor	80	Female	0.0483217283401691	0.153314265925873	0.0208872781057757	0.00882700544154105	67	67	64	0.132426987820097	0.174201544031649	0.039494722898628	0.0571487337817101
169	[70,80)	poor	82	Male	0.0438545916251529	0.199263038548753	0.033478600425689	0.0101949088616827	30	30	30	0.165784438123064	0.232741638974442	0.0336596827634703	0.0540495004868356
170	[70,80)	poor	82	Female	0.0577403587271491	0.111968586968587	0.0162104292125399	0.00739320314638442	65	65	65	0.095758157756047	0.128179016181127	0.0503471555807646	0.0651335618735335
171	[70,80)	poor	84	Male	0.0718166783109438	0.15254884004884	0.0285681223737539	0.0141013976037936	32	32	32	0.123980717675086	0.181116962422594	0.0577152807071502	0.0859180759147375
172	[70,80)	poor	84	Female	0.0703641914910676	0.15697207657992	0.0181408912766244	0.0112365439790527	74	74	72	0.138831185303295	0.175112967856544	0.0591276475120149	0.0816007354701203
173	[70,80)	poor	86	Male	0.106877315697809	0.161574933003504	0.029523829597979	0.0269220979993695	23	23	23	0.132051103405525	0.191098762601483	0.0799552176984396	0.133799413697179
174	[70,80)	poor	86	Female	0.0755632068071348	0.182012982703233	0.0209964495097505	0.00777562937336618	69	69	68	0.161016533193482	0.203009432212983	0.0677875774337686	0.083338836180501
175	[70,80)	poor	88	Male	0.138603039945751	0.175451334379906	0.0426810014545746	0.0374101695725636	18	18	17	0.132770332925331	0.21813233583448	0.101192870373187	0.176013209518315
176	[70,80)	poor	88	Female	0.114732680620508	0.156236234525708	0.0237542002181363	0.0166765156701662	43	43	42	0.132482034307572	0.179990434743844	0.0980561649503417	0.131409196290674
177	[70,80)	poor	90	Male	0.0813918029593087	0.140193602693603	0.0461562797951972	0.0235020679856424	12	12	12	0.0940373228984055	0.1863498824888	0.0578897349736663	0.104893870944951
178	[70,80)	poor	90	Female	0.119778429440452	0.152010142635143	0.0246340678634865	0.0204393916833163	27	27	27	0.127376074771656	0.176644210498629	0.0993390377571358	0.140217821123768
179	[70,80)	poor	92	Male	0.222420634920635	0.146464646464646	0.0884054807557215	0.0782076817454718	6	6	6	0.058059165708925	0.234870127220368	0.144212953175163	0.300628316666107
180	[70,80)	poor	92	Female	0.136639504286563	0.132590788840789	0.0389825389880628	0.0398094843697377	12	12	12	0.093608249852726	0.171573327828852	0.0968300199168254	0.176448988656301
181	[70,80)	poor	94	Male	0.333333333333333	0.0125	0.0125	0.166666666666667	2	2	2	0	0.025	0.166666666666667	0.5
182	[70,80)	poor	94	Female	0.104656862745098	0.107843137254902	0.065400314039835	0.0515015079864177	4	4	4	0.042442823215067	0.173243451294737	0.0531553547586803	0.156158370731516
183	[70,80)	middle	70	Male	0.0115894974590627	0.240740740740741	0.0792194430970646	0.0072632981645704	10	10	10	0.161521297643676	0.319960183837805	0.00432619929449228	0.0188527956236331
184	[70,80)	middle	70	Female	0.0884810514399192	0.167592592592593	0.0441940698988781	0.0365615022579951	7	7	7	0.123398522693714	0.211786662491471	0.0519195491819242	0.125042553697914
185	[70,80)	middle	72	Male	0.0368031737551448	0.196031746031746	0.0429577342821133	0.0120733239119267	22	22	22	0.153074011749633	0.238989480313859	0.0247298498432182	0.0488764976670715
186	[70,80)	middle	72	Female	0.0201822112244107	0.184076879910213	0.035718053193101	0.00591679822552824	25	25	25	0.148358826717112	0.219794933103314	0.0142654129988825	0.026099009449939
187	[70,80)	middle	74	Male	0.0200350797047774	0.321783625730994	0.0491283544277863	0.00510998574626194	38	38	36	0.272655271303208	0.37091198015878	0.0149250939585155	0.0251450654510393
188	[70,80)	middle	74	Female	0.0220323610638733	0.166177092138631	0.0366481571333476	0.00463567672737426	36	36	36	0.129528935005283	0.202825249271978	0.017396684336499	0.0266680377912475
189	[70,80)	middle	76	Male	0.0259676445456872	0.273736037624926	0.035981316284061	0.00535900466712746	43	43	42	0.237754721340865	0.309717353908987	0.0206086398785598	0.0313266492128147
190	[70,80)	middle	76	Female	0.0373083514214344	0.193130630630631	0.034389089487732	0.00699075235163818	48	48	44	0.158741541142899	0.227519720118363	0.0303175990697963	0.0442991037730726
191	[70,80)	middle	78	Male	0.0243121622803444	0.189987244897959	0.0274289473455569	0.00550348522587025	39	39	38	0.162558297552402	0.217416192243516	0.0188086770544742	0.0298156475062147
192	[70,80)	middle	78	Female	0.033088755642157	0.218374218374218	0.0290872139525056	0.00530443626970424	48	48	45	0.189287004421713	0.247461432326724	0.0277843193724528	0.0383931919118612
193	[70,80)	middle	80	Male	0.0324185911796242	0.198929398148148	0.0256628440332297	0.0110404111238559	35	35	35	0.173266554114918	0.224592242181378	0.0213781800557683	0.0434590023034801
194	[70,80)	middle	80	Female	0.0593404415792467	0.194485294117647	0.0299679325319369	0.0111538045179717	36	36	35	0.16451736158571	0.224453226649584	0.048186637061275	0.0704942460972184
195	[70,80)	middle	82	Male	0.0610214953029077	0.231172963603304	0.0329413271721858	0.0155898154844727	31	31	30	0.198231636431118	0.26411429077549	0.045431679818435	0.0766113107873805
196	[70,80)	middle	82	Female	0.0552462648039882	0.191441197691198	0.0323750669421746	0.00879363040066343	39	39	39	0.159066130749023	0.223816264633372	0.0464526344033247	0.0640398952046516
197	[70,80)	middle	84	Male	0.0634944199819202	0.195354406130268	0.0284742353062835	0.0157563658718407	43	43	43	0.166880170823985	0.223828641436552	0.0477380541100796	0.0792507858537609
198	[70,80)	middle	84	Female	0.0704284005381057	0.189247424115845	0.0293447918727585	0.0114431028168678	45	45	45	0.159902632243087	0.218592215988604	0.0589852977212379	0.0818715033549736
199	[70,80)	middle	86	Male	0.0779996677481408	0.150833954405383	0.0283215534082202	0.0159448808207523	32	32	32	0.122512400997163	0.179155507813603	0.0620547869273885	0.0939445485688931
200	[70,80)	middle	86	Female	0.0840040816027939	0.12320661976912	0.0199202881352154	0.0159493019263752	45	45	45	0.103286331633904	0.143126907904335	0.0680547796764186	0.0999533835291691
201	[70,80)	middle	88	Male	0.13801954284138	0.105648926237162	0.0383507568644967	0.0315857924132017	21	21	21	0.0672981693726649	0.143999683101658	0.106433750428178	0.169605335254582
202	[70,80)	middle	88	Female	0.120333813783471	0.117883403361345	0.0289568455640633	0.0240454866385384	22	22	21	0.0889265577972813	0.146840248925408	0.0962883271449321	0.144379300422009
203	[70,80)	middle	90	Male	0.0798509804856344	0.252066980638409	0.0540940786913599	0.0384196879342377	8	8	8	0.197972901947049	0.306161059329769	0.0414312925513967	0.118270668419872
204	[70,80)	middle	90	Female	0.138961212398712	0.0521494708994709	0.0215444142616992	0.0233490460891459	12	12	12	0.0306050566377717	0.0736938851611701	0.115612166309566	0.162310258487858
205	[70,80)	middle	92	Male	0.12207674571805	0.1	0.0866025403784439	0.0348259075196795	4	4	4	0.0133974596215561	0.186602540378444	0.0872508381983705	0.15690265323773
206	[70,80)	middle	92	Female	0.14297385620915	0.0523809523809524	0.0354354192050886	0.0598996073690217	5	5	5	0.0169455331758638	0.087816371586041	0.0830742488401286	0.202873463578172
207	[70,80)	middle	94	Female	0.158730158730159	0.0901785714285714	0.0620797949044143	0.0965517861952098	3	3	3	0.0280987765241571	0.152258366332986	0.0621783725349489	0.255281944925369
209	[70,80)	rich	70	Female	0.0314671323074684	0.152777777777778	0.0900102874778869	0.0131102207469251	7	7	7	0.0627674902998908	0.242788065255665	0.0183569115605434	0.0445773530543935
210	[70,80)	rich	72	Male	0.0153306520583408	0.208333333333333	0.0867360833110889	0.00761139556622318	9	9	9	0.121597250022244	0.295069416644422	0.00771925649211767	0.022942047624564
211	[70,80)	rich	72	Female	0.0303147939017504	0.258730158730159	0.0833862266000574	0.0106289747259111	8	8	8	0.175343932130101	0.342116385330216	0.0196858191758394	0.0409437686276615
212	[70,80)	rich	74	Male	0.0301395598497048	0.252272727272727	0.0501057447257802	0.015709376791344	18	18	17	0.202166982546947	0.302378471998507	0.0144301830583608	0.0458489366410487
213	[70,80)	rich	74	Female	0.0243522178304787	0.202380952380952	0.0489168390521827	0.00862000174331478	10	10	10	0.15346411332877	0.251297791433135	0.0157322160871639	0.0329722195737935
214	[70,80)	rich	76	Male	0.0102702098626012	0.241666666666667	0.0431036502920072	0.00393623984920325	24	24	24	0.198563016374659	0.284770316958674	0.00633397001339792	0.0142064497118044
215	[70,80)	rich	76	Female	0.0225805151996309	0.188762626262626	0.0485318101880433	0.00791523354419834	14	14	14	0.140230816074583	0.23729443645067	0.0146652816554326	0.0304957487438293
216	[70,80)	rich	78	Male	0.0223514154292186	0.129718660968661	0.0224689146241608	0.00876784810873236	24	24	24	0.1072497463445	0.152187575592822	0.0135835673204863	0.031119263537951
217	[70,80)	rich	78	Female	0.026747754322125	0.107638888888889	0.0489899261081531	0.00896038672379229	9	9	9	0.0586489627807357	0.156628814997042	0.0177873675983327	0.0357081410459173
218	[70,80)	rich	80	Male	0.0202192596406151	0.348901098901099	0.0546183817594843	0.00621111145568669	25	25	21	0.294282717141615	0.403519480660583	0.0140081481849284	0.0264303710963018
219	[70,80)	rich	80	Female	0.0410875974221096	0.16547619047619	0.0297445837042689	0.00949516581956973	11	11	11	0.135731606771922	0.195220774180459	0.0315924316025399	0.0505827632416793
220	[70,80)	rich	82	Male	0.0309919634963382	0.171071428571429	0.033536184510923	0.0116589914912409	26	26	25	0.137535244060506	0.204607613082352	0.0193329720050973	0.0426509549875791
221	[70,80)	rich	82	Female	0.0492547796630614	0.15922619047619	0.0543727398332583	0.0129866390665714	12	12	12	0.104853450642932	0.213598930309449	0.03626814059649	0.0622414187296328
222	[70,80)	rich	84	Male	0.0390331537900188	0.115598290598291	0.0373891634003285	0.0110481570142274	20	20	20	0.0782091271979621	0.152987453998619	0.0279849967757914	0.0500813108042461
223	[70,80)	rich	84	Female	0.073328518036756	0.232034632034632	0.0558598436999181	0.0150518059806345	13	13	12	0.176174788334714	0.28789447573455	0.0582767120561215	0.0883803240173905
224	[70,80)	rich	86	Male	0.0567239318652362	0.264474678760393	0.0388576455240954	0.0140067760179418	25	25	24	0.225617033236298	0.303332324284488	0.0427171558472944	0.0707307078831781
225	[70,80)	rich	86	Female	0.0701193050697526	0.221825396825397	0.0774627162652246	0.0218428543964951	10	10	10	0.144362680560172	0.299288113090621	0.0482764506732575	0.0919621594662478
226	[70,80)	rich	88	Male	0.0867744401309077	0.226190476190476	0.0495586523409333	0.0209147045788994	19	19	19	0.176631823849543	0.27574912853141	0.0658597355520083	0.107689144709807
227	[70,80)	rich	88	Female	0.0573448773448773	0.3	0.0605530070819498	0.0191404554705761	5	5	5	0.23944699291805	0.36055300708195	0.0382044218743013	0.0764853328154534
228	[70,80)	rich	90	Male	0.0806850012732366	0.153535353535354	0.0460606183669033	0.036322951170938	9	9	9	0.10747473516845	0.199595971902257	0.0443620501022986	0.117007952444175
229	[70,80)	rich	90	Female	0.104319852941176	0.103174603174603	0.045070701157145	0.04231519558794	4	4	4	0.0581039020174581	0.148245304331748	0.0620046573532365	0.146635048529116
230	[70,80)	rich	92	Male	0.176293995859213	0.114583333333333	0.0425258635899857	0.097711216749664	3	3	3	0.0720574697433476	0.157109196923319	0.0785827791095493	0.274005212608877
235	[80,90)	poor	82	Female	0.0549933862433862	0.166691086691087	0.045604524732856	0.023058902981381	5	5	5	0.121086561958231	0.212295611423943	0.0319344832620053	0.0780522892247672
237	[80,90)	poor	84	Female	0.0890683229813665	0.203125	0.0619769782526813	0.0299200425608447	5	5	5	0.141148021747319	0.265101978252681	0.0591482804205218	0.118988365542211
239	[80,90)	poor	86	Female	0.0766869095816464	0.176388888888889	0.0562902805021644	0.031996348264131	6	6	6	0.120098608386725	0.232679169391053	0.0446905613175154	0.108683257845777
240	[80,90)	poor	88	Female	0.0598732864357864	0.108928571428571	0.0373611690648549	0.0125465543551503	6	6	6	0.0715674023637166	0.146289740493426	0.0473267320806361	0.0724198407909367
244	[80,90)	poor	92	Female	0.103529411764706	0.0721861471861472	0.0224287234988507	0.0281111103512939	5	5	5	0.0497574236872965	0.0946148706849979	0.075418301413412	0.131640522116
245	[80,90)	poor	94	Female	0.176676332926333	0.0378306878306878	0.0178899365742822	0.0425692245709898	6	6	6	0.0199407512564056	0.0557206244049701	0.134107108355343	0.219245557497323
246	[80,90)	poor	96	Female	0.257575757575758	0.0833333333333333	0.0636468846521644	0.124020496543522	3	3	3	0.0196864486811689	0.146980217985498	0.133555261032236	0.38159625411928
247	[80,90)	middle	80	Female	0.0125	0.5	0	0.0125	2	2	2	0.5	0.5	0	0.025
249	[80,90)	middle	82	Female	0.0535677137507801	0.25	0.204124145231932	0.0193168444814625	3	3	3	0.0458758547680685	0.454124145231932	0.0342508692693177	0.0728845582322426
251	[80,90)	middle	84	Female	0.0238095238095238	0.227083333333333	0.0843942879188712	0.015197255678672	4	4	4	0.142689045414462	0.311477621252205	0.00861226813085177	0.0390067794881958
253	[80,90)	middle	86	Female	0.0181818181818182	0.125	0.125	0.00681818181818182	2	2	2	0	0.25	0.0113636363636364	0.025
255	[80,90)	middle	88	Female	0.0558104820875719	0.303819444444444	0.0680635270274745	0.0299639992664302	4	4	3	0.23575591741697	0.371882971471919	0.0258464828211417	0.085774481354002
256	[80,90)	middle	90	Female	0.159834956709957	0.178571428571429	0.161044634029389	0.0350768354066431	3	3	3	0.0175267945420395	0.339616062600818	0.124758121303314	0.1949117921166
258	[80,90)	middle	92	Female	0.304038281979458	0	0	0.0421005299794592	3	3	3	0	0	0.261937751999999	0.346138811958918
260	[80,90)	middle	94	Female	0.356818181818182	0.0400641025641026	0.0016025641025641	0.00681818181818183	2	2	2	0.0384615384615385	0.0416666666666667	0.35	0.363636363636364
261	[80,90)	middle	96	Female	0.3125	0.0789473684210526	0.0789473684210526	0.1875	2	2	2	0	0.157894736842105	0.125	0.5
269	[80,90)	rich	86	Female	0.0356060606060606	0.12037037037037	0.0723171266287653	0.0121920279844175	3	3	3	0.048053243741605	0.192687496999136	0.0234140326216431	0.0477980885904781
270	[80,90)	rich	88	Male	0.0511272141706924	0	0	0.0283266275076526	3	3	3	0	0	0.0228005866630398	0.0794538416783451
271	[80,90)	rich	90	Male	0.0113636363636364	0.25	0.25	0.0113636363636364	2	2	2	0	0.5	0	0.0227272727272727
272	[80,90)	rich	90	Female	0.0607073238652186	0.191666666666667	0.108333333333333	0.00940339404338794	3	3	3	0.0833333333333333	0.3	0.0513039298218307	0.0701107179086065
273	[80,90)	rich	92	Male	0.0267857142857143	0.194444444444444	0.112262552342427	0.0267857142857143	4	4	4	0.0821818921020172	0.306706996786872	0	0.0535714285714286
274	[80,90)	rich	92	Female	0.0531189083820663	0.116666666666667	0.00833333333333333	0.0147733980421288	3	3	3	0.108333333333333	0.125	0.0383455103399375	0.067892306424195
275	[80,90)	rich	94	Male	0.177188552188552	0.0666666666666667	0.0666666666666667	0.140664977876021	3	3	3	0	0.133333333333333	0.0365235743125308	0.317853530064574
