# Supplementary material for: Measurements of damage and repair of binary health attributes in aging mice and humans reveal that robustness and resilience decrease with age, operate over broad timescales, and are affected differently by interventions
Source: eLife. 2022 Nov 21;11:e77632. doi: 10.7554/eLife.77632 (PMC9725749; doi:10.7554/eLife.77632)
Supplement: Figure 4—figure supplement 2—source data 1. [file elife-77632-fig4-figsupp2-data1.zip › figure4_supplement2/human_repair_rate_wealth.csv]

	baseline.bin	wealth.bin	sex	age	.draw	lambda_r
1	Baseline age: [50,60)	poor	Male	50	84	0.381455666666667
2	Baseline age: [50,60)	poor	Male	50	91	0.337328333333333
3	Baseline age: [50,60)	poor	Male	50	174	0.218600666666667
4	Baseline age: [50,60)	poor	Male	50	179	0.194537333333333
5	Baseline age: [50,60)	poor	Male	50	182	0.345809666666667
6	Baseline age: [50,60)	poor	Male	50	231	0.281790333333333
7	Baseline age: [50,60)	poor	Male	50	259	0.257167666666667
8	Baseline age: [50,60)	poor	Male	50	284	0.286544333333333
9	Baseline age: [50,60)	poor	Male	50	340	0.180709
10	Baseline age: [50,60)	poor	Male	50	363	0.233488
11	Baseline age: [50,60)	poor	Male	50	411	0.275779666666667
12	Baseline age: [50,60)	poor	Male	50	425	0.340108333333333
13	Baseline age: [50,60)	poor	Male	50	441	0.330564666666667
14	Baseline age: [50,60)	poor	Male	50	511	0.504102
15	Baseline age: [50,60)	poor	Male	50	544	0.347338
16	Baseline age: [50,60)	poor	Male	50	552	0.308745333333333
17	Baseline age: [50,60)	poor	Male	50	562	0.241293
18	Baseline age: [50,60)	poor	Male	50	577	0.310354666666667
19	Baseline age: [50,60)	poor	Male	50	746	0.273233333333333
20	Baseline age: [50,60)	poor	Male	50	789	0.240605666666667
21	Baseline age: [50,60)	poor	Male	50	846	0.298671333333333
22	Baseline age: [50,60)	poor	Male	50	892	0.321357666666667
23	Baseline age: [50,60)	poor	Male	50	996	0.329509666666667
24	Baseline age: [50,60)	poor	Male	50	1155	0.23596
25	Baseline age: [50,60)	poor	Male	50	1171	0.316074
26	Baseline age: [50,60)	poor	Male	50	1368	0.205944
27	Baseline age: [50,60)	poor	Male	50	1414	0.395556666666667
28	Baseline age: [50,60)	poor	Male	50	1474	0.274632333333333
29	Baseline age: [50,60)	poor	Male	50	1518	0.377305666666667
30	Baseline age: [50,60)	poor	Male	50	1571	0.194001
31	Baseline age: [50,60)	poor	Male	50	1582	0.268014
32	Baseline age: [50,60)	poor	Male	50	1753	0.279953
33	Baseline age: [50,60)	poor	Male	50	1760	0.334031666666667
34	Baseline age: [50,60)	poor	Male	50	1913	0.281824666666667
35	Baseline age: [50,60)	poor	Male	50	1920	0.193729
36	Baseline age: [50,60)	poor	Male	50	2048	0.401445333333333
37	Baseline age: [50,60)	poor	Male	50	2140	0.350655333333333
38	Baseline age: [50,60)	poor	Male	50	2256	0.317460333333333
39	Baseline age: [50,60)	poor	Male	50	2265	0.221630666666667
40	Baseline age: [50,60)	poor	Male	50	2303	0.294677333333333
41	Baseline age: [50,60)	poor	Male	50	2316	0.189056433333333
42	Baseline age: [50,60)	poor	Male	50	2349	0.185758666666667
43	Baseline age: [50,60)	poor	Male	50	2356	0.302204
44	Baseline age: [50,60)	poor	Male	50	2401	0.268436
45	Baseline age: [50,60)	poor	Male	50	2488	0.120685566666667
46	Baseline age: [50,60)	poor	Male	50	2541	0.163654333333333
47	Baseline age: [50,60)	poor	Male	50	2592	0.638471
48	Baseline age: [50,60)	poor	Male	50	2630	0.311657333333333
49	Baseline age: [50,60)	poor	Male	50	2721	0.150588866666667
50	Baseline age: [50,60)	poor	Male	50	2736	0.361485666666667
51	Baseline age: [50,60)	poor	Male	50	2801	0.216931333333333
52	Baseline age: [50,60)	poor	Male	50	2835	0.283044
53	Baseline age: [50,60)	poor	Male	50	2837	0.174756333333333
54	Baseline age: [50,60)	poor	Male	50	2859	0.266563333333333
55	Baseline age: [50,60)	poor	Male	50	2895	0.331647666666667
56	Baseline age: [50,60)	poor	Male	50	3004	0.219688666666667
57	Baseline age: [50,60)	poor	Male	50	3011	0.187614666666667
58	Baseline age: [50,60)	poor	Male	50	3128	0.337664333333333
59	Baseline age: [50,60)	poor	Male	50	3206	0.204574666666667
60	Baseline age: [50,60)	poor	Male	50	3226	0.340498666666667
61	Baseline age: [50,60)	poor	Male	50	3232	0.340396
62	Baseline age: [50,60)	poor	Male	50	3238	0.368169
63	Baseline age: [50,60)	poor	Male	50	3265	0.253149333333333
64	Baseline age: [50,60)	poor	Male	50	3412	0.194909666666667
65	Baseline age: [50,60)	poor	Male	50	3523	0.234676666666667
66	Baseline age: [50,60)	poor	Male	50	3637	0.14383
67	Baseline age: [50,60)	poor	Male	50	3639	0.239337666666667
68	Baseline age: [50,60)	poor	Male	50	3651	0.321261666666667
69	Baseline age: [50,60)	poor	Male	50	3717	0.354900333333333
70	Baseline age: [50,60)	poor	Male	50	3726	0.283568333333333
71	Baseline age: [50,60)	poor	Male	50	3733	0.394771
72	Baseline age: [50,60)	poor	Male	50	3770	0.291389666666667
73	Baseline age: [50,60)	poor	Male	50	3796	0.192673333333333
74	Baseline age: [50,60)	poor	Male	50	3891	0.215180666666667
75	Baseline age: [50,60)	poor	Male	50	3997	0.348813666666667
76	Baseline age: [50,60)	poor	Male	50	4039	0.246924333333333
77	Baseline age: [50,60)	poor	Male	50	4125	0.205847666666667
78	Baseline age: [50,60)	poor	Male	50	4370	0.190054566666667
79	Baseline age: [50,60)	poor	Male	50	4524	0.219762
80	Baseline age: [50,60)	poor	Male	50	4605	0.218438
81	Baseline age: [50,60)	poor	Male	50	4641	0.309262
82	Baseline age: [50,60)	poor	Male	50	4650	0.440198
83	Baseline age: [50,60)	poor	Male	50	4701	0.324471333333333
84	Baseline age: [50,60)	poor	Male	50	4749	0.225506333333333
85	Baseline age: [50,60)	poor	Male	50	4849	0.299180666666667
86	Baseline age: [50,60)	poor	Male	50	4929	0.331857333333333
87	Baseline age: [50,60)	poor	Male	50	4942	0.204515666666667
88	Baseline age: [50,60)	poor	Male	50	5062	0.273366333333333
89	Baseline age: [50,60)	poor	Male	50	5087	0.313754
90	Baseline age: [50,60)	poor	Male	50	5127	0.209367
91	Baseline age: [50,60)	poor	Male	50	5169	0.169828333333333
92	Baseline age: [50,60)	poor	Male	50	5181	0.358542666666667
93	Baseline age: [50,60)	poor	Male	50	5335	0.227597666666667
94	Baseline age: [50,60)	poor	Male	50	5625	0.328409666666667
95	Baseline age: [50,60)	poor	Male	50	5673	0.357936333333333
96	Baseline age: [50,60)	poor	Male	50	5838	0.382024666666667
97	Baseline age: [50,60)	poor	Male	50	5909	0.249002666666667
98	Baseline age: [50,60)	poor	Male	50	5948	0.279949666666667
99	Baseline age: [50,60)	poor	Male	50	5958	0.174952333333333
100	Baseline age: [50,60)	poor	Male	50	5980	0.363772666666667
101	Baseline age: [50,60)	poor	Male	52	84	0.16859170625
102	Baseline age: [50,60)	poor	Male	52	91	0.18791610625
103	Baseline age: [50,60)	poor	Male	52	174	0.15010968125
104	Baseline age: [50,60)	poor	Male	52	179	0.1499724625
105	Baseline age: [50,60)	poor	Male	52	182	0.196474525
106	Baseline age: [50,60)	poor	Male	52	231	0.16080725
107	Baseline age: [50,60)	poor	Male	52	259	0.15926968125
108	Baseline age: [50,60)	poor	Male	52	284	0.188223975
109	Baseline age: [50,60)	poor	Male	52	340	0.1593042
110	Baseline age: [50,60)	poor	Male	52	363	0.1792725875
111	Baseline age: [50,60)	poor	Male	52	411	0.17980975
112	Baseline age: [50,60)	poor	Male	52	425	0.16000723125
113	Baseline age: [50,60)	poor	Male	52	441	0.178150825
114	Baseline age: [50,60)	poor	Male	52	511	0.17954978125
115	Baseline age: [50,60)	poor	Male	52	544	0.18171114375
116	Baseline age: [50,60)	poor	Male	52	552	0.18286855
117	Baseline age: [50,60)	poor	Male	52	562	0.1533476
118	Baseline age: [50,60)	poor	Male	52	577	0.1721598375
119	Baseline age: [50,60)	poor	Male	52	746	0.1532402625
120	Baseline age: [50,60)	poor	Male	52	789	0.14795734375
121	Baseline age: [50,60)	poor	Male	52	846	0.1560189375
122	Baseline age: [50,60)	poor	Male	52	892	0.1553925875
123	Baseline age: [50,60)	poor	Male	52	996	0.167940625
124	Baseline age: [50,60)	poor	Male	52	1155	0.140864225
125	Baseline age: [50,60)	poor	Male	52	1171	0.18418704375
126	Baseline age: [50,60)	poor	Male	52	1368	0.17635455
127	Baseline age: [50,60)	poor	Male	52	1414	0.17666093125
128	Baseline age: [50,60)	poor	Male	52	1474	0.15291175
129	Baseline age: [50,60)	poor	Male	52	1518	0.18375965
130	Baseline age: [50,60)	poor	Male	52	1571	0.15331299375
131	Baseline age: [50,60)	poor	Male	52	1582	0.176493725
132	Baseline age: [50,60)	poor	Male	52	1753	0.16424799375
133	Baseline age: [50,60)	poor	Male	52	1760	0.1662018625
134	Baseline age: [50,60)	poor	Male	52	1913	0.16127420625
135	Baseline age: [50,60)	poor	Male	52	1920	0.135995125
136	Baseline age: [50,60)	poor	Male	52	2048	0.19003603125
137	Baseline age: [50,60)	poor	Male	52	2140	0.162040475
138	Baseline age: [50,60)	poor	Male	52	2256	0.17903894375
139	Baseline age: [50,60)	poor	Male	52	2265	0.1738779125
140	Baseline age: [50,60)	poor	Male	52	2303	0.17751280625
141	Baseline age: [50,60)	poor	Male	52	2316	0.1581568125
142	Baseline age: [50,60)	poor	Male	52	2349	0.15869075625
143	Baseline age: [50,60)	poor	Male	52	2356	0.1728238375
144	Baseline age: [50,60)	poor	Male	52	2401	0.14459128125
145	Baseline age: [50,60)	poor	Male	52	2488	0.1425538375
146	Baseline age: [50,60)	poor	Male	52	2541	0.14092930625
147	Baseline age: [50,60)	poor	Male	52	2592	0.202448625
148	Baseline age: [50,60)	poor	Male	52	2630	0.16965595625
149	Baseline age: [50,60)	poor	Male	52	2721	0.11151844375
150	Baseline age: [50,60)	poor	Male	52	2736	0.16325681875
151	Baseline age: [50,60)	poor	Male	52	2801	0.15937998125
152	Baseline age: [50,60)	poor	Male	52	2835	0.171063275
153	Baseline age: [50,60)	poor	Male	52	2837	0.1262968625
154	Baseline age: [50,60)	poor	Male	52	2859	0.1361400375
155	Baseline age: [50,60)	poor	Male	52	2895	0.19050523125
156	Baseline age: [50,60)	poor	Male	52	3004	0.15883219375
157	Baseline age: [50,60)	poor	Male	52	3011	0.16480405625
158	Baseline age: [50,60)	poor	Male	52	3128	0.14691595625
159	Baseline age: [50,60)	poor	Male	52	3206	0.15712176875
160	Baseline age: [50,60)	poor	Male	52	3226	0.19772155
161	Baseline age: [50,60)	poor	Male	52	3232	0.180386475
162	Baseline age: [50,60)	poor	Male	52	3238	0.17900359375
163	Baseline age: [50,60)	poor	Male	52	3265	0.14868931875
164	Baseline age: [50,60)	poor	Male	52	3412	0.150868025
165	Baseline age: [50,60)	poor	Male	52	3523	0.1519874
166	Baseline age: [50,60)	poor	Male	52	3637	0.12177675625
167	Baseline age: [50,60)	poor	Male	52	3639	0.17632153125
168	Baseline age: [50,60)	poor	Male	52	3651	0.2005576125
169	Baseline age: [50,60)	poor	Male	52	3717	0.1756509125
170	Baseline age: [50,60)	poor	Male	52	3726	0.15683384375
171	Baseline age: [50,60)	poor	Male	52	3733	0.15175695625
172	Baseline age: [50,60)	poor	Male	52	3770	0.13544028125
173	Baseline age: [50,60)	poor	Male	52	3796	0.18273176875
174	Baseline age: [50,60)	poor	Male	52	3891	0.16185248125
175	Baseline age: [50,60)	poor	Male	52	3997	0.153467075
176	Baseline age: [50,60)	poor	Male	52	4039	0.171122
177	Baseline age: [50,60)	poor	Male	52	4125	0.16254518125
178	Baseline age: [50,60)	poor	Male	52	4370	0.16993170625
179	Baseline age: [50,60)	poor	Male	52	4524	0.16070745625
180	Baseline age: [50,60)	poor	Male	52	4605	0.1684688375
181	Baseline age: [50,60)	poor	Male	52	4641	0.18220505625
182	Baseline age: [50,60)	poor	Male	52	4650	0.1819067875
183	Baseline age: [50,60)	poor	Male	52	4701	0.143850875
184	Baseline age: [50,60)	poor	Male	52	4749	0.14260170625
185	Baseline age: [50,60)	poor	Male	52	4849	0.17949659375
186	Baseline age: [50,60)	poor	Male	52	4929	0.1812951125
187	Baseline age: [50,60)	poor	Male	52	4942	0.1608720625
188	Baseline age: [50,60)	poor	Male	52	5062	0.1972502875
189	Baseline age: [50,60)	poor	Male	52	5087	0.167473825
190	Baseline age: [50,60)	poor	Male	52	5127	0.1503015
191	Baseline age: [50,60)	poor	Male	52	5169	0.15116140625
192	Baseline age: [50,60)	poor	Male	52	5181	0.1543439875
193	Baseline age: [50,60)	poor	Male	52	5335	0.14899013125
194	Baseline age: [50,60)	poor	Male	52	5625	0.14149049375
195	Baseline age: [50,60)	poor	Male	52	5673	0.1549969125
196	Baseline age: [50,60)	poor	Male	52	5838	0.1618218625
197	Baseline age: [50,60)	poor	Male	52	5909	0.15157983125
198	Baseline age: [50,60)	poor	Male	52	5948	0.1412027
199	Baseline age: [50,60)	poor	Male	52	5958	0.15148315625
200	Baseline age: [50,60)	poor	Male	52	5980	0.1677442375
201	Baseline age: [50,60)	poor	Male	54	84	0.189446430555556
202	Baseline age: [50,60)	poor	Male	54	91	0.197410655555556
203	Baseline age: [50,60)	poor	Male	54	174	0.172354805555556
204	Baseline age: [50,60)	poor	Male	54	179	0.186019822222222
205	Baseline age: [50,60)	poor	Male	54	182	0.194314444444444
206	Baseline age: [50,60)	poor	Male	54	231	0.197682358333333
207	Baseline age: [50,60)	poor	Male	54	259	0.182085533333333
208	Baseline age: [50,60)	poor	Male	54	284	0.233036455555556
209	Baseline age: [50,60)	poor	Male	54	340	0.186874558333333
210	Baseline age: [50,60)	poor	Male	54	363	0.183856863888889
211	Baseline age: [50,60)	poor	Male	54	411	0.183450341666667
212	Baseline age: [50,60)	poor	Male	54	425	0.195877791666667
213	Baseline age: [50,60)	poor	Male	54	441	0.223658336111111
214	Baseline age: [50,60)	poor	Male	54	511	0.190264680555556
215	Baseline age: [50,60)	poor	Male	54	544	0.208837852777778
216	Baseline age: [50,60)	poor	Male	54	552	0.194220063888889
217	Baseline age: [50,60)	poor	Male	54	562	0.188293911111111
218	Baseline age: [50,60)	poor	Male	54	577	0.216401875
219	Baseline age: [50,60)	poor	Male	54	746	0.203487811111111
220	Baseline age: [50,60)	poor	Male	54	789	0.181752086111111
221	Baseline age: [50,60)	poor	Male	54	846	0.196888355555556
222	Baseline age: [50,60)	poor	Male	54	892	0.176608725
223	Baseline age: [50,60)	poor	Male	54	996	0.19486355
224	Baseline age: [50,60)	poor	Male	54	1155	0.184764033333333
225	Baseline age: [50,60)	poor	Male	54	1171	0.188131580555556
226	Baseline age: [50,60)	poor	Male	54	1368	0.186669488888889
227	Baseline age: [50,60)	poor	Male	54	1414	0.196312244444444
228	Baseline age: [50,60)	poor	Male	54	1474	0.162812280555556
229	Baseline age: [50,60)	poor	Male	54	1518	0.206234616666667
230	Baseline age: [50,60)	poor	Male	54	1571	0.187042186111111
231	Baseline age: [50,60)	poor	Male	54	1582	0.190349702777778
232	Baseline age: [50,60)	poor	Male	54	1753	0.186244591666667
233	Baseline age: [50,60)	poor	Male	54	1760	0.186438983333333
234	Baseline age: [50,60)	poor	Male	54	1913	0.180579358333333
235	Baseline age: [50,60)	poor	Male	54	1920	0.171388538888889
236	Baseline age: [50,60)	poor	Male	54	2048	0.205969277777778
237	Baseline age: [50,60)	poor	Male	54	2140	0.183176836111111
238	Baseline age: [50,60)	poor	Male	54	2256	0.223399861111111
239	Baseline age: [50,60)	poor	Male	54	2265	0.194789913888889
240	Baseline age: [50,60)	poor	Male	54	2303	0.215199186111111
241	Baseline age: [50,60)	poor	Male	54	2316	0.191375075
242	Baseline age: [50,60)	poor	Male	54	2349	0.178126983333333
243	Baseline age: [50,60)	poor	Male	54	2356	0.171508597222222
244	Baseline age: [50,60)	poor	Male	54	2401	0.192176577777778
245	Baseline age: [50,60)	poor	Male	54	2488	0.180191841666667
246	Baseline age: [50,60)	poor	Male	54	2541	0.183491447222222
247	Baseline age: [50,60)	poor	Male	54	2592	0.211730430555556
248	Baseline age: [50,60)	poor	Male	54	2630	0.193241711111111
249	Baseline age: [50,60)	poor	Male	54	2721	0.146840544444444
250	Baseline age: [50,60)	poor	Male	54	2736	0.181828561111111
251	Baseline age: [50,60)	poor	Male	54	2801	0.185203136111111
252	Baseline age: [50,60)	poor	Male	54	2835	0.192753063888889
253	Baseline age: [50,60)	poor	Male	54	2837	0.169726144444444
254	Baseline age: [50,60)	poor	Male	54	2859	0.163294175
255	Baseline age: [50,60)	poor	Male	54	2895	0.208351925
256	Baseline age: [50,60)	poor	Male	54	3004	0.178533905555556
257	Baseline age: [50,60)	poor	Male	54	3011	0.227716475
258	Baseline age: [50,60)	poor	Male	54	3128	0.189456136111111
259	Baseline age: [50,60)	poor	Male	54	3206	0.179379469444444
260	Baseline age: [50,60)	poor	Male	54	3226	0.198803275
261	Baseline age: [50,60)	poor	Male	54	3232	0.197789283333333
262	Baseline age: [50,60)	poor	Male	54	3238	0.200583205555556
263	Baseline age: [50,60)	poor	Male	54	3265	0.178326716666667
264	Baseline age: [50,60)	poor	Male	54	3412	0.184527561111111
265	Baseline age: [50,60)	poor	Male	54	3523	0.201061419444444
266	Baseline age: [50,60)	poor	Male	54	3637	0.169671966666667
267	Baseline age: [50,60)	poor	Male	54	3639	0.190059291666667
268	Baseline age: [50,60)	poor	Male	54	3651	0.214488938888889
269	Baseline age: [50,60)	poor	Male	54	3717	0.202434147222222
270	Baseline age: [50,60)	poor	Male	54	3726	0.194872344444444
271	Baseline age: [50,60)	poor	Male	54	3733	0.193576977777778
272	Baseline age: [50,60)	poor	Male	54	3770	0.167995947222222
273	Baseline age: [50,60)	poor	Male	54	3796	0.195111786111111
274	Baseline age: [50,60)	poor	Male	54	3891	0.185017311111111
275	Baseline age: [50,60)	poor	Male	54	3997	0.19293045
276	Baseline age: [50,60)	poor	Male	54	4039	0.188686461111111
277	Baseline age: [50,60)	poor	Male	54	4125	0.197354730555556
278	Baseline age: [50,60)	poor	Male	54	4370	0.199150233333333
279	Baseline age: [50,60)	poor	Male	54	4524	0.188770147222222
280	Baseline age: [50,60)	poor	Male	54	4605	0.194017511111111
281	Baseline age: [50,60)	poor	Male	54	4641	0.189389230555556
282	Baseline age: [50,60)	poor	Male	54	4650	0.201620755555556
283	Baseline age: [50,60)	poor	Male	54	4701	0.179831591666667
284	Baseline age: [50,60)	poor	Male	54	4749	0.177483588888889
285	Baseline age: [50,60)	poor	Male	54	4849	0.183872433333333
286	Baseline age: [50,60)	poor	Male	54	4929	0.217531525
287	Baseline age: [50,60)	poor	Male	54	4942	0.20329775
288	Baseline age: [50,60)	poor	Male	54	5062	0.203704277777778
289	Baseline age: [50,60)	poor	Male	54	5087	0.193517994444444
290	Baseline age: [50,60)	poor	Male	54	5127	0.183517022222222
291	Baseline age: [50,60)	poor	Male	54	5169	0.17349745
292	Baseline age: [50,60)	poor	Male	54	5181	0.200913902777778
293	Baseline age: [50,60)	poor	Male	54	5335	0.204414533333333
294	Baseline age: [50,60)	poor	Male	54	5625	0.173532183333333
295	Baseline age: [50,60)	poor	Male	54	5673	0.1967417
296	Baseline age: [50,60)	poor	Male	54	5838	0.203080947222222
297	Baseline age: [50,60)	poor	Male	54	5909	0.181124694444444
298	Baseline age: [50,60)	poor	Male	54	5948	0.193688836111111
299	Baseline age: [50,60)	poor	Male	54	5958	0.202040508333333
300	Baseline age: [50,60)	poor	Male	54	5980	0.223003902777778
301	Baseline age: [50,60)	poor	Male	56	84	0.1934835109375
302	Baseline age: [50,60)	poor	Male	56	91	0.2019325453125
303	Baseline age: [50,60)	poor	Male	56	174	0.179883709375
304	Baseline age: [50,60)	poor	Male	56	179	0.201645584375
305	Baseline age: [50,60)	poor	Male	56	182	0.1975741859375
306	Baseline age: [50,60)	poor	Male	56	231	0.20615995
307	Baseline age: [50,60)	poor	Male	56	259	0.1969217046875
308	Baseline age: [50,60)	poor	Male	56	284	0.216770425
309	Baseline age: [50,60)	poor	Male	56	340	0.17234666875
310	Baseline age: [50,60)	poor	Male	56	363	0.199653771875
311	Baseline age: [50,60)	poor	Male	56	411	0.1972066234375
312	Baseline age: [50,60)	poor	Male	56	425	0.182032725
313	Baseline age: [50,60)	poor	Male	56	441	0.2176203625
314	Baseline age: [50,60)	poor	Male	56	511	0.1950849015625
315	Baseline age: [50,60)	poor	Male	56	544	0.216058690625
316	Baseline age: [50,60)	poor	Male	56	552	0.1857116234375
317	Baseline age: [50,60)	poor	Male	56	562	0.194254490625
318	Baseline age: [50,60)	poor	Male	56	577	0.19660494375
319	Baseline age: [50,60)	poor	Male	56	746	0.204542484375
320	Baseline age: [50,60)	poor	Male	56	789	0.193601471875
321	Baseline age: [50,60)	poor	Male	56	846	0.2061619546875
322	Baseline age: [50,60)	poor	Male	56	892	0.18727925
323	Baseline age: [50,60)	poor	Male	56	996	0.20499009375
324	Baseline age: [50,60)	poor	Male	56	1155	0.1928183015625
325	Baseline age: [50,60)	poor	Male	56	1171	0.1938700171875
326	Baseline age: [50,60)	poor	Male	56	1368	0.1928532625
327	Baseline age: [50,60)	poor	Male	56	1414	0.209988928125
328	Baseline age: [50,60)	poor	Male	56	1474	0.1734896765625
329	Baseline age: [50,60)	poor	Male	56	1518	0.2041544546875
330	Baseline age: [50,60)	poor	Male	56	1571	0.2012831640625
331	Baseline age: [50,60)	poor	Male	56	1582	0.1933455546875
332	Baseline age: [50,60)	poor	Male	56	1753	0.1798380015625
333	Baseline age: [50,60)	poor	Male	56	1760	0.193600790625
334	Baseline age: [50,60)	poor	Male	56	1913	0.185729790625
335	Baseline age: [50,60)	poor	Male	56	1920	0.1826726140625
336	Baseline age: [50,60)	poor	Male	56	2048	0.1967973671875
337	Baseline age: [50,60)	poor	Male	56	2140	0.191359840625
338	Baseline age: [50,60)	poor	Male	56	2256	0.196548325
339	Baseline age: [50,60)	poor	Male	56	2265	0.1965318671875
340	Baseline age: [50,60)	poor	Male	56	2303	0.21530475625
341	Baseline age: [50,60)	poor	Male	56	2316	0.1887473359375
342	Baseline age: [50,60)	poor	Male	56	2349	0.1975889875
343	Baseline age: [50,60)	poor	Male	56	2356	0.1853814375
344	Baseline age: [50,60)	poor	Male	56	2401	0.189912971875
345	Baseline age: [50,60)	poor	Male	56	2488	0.1909787171875
346	Baseline age: [50,60)	poor	Male	56	2541	0.1954922421875
347	Baseline age: [50,60)	poor	Male	56	2592	0.197350675
348	Baseline age: [50,60)	poor	Male	56	2630	0.19461578125
349	Baseline age: [50,60)	poor	Male	56	2721	0.17075615625
350	Baseline age: [50,60)	poor	Male	56	2736	0.175055221875
351	Baseline age: [50,60)	poor	Male	56	2801	0.1971337125
352	Baseline age: [50,60)	poor	Male	56	2835	0.186666721875
353	Baseline age: [50,60)	poor	Male	56	2837	0.1692574140625
354	Baseline age: [50,60)	poor	Male	56	2859	0.1753644859375
355	Baseline age: [50,60)	poor	Male	56	2895	0.2004919578125
356	Baseline age: [50,60)	poor	Male	56	3004	0.1887223484375
357	Baseline age: [50,60)	poor	Male	56	3011	0.206327646875
358	Baseline age: [50,60)	poor	Male	56	3128	0.188161540625
359	Baseline age: [50,60)	poor	Male	56	3206	0.1800977859375
360	Baseline age: [50,60)	poor	Male	56	3226	0.2011952359375
361	Baseline age: [50,60)	poor	Male	56	3232	0.1969072015625
362	Baseline age: [50,60)	poor	Male	56	3238	0.181329828125
363	Baseline age: [50,60)	poor	Male	56	3265	0.1919368796875
364	Baseline age: [50,60)	poor	Male	56	3412	0.190820109375
365	Baseline age: [50,60)	poor	Male	56	3523	0.1883604515625
366	Baseline age: [50,60)	poor	Male	56	3637	0.1830525828125
367	Baseline age: [50,60)	poor	Male	56	3639	0.213367146875
368	Baseline age: [50,60)	poor	Male	56	3651	0.20527895
369	Baseline age: [50,60)	poor	Male	56	3717	0.195344071875
370	Baseline age: [50,60)	poor	Male	56	3726	0.199825209375
371	Baseline age: [50,60)	poor	Male	56	3733	0.1843478515625
372	Baseline age: [50,60)	poor	Male	56	3770	0.1835947203125
373	Baseline age: [50,60)	poor	Male	56	3796	0.209517325
374	Baseline age: [50,60)	poor	Male	56	3891	0.1925279359375
375	Baseline age: [50,60)	poor	Male	56	3997	0.1927974125
376	Baseline age: [50,60)	poor	Male	56	4039	0.2000449046875
377	Baseline age: [50,60)	poor	Male	56	4125	0.1926966890625
378	Baseline age: [50,60)	poor	Male	56	4370	0.19532009375
379	Baseline age: [50,60)	poor	Male	56	4524	0.1955480375
380	Baseline age: [50,60)	poor	Male	56	4605	0.1990016234375
381	Baseline age: [50,60)	poor	Male	56	4641	0.1857702640625
382	Baseline age: [50,60)	poor	Male	56	4650	0.188902834375
383	Baseline age: [50,60)	poor	Male	56	4701	0.1824000453125
384	Baseline age: [50,60)	poor	Male	56	4749	0.19229985625
385	Baseline age: [50,60)	poor	Male	56	4849	0.18627385
386	Baseline age: [50,60)	poor	Male	56	4929	0.2058666578125
387	Baseline age: [50,60)	poor	Male	56	4942	0.1869500171875
388	Baseline age: [50,60)	poor	Male	56	5062	0.2075981171875
389	Baseline age: [50,60)	poor	Male	56	5087	0.17846535
390	Baseline age: [50,60)	poor	Male	56	5127	0.1945987671875
391	Baseline age: [50,60)	poor	Male	56	5169	0.18109154375
392	Baseline age: [50,60)	poor	Male	56	5181	0.1938974171875
393	Baseline age: [50,60)	poor	Male	56	5335	0.191707915625
394	Baseline age: [50,60)	poor	Male	56	5625	0.1776029953125
395	Baseline age: [50,60)	poor	Male	56	5673	0.2006564578125
396	Baseline age: [50,60)	poor	Male	56	5838	0.199232746875
397	Baseline age: [50,60)	poor	Male	56	5909	0.17410766875
398	Baseline age: [50,60)	poor	Male	56	5948	0.1832853734375
399	Baseline age: [50,60)	poor	Male	56	5958	0.179995496875
400	Baseline age: [50,60)	poor	Male	56	5980	0.194601934375
401	Baseline age: [50,60)	poor	Male	58	84	0.194520520588235
402	Baseline age: [50,60)	poor	Male	58	91	0.194119808823529
403	Baseline age: [50,60)	poor	Male	58	174	0.186828914705882
404	Baseline age: [50,60)	poor	Male	58	179	0.195083605882353
405	Baseline age: [50,60)	poor	Male	58	182	0.186885008823529
406	Baseline age: [50,60)	poor	Male	58	231	0.192310925
407	Baseline age: [50,60)	poor	Male	58	259	0.178924123529412
408	Baseline age: [50,60)	poor	Male	58	284	0.201802760294118
409	Baseline age: [50,60)	poor	Male	58	340	0.172434888235294
410	Baseline age: [50,60)	poor	Male	58	363	0.186146998529412
411	Baseline age: [50,60)	poor	Male	58	411	0.190276095588235
412	Baseline age: [50,60)	poor	Male	58	425	0.193544288235294
413	Baseline age: [50,60)	poor	Male	58	441	0.217126651470588
414	Baseline age: [50,60)	poor	Male	58	511	0.181789147058824
415	Baseline age: [50,60)	poor	Male	58	544	0.204035976470588
416	Baseline age: [50,60)	poor	Male	58	552	0.191217532352941
417	Baseline age: [50,60)	poor	Male	58	562	0.197004341176471
418	Baseline age: [50,60)	poor	Male	58	577	0.190777148529412
419	Baseline age: [50,60)	poor	Male	58	746	0.2020748
420	Baseline age: [50,60)	poor	Male	58	789	0.198837317647059
421	Baseline age: [50,60)	poor	Male	58	846	0.208937522058824
422	Baseline age: [50,60)	poor	Male	58	892	0.180477742647059
423	Baseline age: [50,60)	poor	Male	58	996	0.186763979411765
424	Baseline age: [50,60)	poor	Male	58	1155	0.201007908823529
425	Baseline age: [50,60)	poor	Male	58	1171	0.185499655882353
426	Baseline age: [50,60)	poor	Male	58	1368	0.186321789705882
427	Baseline age: [50,60)	poor	Male	58	1414	0.202712319117647
428	Baseline age: [50,60)	poor	Male	58	1474	0.176614655882353
429	Baseline age: [50,60)	poor	Male	58	1518	0.185546475
430	Baseline age: [50,60)	poor	Male	58	1571	0.197201258823529
431	Baseline age: [50,60)	poor	Male	58	1582	0.185239419117647
432	Baseline age: [50,60)	poor	Male	58	1753	0.185662325
433	Baseline age: [50,60)	poor	Male	58	1760	0.188996507352941
434	Baseline age: [50,60)	poor	Male	58	1913	0.189035613235294
435	Baseline age: [50,60)	poor	Male	58	1920	0.198871161764706
436	Baseline age: [50,60)	poor	Male	58	2048	0.189467310294118
437	Baseline age: [50,60)	poor	Male	58	2140	0.192345420588235
438	Baseline age: [50,60)	poor	Male	58	2256	0.203303592647059
439	Baseline age: [50,60)	poor	Male	58	2265	0.184508130882353
440	Baseline age: [50,60)	poor	Male	58	2303	0.205050985294118
441	Baseline age: [50,60)	poor	Male	58	2316	0.195677882352941
442	Baseline age: [50,60)	poor	Male	58	2349	0.189701004411765
443	Baseline age: [50,60)	poor	Male	58	2356	0.187532592647059
444	Baseline age: [50,60)	poor	Male	58	2401	0.188025145588235
445	Baseline age: [50,60)	poor	Male	58	2488	0.189489326470588
446	Baseline age: [50,60)	poor	Male	58	2541	0.206005008823529
447	Baseline age: [50,60)	poor	Male	58	2592	0.171794177941176
448	Baseline age: [50,60)	poor	Male	58	2630	0.193278060294118
449	Baseline age: [50,60)	poor	Male	58	2721	0.174029439705882
450	Baseline age: [50,60)	poor	Male	58	2736	0.192724172058824
451	Baseline age: [50,60)	poor	Male	58	2801	0.199735983823529
452	Baseline age: [50,60)	poor	Male	58	2835	0.1812473
453	Baseline age: [50,60)	poor	Male	58	2837	0.182982998529412
454	Baseline age: [50,60)	poor	Male	58	2859	0.178620157352941
455	Baseline age: [50,60)	poor	Male	58	2895	0.200299497058824
456	Baseline age: [50,60)	poor	Male	58	3004	0.195104397058824
457	Baseline age: [50,60)	poor	Male	58	3011	0.198309942647059
458	Baseline age: [50,60)	poor	Male	58	3128	0.191538295588235
459	Baseline age: [50,60)	poor	Male	58	3206	0.191026166176471
460	Baseline age: [50,60)	poor	Male	58	3226	0.191081385294118
461	Baseline age: [50,60)	poor	Male	58	3232	0.192915326470588
462	Baseline age: [50,60)	poor	Male	58	3238	0.182028620588235
463	Baseline age: [50,60)	poor	Male	58	3265	0.185012697058824
464	Baseline age: [50,60)	poor	Male	58	3412	0.184969589705882
465	Baseline age: [50,60)	poor	Male	58	3523	0.198728907352941
466	Baseline age: [50,60)	poor	Male	58	3637	0.185773492647059
467	Baseline age: [50,60)	poor	Male	58	3639	0.195240194117647
468	Baseline age: [50,60)	poor	Male	58	3651	0.195336641176471
469	Baseline age: [50,60)	poor	Male	58	3717	0.190131973529412
470	Baseline age: [50,60)	poor	Male	58	3726	0.190593775
471	Baseline age: [50,60)	poor	Male	58	3733	0.190171891176471
472	Baseline age: [50,60)	poor	Male	58	3770	0.183767082352941
473	Baseline age: [50,60)	poor	Male	58	3796	0.206355063235294
474	Baseline age: [50,60)	poor	Male	58	3891	0.193873702941176
475	Baseline age: [50,60)	poor	Male	58	3997	0.194275210294118
476	Baseline age: [50,60)	poor	Male	58	4039	0.202296448529412
477	Baseline age: [50,60)	poor	Male	58	4125	0.185806157352941
478	Baseline age: [50,60)	poor	Male	58	4370	0.193156217647059
479	Baseline age: [50,60)	poor	Male	58	4524	0.191210895588235
480	Baseline age: [50,60)	poor	Male	58	4605	0.200954917647059
481	Baseline age: [50,60)	poor	Male	58	4641	0.186802927941176
482	Baseline age: [50,60)	poor	Male	58	4650	0.188575122058824
483	Baseline age: [50,60)	poor	Male	58	4701	0.175358302941176
484	Baseline age: [50,60)	poor	Male	58	4749	0.187911967647059
485	Baseline age: [50,60)	poor	Male	58	4849	0.189972155882353
486	Baseline age: [50,60)	poor	Male	58	4929	0.192841279411765
487	Baseline age: [50,60)	poor	Male	58	4942	0.197246257352941
488	Baseline age: [50,60)	poor	Male	58	5062	0.191303611764706
489	Baseline age: [50,60)	poor	Male	58	5087	0.179822557352941
490	Baseline age: [50,60)	poor	Male	58	5127	0.185589726470588
491	Baseline age: [50,60)	poor	Male	58	5169	0.190647986764706
492	Baseline age: [50,60)	poor	Male	58	5181	0.192891567647059
493	Baseline age: [50,60)	poor	Male	58	5335	0.200064729411765
494	Baseline age: [50,60)	poor	Male	58	5625	0.185514354411765
495	Baseline age: [50,60)	poor	Male	58	5673	0.201844151470588
496	Baseline age: [50,60)	poor	Male	58	5838	0.195298927941176
497	Baseline age: [50,60)	poor	Male	58	5909	0.184055767647059
498	Baseline age: [50,60)	poor	Male	58	5948	0.192933932352941
499	Baseline age: [50,60)	poor	Male	58	5958	0.188978467647059
500	Baseline age: [50,60)	poor	Male	58	5980	0.199395891176471
501	Baseline age: [50,60)	poor	Male	60	84	0.21598165
502	Baseline age: [50,60)	poor	Male	60	91	0.197088388095238
503	Baseline age: [50,60)	poor	Male	60	174	0.198969885714286
504	Baseline age: [50,60)	poor	Male	60	179	0.205871248809524
505	Baseline age: [50,60)	poor	Male	60	182	0.204202411904762
506	Baseline age: [50,60)	poor	Male	60	231	0.209485067857143
507	Baseline age: [50,60)	poor	Male	60	259	0.184303597619048
508	Baseline age: [50,60)	poor	Male	60	284	0.210481895238095
509	Baseline age: [50,60)	poor	Male	60	340	0.194153011904762
510	Baseline age: [50,60)	poor	Male	60	363	0.200459789285714
511	Baseline age: [50,60)	poor	Male	60	411	0.203093219047619
512	Baseline age: [50,60)	poor	Male	60	425	0.195709729761905
513	Baseline age: [50,60)	poor	Male	60	441	0.233897451190476
514	Baseline age: [50,60)	poor	Male	60	511	0.214384728571429
515	Baseline age: [50,60)	poor	Male	60	544	0.21511979047619
516	Baseline age: [50,60)	poor	Male	60	552	0.20068985
517	Baseline age: [50,60)	poor	Male	60	562	0.210641832142857
518	Baseline age: [50,60)	poor	Male	60	577	0.2191676
519	Baseline age: [50,60)	poor	Male	60	746	0.216960316666667
520	Baseline age: [50,60)	poor	Male	60	789	0.212400664285714
521	Baseline age: [50,60)	poor	Male	60	846	0.213980527380952
522	Baseline age: [50,60)	poor	Male	60	892	0.200020778571429
523	Baseline age: [50,60)	poor	Male	60	996	0.201929027380952
524	Baseline age: [50,60)	poor	Male	60	1155	0.223939757142857
525	Baseline age: [50,60)	poor	Male	60	1171	0.192250677380952
526	Baseline age: [50,60)	poor	Male	60	1368	0.202109008333333
527	Baseline age: [50,60)	poor	Male	60	1414	0.225058891666667
528	Baseline age: [50,60)	poor	Male	60	1474	0.198157479761905
529	Baseline age: [50,60)	poor	Male	60	1518	0.198613235714286
530	Baseline age: [50,60)	poor	Male	60	1571	0.210916127380952
531	Baseline age: [50,60)	poor	Male	60	1582	0.198258702380952
532	Baseline age: [50,60)	poor	Male	60	1753	0.1976085
533	Baseline age: [50,60)	poor	Male	60	1760	0.196187813095238
534	Baseline age: [50,60)	poor	Male	60	1913	0.19581151547619
535	Baseline age: [50,60)	poor	Male	60	1920	0.203263266666667
536	Baseline age: [50,60)	poor	Male	60	2048	0.199146966666667
537	Baseline age: [50,60)	poor	Male	60	2140	0.196244288095238
538	Baseline age: [50,60)	poor	Male	60	2256	0.216697439285714
539	Baseline age: [50,60)	poor	Male	60	2265	0.183756819047619
540	Baseline age: [50,60)	poor	Male	60	2303	0.206279346428571
541	Baseline age: [50,60)	poor	Male	60	2316	0.207950035714286
542	Baseline age: [50,60)	poor	Male	60	2349	0.205566604761905
543	Baseline age: [50,60)	poor	Male	60	2356	0.200463173809524
544	Baseline age: [50,60)	poor	Male	60	2401	0.216204777380952
545	Baseline age: [50,60)	poor	Male	60	2488	0.20598378452381
546	Baseline age: [50,60)	poor	Male	60	2541	0.205136960714286
547	Baseline age: [50,60)	poor	Male	60	2592	0.199668920238095
548	Baseline age: [50,60)	poor	Male	60	2630	0.206604475
549	Baseline age: [50,60)	poor	Male	60	2721	0.197776089285714
550	Baseline age: [50,60)	poor	Male	60	2736	0.205104604761905
551	Baseline age: [50,60)	poor	Male	60	2801	0.207803635714286
552	Baseline age: [50,60)	poor	Male	60	2835	0.205368758333333
553	Baseline age: [50,60)	poor	Male	60	2837	0.188729847619048
554	Baseline age: [50,60)	poor	Male	60	2859	0.195604095238095
555	Baseline age: [50,60)	poor	Male	60	2895	0.208856266666667
556	Baseline age: [50,60)	poor	Male	60	3004	0.210635913095238
557	Baseline age: [50,60)	poor	Male	60	3011	0.206845994047619
558	Baseline age: [50,60)	poor	Male	60	3128	0.212556366666667
559	Baseline age: [50,60)	poor	Male	60	3206	0.205529188095238
560	Baseline age: [50,60)	poor	Male	60	3226	0.200610846428571
561	Baseline age: [50,60)	poor	Male	60	3232	0.194279983333333
562	Baseline age: [50,60)	poor	Male	60	3238	0.203333830952381
563	Baseline age: [50,60)	poor	Male	60	3265	0.202868346428571
564	Baseline age: [50,60)	poor	Male	60	3412	0.203282539285714
565	Baseline age: [50,60)	poor	Male	60	3523	0.207047422619048
566	Baseline age: [50,60)	poor	Male	60	3637	0.20229463452381
567	Baseline age: [50,60)	poor	Male	60	3639	0.20801175
568	Baseline age: [50,60)	poor	Male	60	3651	0.210792395238095
569	Baseline age: [50,60)	poor	Male	60	3717	0.216181323809524
570	Baseline age: [50,60)	poor	Male	60	3726	0.210544396428571
571	Baseline age: [50,60)	poor	Male	60	3733	0.197668145238095
572	Baseline age: [50,60)	poor	Male	60	3770	0.205313285714286
573	Baseline age: [50,60)	poor	Male	60	3796	0.213370096428571
574	Baseline age: [50,60)	poor	Male	60	3891	0.19267890952381
575	Baseline age: [50,60)	poor	Male	60	3997	0.20953094047619
576	Baseline age: [50,60)	poor	Male	60	4039	0.21948088452381
577	Baseline age: [50,60)	poor	Male	60	4125	0.20145009047619
578	Baseline age: [50,60)	poor	Male	60	4370	0.197472130952381
579	Baseline age: [50,60)	poor	Male	60	4524	0.201302755952381
580	Baseline age: [50,60)	poor	Male	60	4605	0.212547747619048
581	Baseline age: [50,60)	poor	Male	60	4641	0.203501551190476
582	Baseline age: [50,60)	poor	Male	60	4650	0.194282929761905
583	Baseline age: [50,60)	poor	Male	60	4701	0.181454104761905
584	Baseline age: [50,60)	poor	Male	60	4749	0.202391844047619
585	Baseline age: [50,60)	poor	Male	60	4849	0.198635413095238
586	Baseline age: [50,60)	poor	Male	60	4929	0.210656778571429
587	Baseline age: [50,60)	poor	Male	60	4942	0.20217231547619
588	Baseline age: [50,60)	poor	Male	60	5062	0.207233752380952
589	Baseline age: [50,60)	poor	Male	60	5087	0.193265364285714
590	Baseline age: [50,60)	poor	Male	60	5127	0.199883380952381
591	Baseline age: [50,60)	poor	Male	60	5169	0.212734835714286
592	Baseline age: [50,60)	poor	Male	60	5181	0.218388578571429
593	Baseline age: [50,60)	poor	Male	60	5335	0.196361326190476
594	Baseline age: [50,60)	poor	Male	60	5625	0.207951221428571
595	Baseline age: [50,60)	poor	Male	60	5673	0.212406835714286
596	Baseline age: [50,60)	poor	Male	60	5838	0.219306052380952
597	Baseline age: [50,60)	poor	Male	60	5909	0.188802366666667
598	Baseline age: [50,60)	poor	Male	60	5948	0.223997801190476
599	Baseline age: [50,60)	poor	Male	60	5958	0.200402227380952
600	Baseline age: [50,60)	poor	Male	60	5980	0.202064247619048
601	Baseline age: [50,60)	poor	Male	62	84	0.214765820779221
602	Baseline age: [50,60)	poor	Male	62	91	0.199272954545455
603	Baseline age: [50,60)	poor	Male	62	174	0.204172887012987
604	Baseline age: [50,60)	poor	Male	62	179	0.201911009090909
605	Baseline age: [50,60)	poor	Male	62	182	0.201468994805195
606	Baseline age: [50,60)	poor	Male	62	231	0.206482575324675
607	Baseline age: [50,60)	poor	Male	62	259	0.190002218181818
608	Baseline age: [50,60)	poor	Male	62	284	0.199622418181818
609	Baseline age: [50,60)	poor	Male	62	340	0.205231537662338
610	Baseline age: [50,60)	poor	Male	62	363	0.191448922077922
611	Baseline age: [50,60)	poor	Male	62	411	0.194161442857143
612	Baseline age: [50,60)	poor	Male	62	425	0.197255550649351
613	Baseline age: [50,60)	poor	Male	62	441	0.222120428571429
614	Baseline age: [50,60)	poor	Male	62	511	0.201376646753247
615	Baseline age: [50,60)	poor	Male	62	544	0.209991284415584
616	Baseline age: [50,60)	poor	Male	62	552	0.195158787012987
617	Baseline age: [50,60)	poor	Male	62	562	0.213846732467532
618	Baseline age: [50,60)	poor	Male	62	577	0.217984254545455
619	Baseline age: [50,60)	poor	Male	62	746	0.207991879220779
620	Baseline age: [50,60)	poor	Male	62	789	0.216579897402597
621	Baseline age: [50,60)	poor	Male	62	846	0.207630772727273
622	Baseline age: [50,60)	poor	Male	62	892	0.203984011688312
623	Baseline age: [50,60)	poor	Male	62	996	0.203976580519481
624	Baseline age: [50,60)	poor	Male	62	1155	0.217124190909091
625	Baseline age: [50,60)	poor	Male	62	1171	0.189419806493506
626	Baseline age: [50,60)	poor	Male	62	1368	0.198417231168831
627	Baseline age: [50,60)	poor	Male	62	1414	0.213226379220779
628	Baseline age: [50,60)	poor	Male	62	1474	0.198829657142857
629	Baseline age: [50,60)	poor	Male	62	1518	0.201112025974026
630	Baseline age: [50,60)	poor	Male	62	1571	0.206072863636364
631	Baseline age: [50,60)	poor	Male	62	1582	0.204034453246753
632	Baseline age: [50,60)	poor	Male	62	1753	0.198606038961039
633	Baseline age: [50,60)	poor	Male	62	1760	0.189748858441558
634	Baseline age: [50,60)	poor	Male	62	1913	0.193386468831169
635	Baseline age: [50,60)	poor	Male	62	1920	0.209823263636364
636	Baseline age: [50,60)	poor	Male	62	2048	0.196744520779221
637	Baseline age: [50,60)	poor	Male	62	2140	0.182622609090909
638	Baseline age: [50,60)	poor	Male	62	2256	0.223024393506494
639	Baseline age: [50,60)	poor	Male	62	2265	0.190723315584416
640	Baseline age: [50,60)	poor	Male	62	2303	0.207901548051948
641	Baseline age: [50,60)	poor	Male	62	2316	0.205118797402597
642	Baseline age: [50,60)	poor	Male	62	2349	0.200588106493507
643	Baseline age: [50,60)	poor	Male	62	2356	0.205260075324675
644	Baseline age: [50,60)	poor	Male	62	2401	0.214262211688312
645	Baseline age: [50,60)	poor	Male	62	2488	0.195742711688312
646	Baseline age: [50,60)	poor	Male	62	2541	0.200153227272727
647	Baseline age: [50,60)	poor	Male	62	2592	0.196777361038961
648	Baseline age: [50,60)	poor	Male	62	2630	0.20431714025974
649	Baseline age: [50,60)	poor	Male	62	2721	0.185197784415584
650	Baseline age: [50,60)	poor	Male	62	2736	0.210130993506494
651	Baseline age: [50,60)	poor	Male	62	2801	0.208802784415584
652	Baseline age: [50,60)	poor	Male	62	2835	0.194164757142857
653	Baseline age: [50,60)	poor	Male	62	2837	0.18650767012987
654	Baseline age: [50,60)	poor	Male	62	2859	0.208405763636364
655	Baseline age: [50,60)	poor	Male	62	2895	0.196379306493506
656	Baseline age: [50,60)	poor	Male	62	3004	0.213205072727273
657	Baseline age: [50,60)	poor	Male	62	3011	0.200224461038961
658	Baseline age: [50,60)	poor	Male	62	3128	0.210931
659	Baseline age: [50,60)	poor	Male	62	3206	0.211295885714286
660	Baseline age: [50,60)	poor	Male	62	3226	0.195594550649351
661	Baseline age: [50,60)	poor	Male	62	3232	0.188868533766234
662	Baseline age: [50,60)	poor	Male	62	3238	0.196402801298701
663	Baseline age: [50,60)	poor	Male	62	3265	0.198190497402597
664	Baseline age: [50,60)	poor	Male	62	3412	0.201292907792208
665	Baseline age: [50,60)	poor	Male	62	3523	0.204751863636364
666	Baseline age: [50,60)	poor	Male	62	3637	0.198137276623377
667	Baseline age: [50,60)	poor	Male	62	3639	0.205674758441558
668	Baseline age: [50,60)	poor	Male	62	3651	0.209928276623377
669	Baseline age: [50,60)	poor	Male	62	3717	0.209287249350649
670	Baseline age: [50,60)	poor	Male	62	3726	0.20037847012987
671	Baseline age: [50,60)	poor	Male	62	3733	0.201628714285714
672	Baseline age: [50,60)	poor	Male	62	3770	0.197691446753247
673	Baseline age: [50,60)	poor	Male	62	3796	0.207753311688312
674	Baseline age: [50,60)	poor	Male	62	3891	0.193331751948052
675	Baseline age: [50,60)	poor	Male	62	3997	0.194017581818182
676	Baseline age: [50,60)	poor	Male	62	4039	0.205959484415584
677	Baseline age: [50,60)	poor	Male	62	4125	0.209170694805195
678	Baseline age: [50,60)	poor	Male	62	4370	0.194054802597403
679	Baseline age: [50,60)	poor	Male	62	4524	0.196169316883117
680	Baseline age: [50,60)	poor	Male	62	4605	0.210028923376623
681	Baseline age: [50,60)	poor	Male	62	4641	0.203291285714286
682	Baseline age: [50,60)	poor	Male	62	4650	0.184486164935065
683	Baseline age: [50,60)	poor	Male	62	4701	0.185780025974026
684	Baseline age: [50,60)	poor	Male	62	4749	0.196086722077922
685	Baseline age: [50,60)	poor	Male	62	4849	0.19847671038961
686	Baseline age: [50,60)	poor	Male	62	4929	0.205497538961039
687	Baseline age: [50,60)	poor	Male	62	4942	0.200432790909091
688	Baseline age: [50,60)	poor	Male	62	5062	0.204524185714286
689	Baseline age: [50,60)	poor	Male	62	5087	0.191065972727273
690	Baseline age: [50,60)	poor	Male	62	5127	0.192731845454545
691	Baseline age: [50,60)	poor	Male	62	5169	0.212817475324675
692	Baseline age: [50,60)	poor	Male	62	5181	0.203074414285714
693	Baseline age: [50,60)	poor	Male	62	5335	0.197830515584416
694	Baseline age: [50,60)	poor	Male	62	5625	0.222417206493506
695	Baseline age: [50,60)	poor	Male	62	5673	0.204694106493507
696	Baseline age: [50,60)	poor	Male	62	5838	0.219275725974026
697	Baseline age: [50,60)	poor	Male	62	5909	0.196665692207792
698	Baseline age: [50,60)	poor	Male	62	5948	0.217413802597403
699	Baseline age: [50,60)	poor	Male	62	5958	0.202421731168831
700	Baseline age: [50,60)	poor	Male	62	5980	0.198035514285714
701	Baseline age: [50,60)	poor	Male	64	84	0.211291402857143
702	Baseline age: [50,60)	poor	Male	64	91	0.209806964285714
703	Baseline age: [50,60)	poor	Male	64	174	0.211608827142857
704	Baseline age: [50,60)	poor	Male	64	179	0.19823973
705	Baseline age: [50,60)	poor	Male	64	182	0.218395705714286
706	Baseline age: [50,60)	poor	Male	64	231	0.211139784285714
707	Baseline age: [50,60)	poor	Male	64	259	0.193388625714286
708	Baseline age: [50,60)	poor	Male	64	284	0.21154461
709	Baseline age: [50,60)	poor	Male	64	340	0.205241687142857
710	Baseline age: [50,60)	poor	Male	64	363	0.194229012857143
711	Baseline age: [50,60)	poor	Male	64	411	0.20041665
712	Baseline age: [50,60)	poor	Male	64	425	0.208461338571429
713	Baseline age: [50,60)	poor	Male	64	441	0.210279397142857
714	Baseline age: [50,60)	poor	Male	64	511	0.205452014285714
715	Baseline age: [50,60)	poor	Male	64	544	0.205952601428571
716	Baseline age: [50,60)	poor	Male	64	552	0.199380557142857
717	Baseline age: [50,60)	poor	Male	64	562	0.19184189
718	Baseline age: [50,60)	poor	Male	64	577	0.220507762857143
719	Baseline age: [50,60)	poor	Male	64	746	0.215560034285714
720	Baseline age: [50,60)	poor	Male	64	789	0.217505518571429
721	Baseline age: [50,60)	poor	Male	64	846	0.208895335714286
722	Baseline age: [50,60)	poor	Male	64	892	0.200807515714286
723	Baseline age: [50,60)	poor	Male	64	996	0.202679992857143
724	Baseline age: [50,60)	poor	Male	64	1155	0.218575287142857
725	Baseline age: [50,60)	poor	Male	64	1171	0.193279562857143
726	Baseline age: [50,60)	poor	Male	64	1368	0.206648867142857
727	Baseline age: [50,60)	poor	Male	64	1414	0.200144585714286
728	Baseline age: [50,60)	poor	Male	64	1474	0.205711664285714
729	Baseline age: [50,60)	poor	Male	64	1518	0.186622237142857
730	Baseline age: [50,60)	poor	Male	64	1571	0.206586751428571
731	Baseline age: [50,60)	poor	Male	64	1582	0.199328761428571
732	Baseline age: [50,60)	poor	Male	64	1753	0.186754222857143
733	Baseline age: [50,60)	poor	Male	64	1760	0.195774322857143
734	Baseline age: [50,60)	poor	Male	64	1913	0.195579138571429
735	Baseline age: [50,60)	poor	Male	64	1920	0.207406495714286
736	Baseline age: [50,60)	poor	Male	64	2048	0.195965671428571
737	Baseline age: [50,60)	poor	Male	64	2140	0.18871467
738	Baseline age: [50,60)	poor	Male	64	2256	0.210422994285714
739	Baseline age: [50,60)	poor	Male	64	2265	0.189873107142857
740	Baseline age: [50,60)	poor	Male	64	2303	0.206790557142857
741	Baseline age: [50,60)	poor	Male	64	2316	0.200710625714286
742	Baseline age: [50,60)	poor	Male	64	2349	0.196517862857143
743	Baseline age: [50,60)	poor	Male	64	2356	0.192772245714286
744	Baseline age: [50,60)	poor	Male	64	2401	0.215213632857143
745	Baseline age: [50,60)	poor	Male	64	2488	0.195204085714286
746	Baseline age: [50,60)	poor	Male	64	2541	0.210713461428571
747	Baseline age: [50,60)	poor	Male	64	2592	0.185577558571429
748	Baseline age: [50,60)	poor	Male	64	2630	0.197939361428571
749	Baseline age: [50,60)	poor	Male	64	2721	0.190360174285714
750	Baseline age: [50,60)	poor	Male	64	2736	0.213077897142857
751	Baseline age: [50,60)	poor	Male	64	2801	0.213968057142857
752	Baseline age: [50,60)	poor	Male	64	2835	0.193156377142857
753	Baseline age: [50,60)	poor	Male	64	2837	0.193540108571429
754	Baseline age: [50,60)	poor	Male	64	2859	0.197044385714286
755	Baseline age: [50,60)	poor	Male	64	2895	0.200567792857143
756	Baseline age: [50,60)	poor	Male	64	3004	0.207520291428571
757	Baseline age: [50,60)	poor	Male	64	3011	0.222139128571429
758	Baseline age: [50,60)	poor	Male	64	3128	0.2233759
759	Baseline age: [50,60)	poor	Male	64	3206	0.20088842
760	Baseline age: [50,60)	poor	Male	64	3226	0.212050078571429
761	Baseline age: [50,60)	poor	Male	64	3232	0.197206132857143
762	Baseline age: [50,60)	poor	Male	64	3238	0.213302344285714
763	Baseline age: [50,60)	poor	Male	64	3265	0.200141235714286
764	Baseline age: [50,60)	poor	Male	64	3412	0.212320765714286
765	Baseline age: [50,60)	poor	Male	64	3523	0.209658977142857
766	Baseline age: [50,60)	poor	Male	64	3637	0.19530729
767	Baseline age: [50,60)	poor	Male	64	3639	0.196083048571429
768	Baseline age: [50,60)	poor	Male	64	3651	0.221734085714286
769	Baseline age: [50,60)	poor	Male	64	3717	0.221127751428571
770	Baseline age: [50,60)	poor	Male	64	3726	0.213512654285714
771	Baseline age: [50,60)	poor	Male	64	3733	0.187726968571429
772	Baseline age: [50,60)	poor	Male	64	3770	0.209810644285714
773	Baseline age: [50,60)	poor	Male	64	3796	0.206793307142857
774	Baseline age: [50,60)	poor	Male	64	3891	0.194713088571429
775	Baseline age: [50,60)	poor	Male	64	3997	0.18857331
776	Baseline age: [50,60)	poor	Male	64	4039	0.206038914285714
777	Baseline age: [50,60)	poor	Male	64	4125	0.198683471428571
778	Baseline age: [50,60)	poor	Male	64	4370	0.200583721428571
779	Baseline age: [50,60)	poor	Male	64	4524	0.201907212857143
780	Baseline age: [50,60)	poor	Male	64	4605	0.199899225714286
781	Baseline age: [50,60)	poor	Male	64	4641	0.200583904285714
782	Baseline age: [50,60)	poor	Male	64	4650	0.190744987142857
783	Baseline age: [50,60)	poor	Male	64	4701	0.19139469
784	Baseline age: [50,60)	poor	Male	64	4749	0.2052529
785	Baseline age: [50,60)	poor	Male	64	4849	0.199732747142857
786	Baseline age: [50,60)	poor	Male	64	4929	0.209226895714286
787	Baseline age: [50,60)	poor	Male	64	4942	0.203917678571429
788	Baseline age: [50,60)	poor	Male	64	5062	0.206043767142857
789	Baseline age: [50,60)	poor	Male	64	5087	0.200785478571429
790	Baseline age: [50,60)	poor	Male	64	5127	0.206923267142857
791	Baseline age: [50,60)	poor	Male	64	5169	0.205568268571429
792	Baseline age: [50,60)	poor	Male	64	5181	0.204600835714286
793	Baseline age: [50,60)	poor	Male	64	5335	0.225600442857143
794	Baseline age: [50,60)	poor	Male	64	5625	0.208022622857143
795	Baseline age: [50,60)	poor	Male	64	5673	0.219473071428571
796	Baseline age: [50,60)	poor	Male	64	5838	0.227717074285714
797	Baseline age: [50,60)	poor	Male	64	5909	0.205191375714286
798	Baseline age: [50,60)	poor	Male	64	5948	0.22848428
799	Baseline age: [50,60)	poor	Male	64	5958	0.20487251
800	Baseline age: [50,60)	poor	Male	64	5980	0.22590536
801	Baseline age: [50,60)	poor	Male	66	84	0.213847683783784
802	Baseline age: [50,60)	poor	Male	66	91	0.216295113513514
803	Baseline age: [50,60)	poor	Male	66	174	0.211415959459459
804	Baseline age: [50,60)	poor	Male	66	179	0.194842801351351
805	Baseline age: [50,60)	poor	Male	66	182	0.211746444594595
806	Baseline age: [50,60)	poor	Male	66	231	0.207148113513514
807	Baseline age: [50,60)	poor	Male	66	259	0.213870112162162
808	Baseline age: [50,60)	poor	Male	66	284	0.209608716216216
809	Baseline age: [50,60)	poor	Male	66	340	0.200225648648649
810	Baseline age: [50,60)	poor	Male	66	363	0.197854348648649
811	Baseline age: [50,60)	poor	Male	66	411	0.197252841891892
812	Baseline age: [50,60)	poor	Male	66	425	0.20480582027027
813	Baseline age: [50,60)	poor	Male	66	441	0.207136321621622
814	Baseline age: [50,60)	poor	Male	66	511	0.201501391891892
815	Baseline age: [50,60)	poor	Male	66	544	0.213560039189189
816	Baseline age: [50,60)	poor	Male	66	552	0.195609391891892
817	Baseline age: [50,60)	poor	Male	66	562	0.195045808108108
818	Baseline age: [50,60)	poor	Male	66	577	0.219787474324324
819	Baseline age: [50,60)	poor	Male	66	746	0.220961932432432
820	Baseline age: [50,60)	poor	Male	66	789	0.229239452702703
821	Baseline age: [50,60)	poor	Male	66	846	0.228087345945946
822	Baseline age: [50,60)	poor	Male	66	892	0.208123121621622
823	Baseline age: [50,60)	poor	Male	66	996	0.204987016216216
824	Baseline age: [50,60)	poor	Male	66	1155	0.20643687027027
825	Baseline age: [50,60)	poor	Male	66	1171	0.189117532432432
826	Baseline age: [50,60)	poor	Male	66	1368	0.214331054054054
827	Baseline age: [50,60)	poor	Male	66	1414	0.212208318918919
828	Baseline age: [50,60)	poor	Male	66	1474	0.215449363513514
829	Baseline age: [50,60)	poor	Male	66	1518	0.199111821621622
830	Baseline age: [50,60)	poor	Male	66	1571	0.207471874324324
831	Baseline age: [50,60)	poor	Male	66	1582	0.203886663513514
832	Baseline age: [50,60)	poor	Male	66	1753	0.186318387837838
833	Baseline age: [50,60)	poor	Male	66	1760	0.204242835135135
834	Baseline age: [50,60)	poor	Male	66	1913	0.191966378378378
835	Baseline age: [50,60)	poor	Male	66	1920	0.221019283783784
836	Baseline age: [50,60)	poor	Male	66	2048	0.194757444594595
837	Baseline age: [50,60)	poor	Male	66	2140	0.194237898648649
838	Baseline age: [50,60)	poor	Male	66	2256	0.215198712162162
839	Baseline age: [50,60)	poor	Male	66	2265	0.201847283783784
840	Baseline age: [50,60)	poor	Male	66	2303	0.206085704054054
841	Baseline age: [50,60)	poor	Male	66	2316	0.218796212162162
842	Baseline age: [50,60)	poor	Male	66	2349	0.204191643243243
843	Baseline age: [50,60)	poor	Male	66	2356	0.20338602972973
844	Baseline age: [50,60)	poor	Male	66	2401	0.198844495945946
845	Baseline age: [50,60)	poor	Male	66	2488	0.207017655405405
846	Baseline age: [50,60)	poor	Male	66	2541	0.220115372972973
847	Baseline age: [50,60)	poor	Male	66	2592	0.185683062162162
848	Baseline age: [50,60)	poor	Male	66	2630	0.193704009459459
849	Baseline age: [50,60)	poor	Male	66	2721	0.189901201351351
850	Baseline age: [50,60)	poor	Male	66	2736	0.210215544594595
851	Baseline age: [50,60)	poor	Male	66	2801	0.219430363513514
852	Baseline age: [50,60)	poor	Male	66	2835	0.207499887837838
853	Baseline age: [50,60)	poor	Male	66	2837	0.184956309459459
854	Baseline age: [50,60)	poor	Male	66	2859	0.21439187972973
855	Baseline age: [50,60)	poor	Male	66	2895	0.189016925675676
856	Baseline age: [50,60)	poor	Male	66	3004	0.212358131081081
857	Baseline age: [50,60)	poor	Male	66	3011	0.201936602702703
858	Baseline age: [50,60)	poor	Male	66	3128	0.212767285135135
859	Baseline age: [50,60)	poor	Male	66	3206	0.201076051351351
860	Baseline age: [50,60)	poor	Male	66	3226	0.209753991891892
861	Baseline age: [50,60)	poor	Male	66	3232	0.201416708108108
862	Baseline age: [50,60)	poor	Male	66	3238	0.234536498648649
863	Baseline age: [50,60)	poor	Male	66	3265	0.20366935
864	Baseline age: [50,60)	poor	Male	66	3412	0.217171736486486
865	Baseline age: [50,60)	poor	Male	66	3523	0.216559166216216
866	Baseline age: [50,60)	poor	Male	66	3637	0.206352095945946
867	Baseline age: [50,60)	poor	Male	66	3639	0.211291272972973
868	Baseline age: [50,60)	poor	Male	66	3651	0.211524989189189
869	Baseline age: [50,60)	poor	Male	66	3717	0.225153136486486
870	Baseline age: [50,60)	poor	Male	66	3726	0.2050544
871	Baseline age: [50,60)	poor	Male	66	3733	0.194744589189189
872	Baseline age: [50,60)	poor	Male	66	3770	0.217283183783784
873	Baseline age: [50,60)	poor	Male	66	3796	0.217594443243243
874	Baseline age: [50,60)	poor	Male	66	3891	0.194240162162162
875	Baseline age: [50,60)	poor	Male	66	3997	0.194859347297297
876	Baseline age: [50,60)	poor	Male	66	4039	0.203235905405405
877	Baseline age: [50,60)	poor	Male	66	4125	0.195699827027027
878	Baseline age: [50,60)	poor	Male	66	4370	0.196550147297297
879	Baseline age: [50,60)	poor	Male	66	4524	0.20317292972973
880	Baseline age: [50,60)	poor	Male	66	4605	0.195529586486486
881	Baseline age: [50,60)	poor	Male	66	4641	0.200384493243243
882	Baseline age: [50,60)	poor	Male	66	4650	0.200981671621622
883	Baseline age: [50,60)	poor	Male	66	4701	0.183534940540541
884	Baseline age: [50,60)	poor	Male	66	4749	0.20714782972973
885	Baseline age: [50,60)	poor	Male	66	4849	0.211681972972973
886	Baseline age: [50,60)	poor	Male	66	4929	0.209315224324324
887	Baseline age: [50,60)	poor	Male	66	4942	0.202705717567568
888	Baseline age: [50,60)	poor	Male	66	5062	0.216947928378378
889	Baseline age: [50,60)	poor	Male	66	5087	0.196584498648649
890	Baseline age: [50,60)	poor	Male	66	5127	0.203481074324324
891	Baseline age: [50,60)	poor	Male	66	5169	0.196493504054054
892	Baseline age: [50,60)	poor	Male	66	5181	0.203017210810811
893	Baseline age: [50,60)	poor	Male	66	5335	0.210422348648649
894	Baseline age: [50,60)	poor	Male	66	5625	0.218691222972973
895	Baseline age: [50,60)	poor	Male	66	5673	0.216095562162162
896	Baseline age: [50,60)	poor	Male	66	5838	0.222195075675676
897	Baseline age: [50,60)	poor	Male	66	5909	0.201959322972973
898	Baseline age: [50,60)	poor	Male	66	5948	0.213981325675676
899	Baseline age: [50,60)	poor	Male	66	5958	0.201881740540541
900	Baseline age: [50,60)	poor	Male	66	5980	0.213778986486486
901	Baseline age: [50,60)	poor	Male	68	84	0.2186253625
902	Baseline age: [50,60)	poor	Male	68	91	0.2122486734375
903	Baseline age: [50,60)	poor	Male	68	174	0.216389215625
904	Baseline age: [50,60)	poor	Male	68	179	0.2153861625
905	Baseline age: [50,60)	poor	Male	68	182	0.2100974203125
906	Baseline age: [50,60)	poor	Male	68	231	0.2153072578125
907	Baseline age: [50,60)	poor	Male	68	259	0.21698264375
908	Baseline age: [50,60)	poor	Male	68	284	0.2190809921875
909	Baseline age: [50,60)	poor	Male	68	340	0.203362053125
910	Baseline age: [50,60)	poor	Male	68	363	0.1972599671875
911	Baseline age: [50,60)	poor	Male	68	411	0.212004371875
912	Baseline age: [50,60)	poor	Male	68	425	0.2062519546875
913	Baseline age: [50,60)	poor	Male	68	441	0.2123390640625
914	Baseline age: [50,60)	poor	Male	68	511	0.2053275640625
915	Baseline age: [50,60)	poor	Male	68	544	0.235328984375
916	Baseline age: [50,60)	poor	Male	68	552	0.186445940625
917	Baseline age: [50,60)	poor	Male	68	562	0.2068868015625
918	Baseline age: [50,60)	poor	Male	68	577	0.2119728984375
919	Baseline age: [50,60)	poor	Male	68	746	0.223821059375
920	Baseline age: [50,60)	poor	Male	68	789	0.225496128125
921	Baseline age: [50,60)	poor	Male	68	846	0.2454786234375
922	Baseline age: [50,60)	poor	Male	68	892	0.2019346453125
923	Baseline age: [50,60)	poor	Male	68	996	0.2062218421875
924	Baseline age: [50,60)	poor	Male	68	1155	0.2106309171875
925	Baseline age: [50,60)	poor	Male	68	1171	0.1859206359375
926	Baseline age: [50,60)	poor	Male	68	1368	0.2221018484375
927	Baseline age: [50,60)	poor	Male	68	1414	0.2118930640625
928	Baseline age: [50,60)	poor	Male	68	1474	0.2101040671875
929	Baseline age: [50,60)	poor	Male	68	1518	0.2050735203125
930	Baseline age: [50,60)	poor	Male	68	1571	0.208531096875
931	Baseline age: [50,60)	poor	Male	68	1582	0.204911975
932	Baseline age: [50,60)	poor	Male	68	1753	0.190667646875
933	Baseline age: [50,60)	poor	Male	68	1760	0.1893625
934	Baseline age: [50,60)	poor	Male	68	1913	0.2042217734375
935	Baseline age: [50,60)	poor	Male	68	1920	0.2196537234375
936	Baseline age: [50,60)	poor	Male	68	2048	0.19975484375
937	Baseline age: [50,60)	poor	Male	68	2140	0.2007111078125
938	Baseline age: [50,60)	poor	Male	68	2256	0.2275887046875
939	Baseline age: [50,60)	poor	Male	68	2265	0.20174655625
940	Baseline age: [50,60)	poor	Male	68	2303	0.209398959375
941	Baseline age: [50,60)	poor	Male	68	2316	0.2174464265625
942	Baseline age: [50,60)	poor	Male	68	2349	0.205303765625
943	Baseline age: [50,60)	poor	Male	68	2356	0.2101739484375
944	Baseline age: [50,60)	poor	Male	68	2401	0.212420384375
945	Baseline age: [50,60)	poor	Male	68	2488	0.199310709375
946	Baseline age: [50,60)	poor	Male	68	2541	0.226108315625
947	Baseline age: [50,60)	poor	Male	68	2592	0.1855096859375
948	Baseline age: [50,60)	poor	Male	68	2630	0.2081057546875
949	Baseline age: [50,60)	poor	Male	68	2721	0.2065089203125
950	Baseline age: [50,60)	poor	Male	68	2736	0.2277379203125
951	Baseline age: [50,60)	poor	Male	68	2801	0.2085631765625
952	Baseline age: [50,60)	poor	Male	68	2835	0.2057271203125
953	Baseline age: [50,60)	poor	Male	68	2837	0.20957120625
954	Baseline age: [50,60)	poor	Male	68	2859	0.213044265625
955	Baseline age: [50,60)	poor	Male	68	2895	0.2090499953125
956	Baseline age: [50,60)	poor	Male	68	3004	0.2190049890625
957	Baseline age: [50,60)	poor	Male	68	3011	0.20580003125
958	Baseline age: [50,60)	poor	Male	68	3128	0.222605553125
959	Baseline age: [50,60)	poor	Male	68	3206	0.2022452203125
960	Baseline age: [50,60)	poor	Male	68	3226	0.20213795
961	Baseline age: [50,60)	poor	Male	68	3232	0.19742284375
962	Baseline age: [50,60)	poor	Male	68	3238	0.2341182703125
963	Baseline age: [50,60)	poor	Male	68	3265	0.217806375
964	Baseline age: [50,60)	poor	Male	68	3412	0.22470575625
965	Baseline age: [50,60)	poor	Male	68	3523	0.218306096875
966	Baseline age: [50,60)	poor	Male	68	3637	0.2076879328125
967	Baseline age: [50,60)	poor	Male	68	3639	0.211677415625
968	Baseline age: [50,60)	poor	Male	68	3651	0.2114954296875
969	Baseline age: [50,60)	poor	Male	68	3717	0.2136029
970	Baseline age: [50,60)	poor	Male	68	3726	0.196646665625
971	Baseline age: [50,60)	poor	Male	68	3733	0.1946436703125
972	Baseline age: [50,60)	poor	Male	68	3770	0.2188959515625
973	Baseline age: [50,60)	poor	Male	68	3796	0.2139823390625
974	Baseline age: [50,60)	poor	Male	68	3891	0.19417420625
975	Baseline age: [50,60)	poor	Male	68	3997	0.19113224375
976	Baseline age: [50,60)	poor	Male	68	4039	0.2042013703125
977	Baseline age: [50,60)	poor	Male	68	4125	0.2057067296875
978	Baseline age: [50,60)	poor	Male	68	4370	0.192541484375
979	Baseline age: [50,60)	poor	Male	68	4524	0.2002419421875
980	Baseline age: [50,60)	poor	Male	68	4605	0.2005079515625
981	Baseline age: [50,60)	poor	Male	68	4641	0.1986426453125
982	Baseline age: [50,60)	poor	Male	68	4650	0.210659165625
983	Baseline age: [50,60)	poor	Male	68	4701	0.18940713125
984	Baseline age: [50,60)	poor	Male	68	4749	0.21435825625
985	Baseline age: [50,60)	poor	Male	68	4849	0.2080792203125
986	Baseline age: [50,60)	poor	Male	68	4929	0.2124746875
987	Baseline age: [50,60)	poor	Male	68	4942	0.2166597609375
988	Baseline age: [50,60)	poor	Male	68	5062	0.2038996234375
989	Baseline age: [50,60)	poor	Male	68	5087	0.1969552734375
990	Baseline age: [50,60)	poor	Male	68	5127	0.2031619671875
991	Baseline age: [50,60)	poor	Male	68	5169	0.2064722125
992	Baseline age: [50,60)	poor	Male	68	5181	0.20322295
993	Baseline age: [50,60)	poor	Male	68	5335	0.21686845625
994	Baseline age: [50,60)	poor	Male	68	5625	0.222925365625
995	Baseline age: [50,60)	poor	Male	68	5673	0.21401218125
996	Baseline age: [50,60)	poor	Male	68	5838	0.224299375
997	Baseline age: [50,60)	poor	Male	68	5909	0.198643715625
998	Baseline age: [50,60)	poor	Male	68	5948	0.22821835
999	Baseline age: [50,60)	poor	Male	68	5958	0.2026709484375
1000	Baseline age: [50,60)	poor	Male	68	5980	0.220749884375
1001	Baseline age: [50,60)	poor	Male	70	84	0.232168694444444
1002	Baseline age: [50,60)	poor	Male	70	91	0.221722318518519
1003	Baseline age: [50,60)	poor	Male	70	174	0.221241094444444
1004	Baseline age: [50,60)	poor	Male	70	179	0.226715040740741
1005	Baseline age: [50,60)	poor	Male	70	182	0.228398805555556
1006	Baseline age: [50,60)	poor	Male	70	231	0.220094062962963
1007	Baseline age: [50,60)	poor	Male	70	259	0.215536375925926
1008	Baseline age: [50,60)	poor	Male	70	284	0.22189137962963
1009	Baseline age: [50,60)	poor	Male	70	340	0.22960437037037
1010	Baseline age: [50,60)	poor	Male	70	363	0.205638533333333
1011	Baseline age: [50,60)	poor	Male	70	411	0.215476122222222
1012	Baseline age: [50,60)	poor	Male	70	425	0.1985868
1013	Baseline age: [50,60)	poor	Male	70	441	0.224899177777778
1014	Baseline age: [50,60)	poor	Male	70	511	0.219046292592593
1015	Baseline age: [50,60)	poor	Male	70	544	0.2343143
1016	Baseline age: [50,60)	poor	Male	70	552	0.197761209259259
1017	Baseline age: [50,60)	poor	Male	70	562	0.225147081481481
1018	Baseline age: [50,60)	poor	Male	70	577	0.216819440740741
1019	Baseline age: [50,60)	poor	Male	70	746	0.212961103703704
1020	Baseline age: [50,60)	poor	Male	70	789	0.235253887037037
1021	Baseline age: [50,60)	poor	Male	70	846	0.23961
1022	Baseline age: [50,60)	poor	Male	70	892	0.213996642592593
1023	Baseline age: [50,60)	poor	Male	70	996	0.21723857962963
1024	Baseline age: [50,60)	poor	Male	70	1155	0.213957805555556
1025	Baseline age: [50,60)	poor	Male	70	1171	0.174991385185185
1026	Baseline age: [50,60)	poor	Male	70	1368	0.223126305555556
1027	Baseline age: [50,60)	poor	Male	70	1414	0.221029812962963
1028	Baseline age: [50,60)	poor	Male	70	1474	0.226598264814815
1029	Baseline age: [50,60)	poor	Male	70	1518	0.20997952962963
1030	Baseline age: [50,60)	poor	Male	70	1571	0.22330945
1031	Baseline age: [50,60)	poor	Male	70	1582	0.216767964814815
1032	Baseline age: [50,60)	poor	Male	70	1753	0.209071905555556
1033	Baseline age: [50,60)	poor	Male	70	1760	0.195689083333333
1034	Baseline age: [50,60)	poor	Male	70	1913	0.222756996296296
1035	Baseline age: [50,60)	poor	Male	70	1920	0.220200742592593
1036	Baseline age: [50,60)	poor	Male	70	2048	0.199560909259259
1037	Baseline age: [50,60)	poor	Male	70	2140	0.200376094444444
1038	Baseline age: [50,60)	poor	Male	70	2256	0.23816202962963
1039	Baseline age: [50,60)	poor	Male	70	2265	0.207000714814815
1040	Baseline age: [50,60)	poor	Male	70	2303	0.230078181481481
1041	Baseline age: [50,60)	poor	Male	70	2316	0.21396752962963
1042	Baseline age: [50,60)	poor	Male	70	2349	0.204879751851852
1043	Baseline age: [50,60)	poor	Male	70	2356	0.211692222222222
1044	Baseline age: [50,60)	poor	Male	70	2401	0.222793287037037
1045	Baseline age: [50,60)	poor	Male	70	2488	0.22124702962963
1046	Baseline age: [50,60)	poor	Male	70	2541	0.228834240740741
1047	Baseline age: [50,60)	poor	Male	70	2592	0.203976677777778
1048	Baseline age: [50,60)	poor	Male	70	2630	0.231349933333333
1049	Baseline age: [50,60)	poor	Male	70	2721	0.220391561111111
1050	Baseline age: [50,60)	poor	Male	70	2736	0.22357122962963
1051	Baseline age: [50,60)	poor	Male	70	2801	0.216752690740741
1052	Baseline age: [50,60)	poor	Male	70	2835	0.218739568518519
1053	Baseline age: [50,60)	poor	Male	70	2837	0.209554483333333
1054	Baseline age: [50,60)	poor	Male	70	2859	0.220272466666667
1055	Baseline age: [50,60)	poor	Male	70	2895	0.222181416666667
1056	Baseline age: [50,60)	poor	Male	70	3004	0.227607259259259
1057	Baseline age: [50,60)	poor	Male	70	3011	0.211581001851852
1058	Baseline age: [50,60)	poor	Male	70	3128	0.233072216666667
1059	Baseline age: [50,60)	poor	Male	70	3206	0.205789292592593
1060	Baseline age: [50,60)	poor	Male	70	3226	0.2088112
1061	Baseline age: [50,60)	poor	Male	70	3232	0.204544672222222
1062	Baseline age: [50,60)	poor	Male	70	3238	0.229115483333333
1063	Baseline age: [50,60)	poor	Male	70	3265	0.217225861111111
1064	Baseline age: [50,60)	poor	Male	70	3412	0.219245646296296
1065	Baseline age: [50,60)	poor	Male	70	3523	0.229581655555556
1066	Baseline age: [50,60)	poor	Male	70	3637	0.216037333333333
1067	Baseline age: [50,60)	poor	Male	70	3639	0.210078688888889
1068	Baseline age: [50,60)	poor	Male	70	3651	0.215364733333333
1069	Baseline age: [50,60)	poor	Male	70	3717	0.214416103703704
1070	Baseline age: [50,60)	poor	Male	70	3726	0.221293085185185
1071	Baseline age: [50,60)	poor	Male	70	3733	0.197701151851852
1072	Baseline age: [50,60)	poor	Male	70	3770	0.213860781481481
1073	Baseline age: [50,60)	poor	Male	70	3796	0.220150711111111
1074	Baseline age: [50,60)	poor	Male	70	3891	0.185948733333333
1075	Baseline age: [50,60)	poor	Male	70	3997	0.1950947
1076	Baseline age: [50,60)	poor	Male	70	4039	0.203999248148148
1077	Baseline age: [50,60)	poor	Male	70	4125	0.220500057407407
1078	Baseline age: [50,60)	poor	Male	70	4370	0.199791498148148
1079	Baseline age: [50,60)	poor	Male	70	4524	0.222706005555556
1080	Baseline age: [50,60)	poor	Male	70	4605	0.211234009259259
1081	Baseline age: [50,60)	poor	Male	70	4641	0.20961262037037
1082	Baseline age: [50,60)	poor	Male	70	4650	0.219098233333333
1083	Baseline age: [50,60)	poor	Male	70	4701	0.19629805
1084	Baseline age: [50,60)	poor	Male	70	4749	0.221405911111111
1085	Baseline age: [50,60)	poor	Male	70	4849	0.211949998148148
1086	Baseline age: [50,60)	poor	Male	70	4929	0.22612507037037
1087	Baseline age: [50,60)	poor	Male	70	4942	0.209436531481481
1088	Baseline age: [50,60)	poor	Male	70	5062	0.209530251851852
1089	Baseline age: [50,60)	poor	Male	70	5087	0.20824365
1090	Baseline age: [50,60)	poor	Male	70	5127	0.209259364814815
1091	Baseline age: [50,60)	poor	Male	70	5169	0.222156688888889
1092	Baseline age: [50,60)	poor	Male	70	5181	0.223210985185185
1093	Baseline age: [50,60)	poor	Male	70	5335	0.21014982962963
1094	Baseline age: [50,60)	poor	Male	70	5625	0.240556835185185
1095	Baseline age: [50,60)	poor	Male	70	5673	0.241088840740741
1096	Baseline age: [50,60)	poor	Male	70	5838	0.240424166666667
1097	Baseline age: [50,60)	poor	Male	70	5909	0.204029572222222
1098	Baseline age: [50,60)	poor	Male	70	5948	0.245815035185185
1099	Baseline age: [50,60)	poor	Male	70	5958	0.203608507407407
1100	Baseline age: [50,60)	poor	Male	70	5980	0.214842457407407
1101	Baseline age: [50,60)	poor	Male	72	84	0.204800854545455
1102	Baseline age: [50,60)	poor	Male	72	91	0.222058454545455
1103	Baseline age: [50,60)	poor	Male	72	174	0.190071863636364
1104	Baseline age: [50,60)	poor	Male	72	179	0.226673772727273
1105	Baseline age: [50,60)	poor	Male	72	182	0.230930204545455
1106	Baseline age: [50,60)	poor	Male	72	231	0.209440363636364
1107	Baseline age: [50,60)	poor	Male	72	259	0.191235931818182
1108	Baseline age: [50,60)	poor	Male	72	284	0.188280427272727
1109	Baseline age: [50,60)	poor	Male	72	340	0.234937909090909
1110	Baseline age: [50,60)	poor	Male	72	363	0.194842786363636
1111	Baseline age: [50,60)	poor	Male	72	411	0.210759827272727
1112	Baseline age: [50,60)	poor	Male	72	425	0.209143272727273
1113	Baseline age: [50,60)	poor	Male	72	441	0.210057036363636
1114	Baseline age: [50,60)	poor	Male	72	511	0.208916304545455
1115	Baseline age: [50,60)	poor	Male	72	544	0.211738877272727
1116	Baseline age: [50,60)	poor	Male	72	552	0.192268090909091
1117	Baseline age: [50,60)	poor	Male	72	562	0.195596895454545
1118	Baseline age: [50,60)	poor	Male	72	577	0.211212154545455
1119	Baseline age: [50,60)	poor	Male	72	746	0.192360668181818
1120	Baseline age: [50,60)	poor	Male	72	789	0.237157704545455
1121	Baseline age: [50,60)	poor	Male	72	846	0.229059818181818
1122	Baseline age: [50,60)	poor	Male	72	892	0.2017039
1123	Baseline age: [50,60)	poor	Male	72	996	0.210577145454545
1124	Baseline age: [50,60)	poor	Male	72	1155	0.204813263636364
1125	Baseline age: [50,60)	poor	Male	72	1171	0.180780145454545
1126	Baseline age: [50,60)	poor	Male	72	1368	0.229182
1127	Baseline age: [50,60)	poor	Male	72	1414	0.222846177272727
1128	Baseline age: [50,60)	poor	Male	72	1474	0.219197863636364
1129	Baseline age: [50,60)	poor	Male	72	1518	0.207092686363636
1130	Baseline age: [50,60)	poor	Male	72	1571	0.189902318181818
1131	Baseline age: [50,60)	poor	Male	72	1582	0.196544904545455
1132	Baseline age: [50,60)	poor	Male	72	1753	0.209592045454545
1133	Baseline age: [50,60)	poor	Male	72	1760	0.195100518181818
1134	Baseline age: [50,60)	poor	Male	72	1913	0.230491554545455
1135	Baseline age: [50,60)	poor	Male	72	1920	0.187589413636364
1136	Baseline age: [50,60)	poor	Male	72	2048	0.197729309090909
1137	Baseline age: [50,60)	poor	Male	72	2140	0.1833041
1138	Baseline age: [50,60)	poor	Male	72	2256	0.233162090909091
1139	Baseline age: [50,60)	poor	Male	72	2265	0.205745222727273
1140	Baseline age: [50,60)	poor	Male	72	2303	0.211847054545455
1141	Baseline age: [50,60)	poor	Male	72	2316	0.197156459090909
1142	Baseline age: [50,60)	poor	Male	72	2349	0.192033427272727
1143	Baseline age: [50,60)	poor	Male	72	2356	0.209164954545455
1144	Baseline age: [50,60)	poor	Male	72	2401	0.205260136363636
1145	Baseline age: [50,60)	poor	Male	72	2488	0.192375586363636
1146	Baseline age: [50,60)	poor	Male	72	2541	0.202617881818182
1147	Baseline age: [50,60)	poor	Male	72	2592	0.201504590909091
1148	Baseline age: [50,60)	poor	Male	72	2630	0.223003504545455
1149	Baseline age: [50,60)	poor	Male	72	2721	0.202103640909091
1150	Baseline age: [50,60)	poor	Male	72	2736	0.20843305
1151	Baseline age: [50,60)	poor	Male	72	2801	0.185993681818182
1152	Baseline age: [50,60)	poor	Male	72	2835	0.185605604545455
1153	Baseline age: [50,60)	poor	Male	72	2837	0.214677831818182
1154	Baseline age: [50,60)	poor	Male	72	2859	0.201327536363636
1155	Baseline age: [50,60)	poor	Male	72	2895	0.22351405
1156	Baseline age: [50,60)	poor	Male	72	3004	0.208547090909091
1157	Baseline age: [50,60)	poor	Male	72	3011	0.180151568181818
1158	Baseline age: [50,60)	poor	Male	72	3128	0.240890681818182
1159	Baseline age: [50,60)	poor	Male	72	3206	0.20364555
1160	Baseline age: [50,60)	poor	Male	72	3226	0.219650545454545
1161	Baseline age: [50,60)	poor	Male	72	3232	0.185806436363636
1162	Baseline age: [50,60)	poor	Male	72	3238	0.217605545454545
1163	Baseline age: [50,60)	poor	Male	72	3265	0.197206809090909
1164	Baseline age: [50,60)	poor	Male	72	3412	0.187269654545455
1165	Baseline age: [50,60)	poor	Male	72	3523	0.226983272727273
1166	Baseline age: [50,60)	poor	Male	72	3637	0.2102908
1167	Baseline age: [50,60)	poor	Male	72	3639	0.188657863636364
1168	Baseline age: [50,60)	poor	Male	72	3651	0.225052027272727
1169	Baseline age: [50,60)	poor	Male	72	3717	0.201946727272727
1170	Baseline age: [50,60)	poor	Male	72	3726	0.205007518181818
1171	Baseline age: [50,60)	poor	Male	72	3733	0.211241818181818
1172	Baseline age: [50,60)	poor	Male	72	3770	0.17930255
1173	Baseline age: [50,60)	poor	Male	72	3796	0.2145102
1174	Baseline age: [50,60)	poor	Male	72	3891	0.171899286363636
1175	Baseline age: [50,60)	poor	Male	72	3997	0.170414831818182
1176	Baseline age: [50,60)	poor	Male	72	4039	0.1905342
1177	Baseline age: [50,60)	poor	Male	72	4125	0.203731377272727
1178	Baseline age: [50,60)	poor	Male	72	4370	0.186199709090909
1179	Baseline age: [50,60)	poor	Male	72	4524	0.208964181818182
1180	Baseline age: [50,60)	poor	Male	72	4605	0.198545031818182
1181	Baseline age: [50,60)	poor	Male	72	4641	0.205504559090909
1182	Baseline age: [50,60)	poor	Male	72	4650	0.220874709090909
1183	Baseline age: [50,60)	poor	Male	72	4701	0.205559609090909
1184	Baseline age: [50,60)	poor	Male	72	4749	0.205457972727273
1185	Baseline age: [50,60)	poor	Male	72	4849	0.192241954545455
1186	Baseline age: [50,60)	poor	Male	72	4929	0.199960604545455
1187	Baseline age: [50,60)	poor	Male	72	4942	0.203570854545455
1188	Baseline age: [50,60)	poor	Male	72	5062	0.195954513636364
1189	Baseline age: [50,60)	poor	Male	72	5087	0.201415718181818
1190	Baseline age: [50,60)	poor	Male	72	5127	0.196184009090909
1191	Baseline age: [50,60)	poor	Male	72	5169	0.221545581818182
1192	Baseline age: [50,60)	poor	Male	72	5181	0.193812795454545
1193	Baseline age: [50,60)	poor	Male	72	5335	0.211567363636364
1194	Baseline age: [50,60)	poor	Male	72	5625	0.242897181818182
1195	Baseline age: [50,60)	poor	Male	72	5673	0.216096227272727
1196	Baseline age: [50,60)	poor	Male	72	5838	0.210788954545455
1197	Baseline age: [50,60)	poor	Male	72	5909	0.221330245454545
1198	Baseline age: [50,60)	poor	Male	72	5948	0.213262768181818
1199	Baseline age: [50,60)	poor	Male	72	5958	0.218431409090909
1200	Baseline age: [50,60)	poor	Male	72	5980	0.19842175
1201	Baseline age: [50,60)	poor	Male	74	84	0.21966225
1202	Baseline age: [50,60)	poor	Male	74	91	0.210459375
1203	Baseline age: [50,60)	poor	Male	74	174	0.18947025
1204	Baseline age: [50,60)	poor	Male	74	179	0.20795425
1205	Baseline age: [50,60)	poor	Male	74	182	0.20309725
1206	Baseline age: [50,60)	poor	Male	74	231	0.189016
1207	Baseline age: [50,60)	poor	Male	74	259	0.19551275
1208	Baseline age: [50,60)	poor	Male	74	284	0.182187375
1209	Baseline age: [50,60)	poor	Male	74	340	0.286022125
1210	Baseline age: [50,60)	poor	Male	74	363	0.203184875
1211	Baseline age: [50,60)	poor	Male	74	411	0.213254625
1212	Baseline age: [50,60)	poor	Male	74	425	0.19142775
1213	Baseline age: [50,60)	poor	Male	74	441	0.20054975
1214	Baseline age: [50,60)	poor	Male	74	511	0.175347025
1215	Baseline age: [50,60)	poor	Male	74	544	0.22200975
1216	Baseline age: [50,60)	poor	Male	74	552	0.214469875
1217	Baseline age: [50,60)	poor	Male	74	562	0.19516025
1218	Baseline age: [50,60)	poor	Male	74	577	0.215711125
1219	Baseline age: [50,60)	poor	Male	74	746	0.1859445
1220	Baseline age: [50,60)	poor	Male	74	789	0.25432525
1221	Baseline age: [50,60)	poor	Male	74	846	0.208858625
1222	Baseline age: [50,60)	poor	Male	74	892	0.205408625
1223	Baseline age: [50,60)	poor	Male	74	996	0.217399625
1224	Baseline age: [50,60)	poor	Male	74	1155	0.2033535
1225	Baseline age: [50,60)	poor	Male	74	1171	0.196136875
1226	Baseline age: [50,60)	poor	Male	74	1368	0.239384375
1227	Baseline age: [50,60)	poor	Male	74	1414	0.218639625
1228	Baseline age: [50,60)	poor	Male	74	1474	0.212250375
1229	Baseline age: [50,60)	poor	Male	74	1518	0.228346625
1230	Baseline age: [50,60)	poor	Male	74	1571	0.197927375
1231	Baseline age: [50,60)	poor	Male	74	1582	0.205051875
1232	Baseline age: [50,60)	poor	Male	74	1753	0.22444425
1233	Baseline age: [50,60)	poor	Male	74	1760	0.195053225
1234	Baseline age: [50,60)	poor	Male	74	1913	0.235204625
1235	Baseline age: [50,60)	poor	Male	74	1920	0.1654738875
1236	Baseline age: [50,60)	poor	Male	74	2048	0.18726475
1237	Baseline age: [50,60)	poor	Male	74	2140	0.182613875
1238	Baseline age: [50,60)	poor	Male	74	2256	0.2254305
1239	Baseline age: [50,60)	poor	Male	74	2265	0.20867775
1240	Baseline age: [50,60)	poor	Male	74	2303	0.226332125
1241	Baseline age: [50,60)	poor	Male	74	2316	0.229973
1242	Baseline age: [50,60)	poor	Male	74	2349	0.1958381
1243	Baseline age: [50,60)	poor	Male	74	2356	0.209521125
1244	Baseline age: [50,60)	poor	Male	74	2401	0.20380725
1245	Baseline age: [50,60)	poor	Male	74	2488	0.19515555
1246	Baseline age: [50,60)	poor	Male	74	2541	0.185106125
1247	Baseline age: [50,60)	poor	Male	74	2592	0.195709875
1248	Baseline age: [50,60)	poor	Male	74	2630	0.218257625
1249	Baseline age: [50,60)	poor	Male	74	2721	0.230757875
1250	Baseline age: [50,60)	poor	Male	74	2736	0.19778475
1251	Baseline age: [50,60)	poor	Male	74	2801	0.1845823875
1252	Baseline age: [50,60)	poor	Male	74	2835	0.182168625
1253	Baseline age: [50,60)	poor	Male	74	2837	0.20473225
1254	Baseline age: [50,60)	poor	Male	74	2859	0.17920725
1255	Baseline age: [50,60)	poor	Male	74	2895	0.20637
1256	Baseline age: [50,60)	poor	Male	74	3004	0.200020425
1257	Baseline age: [50,60)	poor	Male	74	3011	0.177781375
1258	Baseline age: [50,60)	poor	Male	74	3128	0.23970175
1259	Baseline age: [50,60)	poor	Male	74	3206	0.216254125
1260	Baseline age: [50,60)	poor	Male	74	3226	0.2527055
1261	Baseline age: [50,60)	poor	Male	74	3232	0.1948945
1262	Baseline age: [50,60)	poor	Male	74	3238	0.207949625
1263	Baseline age: [50,60)	poor	Male	74	3265	0.2003295875
1264	Baseline age: [50,60)	poor	Male	74	3412	0.23248275
1265	Baseline age: [50,60)	poor	Male	74	3523	0.22554725
1266	Baseline age: [50,60)	poor	Male	74	3637	0.2154255
1267	Baseline age: [50,60)	poor	Male	74	3639	0.195826375
1268	Baseline age: [50,60)	poor	Male	74	3651	0.226929625
1269	Baseline age: [50,60)	poor	Male	74	3717	0.2129855
1270	Baseline age: [50,60)	poor	Male	74	3726	0.240562625
1271	Baseline age: [50,60)	poor	Male	74	3733	0.22030375
1272	Baseline age: [50,60)	poor	Male	74	3770	0.18656925
1273	Baseline age: [50,60)	poor	Male	74	3796	0.205505375
1274	Baseline age: [50,60)	poor	Male	74	3891	0.16578395
1275	Baseline age: [50,60)	poor	Male	74	3997	0.1621480125
1276	Baseline age: [50,60)	poor	Male	74	4039	0.2058315
1277	Baseline age: [50,60)	poor	Male	74	4125	0.187908125
1278	Baseline age: [50,60)	poor	Male	74	4370	0.2022985
1279	Baseline age: [50,60)	poor	Male	74	4524	0.210064125
1280	Baseline age: [50,60)	poor	Male	74	4605	0.17826775
1281	Baseline age: [50,60)	poor	Male	74	4641	0.211803875
1282	Baseline age: [50,60)	poor	Male	74	4650	0.20966925
1283	Baseline age: [50,60)	poor	Male	74	4701	0.19287775
1284	Baseline age: [50,60)	poor	Male	74	4749	0.229626875
1285	Baseline age: [50,60)	poor	Male	74	4849	0.20060785
1286	Baseline age: [50,60)	poor	Male	74	4929	0.214077625
1287	Baseline age: [50,60)	poor	Male	74	4942	0.181408475
1288	Baseline age: [50,60)	poor	Male	74	5062	0.21196975
1289	Baseline age: [50,60)	poor	Male	74	5087	0.236055375
1290	Baseline age: [50,60)	poor	Male	74	5127	0.22065075
1291	Baseline age: [50,60)	poor	Male	74	5169	0.2125935
1292	Baseline age: [50,60)	poor	Male	74	5181	0.20697855
1293	Baseline age: [50,60)	poor	Male	74	5335	0.1761919375
1294	Baseline age: [50,60)	poor	Male	74	5625	0.2285875
1295	Baseline age: [50,60)	poor	Male	74	5673	0.252200375
1296	Baseline age: [50,60)	poor	Male	74	5838	0.228246
1297	Baseline age: [50,60)	poor	Male	74	5909	0.23273925
1298	Baseline age: [50,60)	poor	Male	74	5948	0.214898875
1299	Baseline age: [50,60)	poor	Male	74	5958	0.22489225
1300	Baseline age: [50,60)	poor	Male	74	5980	0.174912125
1301	Baseline age: [50,60)	poor	Female	50	84	0.18370525
1302	Baseline age: [50,60)	poor	Female	50	91	0.1673897
1303	Baseline age: [50,60)	poor	Female	50	174	0.17536005
1304	Baseline age: [50,60)	poor	Female	50	179	0.143458325
1305	Baseline age: [50,60)	poor	Female	50	182	0.238110175
1306	Baseline age: [50,60)	poor	Female	50	231	0.1748648
1307	Baseline age: [50,60)	poor	Female	50	259	0.1861118
1308	Baseline age: [50,60)	poor	Female	50	284	0.221139375
1309	Baseline age: [50,60)	poor	Female	50	340	0.21891225
1310	Baseline age: [50,60)	poor	Female	50	363	0.23103925
1311	Baseline age: [50,60)	poor	Female	50	411	0.2054266
1312	Baseline age: [50,60)	poor	Female	50	425	0.17396945
1313	Baseline age: [50,60)	poor	Female	50	441	0.241864075
1314	Baseline age: [50,60)	poor	Female	50	511	0.1569351
1315	Baseline age: [50,60)	poor	Female	50	544	0.21197335
1316	Baseline age: [50,60)	poor	Female	50	552	0.1507494
1317	Baseline age: [50,60)	poor	Female	50	562	0.1769896
1318	Baseline age: [50,60)	poor	Female	50	577	0.19162585
1319	Baseline age: [50,60)	poor	Female	50	746	0.1688555
1320	Baseline age: [50,60)	poor	Female	50	789	0.16618845
1321	Baseline age: [50,60)	poor	Female	50	846	0.248014425
1322	Baseline age: [50,60)	poor	Female	50	892	0.180794675
1323	Baseline age: [50,60)	poor	Female	50	996	0.18681905
1324	Baseline age: [50,60)	poor	Female	50	1155	0.309176775
1325	Baseline age: [50,60)	poor	Female	50	1171	0.184286
1326	Baseline age: [50,60)	poor	Female	50	1368	0.1993311
1327	Baseline age: [50,60)	poor	Female	50	1414	0.17644785
1328	Baseline age: [50,60)	poor	Female	50	1474	0.2060638
1329	Baseline age: [50,60)	poor	Female	50	1518	0.1274462
1330	Baseline age: [50,60)	poor	Female	50	1571	0.237663675
1331	Baseline age: [50,60)	poor	Female	50	1582	0.216058475
1332	Baseline age: [50,60)	poor	Female	50	1753	0.183404075
1333	Baseline age: [50,60)	poor	Female	50	1760	0.24033435
1334	Baseline age: [50,60)	poor	Female	50	1913	0.17966725
1335	Baseline age: [50,60)	poor	Female	50	1920	0.2227655
1336	Baseline age: [50,60)	poor	Female	50	2048	0.217301425
1337	Baseline age: [50,60)	poor	Female	50	2140	0.2718027
1338	Baseline age: [50,60)	poor	Female	50	2256	0.14668585
1339	Baseline age: [50,60)	poor	Female	50	2265	0.202054875
1340	Baseline age: [50,60)	poor	Female	50	2303	0.13218135
1341	Baseline age: [50,60)	poor	Female	50	2316	0.2552832
1342	Baseline age: [50,60)	poor	Female	50	2349	0.23679155
1343	Baseline age: [50,60)	poor	Female	50	2356	0.28515325
1344	Baseline age: [50,60)	poor	Female	50	2401	0.235607225
1345	Baseline age: [50,60)	poor	Female	50	2488	0.22328215
1346	Baseline age: [50,60)	poor	Female	50	2541	0.152421975
1347	Baseline age: [50,60)	poor	Female	50	2592	0.20587525
1348	Baseline age: [50,60)	poor	Female	50	2630	0.2208062
1349	Baseline age: [50,60)	poor	Female	50	2721	0.190080375
1350	Baseline age: [50,60)	poor	Female	50	2736	0.199496475
1351	Baseline age: [50,60)	poor	Female	50	2801	0.1814434
1352	Baseline age: [50,60)	poor	Female	50	2835	0.1781207
1353	Baseline age: [50,60)	poor	Female	50	2837	0.22893845
1354	Baseline age: [50,60)	poor	Female	50	2859	0.20833975
1355	Baseline age: [50,60)	poor	Female	50	2895	0.214080825
1356	Baseline age: [50,60)	poor	Female	50	3004	0.19702175
1357	Baseline age: [50,60)	poor	Female	50	3011	0.23289795
1358	Baseline age: [50,60)	poor	Female	50	3128	0.206033175
1359	Baseline age: [50,60)	poor	Female	50	3206	0.20131405
1360	Baseline age: [50,60)	poor	Female	50	3226	0.18928355
1361	Baseline age: [50,60)	poor	Female	50	3232	0.239194
1362	Baseline age: [50,60)	poor	Female	50	3238	0.20047175
1363	Baseline age: [50,60)	poor	Female	50	3265	0.2474668
1364	Baseline age: [50,60)	poor	Female	50	3412	0.157809925
1365	Baseline age: [50,60)	poor	Female	50	3523	0.204968625
1366	Baseline age: [50,60)	poor	Female	50	3637	0.17755875
1367	Baseline age: [50,60)	poor	Female	50	3639	0.147617525
1368	Baseline age: [50,60)	poor	Female	50	3651	0.18758745
1369	Baseline age: [50,60)	poor	Female	50	3717	0.222693125
1370	Baseline age: [50,60)	poor	Female	50	3726	0.201268525
1371	Baseline age: [50,60)	poor	Female	50	3733	0.208479475
1372	Baseline age: [50,60)	poor	Female	50	3770	0.17777025
1373	Baseline age: [50,60)	poor	Female	50	3796	0.154274075
1374	Baseline age: [50,60)	poor	Female	50	3891	0.175750775
1375	Baseline age: [50,60)	poor	Female	50	3997	0.12039025
1376	Baseline age: [50,60)	poor	Female	50	4039	0.237800375
1377	Baseline age: [50,60)	poor	Female	50	4125	0.222243375
1378	Baseline age: [50,60)	poor	Female	50	4370	0.170149825
1379	Baseline age: [50,60)	poor	Female	50	4524	0.12839955
1380	Baseline age: [50,60)	poor	Female	50	4605	0.180850325
1381	Baseline age: [50,60)	poor	Female	50	4641	0.198995
1382	Baseline age: [50,60)	poor	Female	50	4650	0.216483925
1383	Baseline age: [50,60)	poor	Female	50	4701	0.230075875
1384	Baseline age: [50,60)	poor	Female	50	4749	0.1926641
1385	Baseline age: [50,60)	poor	Female	50	4849	0.146090475
1386	Baseline age: [50,60)	poor	Female	50	4929	0.19400145
1387	Baseline age: [50,60)	poor	Female	50	4942	0.19311255
1388	Baseline age: [50,60)	poor	Female	50	5062	0.18670225
1389	Baseline age: [50,60)	poor	Female	50	5087	0.140275875
1390	Baseline age: [50,60)	poor	Female	50	5127	0.18019555
1391	Baseline age: [50,60)	poor	Female	50	5169	0.1724088
1392	Baseline age: [50,60)	poor	Female	50	5181	0.17546495
1393	Baseline age: [50,60)	poor	Female	50	5335	0.139661125
1394	Baseline age: [50,60)	poor	Female	50	5625	0.2158996
1395	Baseline age: [50,60)	poor	Female	50	5673	0.17622745
1396	Baseline age: [50,60)	poor	Female	50	5838	0.19574835
1397	Baseline age: [50,60)	poor	Female	50	5909	0.1547956
1398	Baseline age: [50,60)	poor	Female	50	5948	0.2638422
1399	Baseline age: [50,60)	poor	Female	50	5958	0.165353125
1400	Baseline age: [50,60)	poor	Female	50	5980	0.21852555
1401	Baseline age: [50,60)	poor	Female	52	84	0.210055251612903
1402	Baseline age: [50,60)	poor	Female	52	91	0.207624241935484
1403	Baseline age: [50,60)	poor	Female	52	174	0.182522177419355
1404	Baseline age: [50,60)	poor	Female	52	179	0.199256593548387
1405	Baseline age: [50,60)	poor	Female	52	182	0.192078467741935
1406	Baseline age: [50,60)	poor	Female	52	231	0.2128762
1407	Baseline age: [50,60)	poor	Female	52	259	0.201303877419355
1408	Baseline age: [50,60)	poor	Female	52	284	0.194975867741935
1409	Baseline age: [50,60)	poor	Female	52	340	0.2165353
1410	Baseline age: [50,60)	poor	Female	52	363	0.201556422580645
1411	Baseline age: [50,60)	poor	Female	52	411	0.194486770967742
1412	Baseline age: [50,60)	poor	Female	52	425	0.187086374193548
1413	Baseline age: [50,60)	poor	Female	52	441	0.195626393548387
1414	Baseline age: [50,60)	poor	Female	52	511	0.180579880645161
1415	Baseline age: [50,60)	poor	Female	52	544	0.1590503
1416	Baseline age: [50,60)	poor	Female	52	552	0.220153822580645
1417	Baseline age: [50,60)	poor	Female	52	562	0.213528112903226
1418	Baseline age: [50,60)	poor	Female	52	577	0.182804041935484
1419	Baseline age: [50,60)	poor	Female	52	746	0.19439784516129
1420	Baseline age: [50,60)	poor	Female	52	789	0.175625712903226
1421	Baseline age: [50,60)	poor	Female	52	846	0.187958377419355
1422	Baseline age: [50,60)	poor	Female	52	892	0.218826051612903
1423	Baseline age: [50,60)	poor	Female	52	996	0.207742916129032
1424	Baseline age: [50,60)	poor	Female	52	1155	0.241593541935484
1425	Baseline age: [50,60)	poor	Female	52	1171	0.219967109677419
1426	Baseline age: [50,60)	poor	Female	52	1368	0.197980751612903
1427	Baseline age: [50,60)	poor	Female	52	1414	0.182230583870968
1428	Baseline age: [50,60)	poor	Female	52	1474	0.218512835483871
1429	Baseline age: [50,60)	poor	Female	52	1518	0.196447087096774
1430	Baseline age: [50,60)	poor	Female	52	1571	0.195316483870968
1431	Baseline age: [50,60)	poor	Female	52	1582	0.197845403225806
1432	Baseline age: [50,60)	poor	Female	52	1753	0.216739203225806
1433	Baseline age: [50,60)	poor	Female	52	1760	0.188007958064516
1434	Baseline age: [50,60)	poor	Female	52	1913	0.19573064516129
1435	Baseline age: [50,60)	poor	Female	52	1920	0.198666990322581
1436	Baseline age: [50,60)	poor	Female	52	2048	0.193973216129032
1437	Baseline age: [50,60)	poor	Female	52	2140	0.228581858064516
1438	Baseline age: [50,60)	poor	Female	52	2256	0.217291587096774
1439	Baseline age: [50,60)	poor	Female	52	2265	0.190510967741935
1440	Baseline age: [50,60)	poor	Female	52	2303	0.190704451612903
1441	Baseline age: [50,60)	poor	Female	52	2316	0.202036706451613
1442	Baseline age: [50,60)	poor	Female	52	2349	0.179620019354839
1443	Baseline age: [50,60)	poor	Female	52	2356	0.227521406451613
1444	Baseline age: [50,60)	poor	Female	52	2401	0.196651174193548
1445	Baseline age: [50,60)	poor	Female	52	2488	0.205162977419355
1446	Baseline age: [50,60)	poor	Female	52	2541	0.158113838709677
1447	Baseline age: [50,60)	poor	Female	52	2592	0.216094180645161
1448	Baseline age: [50,60)	poor	Female	52	2630	0.200166474193548
1449	Baseline age: [50,60)	poor	Female	52	2721	0.183533519354839
1450	Baseline age: [50,60)	poor	Female	52	2736	0.192999522580645
1451	Baseline age: [50,60)	poor	Female	52	2801	0.177098132258065
1452	Baseline age: [50,60)	poor	Female	52	2835	0.197344490322581
1453	Baseline age: [50,60)	poor	Female	52	2837	0.193381048387097
1454	Baseline age: [50,60)	poor	Female	52	2859	0.185997203225806
1455	Baseline age: [50,60)	poor	Female	52	2895	0.16361105483871
1456	Baseline age: [50,60)	poor	Female	52	3004	0.192856087096774
1457	Baseline age: [50,60)	poor	Female	52	3011	0.194286467741935
1458	Baseline age: [50,60)	poor	Female	52	3128	0.180885551612903
1459	Baseline age: [50,60)	poor	Female	52	3206	0.178307303225806
1460	Baseline age: [50,60)	poor	Female	52	3226	0.213514009677419
1461	Baseline age: [50,60)	poor	Female	52	3232	0.212333919354839
1462	Baseline age: [50,60)	poor	Female	52	3238	0.227602793548387
1463	Baseline age: [50,60)	poor	Female	52	3265	0.208596925806452
1464	Baseline age: [50,60)	poor	Female	52	3412	0.187874161290323
1465	Baseline age: [50,60)	poor	Female	52	3523	0.196840725806452
1466	Baseline age: [50,60)	poor	Female	52	3637	0.192283461290323
1467	Baseline age: [50,60)	poor	Female	52	3639	0.168415738709677
1468	Baseline age: [50,60)	poor	Female	52	3651	0.211137290322581
1469	Baseline age: [50,60)	poor	Female	52	3717	0.211905122580645
1470	Baseline age: [50,60)	poor	Female	52	3726	0.217800783870968
1471	Baseline age: [50,60)	poor	Female	52	3733	0.194774987096774
1472	Baseline age: [50,60)	poor	Female	52	3770	0.2081856
1473	Baseline age: [50,60)	poor	Female	52	3796	0.192718303225806
1474	Baseline age: [50,60)	poor	Female	52	3891	0.199550938709677
1475	Baseline age: [50,60)	poor	Female	52	3997	0.204995625806452
1476	Baseline age: [50,60)	poor	Female	52	4039	0.189056993548387
1477	Baseline age: [50,60)	poor	Female	52	4125	0.191210309677419
1478	Baseline age: [50,60)	poor	Female	52	4370	0.20669045483871
1479	Baseline age: [50,60)	poor	Female	52	4524	0.17683335483871
1480	Baseline age: [50,60)	poor	Female	52	4605	0.187329912903226
1481	Baseline age: [50,60)	poor	Female	52	4641	0.191423309677419
1482	Baseline age: [50,60)	poor	Female	52	4650	0.210944451612903
1483	Baseline age: [50,60)	poor	Female	52	4701	0.203874496774194
1484	Baseline age: [50,60)	poor	Female	52	4749	0.189542535483871
1485	Baseline age: [50,60)	poor	Female	52	4849	0.194859719354839
1486	Baseline age: [50,60)	poor	Female	52	4929	0.206072080645161
1487	Baseline age: [50,60)	poor	Female	52	4942	0.225626841935484
1488	Baseline age: [50,60)	poor	Female	52	5062	0.207004290322581
1489	Baseline age: [50,60)	poor	Female	52	5087	0.197741477419355
1490	Baseline age: [50,60)	poor	Female	52	5127	0.189652864516129
1491	Baseline age: [50,60)	poor	Female	52	5169	0.2449829
1492	Baseline age: [50,60)	poor	Female	52	5181	0.200978290322581
1493	Baseline age: [50,60)	poor	Female	52	5335	0.189121
1494	Baseline age: [50,60)	poor	Female	52	5625	0.198391912903226
1495	Baseline age: [50,60)	poor	Female	52	5673	0.187300296774194
1496	Baseline age: [50,60)	poor	Female	52	5838	0.193313609677419
1497	Baseline age: [50,60)	poor	Female	52	5909	0.187187858064516
1498	Baseline age: [50,60)	poor	Female	52	5948	0.175903377419355
1499	Baseline age: [50,60)	poor	Female	52	5958	0.218406183870968
1500	Baseline age: [50,60)	poor	Female	52	5980	0.191028996774194
1501	Baseline age: [50,60)	poor	Female	54	84	0.179470630487805
1502	Baseline age: [50,60)	poor	Female	54	91	0.16582596097561
1503	Baseline age: [50,60)	poor	Female	54	174	0.161078019512195
1504	Baseline age: [50,60)	poor	Female	54	179	0.182394903658537
1505	Baseline age: [50,60)	poor	Female	54	182	0.173773842682927
1506	Baseline age: [50,60)	poor	Female	54	231	0.18080095
1507	Baseline age: [50,60)	poor	Female	54	259	0.176210067073171
1508	Baseline age: [50,60)	poor	Female	54	284	0.170333985365854
1509	Baseline age: [50,60)	poor	Female	54	340	0.174350323170732
1510	Baseline age: [50,60)	poor	Female	54	363	0.181016476829268
1511	Baseline age: [50,60)	poor	Female	54	411	0.180083990243902
1512	Baseline age: [50,60)	poor	Female	54	425	0.166457753658537
1513	Baseline age: [50,60)	poor	Female	54	441	0.172375091463415
1514	Baseline age: [50,60)	poor	Female	54	511	0.168878693902439
1515	Baseline age: [50,60)	poor	Female	54	544	0.156127012195122
1516	Baseline age: [50,60)	poor	Female	54	552	0.192096019512195
1517	Baseline age: [50,60)	poor	Female	54	562	0.16972491097561
1518	Baseline age: [50,60)	poor	Female	54	577	0.16661527804878
1519	Baseline age: [50,60)	poor	Female	54	746	0.172873654878049
1520	Baseline age: [50,60)	poor	Female	54	789	0.169468573170732
1521	Baseline age: [50,60)	poor	Female	54	846	0.179317324390244
1522	Baseline age: [50,60)	poor	Female	54	892	0.190478570731707
1523	Baseline age: [50,60)	poor	Female	54	996	0.173589547560976
1524	Baseline age: [50,60)	poor	Female	54	1155	0.192893609756098
1525	Baseline age: [50,60)	poor	Female	54	1171	0.1856573
1526	Baseline age: [50,60)	poor	Female	54	1368	0.179486365853659
1527	Baseline age: [50,60)	poor	Female	54	1414	0.158390545121951
1528	Baseline age: [50,60)	poor	Female	54	1474	0.184493243902439
1529	Baseline age: [50,60)	poor	Female	54	1518	0.174895009756098
1530	Baseline age: [50,60)	poor	Female	54	1571	0.157989709756098
1531	Baseline age: [50,60)	poor	Female	54	1582	0.17029923902439
1532	Baseline age: [50,60)	poor	Female	54	1753	0.163443187804878
1533	Baseline age: [50,60)	poor	Female	54	1760	0.15635406097561
1534	Baseline age: [50,60)	poor	Female	54	1913	0.168664282926829
1535	Baseline age: [50,60)	poor	Female	54	1920	0.171045826829268
1536	Baseline age: [50,60)	poor	Female	54	2048	0.183943764634146
1537	Baseline age: [50,60)	poor	Female	54	2140	0.181930881707317
1538	Baseline age: [50,60)	poor	Female	54	2256	0.186056846341463
1539	Baseline age: [50,60)	poor	Female	54	2265	0.166687213414634
1540	Baseline age: [50,60)	poor	Female	54	2303	0.171710801219512
1541	Baseline age: [50,60)	poor	Female	54	2316	0.169477652439024
1542	Baseline age: [50,60)	poor	Female	54	2349	0.163002763414634
1543	Baseline age: [50,60)	poor	Female	54	2356	0.179213558536585
1544	Baseline age: [50,60)	poor	Female	54	2401	0.16338458902439
1545	Baseline age: [50,60)	poor	Female	54	2488	0.180110967073171
1546	Baseline age: [50,60)	poor	Female	54	2541	0.164462435365854
1547	Baseline age: [50,60)	poor	Female	54	2592	0.187296020731707
1548	Baseline age: [50,60)	poor	Female	54	2630	0.17159505
1549	Baseline age: [50,60)	poor	Female	54	2721	0.173725902439024
1550	Baseline age: [50,60)	poor	Female	54	2736	0.175214702439024
1551	Baseline age: [50,60)	poor	Female	54	2801	0.154712269512195
1552	Baseline age: [50,60)	poor	Female	54	2835	0.172397152439024
1553	Baseline age: [50,60)	poor	Female	54	2837	0.16159578902439
1554	Baseline age: [50,60)	poor	Female	54	2859	0.166245969512195
1555	Baseline age: [50,60)	poor	Female	54	2895	0.16185387804878
1556	Baseline age: [50,60)	poor	Female	54	3004	0.154096797560976
1557	Baseline age: [50,60)	poor	Female	54	3011	0.177903395121951
1558	Baseline age: [50,60)	poor	Female	54	3128	0.17279077804878
1559	Baseline age: [50,60)	poor	Female	54	3206	0.163730834146341
1560	Baseline age: [50,60)	poor	Female	54	3226	0.180865573170732
1561	Baseline age: [50,60)	poor	Female	54	3232	0.18259206097561
1562	Baseline age: [50,60)	poor	Female	54	3238	0.175419143902439
1563	Baseline age: [50,60)	poor	Female	54	3265	0.174402154878049
1564	Baseline age: [50,60)	poor	Female	54	3412	0.171392708536585
1565	Baseline age: [50,60)	poor	Female	54	3523	0.18582642804878
1566	Baseline age: [50,60)	poor	Female	54	3637	0.173336514634146
1567	Baseline age: [50,60)	poor	Female	54	3639	0.161769012195122
1568	Baseline age: [50,60)	poor	Female	54	3651	0.176674385365854
1569	Baseline age: [50,60)	poor	Female	54	3717	0.18640067195122
1570	Baseline age: [50,60)	poor	Female	54	3726	0.18905023902439
1571	Baseline age: [50,60)	poor	Female	54	3733	0.180367959756098
1572	Baseline age: [50,60)	poor	Female	54	3770	0.177765237804878
1573	Baseline age: [50,60)	poor	Female	54	3796	0.173903797560976
1574	Baseline age: [50,60)	poor	Female	54	3891	0.188524901219512
1575	Baseline age: [50,60)	poor	Female	54	3997	0.182060629268293
1576	Baseline age: [50,60)	poor	Female	54	4039	0.166931443902439
1577	Baseline age: [50,60)	poor	Female	54	4125	0.16784313902439
1578	Baseline age: [50,60)	poor	Female	54	4370	0.182518409756098
1579	Baseline age: [50,60)	poor	Female	54	4524	0.157799634146341
1580	Baseline age: [50,60)	poor	Female	54	4605	0.176171043902439
1581	Baseline age: [50,60)	poor	Female	54	4641	0.168954087804878
1582	Baseline age: [50,60)	poor	Female	54	4650	0.182593123170732
1583	Baseline age: [50,60)	poor	Female	54	4701	0.169791769512195
1584	Baseline age: [50,60)	poor	Female	54	4749	0.179426796341463
1585	Baseline age: [50,60)	poor	Female	54	4849	0.171743252439024
1586	Baseline age: [50,60)	poor	Female	54	4929	0.187929080487805
1587	Baseline age: [50,60)	poor	Female	54	4942	0.190313391463415
1588	Baseline age: [50,60)	poor	Female	54	5062	0.176183318292683
1589	Baseline age: [50,60)	poor	Female	54	5087	0.1775382
1590	Baseline age: [50,60)	poor	Female	54	5127	0.178419537804878
1591	Baseline age: [50,60)	poor	Female	54	5169	0.184289580487805
1592	Baseline age: [50,60)	poor	Female	54	5181	0.164616681707317
1593	Baseline age: [50,60)	poor	Female	54	5335	0.173450751219512
1594	Baseline age: [50,60)	poor	Female	54	5625	0.179013781707317
1595	Baseline age: [50,60)	poor	Female	54	5673	0.179546980487805
1596	Baseline age: [50,60)	poor	Female	54	5838	0.16207231097561
1597	Baseline age: [50,60)	poor	Female	54	5909	0.16786152195122
1598	Baseline age: [50,60)	poor	Female	54	5948	0.154639836585366
1599	Baseline age: [50,60)	poor	Female	54	5958	0.184972769512195
1600	Baseline age: [50,60)	poor	Female	54	5980	0.170206152439024
1601	Baseline age: [50,60)	poor	Female	56	84	0.177123712264151
1602	Baseline age: [50,60)	poor	Female	56	91	0.178227027358491
1603	Baseline age: [50,60)	poor	Female	56	174	0.168617846226415
1604	Baseline age: [50,60)	poor	Female	56	179	0.183703652830189
1605	Baseline age: [50,60)	poor	Female	56	182	0.18113715754717
1606	Baseline age: [50,60)	poor	Female	56	231	0.18647076509434
1607	Baseline age: [50,60)	poor	Female	56	259	0.179250136792453
1608	Baseline age: [50,60)	poor	Female	56	284	0.176260648113208
1609	Baseline age: [50,60)	poor	Female	56	340	0.180034032075472
1610	Baseline age: [50,60)	poor	Female	56	363	0.183504775471698
1611	Baseline age: [50,60)	poor	Female	56	411	0.181650746226415
1612	Baseline age: [50,60)	poor	Female	56	425	0.179390324528302
1613	Baseline age: [50,60)	poor	Female	56	441	0.185116331132075
1614	Baseline age: [50,60)	poor	Female	56	511	0.180051966037736
1615	Baseline age: [50,60)	poor	Female	56	544	0.172270406603774
1616	Baseline age: [50,60)	poor	Female	56	552	0.195007038679245
1617	Baseline age: [50,60)	poor	Female	56	562	0.179200927358491
1618	Baseline age: [50,60)	poor	Female	56	577	0.177272810377358
1619	Baseline age: [50,60)	poor	Female	56	746	0.180738931132075
1620	Baseline age: [50,60)	poor	Female	56	789	0.17125684245283
1621	Baseline age: [50,60)	poor	Female	56	846	0.174570016981132
1622	Baseline age: [50,60)	poor	Female	56	892	0.198262481132075
1623	Baseline age: [50,60)	poor	Female	56	996	0.186380830188679
1624	Baseline age: [50,60)	poor	Female	56	1155	0.200875540566038
1625	Baseline age: [50,60)	poor	Female	56	1171	0.192327086792453
1626	Baseline age: [50,60)	poor	Female	56	1368	0.182436704716981
1627	Baseline age: [50,60)	poor	Female	56	1414	0.165631050943396
1628	Baseline age: [50,60)	poor	Female	56	1474	0.183574427358491
1629	Baseline age: [50,60)	poor	Female	56	1518	0.184184967924528
1630	Baseline age: [50,60)	poor	Female	56	1571	0.1761439
1631	Baseline age: [50,60)	poor	Female	56	1582	0.178235474528302
1632	Baseline age: [50,60)	poor	Female	56	1753	0.185546277358491
1633	Baseline age: [50,60)	poor	Female	56	1760	0.168212190566038
1634	Baseline age: [50,60)	poor	Female	56	1913	0.175525779245283
1635	Baseline age: [50,60)	poor	Female	56	1920	0.175256181132075
1636	Baseline age: [50,60)	poor	Female	56	2048	0.187071701886792
1637	Baseline age: [50,60)	poor	Female	56	2140	0.188360560377358
1638	Baseline age: [50,60)	poor	Female	56	2256	0.191123418867925
1639	Baseline age: [50,60)	poor	Female	56	2265	0.173223645283019
1640	Baseline age: [50,60)	poor	Female	56	2303	0.180888700943396
1641	Baseline age: [50,60)	poor	Female	56	2316	0.177990145283019
1642	Baseline age: [50,60)	poor	Female	56	2349	0.177184825471698
1643	Baseline age: [50,60)	poor	Female	56	2356	0.188134386792453
1644	Baseline age: [50,60)	poor	Female	56	2401	0.178236017924528
1645	Baseline age: [50,60)	poor	Female	56	2488	0.185889121698113
1646	Baseline age: [50,60)	poor	Female	56	2541	0.169490114150943
1647	Baseline age: [50,60)	poor	Female	56	2592	0.191417875471698
1648	Baseline age: [50,60)	poor	Female	56	2630	0.175018847169811
1649	Baseline age: [50,60)	poor	Female	56	2721	0.183714596226415
1650	Baseline age: [50,60)	poor	Female	56	2736	0.178084351886792
1651	Baseline age: [50,60)	poor	Female	56	2801	0.166744598113208
1652	Baseline age: [50,60)	poor	Female	56	2835	0.176949283018868
1653	Baseline age: [50,60)	poor	Female	56	2837	0.175845728301887
1654	Baseline age: [50,60)	poor	Female	56	2859	0.170132186792453
1655	Baseline age: [50,60)	poor	Female	56	2895	0.17723144245283
1656	Baseline age: [50,60)	poor	Female	56	3004	0.177220593396226
1657	Baseline age: [50,60)	poor	Female	56	3011	0.184739260377358
1658	Baseline age: [50,60)	poor	Female	56	3128	0.176010916981132
1659	Baseline age: [50,60)	poor	Female	56	3206	0.172836155660377
1660	Baseline age: [50,60)	poor	Female	56	3226	0.185326952830189
1661	Baseline age: [50,60)	poor	Female	56	3232	0.194649971698113
1662	Baseline age: [50,60)	poor	Female	56	3238	0.180812556603774
1663	Baseline age: [50,60)	poor	Female	56	3265	0.183766330188679
1664	Baseline age: [50,60)	poor	Female	56	3412	0.184721218867925
1665	Baseline age: [50,60)	poor	Female	56	3523	0.189549106603774
1666	Baseline age: [50,60)	poor	Female	56	3637	0.175575876415094
1667	Baseline age: [50,60)	poor	Female	56	3639	0.166772538679245
1668	Baseline age: [50,60)	poor	Female	56	3651	0.188960971698113
1669	Baseline age: [50,60)	poor	Female	56	3717	0.196215788679245
1670	Baseline age: [50,60)	poor	Female	56	3726	0.196639503773585
1671	Baseline age: [50,60)	poor	Female	56	3733	0.190761125471698
1672	Baseline age: [50,60)	poor	Female	56	3770	0.192095587735849
1673	Baseline age: [50,60)	poor	Female	56	3796	0.18891145754717
1674	Baseline age: [50,60)	poor	Female	56	3891	0.188595766981132
1675	Baseline age: [50,60)	poor	Female	56	3997	0.185348927358491
1676	Baseline age: [50,60)	poor	Female	56	4039	0.168835811320755
1677	Baseline age: [50,60)	poor	Female	56	4125	0.176544541509434
1678	Baseline age: [50,60)	poor	Female	56	4370	0.190973583018868
1679	Baseline age: [50,60)	poor	Female	56	4524	0.170195273584906
1680	Baseline age: [50,60)	poor	Female	56	4605	0.177325293396226
1681	Baseline age: [50,60)	poor	Female	56	4641	0.17154445
1682	Baseline age: [50,60)	poor	Female	56	4650	0.187585739622642
1683	Baseline age: [50,60)	poor	Female	56	4701	0.184236546226415
1684	Baseline age: [50,60)	poor	Female	56	4749	0.188114639622642
1685	Baseline age: [50,60)	poor	Female	56	4849	0.177415446226415
1686	Baseline age: [50,60)	poor	Female	56	4929	0.186212017924528
1687	Baseline age: [50,60)	poor	Female	56	4942	0.198765985849057
1688	Baseline age: [50,60)	poor	Female	56	5062	0.183484546226415
1689	Baseline age: [50,60)	poor	Female	56	5087	0.187571473584906
1690	Baseline age: [50,60)	poor	Female	56	5127	0.193821743396226
1691	Baseline age: [50,60)	poor	Female	56	5169	0.18903481509434
1692	Baseline age: [50,60)	poor	Female	56	5181	0.180870998113208
1693	Baseline age: [50,60)	poor	Female	56	5335	0.187855379245283
1694	Baseline age: [50,60)	poor	Female	56	5625	0.183142829245283
1695	Baseline age: [50,60)	poor	Female	56	5673	0.182940444339623
1696	Baseline age: [50,60)	poor	Female	56	5838	0.178975091509434
1697	Baseline age: [50,60)	poor	Female	56	5909	0.173329738679245
1698	Baseline age: [50,60)	poor	Female	56	5948	0.170007375471698
1699	Baseline age: [50,60)	poor	Female	56	5958	0.192107345283019
1700	Baseline age: [50,60)	poor	Female	56	5980	0.180322156603774
1701	Baseline age: [50,60)	poor	Female	58	84	0.169902088372093
1702	Baseline age: [50,60)	poor	Female	58	91	0.160980876744186
1703	Baseline age: [50,60)	poor	Female	58	174	0.166552810077519
1704	Baseline age: [50,60)	poor	Female	58	179	0.17397283255814
1705	Baseline age: [50,60)	poor	Female	58	182	0.174733325581395
1706	Baseline age: [50,60)	poor	Female	58	231	0.177116228682171
1707	Baseline age: [50,60)	poor	Female	58	259	0.171498833333333
1708	Baseline age: [50,60)	poor	Female	58	284	0.167456202325581
1709	Baseline age: [50,60)	poor	Female	58	340	0.169285319379845
1710	Baseline age: [50,60)	poor	Female	58	363	0.174212441860465
1711	Baseline age: [50,60)	poor	Female	58	411	0.170936482945736
1712	Baseline age: [50,60)	poor	Female	58	425	0.165961570542636
1713	Baseline age: [50,60)	poor	Female	58	441	0.176754123255814
1714	Baseline age: [50,60)	poor	Female	58	511	0.166652204651163
1715	Baseline age: [50,60)	poor	Female	58	544	0.16694783875969
1716	Baseline age: [50,60)	poor	Female	58	552	0.179826141860465
1717	Baseline age: [50,60)	poor	Female	58	562	0.167387627906977
1718	Baseline age: [50,60)	poor	Female	58	577	0.16401946124031
1719	Baseline age: [50,60)	poor	Female	58	746	0.166805285271318
1720	Baseline age: [50,60)	poor	Female	58	789	0.166105658914729
1721	Baseline age: [50,60)	poor	Female	58	846	0.164033626356589
1722	Baseline age: [50,60)	poor	Female	58	892	0.182155620155039
1723	Baseline age: [50,60)	poor	Female	58	996	0.169204760465116
1724	Baseline age: [50,60)	poor	Female	58	1155	0.17650732248062
1725	Baseline age: [50,60)	poor	Female	58	1171	0.176503682170543
1726	Baseline age: [50,60)	poor	Female	58	1368	0.174438851162791
1727	Baseline age: [50,60)	poor	Female	58	1414	0.157266426356589
1728	Baseline age: [50,60)	poor	Female	58	1474	0.171257837209302
1729	Baseline age: [50,60)	poor	Female	58	1518	0.167625684496124
1730	Baseline age: [50,60)	poor	Female	58	1571	0.16411966744186
1731	Baseline age: [50,60)	poor	Female	58	1582	0.167854243410853
1732	Baseline age: [50,60)	poor	Female	58	1753	0.167866740310078
1733	Baseline age: [50,60)	poor	Female	58	1760	0.160370048837209
1734	Baseline age: [50,60)	poor	Female	58	1913	0.163305314728682
1735	Baseline age: [50,60)	poor	Female	58	1920	0.168128544186047
1736	Baseline age: [50,60)	poor	Female	58	2048	0.179788737984496
1737	Baseline age: [50,60)	poor	Female	58	2140	0.169758762790698
1738	Baseline age: [50,60)	poor	Female	58	2256	0.176848219379845
1739	Baseline age: [50,60)	poor	Female	58	2265	0.171338350387597
1740	Baseline age: [50,60)	poor	Female	58	2303	0.172747105426357
1741	Baseline age: [50,60)	poor	Female	58	2316	0.166181596899225
1742	Baseline age: [50,60)	poor	Female	58	2349	0.171976920930233
1743	Baseline age: [50,60)	poor	Female	58	2356	0.17224786124031
1744	Baseline age: [50,60)	poor	Female	58	2401	0.170030887596899
1745	Baseline age: [50,60)	poor	Female	58	2488	0.169327573643411
1746	Baseline age: [50,60)	poor	Female	58	2541	0.164551792248062
1747	Baseline age: [50,60)	poor	Female	58	2592	0.17390223875969
1748	Baseline age: [50,60)	poor	Female	58	2630	0.167529175968992
1749	Baseline age: [50,60)	poor	Female	58	2721	0.170518648837209
1750	Baseline age: [50,60)	poor	Female	58	2736	0.167565425581395
1751	Baseline age: [50,60)	poor	Female	58	2801	0.161309420930233
1752	Baseline age: [50,60)	poor	Female	58	2835	0.165805146511628
1753	Baseline age: [50,60)	poor	Female	58	2837	0.163937670542636
1754	Baseline age: [50,60)	poor	Female	58	2859	0.15938943875969
1755	Baseline age: [50,60)	poor	Female	58	2895	0.167816355813953
1756	Baseline age: [50,60)	poor	Female	58	3004	0.163882492248062
1757	Baseline age: [50,60)	poor	Female	58	3011	0.172147253488372
1758	Baseline age: [50,60)	poor	Female	58	3128	0.165263679844961
1759	Baseline age: [50,60)	poor	Female	58	3206	0.166139634108527
1760	Baseline age: [50,60)	poor	Female	58	3226	0.173191736434109
1761	Baseline age: [50,60)	poor	Female	58	3232	0.173219308527132
1762	Baseline age: [50,60)	poor	Female	58	3238	0.166350036434109
1763	Baseline age: [50,60)	poor	Female	58	3265	0.170871600775194
1764	Baseline age: [50,60)	poor	Female	58	3412	0.172785440310078
1765	Baseline age: [50,60)	poor	Female	58	3523	0.172400079844961
1766	Baseline age: [50,60)	poor	Female	58	3637	0.16669596124031
1767	Baseline age: [50,60)	poor	Female	58	3639	0.164317340310078
1768	Baseline age: [50,60)	poor	Female	58	3651	0.16791473255814
1769	Baseline age: [50,60)	poor	Female	58	3717	0.174457856589147
1770	Baseline age: [50,60)	poor	Female	58	3726	0.177140185271318
1771	Baseline age: [50,60)	poor	Female	58	3733	0.167202003100775
1772	Baseline age: [50,60)	poor	Female	58	3770	0.17777916124031
1773	Baseline age: [50,60)	poor	Female	58	3796	0.176295591472868
1774	Baseline age: [50,60)	poor	Female	58	3891	0.174613935658915
1775	Baseline age: [50,60)	poor	Female	58	3997	0.171502952713178
1776	Baseline age: [50,60)	poor	Female	58	4039	0.166182489147287
1777	Baseline age: [50,60)	poor	Female	58	4125	0.169343879844961
1778	Baseline age: [50,60)	poor	Female	58	4370	0.176042684496124
1779	Baseline age: [50,60)	poor	Female	58	4524	0.162425065891473
1780	Baseline age: [50,60)	poor	Female	58	4605	0.173959429457364
1781	Baseline age: [50,60)	poor	Female	58	4641	0.167738639534884
1782	Baseline age: [50,60)	poor	Female	58	4650	0.173642014728682
1783	Baseline age: [50,60)	poor	Female	58	4701	0.169346959689922
1784	Baseline age: [50,60)	poor	Female	58	4749	0.176270028682171
1785	Baseline age: [50,60)	poor	Female	58	4849	0.17327333875969
1786	Baseline age: [50,60)	poor	Female	58	4929	0.174388455813953
1787	Baseline age: [50,60)	poor	Female	58	4942	0.184912612403101
1788	Baseline age: [50,60)	poor	Female	58	5062	0.166575404651163
1789	Baseline age: [50,60)	poor	Female	58	5087	0.17117107751938
1790	Baseline age: [50,60)	poor	Female	58	5127	0.181158305426357
1791	Baseline age: [50,60)	poor	Female	58	5169	0.174057547286822
1792	Baseline age: [50,60)	poor	Female	58	5181	0.174762909302326
1793	Baseline age: [50,60)	poor	Female	58	5335	0.167522666666667
1794	Baseline age: [50,60)	poor	Female	58	5625	0.167650874418605
1795	Baseline age: [50,60)	poor	Female	58	5673	0.166418562015504
1796	Baseline age: [50,60)	poor	Female	58	5838	0.169378525581395
1797	Baseline age: [50,60)	poor	Female	58	5909	0.168189687596899
1798	Baseline age: [50,60)	poor	Female	58	5948	0.16089187751938
1799	Baseline age: [50,60)	poor	Female	58	5958	0.178760436434109
1800	Baseline age: [50,60)	poor	Female	58	5980	0.169181733333333
1801	Baseline age: [50,60)	poor	Female	60	84	0.168033052941176
1802	Baseline age: [50,60)	poor	Female	60	91	0.166420869747899
1803	Baseline age: [50,60)	poor	Female	60	174	0.169907356302521
1804	Baseline age: [50,60)	poor	Female	60	179	0.172447584033613
1805	Baseline age: [50,60)	poor	Female	60	182	0.180176270588235
1806	Baseline age: [50,60)	poor	Female	60	231	0.173387395798319
1807	Baseline age: [50,60)	poor	Female	60	259	0.181147668067227
1808	Baseline age: [50,60)	poor	Female	60	284	0.169709054621849
1809	Baseline age: [50,60)	poor	Female	60	340	0.171807232773109
1810	Baseline age: [50,60)	poor	Female	60	363	0.173945205042017
1811	Baseline age: [50,60)	poor	Female	60	411	0.182963146218487
1812	Baseline age: [50,60)	poor	Female	60	425	0.167216623529412
1813	Baseline age: [50,60)	poor	Female	60	441	0.176704566386555
1814	Baseline age: [50,60)	poor	Female	60	511	0.168072668067227
1815	Baseline age: [50,60)	poor	Female	60	544	0.175177966386555
1816	Baseline age: [50,60)	poor	Female	60	552	0.180889935294118
1817	Baseline age: [50,60)	poor	Female	60	562	0.162836267226891
1818	Baseline age: [50,60)	poor	Female	60	577	0.178702508403361
1819	Baseline age: [50,60)	poor	Female	60	746	0.175699493277311
1820	Baseline age: [50,60)	poor	Female	60	789	0.167115542016807
1821	Baseline age: [50,60)	poor	Female	60	846	0.164475745378151
1822	Baseline age: [50,60)	poor	Female	60	892	0.182662075630252
1823	Baseline age: [50,60)	poor	Female	60	996	0.175893785714286
1824	Baseline age: [50,60)	poor	Female	60	1155	0.174158453781513
1825	Baseline age: [50,60)	poor	Female	60	1171	0.177729382352941
1826	Baseline age: [50,60)	poor	Female	60	1368	0.171149140336134
1827	Baseline age: [50,60)	poor	Female	60	1414	0.167733791596639
1828	Baseline age: [50,60)	poor	Female	60	1474	0.176912844537815
1829	Baseline age: [50,60)	poor	Female	60	1518	0.172224707563025
1830	Baseline age: [50,60)	poor	Female	60	1571	0.171489586554622
1831	Baseline age: [50,60)	poor	Female	60	1582	0.17764652605042
1832	Baseline age: [50,60)	poor	Female	60	1753	0.177889367226891
1833	Baseline age: [50,60)	poor	Female	60	1760	0.165665102521008
1834	Baseline age: [50,60)	poor	Female	60	1913	0.17275538907563
1835	Baseline age: [50,60)	poor	Female	60	1920	0.171672187394958
1836	Baseline age: [50,60)	poor	Female	60	2048	0.184358949579832
1837	Baseline age: [50,60)	poor	Female	60	2140	0.172976055462185
1838	Baseline age: [50,60)	poor	Female	60	2256	0.175812660504202
1839	Baseline age: [50,60)	poor	Female	60	2265	0.172163331932773
1840	Baseline age: [50,60)	poor	Female	60	2303	0.174703499159664
1841	Baseline age: [50,60)	poor	Female	60	2316	0.171678507563025
1842	Baseline age: [50,60)	poor	Female	60	2349	0.177204153781513
1843	Baseline age: [50,60)	poor	Female	60	2356	0.175942417647059
1844	Baseline age: [50,60)	poor	Female	60	2401	0.170125428571429
1845	Baseline age: [50,60)	poor	Female	60	2488	0.168525461344538
1846	Baseline age: [50,60)	poor	Female	60	2541	0.170600774789916
1847	Baseline age: [50,60)	poor	Female	60	2592	0.183778435294118
1848	Baseline age: [50,60)	poor	Female	60	2630	0.172140929411765
1849	Baseline age: [50,60)	poor	Female	60	2721	0.179288604201681
1850	Baseline age: [50,60)	poor	Female	60	2736	0.173068287394958
1851	Baseline age: [50,60)	poor	Female	60	2801	0.169589678991597
1852	Baseline age: [50,60)	poor	Female	60	2835	0.170602235294118
1853	Baseline age: [50,60)	poor	Female	60	2837	0.169011180672269
1854	Baseline age: [50,60)	poor	Female	60	2859	0.166102637815126
1855	Baseline age: [50,60)	poor	Female	60	2895	0.172309798319328
1856	Baseline age: [50,60)	poor	Female	60	3004	0.171637383193277
1857	Baseline age: [50,60)	poor	Female	60	3011	0.177432797478992
1858	Baseline age: [50,60)	poor	Female	60	3128	0.17112644789916
1859	Baseline age: [50,60)	poor	Female	60	3206	0.17479321512605
1860	Baseline age: [50,60)	poor	Female	60	3226	0.171250989915966
1861	Baseline age: [50,60)	poor	Female	60	3232	0.174192862184874
1862	Baseline age: [50,60)	poor	Female	60	3238	0.168117495798319
1863	Baseline age: [50,60)	poor	Female	60	3265	0.177655618487395
1864	Baseline age: [50,60)	poor	Female	60	3412	0.178949423529412
1865	Baseline age: [50,60)	poor	Female	60	3523	0.183802486554622
1866	Baseline age: [50,60)	poor	Female	60	3637	0.168118561344538
1867	Baseline age: [50,60)	poor	Female	60	3639	0.164193984033613
1868	Baseline age: [50,60)	poor	Female	60	3651	0.173201742857143
1869	Baseline age: [50,60)	poor	Female	60	3717	0.178952548739496
1870	Baseline age: [50,60)	poor	Female	60	3726	0.177692024369748
1871	Baseline age: [50,60)	poor	Female	60	3733	0.176600576470588
1872	Baseline age: [50,60)	poor	Female	60	3770	0.178612659663866
1873	Baseline age: [50,60)	poor	Female	60	3796	0.180442755462185
1874	Baseline age: [50,60)	poor	Female	60	3891	0.181279483193277
1875	Baseline age: [50,60)	poor	Female	60	3997	0.175135200840336
1876	Baseline age: [50,60)	poor	Female	60	4039	0.169451015966387
1877	Baseline age: [50,60)	poor	Female	60	4125	0.172016987394958
1878	Baseline age: [50,60)	poor	Female	60	4370	0.180076900840336
1879	Baseline age: [50,60)	poor	Female	60	4524	0.169419095798319
1880	Baseline age: [50,60)	poor	Female	60	4605	0.165327583193277
1881	Baseline age: [50,60)	poor	Female	60	4641	0.169418483193277
1882	Baseline age: [50,60)	poor	Female	60	4650	0.181706338655462
1883	Baseline age: [50,60)	poor	Female	60	4701	0.172955932773109
1884	Baseline age: [50,60)	poor	Female	60	4749	0.189861774789916
1885	Baseline age: [50,60)	poor	Female	60	4849	0.169724723529412
1886	Baseline age: [50,60)	poor	Female	60	4929	0.178873941176471
1887	Baseline age: [50,60)	poor	Female	60	4942	0.177571009243697
1888	Baseline age: [50,60)	poor	Female	60	5062	0.176826274789916
1889	Baseline age: [50,60)	poor	Female	60	5087	0.175934909243697
1890	Baseline age: [50,60)	poor	Female	60	5127	0.182167375630252
1891	Baseline age: [50,60)	poor	Female	60	5169	0.174147715966387
1892	Baseline age: [50,60)	poor	Female	60	5181	0.175220261344538
1893	Baseline age: [50,60)	poor	Female	60	5335	0.168922552941176
1894	Baseline age: [50,60)	poor	Female	60	5625	0.173909085714286
1895	Baseline age: [50,60)	poor	Female	60	5673	0.171414125210084
1896	Baseline age: [50,60)	poor	Female	60	5838	0.180496838655462
1897	Baseline age: [50,60)	poor	Female	60	5909	0.167195294957983
1898	Baseline age: [50,60)	poor	Female	60	5948	0.168766273109244
1899	Baseline age: [50,60)	poor	Female	60	5958	0.170169409243697
1900	Baseline age: [50,60)	poor	Female	60	5980	0.169445417647059
1901	Baseline age: [50,60)	poor	Female	62	84	0.177297100826446
1902	Baseline age: [50,60)	poor	Female	62	91	0.17362781322314
1903	Baseline age: [50,60)	poor	Female	62	174	0.173968191735537
1904	Baseline age: [50,60)	poor	Female	62	179	0.180435672727273
1905	Baseline age: [50,60)	poor	Female	62	182	0.178984724793388
1906	Baseline age: [50,60)	poor	Female	62	231	0.180101291735537
1907	Baseline age: [50,60)	poor	Female	62	259	0.174838676033058
1908	Baseline age: [50,60)	poor	Female	62	284	0.17687381322314
1909	Baseline age: [50,60)	poor	Female	62	340	0.179559259504132
1910	Baseline age: [50,60)	poor	Female	62	363	0.182821073553719
1911	Baseline age: [50,60)	poor	Female	62	411	0.177580174380165
1912	Baseline age: [50,60)	poor	Female	62	425	0.178588558677686
1913	Baseline age: [50,60)	poor	Female	62	441	0.187815495041322
1914	Baseline age: [50,60)	poor	Female	62	511	0.173161916528926
1915	Baseline age: [50,60)	poor	Female	62	544	0.173122042975207
1916	Baseline age: [50,60)	poor	Female	62	552	0.181872447933884
1917	Baseline age: [50,60)	poor	Female	62	562	0.176163494214876
1918	Baseline age: [50,60)	poor	Female	62	577	0.177095923140496
1919	Baseline age: [50,60)	poor	Female	62	746	0.177418452892562
1920	Baseline age: [50,60)	poor	Female	62	789	0.17742912231405
1921	Baseline age: [50,60)	poor	Female	62	846	0.165582980165289
1922	Baseline age: [50,60)	poor	Female	62	892	0.190143943801653
1923	Baseline age: [50,60)	poor	Female	62	996	0.178378533057851
1924	Baseline age: [50,60)	poor	Female	62	1155	0.179921243801653
1925	Baseline age: [50,60)	poor	Female	62	1171	0.178512524793388
1926	Baseline age: [50,60)	poor	Female	62	1368	0.175142018181818
1927	Baseline age: [50,60)	poor	Female	62	1414	0.171054604958678
1928	Baseline age: [50,60)	poor	Female	62	1474	0.167648096694215
1929	Baseline age: [50,60)	poor	Female	62	1518	0.175847674380165
1930	Baseline age: [50,60)	poor	Female	62	1571	0.178633949586777
1931	Baseline age: [50,60)	poor	Female	62	1582	0.179548030578512
1932	Baseline age: [50,60)	poor	Female	62	1753	0.176485672727273
1933	Baseline age: [50,60)	poor	Female	62	1760	0.17956589338843
1934	Baseline age: [50,60)	poor	Female	62	1913	0.182252523140496
1935	Baseline age: [50,60)	poor	Female	62	1920	0.168716238842975
1936	Baseline age: [50,60)	poor	Female	62	2048	0.190236680991736
1937	Baseline age: [50,60)	poor	Female	62	2140	0.177424091735537
1938	Baseline age: [50,60)	poor	Female	62	2256	0.170108445454545
1939	Baseline age: [50,60)	poor	Female	62	2265	0.183033990082645
1940	Baseline age: [50,60)	poor	Female	62	2303	0.175250976859504
1941	Baseline age: [50,60)	poor	Female	62	2316	0.174973995867769
1942	Baseline age: [50,60)	poor	Female	62	2349	0.177220495041322
1943	Baseline age: [50,60)	poor	Female	62	2356	0.181974466942149
1944	Baseline age: [50,60)	poor	Female	62	2401	0.183587932231405
1945	Baseline age: [50,60)	poor	Female	62	2488	0.174607449586777
1946	Baseline age: [50,60)	poor	Female	62	2541	0.173614811570248
1947	Baseline age: [50,60)	poor	Female	62	2592	0.18169153553719
1948	Baseline age: [50,60)	poor	Female	62	2630	0.173143256198347
1949	Baseline age: [50,60)	poor	Female	62	2721	0.188488666942149
1950	Baseline age: [50,60)	poor	Female	62	2736	0.175358490909091
1951	Baseline age: [50,60)	poor	Female	62	2801	0.17623132892562
1952	Baseline age: [50,60)	poor	Female	62	2835	0.165867447933884
1953	Baseline age: [50,60)	poor	Female	62	2837	0.177396656198347
1954	Baseline age: [50,60)	poor	Female	62	2859	0.168226337190083
1955	Baseline age: [50,60)	poor	Female	62	2895	0.176664932231405
1956	Baseline age: [50,60)	poor	Female	62	3004	0.176020299173554
1957	Baseline age: [50,60)	poor	Female	62	3011	0.181729820661157
1958	Baseline age: [50,60)	poor	Female	62	3128	0.17528336446281
1959	Baseline age: [50,60)	poor	Female	62	3206	0.178624774380165
1960	Baseline age: [50,60)	poor	Female	62	3226	0.174022159504132
1961	Baseline age: [50,60)	poor	Female	62	3232	0.17757372892562
1962	Baseline age: [50,60)	poor	Female	62	3238	0.174908585950413
1963	Baseline age: [50,60)	poor	Female	62	3265	0.186273140495868
1964	Baseline age: [50,60)	poor	Female	62	3412	0.182355862809917
1965	Baseline age: [50,60)	poor	Female	62	3523	0.172819392561983
1966	Baseline age: [50,60)	poor	Female	62	3637	0.169534275206612
1967	Baseline age: [50,60)	poor	Female	62	3639	0.170753800826446
1968	Baseline age: [50,60)	poor	Female	62	3651	0.17973116446281
1969	Baseline age: [50,60)	poor	Female	62	3717	0.187755012396694
1970	Baseline age: [50,60)	poor	Female	62	3726	0.16936487768595
1971	Baseline age: [50,60)	poor	Female	62	3733	0.171378851239669
1972	Baseline age: [50,60)	poor	Female	62	3770	0.183429573553719
1973	Baseline age: [50,60)	poor	Female	62	3796	0.184401045454545
1974	Baseline age: [50,60)	poor	Female	62	3891	0.185268017355372
1975	Baseline age: [50,60)	poor	Female	62	3997	0.181519495867769
1976	Baseline age: [50,60)	poor	Female	62	4039	0.175086868595041
1977	Baseline age: [50,60)	poor	Female	62	4125	0.179789398347107
1978	Baseline age: [50,60)	poor	Female	62	4370	0.189133595041322
1979	Baseline age: [50,60)	poor	Female	62	4524	0.175282436363636
1980	Baseline age: [50,60)	poor	Female	62	4605	0.175150409917355
1981	Baseline age: [50,60)	poor	Female	62	4641	0.173877850413223
1982	Baseline age: [50,60)	poor	Female	62	4650	0.174810729752066
1983	Baseline age: [50,60)	poor	Female	62	4701	0.179848309917355
1984	Baseline age: [50,60)	poor	Female	62	4749	0.178900175206612
1985	Baseline age: [50,60)	poor	Female	62	4849	0.177513679338843
1986	Baseline age: [50,60)	poor	Female	62	4929	0.172568494214876
1987	Baseline age: [50,60)	poor	Female	62	4942	0.189259534710744
1988	Baseline age: [50,60)	poor	Female	62	5062	0.178032890082645
1989	Baseline age: [50,60)	poor	Female	62	5087	0.175459328099174
1990	Baseline age: [50,60)	poor	Female	62	5127	0.184473450413223
1991	Baseline age: [50,60)	poor	Female	62	5169	0.182579536363636
1992	Baseline age: [50,60)	poor	Female	62	5181	0.182565366942149
1993	Baseline age: [50,60)	poor	Female	62	5335	0.172749256198347
1994	Baseline age: [50,60)	poor	Female	62	5625	0.180091360330579
1995	Baseline age: [50,60)	poor	Female	62	5673	0.17486042892562
1996	Baseline age: [50,60)	poor	Female	62	5838	0.183927804132231
1997	Baseline age: [50,60)	poor	Female	62	5909	0.172942519008264
1998	Baseline age: [50,60)	poor	Female	62	5948	0.172302827272727
1999	Baseline age: [50,60)	poor	Female	62	5958	0.178431689256198
[truncated: 25,801 more rows]
