# Supplementary material for: Measurements of damage and repair of binary health attributes in aging mice and humans reveal that robustness and resilience decrease with age, operate over broad timescales, and are affected differently by interventions
Source: eLife. 2022 Nov 21;11:e77632. doi: 10.7554/eLife.77632 (PMC9725749; doi:10.7554/eLife.77632)
Supplement: Figure 4—figure supplement 2—source data 1. [file elife-77632-fig4-figsupp2-data1.zip › figure4_supplement2/human_damage_rate_wealth.csv]

	baseline.bin	wealth.bin	sex	age	.draw	lambda_d
1	Baseline age: [50,60)	poor	Male	50	39	0.010913057
2	Baseline age: [50,60)	poor	Male	50	121	0.0126386344444444
3	Baseline age: [50,60)	poor	Male	50	145	0.0123791711111111
4	Baseline age: [50,60)	poor	Male	50	180	0.0136072566666667
5	Baseline age: [50,60)	poor	Male	50	191	0.0128687866666667
6	Baseline age: [50,60)	poor	Male	50	192	0.01511434
7	Baseline age: [50,60)	poor	Male	50	241	0.0113171207777778
8	Baseline age: [50,60)	poor	Male	50	262	0.0207698055555556
9	Baseline age: [50,60)	poor	Male	50	368	0.0152525433333333
10	Baseline age: [50,60)	poor	Male	50	486	0.016095
11	Baseline age: [50,60)	poor	Male	50	490	0.0114381514444444
12	Baseline age: [50,60)	poor	Male	50	561	0.0132690877777778
13	Baseline age: [50,60)	poor	Male	50	604	0.0175218644444444
14	Baseline age: [50,60)	poor	Male	50	623	0.0116899255555556
15	Baseline age: [50,60)	poor	Male	50	693	0.0108736377777778
16	Baseline age: [50,60)	poor	Male	50	778	0.00897754933333333
17	Baseline age: [50,60)	poor	Male	50	1031	0.0116904433333333
18	Baseline age: [50,60)	poor	Male	50	1057	0.0108888131111111
19	Baseline age: [50,60)	poor	Male	50	1090	0.0114591533333333
20	Baseline age: [50,60)	poor	Male	50	1143	0.0118600772222222
21	Baseline age: [50,60)	poor	Male	50	1194	0.0138255977777778
22	Baseline age: [50,60)	poor	Male	50	1260	0.00795483888888889
23	Baseline age: [50,60)	poor	Male	50	1279	0.0115845155555556
24	Baseline age: [50,60)	poor	Male	50	1286	0.00824114166666667
25	Baseline age: [50,60)	poor	Male	50	1321	0.0142186762222222
26	Baseline age: [50,60)	poor	Male	50	1361	0.0168131722222222
27	Baseline age: [50,60)	poor	Male	50	1388	0.0152648888888889
28	Baseline age: [50,60)	poor	Male	50	1464	0.010989269
29	Baseline age: [50,60)	poor	Male	50	1588	0.00902945666666667
30	Baseline age: [50,60)	poor	Male	50	1757	0.0118122294444444
31	Baseline age: [50,60)	poor	Male	50	1764	0.0144034777777778
32	Baseline age: [50,60)	poor	Male	50	1843	0.00852585555555556
33	Baseline age: [50,60)	poor	Male	50	1864	0.0179353433333333
34	Baseline age: [50,60)	poor	Male	50	1882	0.0108307511111111
35	Baseline age: [50,60)	poor	Male	50	1959	0.0135616888888889
36	Baseline age: [50,60)	poor	Male	50	2028	0.0101909743333333
37	Baseline age: [50,60)	poor	Male	50	2040	0.0129221577777778
38	Baseline age: [50,60)	poor	Male	50	2127	0.00984934555555556
39	Baseline age: [50,60)	poor	Male	50	2239	0.0117988277777778
40	Baseline age: [50,60)	poor	Male	50	2294	0.0139928322222222
41	Baseline age: [50,60)	poor	Male	50	2318	0.0132821213333333
42	Baseline age: [50,60)	poor	Male	50	2323	0.0104583633333333
43	Baseline age: [50,60)	poor	Male	50	2394	0.0134282311111111
44	Baseline age: [50,60)	poor	Male	50	2465	0.0111143544444444
45	Baseline age: [50,60)	poor	Male	50	2532	0.00618545333333333
46	Baseline age: [50,60)	poor	Male	50	2575	0.0101076033333333
47	Baseline age: [50,60)	poor	Male	50	2699	0.00894865133333333
48	Baseline age: [50,60)	poor	Male	50	2750	0.0125712365555556
49	Baseline age: [50,60)	poor	Male	50	2797	0.0178543466666667
50	Baseline age: [50,60)	poor	Male	50	2854	0.0129363211111111
51	Baseline age: [50,60)	poor	Male	50	2865	0.0125771988888889
52	Baseline age: [50,60)	poor	Male	50	2879	0.0112041623333333
53	Baseline age: [50,60)	poor	Male	50	2914	0.00926023888888889
54	Baseline age: [50,60)	poor	Male	50	3139	0.0104028566666667
55	Baseline age: [50,60)	poor	Male	50	3159	0.0117729911111111
56	Baseline age: [50,60)	poor	Male	50	3219	0.0113462511111111
57	Baseline age: [50,60)	poor	Male	50	3310	0.00956734333333333
58	Baseline age: [50,60)	poor	Male	50	3380	0.01310102
59	Baseline age: [50,60)	poor	Male	50	3508	0.0127440377777778
60	Baseline age: [50,60)	poor	Male	50	3538	0.0142201822222222
61	Baseline age: [50,60)	poor	Male	50	3601	0.00817103888888889
62	Baseline age: [50,60)	poor	Male	50	3711	0.0147341233333333
63	Baseline age: [50,60)	poor	Male	50	3740	0.0105823676666667
64	Baseline age: [50,60)	poor	Male	50	3799	0.0127080866666667
65	Baseline age: [50,60)	poor	Male	50	3822	0.0144395772222222
66	Baseline age: [50,60)	poor	Male	50	3826	0.00854828
67	Baseline age: [50,60)	poor	Male	50	3921	0.01126155
68	Baseline age: [50,60)	poor	Male	50	3976	0.0194181004444444
69	Baseline age: [50,60)	poor	Male	50	4020	0.0132675655555556
70	Baseline age: [50,60)	poor	Male	50	4040	0.01590941
71	Baseline age: [50,60)	poor	Male	50	4044	0.0178925497777778
72	Baseline age: [50,60)	poor	Male	50	4054	0.0119236588888889
73	Baseline age: [50,60)	poor	Male	50	4057	0.0128386277777778
74	Baseline age: [50,60)	poor	Male	50	4196	0.0127144205555556
75	Baseline age: [50,60)	poor	Male	50	4280	0.00930513444444444
76	Baseline age: [50,60)	poor	Male	50	4331	0.0132804266666667
77	Baseline age: [50,60)	poor	Male	50	4445	0.0112410711111111
78	Baseline age: [50,60)	poor	Male	50	4524	0.0128242535555556
79	Baseline age: [50,60)	poor	Male	50	4577	0.01089187
80	Baseline age: [50,60)	poor	Male	50	4675	0.0146077
81	Baseline age: [50,60)	poor	Male	50	4737	0.0118994811111111
82	Baseline age: [50,60)	poor	Male	50	4822	0.0117724255555556
83	Baseline age: [50,60)	poor	Male	50	4831	0.00953067777777778
84	Baseline age: [50,60)	poor	Male	50	4895	0.0115387716666667
85	Baseline age: [50,60)	poor	Male	50	4918	0.0161240455555556
86	Baseline age: [50,60)	poor	Male	50	4969	0.0117477648888889
87	Baseline age: [50,60)	poor	Male	50	5072	0.0166752311111111
88	Baseline age: [50,60)	poor	Male	50	5094	0.0170839822222222
89	Baseline age: [50,60)	poor	Male	50	5220	0.0113640817777778
90	Baseline age: [50,60)	poor	Male	50	5299	0.00709111
91	Baseline age: [50,60)	poor	Male	50	5369	0.01424562
92	Baseline age: [50,60)	poor	Male	50	5386	0.01730629
93	Baseline age: [50,60)	poor	Male	50	5412	0.0170817222222222
94	Baseline age: [50,60)	poor	Male	50	5586	0.014243949
95	Baseline age: [50,60)	poor	Male	50	5605	0.00855497344444445
96	Baseline age: [50,60)	poor	Male	50	5633	0.0115270422222222
97	Baseline age: [50,60)	poor	Male	50	5718	0.0137480833333333
98	Baseline age: [50,60)	poor	Male	50	5814	0.00869062488888889
99	Baseline age: [50,60)	poor	Male	50	5988	0.0169273577777778
100	Baseline age: [50,60)	poor	Male	50	5989	0.0173114433333333
101	Baseline age: [50,60)	poor	Male	52	39	0.0208440765135135
102	Baseline age: [50,60)	poor	Male	52	121	0.0222003381351351
103	Baseline age: [50,60)	poor	Male	52	145	0.0203092478378378
104	Baseline age: [50,60)	poor	Male	52	180	0.0211902585405405
105	Baseline age: [50,60)	poor	Male	52	191	0.0205278284054054
106	Baseline age: [50,60)	poor	Male	52	192	0.0197455862702703
107	Baseline age: [50,60)	poor	Male	52	241	0.0176561787297297
108	Baseline age: [50,60)	poor	Male	52	262	0.02105277
109	Baseline age: [50,60)	poor	Male	52	368	0.0169424576756757
110	Baseline age: [50,60)	poor	Male	52	486	0.0214982236216216
111	Baseline age: [50,60)	poor	Male	52	490	0.0184756521351351
112	Baseline age: [50,60)	poor	Male	52	561	0.0220784255675676
113	Baseline age: [50,60)	poor	Male	52	604	0.0207849998108108
114	Baseline age: [50,60)	poor	Male	52	623	0.0188910431891892
115	Baseline age: [50,60)	poor	Male	52	693	0.0250442368378378
116	Baseline age: [50,60)	poor	Male	52	778	0.017425877
117	Baseline age: [50,60)	poor	Male	52	1031	0.0184374560540541
118	Baseline age: [50,60)	poor	Male	52	1057	0.0211948258108108
119	Baseline age: [50,60)	poor	Male	52	1090	0.0214564947837838
120	Baseline age: [50,60)	poor	Male	52	1143	0.019062039972973
121	Baseline age: [50,60)	poor	Male	52	1194	0.0199022537027027
122	Baseline age: [50,60)	poor	Male	52	1260	0.0193584607837838
123	Baseline age: [50,60)	poor	Male	52	1279	0.0202016782162162
124	Baseline age: [50,60)	poor	Male	52	1286	0.0191304034864865
125	Baseline age: [50,60)	poor	Male	52	1321	0.0223292715945946
126	Baseline age: [50,60)	poor	Male	52	1361	0.0237043956486486
127	Baseline age: [50,60)	poor	Male	52	1388	0.0202298112432432
128	Baseline age: [50,60)	poor	Male	52	1464	0.020429421972973
129	Baseline age: [50,60)	poor	Male	52	1588	0.0208945543783784
130	Baseline age: [50,60)	poor	Male	52	1757	0.0185802537567568
131	Baseline age: [50,60)	poor	Male	52	1764	0.0227528653243243
132	Baseline age: [50,60)	poor	Male	52	1843	0.0188356721351351
133	Baseline age: [50,60)	poor	Male	52	1864	0.0192980572972973
134	Baseline age: [50,60)	poor	Male	52	1882	0.0185471005405405
135	Baseline age: [50,60)	poor	Male	52	1959	0.0188410934594595
136	Baseline age: [50,60)	poor	Male	52	2028	0.0152685596486486
137	Baseline age: [50,60)	poor	Male	52	2040	0.0190692242702703
138	Baseline age: [50,60)	poor	Male	52	2127	0.0192913176216216
139	Baseline age: [50,60)	poor	Male	52	2239	0.0204129561081081
140	Baseline age: [50,60)	poor	Male	52	2294	0.0200144489459459
141	Baseline age: [50,60)	poor	Male	52	2318	0.0219119051081081
142	Baseline age: [50,60)	poor	Male	52	2323	0.0191734126756757
143	Baseline age: [50,60)	poor	Male	52	2394	0.0222186318918919
144	Baseline age: [50,60)	poor	Male	52	2465	0.0205843848378378
145	Baseline age: [50,60)	poor	Male	52	2532	0.0194306021621622
146	Baseline age: [50,60)	poor	Male	52	2575	0.023537311027027
147	Baseline age: [50,60)	poor	Male	52	2699	0.0171177242702703
148	Baseline age: [50,60)	poor	Male	52	2750	0.0187797632162162
149	Baseline age: [50,60)	poor	Male	52	2797	0.0229454106756757
150	Baseline age: [50,60)	poor	Male	52	2854	0.0218929085945946
151	Baseline age: [50,60)	poor	Male	52	2865	0.0238533151891892
152	Baseline age: [50,60)	poor	Male	52	2879	0.0216862013513513
153	Baseline age: [50,60)	poor	Male	52	2914	0.0189300475405405
154	Baseline age: [50,60)	poor	Male	52	3139	0.0204526275675676
155	Baseline age: [50,60)	poor	Male	52	3159	0.0220696978108108
156	Baseline age: [50,60)	poor	Male	52	3219	0.0175304075675676
157	Baseline age: [50,60)	poor	Male	52	3310	0.0188019836486486
158	Baseline age: [50,60)	poor	Male	52	3380	0.0178307928648649
159	Baseline age: [50,60)	poor	Male	52	3508	0.0190385222432432
160	Baseline age: [50,60)	poor	Male	52	3538	0.0226649581621622
161	Baseline age: [50,60)	poor	Male	52	3601	0.0158800143243243
162	Baseline age: [50,60)	poor	Male	52	3711	0.0176800217027027
163	Baseline age: [50,60)	poor	Male	52	3740	0.0182067291891892
164	Baseline age: [50,60)	poor	Male	52	3799	0.0186701644864865
165	Baseline age: [50,60)	poor	Male	52	3822	0.0223753141351351
166	Baseline age: [50,60)	poor	Male	52	3826	0.0191369865135135
167	Baseline age: [50,60)	poor	Male	52	3921	0.0201915557297297
168	Baseline age: [50,60)	poor	Male	52	3976	0.0174309028972973
169	Baseline age: [50,60)	poor	Male	52	4020	0.0211734390810811
170	Baseline age: [50,60)	poor	Male	52	4040	0.0201987258378378
171	Baseline age: [50,60)	poor	Male	52	4044	0.0211702558108108
172	Baseline age: [50,60)	poor	Male	52	4054	0.0228850377567568
173	Baseline age: [50,60)	poor	Male	52	4057	0.02230256
174	Baseline age: [50,60)	poor	Male	52	4196	0.0192325910540541
175	Baseline age: [50,60)	poor	Male	52	4280	0.0206240492162162
176	Baseline age: [50,60)	poor	Male	52	4331	0.022859525027027
177	Baseline age: [50,60)	poor	Male	52	4445	0.0211331256486486
178	Baseline age: [50,60)	poor	Male	52	4524	0.0209002965945946
179	Baseline age: [50,60)	poor	Male	52	4577	0.0227898522972973
180	Baseline age: [50,60)	poor	Male	52	4675	0.0204583527027027
181	Baseline age: [50,60)	poor	Male	52	4737	0.0208439722702703
182	Baseline age: [50,60)	poor	Male	52	4822	0.0257086577567568
183	Baseline age: [50,60)	poor	Male	52	4831	0.0208385429459459
184	Baseline age: [50,60)	poor	Male	52	4895	0.0186713165405405
185	Baseline age: [50,60)	poor	Male	52	4918	0.0189259204594595
186	Baseline age: [50,60)	poor	Male	52	4969	0.0203138877837838
187	Baseline age: [50,60)	poor	Male	52	5072	0.0205026759189189
188	Baseline age: [50,60)	poor	Male	52	5094	0.0195150017297297
189	Baseline age: [50,60)	poor	Male	52	5220	0.0184740888108108
190	Baseline age: [50,60)	poor	Male	52	5299	0.017750797972973
191	Baseline age: [50,60)	poor	Male	52	5369	0.022702745027027
192	Baseline age: [50,60)	poor	Male	52	5386	0.0205284050810811
193	Baseline age: [50,60)	poor	Male	52	5412	0.0207631729459459
194	Baseline age: [50,60)	poor	Male	52	5586	0.0186210794324324
195	Baseline age: [50,60)	poor	Male	52	5605	0.0192653077297297
196	Baseline age: [50,60)	poor	Male	52	5633	0.0192856269189189
197	Baseline age: [50,60)	poor	Male	52	5718	0.0195007076756757
198	Baseline age: [50,60)	poor	Male	52	5814	0.0191395601351351
199	Baseline age: [50,60)	poor	Male	52	5988	0.0232570018108108
200	Baseline age: [50,60)	poor	Male	52	5989	0.021028117027027
201	Baseline age: [50,60)	poor	Male	54	39	0.0222088263333333
202	Baseline age: [50,60)	poor	Male	54	121	0.0220159181733333
203	Baseline age: [50,60)	poor	Male	54	145	0.0194738745466667
204	Baseline age: [50,60)	poor	Male	54	180	0.02277451812
205	Baseline age: [50,60)	poor	Male	54	191	0.0202351128
206	Baseline age: [50,60)	poor	Male	54	192	0.02358199632
207	Baseline age: [50,60)	poor	Male	54	241	0.0216094897066667
208	Baseline age: [50,60)	poor	Male	54	262	0.0209137279733333
209	Baseline age: [50,60)	poor	Male	54	368	0.01930435132
210	Baseline age: [50,60)	poor	Male	54	486	0.0220837140133333
211	Baseline age: [50,60)	poor	Male	54	490	0.01984407536
212	Baseline age: [50,60)	poor	Male	54	561	0.0218976522666667
213	Baseline age: [50,60)	poor	Male	54	604	0.0211309674533333
214	Baseline age: [50,60)	poor	Male	54	623	0.0197815745466667
215	Baseline age: [50,60)	poor	Male	54	693	0.0249336522133333
216	Baseline age: [50,60)	poor	Male	54	778	0.0191733200133333
217	Baseline age: [50,60)	poor	Male	54	1031	0.0203561756666667
218	Baseline age: [50,60)	poor	Male	54	1057	0.02255045792
219	Baseline age: [50,60)	poor	Male	54	1090	0.02327815112
220	Baseline age: [50,60)	poor	Male	54	1143	0.02124973776
221	Baseline age: [50,60)	poor	Male	54	1194	0.0212541440933333
222	Baseline age: [50,60)	poor	Male	54	1260	0.02040890076
223	Baseline age: [50,60)	poor	Male	54	1279	0.0199397339866667
224	Baseline age: [50,60)	poor	Male	54	1286	0.0206088364933333
225	Baseline age: [50,60)	poor	Male	54	1321	0.02268482696
226	Baseline age: [50,60)	poor	Male	54	1361	0.0235294140266667
227	Baseline age: [50,60)	poor	Male	54	1388	0.02237670004
228	Baseline age: [50,60)	poor	Male	54	1464	0.0190569346133333
229	Baseline age: [50,60)	poor	Male	54	1588	0.0212960556533333
230	Baseline age: [50,60)	poor	Male	54	1757	0.0195382176666667
231	Baseline age: [50,60)	poor	Male	54	1764	0.0232193746
232	Baseline age: [50,60)	poor	Male	54	1843	0.0210282410533333
233	Baseline age: [50,60)	poor	Male	54	1864	0.0216697971066667
234	Baseline age: [50,60)	poor	Male	54	1882	0.02047720124
235	Baseline age: [50,60)	poor	Male	54	1959	0.0215451551066667
236	Baseline age: [50,60)	poor	Male	54	2028	0.0179471589733333
237	Baseline age: [50,60)	poor	Male	54	2040	0.0204130542666667
238	Baseline age: [50,60)	poor	Male	54	2127	0.0220480975066667
239	Baseline age: [50,60)	poor	Male	54	2239	0.02191186584
240	Baseline age: [50,60)	poor	Male	54	2294	0.02084119404
241	Baseline age: [50,60)	poor	Male	54	2318	0.0233657217333333
242	Baseline age: [50,60)	poor	Male	54	2323	0.0217616495466667
243	Baseline age: [50,60)	poor	Male	54	2394	0.0248554465333333
244	Baseline age: [50,60)	poor	Male	54	2465	0.0222739058266667
245	Baseline age: [50,60)	poor	Male	54	2532	0.0214846170666667
246	Baseline age: [50,60)	poor	Male	54	2575	0.02257685412
247	Baseline age: [50,60)	poor	Male	54	2699	0.0203181922
248	Baseline age: [50,60)	poor	Male	54	2750	0.0209106939333333
249	Baseline age: [50,60)	poor	Male	54	2797	0.0245853076533333
250	Baseline age: [50,60)	poor	Male	54	2854	0.0214284232266667
251	Baseline age: [50,60)	poor	Male	54	2865	0.02349334852
252	Baseline age: [50,60)	poor	Male	54	2879	0.0224113301733333
253	Baseline age: [50,60)	poor	Male	54	2914	0.0216465547866667
254	Baseline age: [50,60)	poor	Male	54	3139	0.0247380138666667
255	Baseline age: [50,60)	poor	Male	54	3159	0.0214774408666667
256	Baseline age: [50,60)	poor	Male	54	3219	0.018800436
257	Baseline age: [50,60)	poor	Male	54	3310	0.0201247798933333
258	Baseline age: [50,60)	poor	Male	54	3380	0.0199254323066667
259	Baseline age: [50,60)	poor	Male	54	3508	0.0217654839066667
260	Baseline age: [50,60)	poor	Male	54	3538	0.0237186340666667
261	Baseline age: [50,60)	poor	Male	54	3601	0.0189076473466667
262	Baseline age: [50,60)	poor	Male	54	3711	0.0208444733066667
263	Baseline age: [50,60)	poor	Male	54	3740	0.01868853308
264	Baseline age: [50,60)	poor	Male	54	3799	0.02047165884
265	Baseline age: [50,60)	poor	Male	54	3822	0.02143326836
266	Baseline age: [50,60)	poor	Male	54	3826	0.0207217395466667
267	Baseline age: [50,60)	poor	Male	54	3921	0.0213397351466667
268	Baseline age: [50,60)	poor	Male	54	3976	0.019940885136
269	Baseline age: [50,60)	poor	Male	54	4020	0.0201896478266667
270	Baseline age: [50,60)	poor	Male	54	4040	0.0215853284666667
271	Baseline age: [50,60)	poor	Male	54	4044	0.0226672041866667
272	Baseline age: [50,60)	poor	Male	54	4054	0.02399191592
273	Baseline age: [50,60)	poor	Male	54	4057	0.0248054284
274	Baseline age: [50,60)	poor	Male	54	4196	0.01991929332
275	Baseline age: [50,60)	poor	Male	54	4280	0.02376521948
276	Baseline age: [50,60)	poor	Male	54	4331	0.0242495142533333
277	Baseline age: [50,60)	poor	Male	54	4445	0.02354425252
278	Baseline age: [50,60)	poor	Male	54	4524	0.02332569788
279	Baseline age: [50,60)	poor	Male	54	4577	0.0224688860933333
280	Baseline age: [50,60)	poor	Male	54	4675	0.0202060490533333
281	Baseline age: [50,60)	poor	Male	54	4737	0.0202321204666667
282	Baseline age: [50,60)	poor	Male	54	4822	0.0246734104666667
283	Baseline age: [50,60)	poor	Male	54	4831	0.0213957942666667
284	Baseline age: [50,60)	poor	Male	54	4895	0.02046064136
285	Baseline age: [50,60)	poor	Male	54	4918	0.01885739828
286	Baseline age: [50,60)	poor	Male	54	4969	0.0214473941066667
287	Baseline age: [50,60)	poor	Male	54	5072	0.0221982733733333
288	Baseline age: [50,60)	poor	Male	54	5094	0.0204054696266667
289	Baseline age: [50,60)	poor	Male	54	5220	0.0208276800133333
290	Baseline age: [50,60)	poor	Male	54	5299	0.0202119955866667
291	Baseline age: [50,60)	poor	Male	54	5369	0.02429991736
292	Baseline age: [50,60)	poor	Male	54	5386	0.02139960996
293	Baseline age: [50,60)	poor	Male	54	5412	0.0218258622133333
294	Baseline age: [50,60)	poor	Male	54	5586	0.0202544451733333
295	Baseline age: [50,60)	poor	Male	54	5605	0.0213378010666667
296	Baseline age: [50,60)	poor	Male	54	5633	0.0200465017333333
297	Baseline age: [50,60)	poor	Male	54	5718	0.0202613637333333
298	Baseline age: [50,60)	poor	Male	54	5814	0.0203326839333333
299	Baseline age: [50,60)	poor	Male	54	5988	0.0224268344
300	Baseline age: [50,60)	poor	Male	54	5989	0.0213708918133333
301	Baseline age: [50,60)	poor	Male	56	39	0.025648216745283
302	Baseline age: [50,60)	poor	Male	56	121	0.0251632940754717
303	Baseline age: [50,60)	poor	Male	56	145	0.0236652744150943
304	Baseline age: [50,60)	poor	Male	56	180	0.0255984733867925
305	Baseline age: [50,60)	poor	Male	56	191	0.0239843860754717
306	Baseline age: [50,60)	poor	Male	56	192	0.0266263739528302
307	Baseline age: [50,60)	poor	Male	56	241	0.0244501709716981
308	Baseline age: [50,60)	poor	Male	56	262	0.0239677806415094
309	Baseline age: [50,60)	poor	Male	56	368	0.0238175529056604
310	Baseline age: [50,60)	poor	Male	56	486	0.0256594165283019
311	Baseline age: [50,60)	poor	Male	56	490	0.0244849636132075
312	Baseline age: [50,60)	poor	Male	56	561	0.0251690962735849
313	Baseline age: [50,60)	poor	Male	56	604	0.0247722541792453
314	Baseline age: [50,60)	poor	Male	56	623	0.0241123829622642
315	Baseline age: [50,60)	poor	Male	56	693	0.0271134075283019
316	Baseline age: [50,60)	poor	Male	56	778	0.0235231988113208
317	Baseline age: [50,60)	poor	Male	56	1031	0.0239146282735849
318	Baseline age: [50,60)	poor	Male	56	1057	0.0254615368396226
319	Baseline age: [50,60)	poor	Male	56	1090	0.0263443226037736
320	Baseline age: [50,60)	poor	Male	56	1143	0.0247003562830189
321	Baseline age: [50,60)	poor	Male	56	1194	0.0245289928018868
322	Baseline age: [50,60)	poor	Male	56	1260	0.0240880869339623
323	Baseline age: [50,60)	poor	Male	56	1279	0.0229943036037736
324	Baseline age: [50,60)	poor	Male	56	1286	0.0237406464716981
325	Baseline age: [50,60)	poor	Male	56	1321	0.0258183278018868
326	Baseline age: [50,60)	poor	Male	56	1361	0.0263797684056604
327	Baseline age: [50,60)	poor	Male	56	1388	0.0262227836415094
328	Baseline age: [50,60)	poor	Male	56	1464	0.0234542699245283
329	Baseline age: [50,60)	poor	Male	56	1588	0.0250266458113208
330	Baseline age: [50,60)	poor	Male	56	1757	0.0243340257641509
331	Baseline age: [50,60)	poor	Male	56	1764	0.0260057657830189
332	Baseline age: [50,60)	poor	Male	56	1843	0.0242351429056604
333	Baseline age: [50,60)	poor	Male	56	1864	0.024620929490566
334	Baseline age: [50,60)	poor	Male	56	1882	0.0252388785660377
335	Baseline age: [50,60)	poor	Male	56	1959	0.0252037274528302
336	Baseline age: [50,60)	poor	Male	56	2028	0.0228317612830189
337	Baseline age: [50,60)	poor	Male	56	2040	0.0236201181226415
338	Baseline age: [50,60)	poor	Male	56	2127	0.0252714320377358
339	Baseline age: [50,60)	poor	Male	56	2239	0.0259267476415094
340	Baseline age: [50,60)	poor	Male	56	2294	0.0245040954433962
341	Baseline age: [50,60)	poor	Male	56	2318	0.0265746631509434
342	Baseline age: [50,60)	poor	Male	56	2323	0.0250600444245283
343	Baseline age: [50,60)	poor	Male	56	2394	0.0281491806603774
344	Baseline age: [50,60)	poor	Male	56	2465	0.0253696001320755
345	Baseline age: [50,60)	poor	Male	56	2532	0.0248468331132075
346	Baseline age: [50,60)	poor	Male	56	2575	0.0274833874339623
347	Baseline age: [50,60)	poor	Male	56	2699	0.0249132366037736
348	Baseline age: [50,60)	poor	Male	56	2750	0.0250026362924528
349	Baseline age: [50,60)	poor	Male	56	2797	0.0268862141320755
350	Baseline age: [50,60)	poor	Male	56	2854	0.0243748221320755
351	Baseline age: [50,60)	poor	Male	56	2865	0.0269436778962264
352	Baseline age: [50,60)	poor	Male	56	2879	0.0261220610849057
353	Baseline age: [50,60)	poor	Male	56	2914	0.0266954646320755
354	Baseline age: [50,60)	poor	Male	56	3139	0.0270240813867925
355	Baseline age: [50,60)	poor	Male	56	3159	0.0249960531037736
356	Baseline age: [50,60)	poor	Male	56	3219	0.0233659702830189
357	Baseline age: [50,60)	poor	Male	56	3310	0.0245008156320755
358	Baseline age: [50,60)	poor	Male	56	3380	0.0229047436792453
359	Baseline age: [50,60)	poor	Male	56	3508	0.0247618768962264
360	Baseline age: [50,60)	poor	Male	56	3538	0.0277352160943396
361	Baseline age: [50,60)	poor	Male	56	3601	0.0224220286792453
362	Baseline age: [50,60)	poor	Male	56	3711	0.0236087710566038
363	Baseline age: [50,60)	poor	Male	56	3740	0.0216276376792453
364	Baseline age: [50,60)	poor	Male	56	3799	0.0250308893113208
365	Baseline age: [50,60)	poor	Male	56	3822	0.0255759756792453
366	Baseline age: [50,60)	poor	Male	56	3826	0.0248529670754717
367	Baseline age: [50,60)	poor	Male	56	3921	0.0254836241603774
368	Baseline age: [50,60)	poor	Male	56	3976	0.0240310004150943
369	Baseline age: [50,60)	poor	Male	56	4020	0.0235486740849057
370	Baseline age: [50,60)	poor	Male	56	4040	0.0251637334433962
371	Baseline age: [50,60)	poor	Male	56	4044	0.0255375828113208
372	Baseline age: [50,60)	poor	Male	56	4054	0.026752603009434
373	Baseline age: [50,60)	poor	Male	56	4057	0.0267505199339623
374	Baseline age: [50,60)	poor	Male	56	4196	0.0241953154622642
375	Baseline age: [50,60)	poor	Male	56	4280	0.0271265037924528
376	Baseline age: [50,60)	poor	Male	56	4331	0.0273705971132075
377	Baseline age: [50,60)	poor	Male	56	4445	0.0266306530283019
378	Baseline age: [50,60)	poor	Male	56	4524	0.0254636347075472
379	Baseline age: [50,60)	poor	Male	56	4577	0.0257518065188679
380	Baseline age: [50,60)	poor	Male	56	4675	0.0234952716037736
381	Baseline age: [50,60)	poor	Male	56	4737	0.0235187182830189
382	Baseline age: [50,60)	poor	Male	56	4822	0.0275336231698113
383	Baseline age: [50,60)	poor	Male	56	4831	0.0260954798679245
384	Baseline age: [50,60)	poor	Male	56	4895	0.0251530189245283
385	Baseline age: [50,60)	poor	Male	56	4918	0.0237556648867925
386	Baseline age: [50,60)	poor	Male	56	4969	0.025413815990566
387	Baseline age: [50,60)	poor	Male	56	5072	0.0257138239622642
388	Baseline age: [50,60)	poor	Male	56	5094	0.0238968142735849
389	Baseline age: [50,60)	poor	Male	56	5220	0.0241088696132075
390	Baseline age: [50,60)	poor	Male	56	5299	0.0240660362075472
391	Baseline age: [50,60)	poor	Male	56	5369	0.0276681943396226
392	Baseline age: [50,60)	poor	Male	56	5386	0.0248044710849057
393	Baseline age: [50,60)	poor	Male	56	5412	0.0252405360849057
394	Baseline age: [50,60)	poor	Male	56	5586	0.0239994733207547
395	Baseline age: [50,60)	poor	Male	56	5605	0.0252499671792453
396	Baseline age: [50,60)	poor	Male	56	5633	0.0232994975849057
397	Baseline age: [50,60)	poor	Male	56	5718	0.0241356303018868
398	Baseline age: [50,60)	poor	Male	56	5814	0.0241889080660377
399	Baseline age: [50,60)	poor	Male	56	5988	0.0254680395
400	Baseline age: [50,60)	poor	Male	56	5989	0.024892084509434
401	Baseline age: [50,60)	poor	Male	58	39	0.027781935344
402	Baseline age: [50,60)	poor	Male	58	121	0.027351552256
403	Baseline age: [50,60)	poor	Male	58	145	0.02622377768
404	Baseline age: [50,60)	poor	Male	58	180	0.027100262168
405	Baseline age: [50,60)	poor	Male	58	191	0.025995589968
406	Baseline age: [50,60)	poor	Male	58	192	0.02925758496
407	Baseline age: [50,60)	poor	Male	58	241	0.026110265912
408	Baseline age: [50,60)	poor	Male	58	262	0.024903560896
409	Baseline age: [50,60)	poor	Male	58	368	0.027187010776
410	Baseline age: [50,60)	poor	Male	58	486	0.026950193424
411	Baseline age: [50,60)	poor	Male	58	490	0.025947914064
412	Baseline age: [50,60)	poor	Male	58	561	0.027220997448
413	Baseline age: [50,60)	poor	Male	58	604	0.026819355544
414	Baseline age: [50,60)	poor	Male	58	623	0.02707896968
415	Baseline age: [50,60)	poor	Male	58	693	0.028980745136
416	Baseline age: [50,60)	poor	Male	58	778	0.025614130592
417	Baseline age: [50,60)	poor	Male	58	1031	0.026097306712
418	Baseline age: [50,60)	poor	Male	58	1057	0.027325937712
419	Baseline age: [50,60)	poor	Male	58	1090	0.027580985256
420	Baseline age: [50,60)	poor	Male	58	1143	0.02709573536
421	Baseline age: [50,60)	poor	Male	58	1194	0.02646542708
422	Baseline age: [50,60)	poor	Male	58	1260	0.026382704008
423	Baseline age: [50,60)	poor	Male	58	1279	0.025235057696
424	Baseline age: [50,60)	poor	Male	58	1286	0.026610716632
425	Baseline age: [50,60)	poor	Male	58	1321	0.02722459
426	Baseline age: [50,60)	poor	Male	58	1361	0.028798947696
427	Baseline age: [50,60)	poor	Male	58	1388	0.028119154352
428	Baseline age: [50,60)	poor	Male	58	1464	0.025781227184
429	Baseline age: [50,60)	poor	Male	58	1588	0.027256601448
430	Baseline age: [50,60)	poor	Male	58	1757	0.026615178648
431	Baseline age: [50,60)	poor	Male	58	1764	0.02703640156
432	Baseline age: [50,60)	poor	Male	58	1843	0.026662452592
433	Baseline age: [50,60)	poor	Male	58	1864	0.026531438024
434	Baseline age: [50,60)	poor	Male	58	1882	0.027532533848
435	Baseline age: [50,60)	poor	Male	58	1959	0.02748363464
436	Baseline age: [50,60)	poor	Male	58	2028	0.025058611456
437	Baseline age: [50,60)	poor	Male	58	2040	0.025498704272
438	Baseline age: [50,60)	poor	Male	58	2127	0.027019470064
439	Baseline age: [50,60)	poor	Male	58	2239	0.028165830168
440	Baseline age: [50,60)	poor	Male	58	2294	0.026381410184
441	Baseline age: [50,60)	poor	Male	58	2318	0.027993699816
442	Baseline age: [50,60)	poor	Male	58	2323	0.026846845456
443	Baseline age: [50,60)	poor	Male	58	2394	0.029682246776
444	Baseline age: [50,60)	poor	Male	58	2465	0.0276063974
445	Baseline age: [50,60)	poor	Male	58	2532	0.0278169064
446	Baseline age: [50,60)	poor	Male	58	2575	0.02998295728
447	Baseline age: [50,60)	poor	Male	58	2699	0.02713415176
448	Baseline age: [50,60)	poor	Male	58	2750	0.02751227472
449	Baseline age: [50,60)	poor	Male	58	2797	0.02770011264
450	Baseline age: [50,60)	poor	Male	58	2854	0.02699926864
451	Baseline age: [50,60)	poor	Male	58	2865	0.027691578392
452	Baseline age: [50,60)	poor	Male	58	2879	0.027690425816
453	Baseline age: [50,60)	poor	Male	58	2914	0.029124149504
454	Baseline age: [50,60)	poor	Male	58	3139	0.02913920108
455	Baseline age: [50,60)	poor	Male	58	3159	0.026613576904
456	Baseline age: [50,60)	poor	Male	58	3219	0.025331347392
457	Baseline age: [50,60)	poor	Male	58	3310	0.027372232768
458	Baseline age: [50,60)	poor	Male	58	3380	0.025358378816
459	Baseline age: [50,60)	poor	Male	58	3508	0.026674706608
460	Baseline age: [50,60)	poor	Male	58	3538	0.03004533472
461	Baseline age: [50,60)	poor	Male	58	3601	0.02577970312
462	Baseline age: [50,60)	poor	Male	58	3711	0.026020701384
463	Baseline age: [50,60)	poor	Male	58	3740	0.023895721336
464	Baseline age: [50,60)	poor	Male	58	3799	0.027855547392
465	Baseline age: [50,60)	poor	Male	58	3822	0.026364966808
466	Baseline age: [50,60)	poor	Male	58	3826	0.026181761248
467	Baseline age: [50,60)	poor	Male	58	3921	0.026919820392
468	Baseline age: [50,60)	poor	Male	58	3976	0.026946087176
469	Baseline age: [50,60)	poor	Male	58	4020	0.025400424432
470	Baseline age: [50,60)	poor	Male	58	4040	0.027499599576
471	Baseline age: [50,60)	poor	Male	58	4044	0.028093970344
472	Baseline age: [50,60)	poor	Male	58	4054	0.028447297896
473	Baseline age: [50,60)	poor	Male	58	4057	0.028930939784
474	Baseline age: [50,60)	poor	Male	58	4196	0.02671709656
475	Baseline age: [50,60)	poor	Male	58	4280	0.02895855592
476	Baseline age: [50,60)	poor	Male	58	4331	0.028617347944
477	Baseline age: [50,60)	poor	Male	58	4445	0.028771307856
478	Baseline age: [50,60)	poor	Male	58	4524	0.027670631176
479	Baseline age: [50,60)	poor	Male	58	4577	0.028435146288
480	Baseline age: [50,60)	poor	Male	58	4675	0.025112638968
481	Baseline age: [50,60)	poor	Male	58	4737	0.026216124856
482	Baseline age: [50,60)	poor	Male	58	4822	0.0279484526
483	Baseline age: [50,60)	poor	Male	58	4831	0.027496750328
484	Baseline age: [50,60)	poor	Male	58	4895	0.02719341008
485	Baseline age: [50,60)	poor	Male	58	4918	0.025982770344
486	Baseline age: [50,60)	poor	Male	58	4969	0.02785844076
487	Baseline age: [50,60)	poor	Male	58	5072	0.028053802928
488	Baseline age: [50,60)	poor	Male	58	5094	0.025518647056
489	Baseline age: [50,60)	poor	Male	58	5220	0.026352293136
490	Baseline age: [50,60)	poor	Male	58	5299	0.02659622764
491	Baseline age: [50,60)	poor	Male	58	5369	0.02849390456
492	Baseline age: [50,60)	poor	Male	58	5386	0.02769687232
493	Baseline age: [50,60)	poor	Male	58	5412	0.027440187704
494	Baseline age: [50,60)	poor	Male	58	5586	0.026625491272
495	Baseline age: [50,60)	poor	Male	58	5605	0.027315921992
496	Baseline age: [50,60)	poor	Male	58	5633	0.02608119076
497	Baseline age: [50,60)	poor	Male	58	5718	0.025881683568
498	Baseline age: [50,60)	poor	Male	58	5814	0.025043135296
499	Baseline age: [50,60)	poor	Male	58	5988	0.027368028184
500	Baseline age: [50,60)	poor	Male	58	5989	0.026982746352
501	Baseline age: [50,60)	poor	Male	60	39	0.0297260649765625
502	Baseline age: [50,60)	poor	Male	60	121	0.0297171492109375
503	Baseline age: [50,60)	poor	Male	60	145	0.0270286934921875
504	Baseline age: [50,60)	poor	Male	60	180	0.0306431546953125
505	Baseline age: [50,60)	poor	Male	60	191	0.0281804045390625
506	Baseline age: [50,60)	poor	Male	60	192	0.032442302265625
507	Baseline age: [50,60)	poor	Male	60	241	0.02947360646875
508	Baseline age: [50,60)	poor	Male	60	262	0.0294665151328125
509	Baseline age: [50,60)	poor	Male	60	368	0.0303446374921875
510	Baseline age: [50,60)	poor	Male	60	486	0.029172586546875
511	Baseline age: [50,60)	poor	Male	60	490	0.029205548546875
512	Baseline age: [50,60)	poor	Male	60	561	0.030167679296875
513	Baseline age: [50,60)	poor	Male	60	604	0.02982215434375
514	Baseline age: [50,60)	poor	Male	60	623	0.028788815640625
515	Baseline age: [50,60)	poor	Male	60	693	0.031055618
516	Baseline age: [50,60)	poor	Male	60	778	0.0291758706171875
517	Baseline age: [50,60)	poor	Male	60	1031	0.029073442375
518	Baseline age: [50,60)	poor	Male	60	1057	0.029019279328125
519	Baseline age: [50,60)	poor	Male	60	1090	0.0295470881875
520	Baseline age: [50,60)	poor	Male	60	1143	0.029741971515625
521	Baseline age: [50,60)	poor	Male	60	1194	0.02872693865625
522	Baseline age: [50,60)	poor	Male	60	1260	0.0290073658359375
523	Baseline age: [50,60)	poor	Male	60	1279	0.027673300671875
524	Baseline age: [50,60)	poor	Male	60	1286	0.0294202746171875
525	Baseline age: [50,60)	poor	Male	60	1321	0.03043921965625
526	Baseline age: [50,60)	poor	Male	60	1361	0.030569775796875
527	Baseline age: [50,60)	poor	Male	60	1388	0.030399005890625
528	Baseline age: [50,60)	poor	Male	60	1464	0.0282213357890625
529	Baseline age: [50,60)	poor	Male	60	1588	0.0286012710234375
530	Baseline age: [50,60)	poor	Male	60	1757	0.0307013019375
531	Baseline age: [50,60)	poor	Male	60	1764	0.0296260219375
532	Baseline age: [50,60)	poor	Male	60	1843	0.0293544790625
533	Baseline age: [50,60)	poor	Male	60	1864	0.0288583840625
534	Baseline age: [50,60)	poor	Male	60	1882	0.03010650675
535	Baseline age: [50,60)	poor	Male	60	1959	0.030554412078125
536	Baseline age: [50,60)	poor	Male	60	2028	0.0297415899296875
537	Baseline age: [50,60)	poor	Male	60	2040	0.0284610837265625
538	Baseline age: [50,60)	poor	Male	60	2127	0.02924867478125
539	Baseline age: [50,60)	poor	Male	60	2239	0.0301821674375
540	Baseline age: [50,60)	poor	Male	60	2294	0.02886399584375
541	Baseline age: [50,60)	poor	Male	60	2318	0.0297676094453125
542	Baseline age: [50,60)	poor	Male	60	2323	0.0306505584609375
543	Baseline age: [50,60)	poor	Male	60	2394	0.0322553027265625
544	Baseline age: [50,60)	poor	Male	60	2465	0.029362164859375
545	Baseline age: [50,60)	poor	Male	60	2532	0.0302871341015625
546	Baseline age: [50,60)	poor	Male	60	2575	0.0323294276875
547	Baseline age: [50,60)	poor	Male	60	2699	0.0301212017734375
548	Baseline age: [50,60)	poor	Male	60	2750	0.029988540859375
549	Baseline age: [50,60)	poor	Male	60	2797	0.030165712921875
550	Baseline age: [50,60)	poor	Male	60	2854	0.029034204078125
551	Baseline age: [50,60)	poor	Male	60	2865	0.030742554609375
552	Baseline age: [50,60)	poor	Male	60	2879	0.0290080692890625
553	Baseline age: [50,60)	poor	Male	60	2914	0.0320873678671875
554	Baseline age: [50,60)	poor	Male	60	3139	0.0320054065625
555	Baseline age: [50,60)	poor	Male	60	3159	0.0290778473046875
556	Baseline age: [50,60)	poor	Male	60	3219	0.028115265484375
557	Baseline age: [50,60)	poor	Male	60	3310	0.0311985396875
558	Baseline age: [50,60)	poor	Male	60	3380	0.0277408531796875
559	Baseline age: [50,60)	poor	Male	60	3508	0.028720095375
560	Baseline age: [50,60)	poor	Male	60	3538	0.03241919703125
561	Baseline age: [50,60)	poor	Male	60	3601	0.028890021953125
562	Baseline age: [50,60)	poor	Male	60	3711	0.0297306019375
563	Baseline age: [50,60)	poor	Male	60	3740	0.0262159475859375
564	Baseline age: [50,60)	poor	Male	60	3799	0.031475804265625
565	Baseline age: [50,60)	poor	Male	60	3822	0.0297053820625
566	Baseline age: [50,60)	poor	Male	60	3826	0.0288351962890625
567	Baseline age: [50,60)	poor	Male	60	3921	0.02972735609375
568	Baseline age: [50,60)	poor	Male	60	3976	0.0303921338515625
569	Baseline age: [50,60)	poor	Male	60	4020	0.028035764921875
570	Baseline age: [50,60)	poor	Male	60	4040	0.0302254832578125
571	Baseline age: [50,60)	poor	Male	60	4044	0.02943920140625
572	Baseline age: [50,60)	poor	Male	60	4054	0.0299030605703125
573	Baseline age: [50,60)	poor	Male	60	4057	0.0304301400390625
574	Baseline age: [50,60)	poor	Male	60	4196	0.029045771015625
575	Baseline age: [50,60)	poor	Male	60	4280	0.0308635709375
576	Baseline age: [50,60)	poor	Male	60	4331	0.0310013683359375
577	Baseline age: [50,60)	poor	Male	60	4445	0.0311275971875
578	Baseline age: [50,60)	poor	Male	60	4524	0.0285644517578125
579	Baseline age: [50,60)	poor	Male	60	4577	0.02907771359375
580	Baseline age: [50,60)	poor	Male	60	4675	0.0282652075859375
581	Baseline age: [50,60)	poor	Male	60	4737	0.0287853381796875
582	Baseline age: [50,60)	poor	Male	60	4822	0.02952495
583	Baseline age: [50,60)	poor	Male	60	4831	0.02972626971875
584	Baseline age: [50,60)	poor	Male	60	4895	0.02977788453125
585	Baseline age: [50,60)	poor	Male	60	4918	0.03020025578125
586	Baseline age: [50,60)	poor	Male	60	4969	0.030255998359375
587	Baseline age: [50,60)	poor	Male	60	5072	0.030752981765625
588	Baseline age: [50,60)	poor	Male	60	5094	0.0285429612109375
589	Baseline age: [50,60)	poor	Male	60	5220	0.02918404503125
590	Baseline age: [50,60)	poor	Male	60	5299	0.02906839109375
591	Baseline age: [50,60)	poor	Male	60	5369	0.03140927625
592	Baseline age: [50,60)	poor	Male	60	5386	0.0292279058359375
593	Baseline age: [50,60)	poor	Male	60	5412	0.0295205314765625
594	Baseline age: [50,60)	poor	Male	60	5586	0.0298369724375
595	Baseline age: [50,60)	poor	Male	60	5605	0.0298747439296875
596	Baseline age: [50,60)	poor	Male	60	5633	0.027814924296875
597	Baseline age: [50,60)	poor	Male	60	5718	0.02893960109375
598	Baseline age: [50,60)	poor	Male	60	5814	0.028863429859375
599	Baseline age: [50,60)	poor	Male	60	5988	0.027989585421875
600	Baseline age: [50,60)	poor	Male	60	5989	0.0294336218515625
601	Baseline age: [50,60)	poor	Male	62	39	0.030262001136
602	Baseline age: [50,60)	poor	Male	62	121	0.029225793768
603	Baseline age: [50,60)	poor	Male	62	145	0.030409392736
604	Baseline age: [50,60)	poor	Male	62	180	0.029178863136
605	Baseline age: [50,60)	poor	Male	62	191	0.0293647244
606	Baseline age: [50,60)	poor	Male	62	192	0.03038760872
607	Baseline age: [50,60)	poor	Male	62	241	0.026835198472
608	Baseline age: [50,60)	poor	Male	62	262	0.028301588776
609	Baseline age: [50,60)	poor	Male	62	368	0.029926708216
610	Baseline age: [50,60)	poor	Male	62	486	0.028722252968
611	Baseline age: [50,60)	poor	Male	62	490	0.029364934768
612	Baseline age: [50,60)	poor	Male	62	561	0.031341101392
613	Baseline age: [50,60)	poor	Male	62	604	0.029600121312
614	Baseline age: [50,60)	poor	Male	62	623	0.029723198648
615	Baseline age: [50,60)	poor	Male	62	693	0.03074608952
616	Baseline age: [50,60)	poor	Male	62	778	0.02828819136
617	Baseline age: [50,60)	poor	Male	62	1031	0.0289724638
618	Baseline age: [50,60)	poor	Male	62	1057	0.029249637432
619	Baseline age: [50,60)	poor	Male	62	1090	0.029482595248
620	Baseline age: [50,60)	poor	Male	62	1143	0.030358844944
621	Baseline age: [50,60)	poor	Male	62	1194	0.029220197448
622	Baseline age: [50,60)	poor	Male	62	1260	0.028338540616
623	Baseline age: [50,60)	poor	Male	62	1279	0.028280779712
624	Baseline age: [50,60)	poor	Male	62	1286	0.02886920464
625	Baseline age: [50,60)	poor	Male	62	1321	0.0298479366
626	Baseline age: [50,60)	poor	Male	62	1361	0.0304472136
627	Baseline age: [50,60)	poor	Male	62	1388	0.030487751472
628	Baseline age: [50,60)	poor	Male	62	1464	0.030082413872
629	Baseline age: [50,60)	poor	Male	62	1588	0.02959183308
630	Baseline age: [50,60)	poor	Male	62	1757	0.02988975552
631	Baseline age: [50,60)	poor	Male	62	1764	0.029499561064
632	Baseline age: [50,60)	poor	Male	62	1843	0.028734031432
633	Baseline age: [50,60)	poor	Male	62	1864	0.027885798304
634	Baseline age: [50,60)	poor	Male	62	1882	0.029209919648
635	Baseline age: [50,60)	poor	Male	62	1959	0.030246301488
636	Baseline age: [50,60)	poor	Male	62	2028	0.028449027224
637	Baseline age: [50,60)	poor	Male	62	2040	0.029312540832
638	Baseline age: [50,60)	poor	Male	62	2127	0.028043444024
639	Baseline age: [50,60)	poor	Male	62	2239	0.03086144204
640	Baseline age: [50,60)	poor	Male	62	2294	0.02930856184
641	Baseline age: [50,60)	poor	Male	62	2318	0.02996615032
642	Baseline age: [50,60)	poor	Male	62	2323	0.029019574024
643	Baseline age: [50,60)	poor	Male	62	2394	0.02934974676
644	Baseline age: [50,60)	poor	Male	62	2465	0.029665252816
645	Baseline age: [50,60)	poor	Male	62	2532	0.029697977376
646	Baseline age: [50,60)	poor	Male	62	2575	0.03306557356
647	Baseline age: [50,60)	poor	Male	62	2699	0.02916717536
648	Baseline age: [50,60)	poor	Male	62	2750	0.029147842856
649	Baseline age: [50,60)	poor	Male	62	2797	0.030290014544
650	Baseline age: [50,60)	poor	Male	62	2854	0.02948143936
651	Baseline age: [50,60)	poor	Male	62	2865	0.02959545712
652	Baseline age: [50,60)	poor	Male	62	2879	0.0304119346
653	Baseline age: [50,60)	poor	Male	62	2914	0.031391411456
654	Baseline age: [50,60)	poor	Male	62	3139	0.029427101216
655	Baseline age: [50,60)	poor	Male	62	3159	0.029953826808
656	Baseline age: [50,60)	poor	Male	62	3219	0.028431889024
657	Baseline age: [50,60)	poor	Male	62	3310	0.03024541636
658	Baseline age: [50,60)	poor	Male	62	3380	0.027234347208
659	Baseline age: [50,60)	poor	Male	62	3508	0.02845485544
660	Baseline age: [50,60)	poor	Male	62	3538	0.03137873008
661	Baseline age: [50,60)	poor	Male	62	3601	0.02783722528
662	Baseline age: [50,60)	poor	Male	62	3711	0.028793826328
663	Baseline age: [50,60)	poor	Male	62	3740	0.026632309392
664	Baseline age: [50,60)	poor	Male	62	3799	0.03167799988
665	Baseline age: [50,60)	poor	Male	62	3822	0.030158030168
666	Baseline age: [50,60)	poor	Male	62	3826	0.029607027272
667	Baseline age: [50,60)	poor	Male	62	3921	0.0298720192
668	Baseline age: [50,60)	poor	Male	62	3976	0.030033294344
669	Baseline age: [50,60)	poor	Male	62	4020	0.02824680624
670	Baseline age: [50,60)	poor	Male	62	4040	0.03057846456
671	Baseline age: [50,60)	poor	Male	62	4044	0.030096966344
672	Baseline age: [50,60)	poor	Male	62	4054	0.02940142056
673	Baseline age: [50,60)	poor	Male	62	4057	0.029590609568
674	Baseline age: [50,60)	poor	Male	62	4196	0.03064398
675	Baseline age: [50,60)	poor	Male	62	4280	0.02877796688
676	Baseline age: [50,60)	poor	Male	62	4331	0.03060810756
677	Baseline age: [50,60)	poor	Male	62	4445	0.02940846948
678	Baseline age: [50,60)	poor	Male	62	4524	0.028598000696
679	Baseline age: [50,60)	poor	Male	62	4577	0.030415737536
680	Baseline age: [50,60)	poor	Male	62	4675	0.028890905704
681	Baseline age: [50,60)	poor	Male	62	4737	0.029199682688
682	Baseline age: [50,60)	poor	Male	62	4822	0.029739846376
683	Baseline age: [50,60)	poor	Male	62	4831	0.03055695536
684	Baseline age: [50,60)	poor	Male	62	4895	0.02895785192
685	Baseline age: [50,60)	poor	Male	62	4918	0.03071485784
686	Baseline age: [50,60)	poor	Male	62	4969	0.030478362992
687	Baseline age: [50,60)	poor	Male	62	5072	0.03140019056
688	Baseline age: [50,60)	poor	Male	62	5094	0.02908205736
689	Baseline age: [50,60)	poor	Male	62	5220	0.029025597832
690	Baseline age: [50,60)	poor	Male	62	5299	0.02901665776
691	Baseline age: [50,60)	poor	Male	62	5369	0.03007224992
692	Baseline age: [50,60)	poor	Male	62	5386	0.03015754976
693	Baseline age: [50,60)	poor	Male	62	5412	0.0294632724
694	Baseline age: [50,60)	poor	Male	62	5586	0.02938902672
695	Baseline age: [50,60)	poor	Male	62	5605	0.030051683208
696	Baseline age: [50,60)	poor	Male	62	5633	0.029631215928
697	Baseline age: [50,60)	poor	Male	62	5718	0.02836702532
698	Baseline age: [50,60)	poor	Male	62	5814	0.027570262928
699	Baseline age: [50,60)	poor	Male	62	5988	0.029870473048
700	Baseline age: [50,60)	poor	Male	62	5989	0.028303968016
701	Baseline age: [50,60)	poor	Male	64	39	0.0370051024117647
702	Baseline age: [50,60)	poor	Male	64	121	0.0343124393697479
703	Baseline age: [50,60)	poor	Male	64	145	0.0354810164369748
704	Baseline age: [50,60)	poor	Male	64	180	0.035084660394958
705	Baseline age: [50,60)	poor	Male	64	191	0.0341701757563025
706	Baseline age: [50,60)	poor	Male	64	192	0.0381723559663866
707	Baseline age: [50,60)	poor	Male	64	241	0.0346139116470588
708	Baseline age: [50,60)	poor	Male	64	262	0.0340269618403361
709	Baseline age: [50,60)	poor	Male	64	368	0.0357240064705882
710	Baseline age: [50,60)	poor	Male	64	486	0.0330503856386555
711	Baseline age: [50,60)	poor	Male	64	490	0.0337110040168067
712	Baseline age: [50,60)	poor	Male	64	561	0.03732296
713	Baseline age: [50,60)	poor	Male	64	604	0.0343885490756302
714	Baseline age: [50,60)	poor	Male	64	623	0.0346219653277311
715	Baseline age: [50,60)	poor	Male	64	693	0.0370953906722689
716	Baseline age: [50,60)	poor	Male	64	778	0.0339819397478992
717	Baseline age: [50,60)	poor	Male	64	1031	0.0345138779663866
718	Baseline age: [50,60)	poor	Male	64	1057	0.0369153054033613
719	Baseline age: [50,60)	poor	Male	64	1090	0.0360335569159664
720	Baseline age: [50,60)	poor	Male	64	1143	0.037072298092437
721	Baseline age: [50,60)	poor	Male	64	1194	0.0354273603109244
722	Baseline age: [50,60)	poor	Male	64	1260	0.0338700468403361
723	Baseline age: [50,60)	poor	Male	64	1279	0.0332049888487395
724	Baseline age: [50,60)	poor	Male	64	1286	0.0350341883697479
725	Baseline age: [50,60)	poor	Male	64	1321	0.036177407394958
726	Baseline age: [50,60)	poor	Male	64	1361	0.0369507524369748
727	Baseline age: [50,60)	poor	Male	64	1388	0.0377085770084034
728	Baseline age: [50,60)	poor	Male	64	1464	0.0334589294957983
729	Baseline age: [50,60)	poor	Male	64	1588	0.0334981354033613
730	Baseline age: [50,60)	poor	Male	64	1757	0.0342286690756303
731	Baseline age: [50,60)	poor	Male	64	1764	0.0359891137815126
732	Baseline age: [50,60)	poor	Male	64	1843	0.0355358862689076
733	Baseline age: [50,60)	poor	Male	64	1864	0.0339524634537815
734	Baseline age: [50,60)	poor	Male	64	1882	0.0347403538487395
735	Baseline age: [50,60)	poor	Male	64	1959	0.0355996263697479
736	Baseline age: [50,60)	poor	Male	64	2028	0.0321330536386555
737	Baseline age: [50,60)	poor	Male	64	2040	0.0372535783697479
738	Baseline age: [50,60)	poor	Male	64	2127	0.035890225789916
739	Baseline age: [50,60)	poor	Male	64	2239	0.0356165490252101
740	Baseline age: [50,60)	poor	Male	64	2294	0.0352721911764706
741	Baseline age: [50,60)	poor	Male	64	2318	0.037291623697479
742	Baseline age: [50,60)	poor	Male	64	2323	0.0359915077310924
743	Baseline age: [50,60)	poor	Male	64	2394	0.0350339405042017
744	Baseline age: [50,60)	poor	Male	64	2465	0.0364074060504202
745	Baseline age: [50,60)	poor	Male	64	2532	0.0363818322352941
746	Baseline age: [50,60)	poor	Male	64	2575	0.0388463737731092
747	Baseline age: [50,60)	poor	Male	64	2699	0.0359844635798319
748	Baseline age: [50,60)	poor	Male	64	2750	0.036452737302521
749	Baseline age: [50,60)	poor	Male	64	2797	0.037014367394958
750	Baseline age: [50,60)	poor	Male	64	2854	0.034535838605042
751	Baseline age: [50,60)	poor	Male	64	2865	0.0353902762184874
752	Baseline age: [50,60)	poor	Male	64	2879	0.0355940708235294
753	Baseline age: [50,60)	poor	Male	64	2914	0.0376385777815126
754	Baseline age: [50,60)	poor	Male	64	3139	0.0372629192268908
755	Baseline age: [50,60)	poor	Male	64	3159	0.0363028501680672
756	Baseline age: [50,60)	poor	Male	64	3219	0.0343910249747899
757	Baseline age: [50,60)	poor	Male	64	3310	0.0347003587394958
758	Baseline age: [50,60)	poor	Male	64	3380	0.0325132481596639
759	Baseline age: [50,60)	poor	Male	64	3508	0.0350334225210084
760	Baseline age: [50,60)	poor	Male	64	3538	0.0380590187394958
761	Baseline age: [50,60)	poor	Male	64	3601	0.0357040525210084
762	Baseline age: [50,60)	poor	Male	64	3711	0.0356105111932773
763	Baseline age: [50,60)	poor	Male	64	3740	0.0319060235294118
764	Baseline age: [50,60)	poor	Male	64	3799	0.0390466368823529
765	Baseline age: [50,60)	poor	Male	64	3822	0.0334462453865546
766	Baseline age: [50,60)	poor	Male	64	3826	0.0375038073109244
767	Baseline age: [50,60)	poor	Male	64	3921	0.0352211223529412
768	Baseline age: [50,60)	poor	Male	64	3976	0.037634684
769	Baseline age: [50,60)	poor	Male	64	4020	0.0345071068067227
770	Baseline age: [50,60)	poor	Male	64	4040	0.0392041956806723
771	Baseline age: [50,60)	poor	Male	64	4044	0.0355313019327731
772	Baseline age: [50,60)	poor	Male	64	4054	0.0351954121008403
773	Baseline age: [50,60)	poor	Male	64	4057	0.0356986430252101
774	Baseline age: [50,60)	poor	Male	64	4196	0.0342137304201681
775	Baseline age: [50,60)	poor	Male	64	4280	0.0350096505882353
776	Baseline age: [50,60)	poor	Male	64	4331	0.0365054604369748
777	Baseline age: [50,60)	poor	Male	64	4445	0.0374829152941176
778	Baseline age: [50,60)	poor	Male	64	4524	0.0359347419411765
779	Baseline age: [50,60)	poor	Male	64	4577	0.0354985283781513
780	Baseline age: [50,60)	poor	Male	64	4675	0.0333872661344538
781	Baseline age: [50,60)	poor	Male	64	4737	0.0318972202268908
782	Baseline age: [50,60)	poor	Male	64	4822	0.0349242806722689
783	Baseline age: [50,60)	poor	Male	64	4831	0.0333087911764706
784	Baseline age: [50,60)	poor	Male	64	4895	0.0345312668907563
785	Baseline age: [50,60)	poor	Male	64	4918	0.0345136279831933
786	Baseline age: [50,60)	poor	Male	64	4969	0.0358268829243697
787	Baseline age: [50,60)	poor	Male	64	5072	0.037469615210084
788	Baseline age: [50,60)	poor	Male	64	5094	0.0363511755462185
789	Baseline age: [50,60)	poor	Male	64	5220	0.0363431194117647
790	Baseline age: [50,60)	poor	Male	64	5299	0.0363256164033613
791	Baseline age: [50,60)	poor	Male	64	5369	0.0358496580672269
792	Baseline age: [50,60)	poor	Male	64	5386	0.0347785825714286
793	Baseline age: [50,60)	poor	Male	64	5412	0.0356078694957983
794	Baseline age: [50,60)	poor	Male	64	5586	0.0342418550420168
795	Baseline age: [50,60)	poor	Male	64	5605	0.0359685036386555
796	Baseline age: [50,60)	poor	Male	64	5633	0.0367179563445378
797	Baseline age: [50,60)	poor	Male	64	5718	0.0325335563865546
798	Baseline age: [50,60)	poor	Male	64	5814	0.0333908959663866
799	Baseline age: [50,60)	poor	Male	64	5988	0.0336557086134454
800	Baseline age: [50,60)	poor	Male	64	5989	0.0340787553697479
801	Baseline age: [50,60)	poor	Male	66	39	0.0426587895128205
802	Baseline age: [50,60)	poor	Male	66	121	0.036655667991453
803	Baseline age: [50,60)	poor	Male	66	145	0.0425640641025641
804	Baseline age: [50,60)	poor	Male	66	180	0.0392737110598291
805	Baseline age: [50,60)	poor	Male	66	191	0.0395032653846154
806	Baseline age: [50,60)	poor	Male	66	192	0.0425030076923077
807	Baseline age: [50,60)	poor	Male	66	241	0.0384908308803419
808	Baseline age: [50,60)	poor	Male	66	262	0.0391361365128205
809	Baseline age: [50,60)	poor	Male	66	368	0.0410413378632479
810	Baseline age: [50,60)	poor	Male	66	486	0.0378108259059829
811	Baseline age: [50,60)	poor	Male	66	490	0.040100457017094
812	Baseline age: [50,60)	poor	Male	66	561	0.0407959333333333
813	Baseline age: [50,60)	poor	Male	66	604	0.0379097701794872
814	Baseline age: [50,60)	poor	Male	66	623	0.0385354820512821
815	Baseline age: [50,60)	poor	Male	66	693	0.0399346705128205
816	Baseline age: [50,60)	poor	Male	66	778	0.0384691772991453
817	Baseline age: [50,60)	poor	Male	66	1031	0.0393534860940171
818	Baseline age: [50,60)	poor	Male	66	1057	0.0427530324615385
819	Baseline age: [50,60)	poor	Male	66	1090	0.0408835728974359
820	Baseline age: [50,60)	poor	Male	66	1143	0.0435218905042735
821	Baseline age: [50,60)	poor	Male	66	1194	0.0411027972735043
822	Baseline age: [50,60)	poor	Male	66	1260	0.0386314537606838
823	Baseline age: [50,60)	poor	Male	66	1279	0.0358755408717949
824	Baseline age: [50,60)	poor	Male	66	1286	0.0379355235384615
825	Baseline age: [50,60)	poor	Male	66	1321	0.040381328974359
826	Baseline age: [50,60)	poor	Male	66	1361	0.0405648197435897
827	Baseline age: [50,60)	poor	Male	66	1388	0.0429031472307692
828	Baseline age: [50,60)	poor	Male	66	1464	0.0387849512649573
829	Baseline age: [50,60)	poor	Male	66	1588	0.0377134418717949
830	Baseline age: [50,60)	poor	Male	66	1757	0.0380120405982906
831	Baseline age: [50,60)	poor	Male	66	1764	0.0395431683760684
832	Baseline age: [50,60)	poor	Male	66	1843	0.0412949078119658
833	Baseline age: [50,60)	poor	Male	66	1864	0.0387849421794872
834	Baseline age: [50,60)	poor	Male	66	1882	0.0402732376324786
835	Baseline age: [50,60)	poor	Male	66	1959	0.0392631361111111
836	Baseline age: [50,60)	poor	Male	66	2028	0.0380414890512821
837	Baseline age: [50,60)	poor	Male	66	2040	0.043512432008547
838	Baseline age: [50,60)	poor	Male	66	2127	0.0412230964188034
839	Baseline age: [50,60)	poor	Male	66	2239	0.0397346725641026
840	Baseline age: [50,60)	poor	Male	66	2294	0.0403538525641026
841	Baseline age: [50,60)	poor	Male	66	2318	0.0443768983760684
842	Baseline age: [50,60)	poor	Male	66	2323	0.0405923805555556
843	Baseline age: [50,60)	poor	Male	66	2394	0.0374592064102564
844	Baseline age: [50,60)	poor	Male	66	2465	0.0421883029059829
845	Baseline age: [50,60)	poor	Male	66	2532	0.0400458075213675
846	Baseline age: [50,60)	poor	Male	66	2575	0.043637085982906
847	Baseline age: [50,60)	poor	Male	66	2699	0.0414338311282051
848	Baseline age: [50,60)	poor	Male	66	2750	0.0416919620683761
849	Baseline age: [50,60)	poor	Male	66	2797	0.0416348885982906
850	Baseline age: [50,60)	poor	Male	66	2854	0.0376374625641026
851	Baseline age: [50,60)	poor	Male	66	2865	0.0402499120512821
852	Baseline age: [50,60)	poor	Male	66	2879	0.0410288915213675
853	Baseline age: [50,60)	poor	Male	66	2914	0.0430945431623932
854	Baseline age: [50,60)	poor	Male	66	3139	0.0418818934444444
855	Baseline age: [50,60)	poor	Male	66	3159	0.0404698063247863
856	Baseline age: [50,60)	poor	Male	66	3219	0.0398038988034188
857	Baseline age: [50,60)	poor	Male	66	3310	0.0381219596581197
858	Baseline age: [50,60)	poor	Male	66	3380	0.0367607207179487
859	Baseline age: [50,60)	poor	Male	66	3508	0.0403661399145299
860	Baseline age: [50,60)	poor	Male	66	3538	0.0423829005128205
861	Baseline age: [50,60)	poor	Male	66	3601	0.0408214941880342
862	Baseline age: [50,60)	poor	Male	66	3711	0.0392752814529915
863	Baseline age: [50,60)	poor	Male	66	3740	0.0354976716239316
864	Baseline age: [50,60)	poor	Male	66	3799	0.0446346794017094
865	Baseline age: [50,60)	poor	Male	66	3822	0.0396758101452991
866	Baseline age: [50,60)	poor	Male	66	3826	0.0444749443589744
867	Baseline age: [50,60)	poor	Male	66	3921	0.0399464581025641
868	Baseline age: [50,60)	poor	Male	66	3976	0.0436952304017094
869	Baseline age: [50,60)	poor	Male	66	4020	0.0382660609401709
870	Baseline age: [50,60)	poor	Male	66	4040	0.0459556138376068
871	Baseline age: [50,60)	poor	Male	66	4044	0.0397471122222222
872	Baseline age: [50,60)	poor	Male	66	4054	0.0399494397435897
873	Baseline age: [50,60)	poor	Male	66	4057	0.0387259673247863
874	Baseline age: [50,60)	poor	Male	66	4196	0.0398155723931624
875	Baseline age: [50,60)	poor	Male	66	4280	0.0390361558119658
876	Baseline age: [50,60)	poor	Male	66	4331	0.0413072162222222
877	Baseline age: [50,60)	poor	Male	66	4445	0.0416819529059829
878	Baseline age: [50,60)	poor	Male	66	4524	0.0392055155213675
879	Baseline age: [50,60)	poor	Male	66	4577	0.0395377855555556
880	Baseline age: [50,60)	poor	Male	66	4675	0.0369923774273504
881	Baseline age: [50,60)	poor	Male	66	4737	0.0335279245982906
882	Baseline age: [50,60)	poor	Male	66	4822	0.038735425042735
883	Baseline age: [50,60)	poor	Male	66	4831	0.0398653541880342
884	Baseline age: [50,60)	poor	Male	66	4895	0.0400034085470085
885	Baseline age: [50,60)	poor	Male	66	4918	0.0415830122222222
886	Baseline age: [50,60)	poor	Male	66	4969	0.0402605593162393
887	Baseline age: [50,60)	poor	Male	66	5072	0.0424328108888889
888	Baseline age: [50,60)	poor	Male	66	5094	0.0423482279487179
889	Baseline age: [50,60)	poor	Male	66	5220	0.0422992186324786
890	Baseline age: [50,60)	poor	Male	66	5299	0.0425794116239316
891	Baseline age: [50,60)	poor	Male	66	5369	0.0413831751282051
892	Baseline age: [50,60)	poor	Male	66	5386	0.0399867522222222
893	Baseline age: [50,60)	poor	Male	66	5412	0.0391215752136752
894	Baseline age: [50,60)	poor	Male	66	5586	0.0394825102564103
895	Baseline age: [50,60)	poor	Male	66	5605	0.0418299335470085
896	Baseline age: [50,60)	poor	Male	66	5633	0.0415930743076923
897	Baseline age: [50,60)	poor	Male	66	5718	0.0376963625641026
898	Baseline age: [50,60)	poor	Male	66	5814	0.0398777723162393
899	Baseline age: [50,60)	poor	Male	66	5988	0.037218940991453
900	Baseline age: [50,60)	poor	Male	66	5989	0.0385387751965812
901	Baseline age: [50,60)	poor	Male	68	39	0.0437153702040816
902	Baseline age: [50,60)	poor	Male	68	121	0.0391946705102041
903	Baseline age: [50,60)	poor	Male	68	145	0.043319967755102
904	Baseline age: [50,60)	poor	Male	68	180	0.0442891293061225
905	Baseline age: [50,60)	poor	Male	68	191	0.0404464652755102
906	Baseline age: [50,60)	poor	Male	68	192	0.0460185104081633
907	Baseline age: [50,60)	poor	Male	68	241	0.0440193607142857
908	Baseline age: [50,60)	poor	Male	68	262	0.0412530162755102
909	Baseline age: [50,60)	poor	Male	68	368	0.0439095097959184
910	Baseline age: [50,60)	poor	Male	68	486	0.0386450838061225
911	Baseline age: [50,60)	poor	Male	68	490	0.0436920013265306
912	Baseline age: [50,60)	poor	Male	68	561	0.0445309986734694
913	Baseline age: [50,60)	poor	Male	68	604	0.0416470816428571
914	Baseline age: [50,60)	poor	Male	68	623	0.0407352251020408
915	Baseline age: [50,60)	poor	Male	68	693	0.0417070165306122
916	Baseline age: [50,60)	poor	Male	68	778	0.0401476799081633
917	Baseline age: [50,60)	poor	Male	68	1031	0.04262867
918	Baseline age: [50,60)	poor	Male	68	1057	0.0449484798877551
919	Baseline age: [50,60)	poor	Male	68	1090	0.0423832764285714
920	Baseline age: [50,60)	poor	Male	68	1143	0.0462162479591837
921	Baseline age: [50,60)	poor	Male	68	1194	0.0436600404081633
922	Baseline age: [50,60)	poor	Male	68	1260	0.0416360198265306
923	Baseline age: [50,60)	poor	Male	68	1279	0.0392159768265306
924	Baseline age: [50,60)	poor	Male	68	1286	0.0415266704081633
925	Baseline age: [50,60)	poor	Male	68	1321	0.0429988317346939
926	Baseline age: [50,60)	poor	Male	68	1361	0.0414352787755102
927	Baseline age: [50,60)	poor	Male	68	1388	0.0436829261632653
928	Baseline age: [50,60)	poor	Male	68	1464	0.0416266543877551
929	Baseline age: [50,60)	poor	Male	68	1588	0.0394450082653061
930	Baseline age: [50,60)	poor	Male	68	1757	0.0409981575510204
931	Baseline age: [50,60)	poor	Male	68	1764	0.040620537244898
932	Baseline age: [50,60)	poor	Male	68	1843	0.0430027854081633
933	Baseline age: [50,60)	poor	Male	68	1864	0.0415454969387755
934	Baseline age: [50,60)	poor	Male	68	1882	0.0414483447653061
935	Baseline age: [50,60)	poor	Male	68	1959	0.0424345702040816
936	Baseline age: [50,60)	poor	Male	68	2028	0.0408974435714286
937	Baseline age: [50,60)	poor	Male	68	2040	0.0453581419387755
938	Baseline age: [50,60)	poor	Male	68	2127	0.0452554696734694
939	Baseline age: [50,60)	poor	Male	68	2239	0.0418582348979592
940	Baseline age: [50,60)	poor	Male	68	2294	0.0436900375510204
941	Baseline age: [50,60)	poor	Male	68	2318	0.0454283210204082
942	Baseline age: [50,60)	poor	Male	68	2323	0.0443534160204082
943	Baseline age: [50,60)	poor	Male	68	2394	0.042847797755102
944	Baseline age: [50,60)	poor	Male	68	2465	0.0444853616326531
945	Baseline age: [50,60)	poor	Male	68	2532	0.0421289237755102
946	Baseline age: [50,60)	poor	Male	68	2575	0.0447864283265306
947	Baseline age: [50,60)	poor	Male	68	2699	0.0452717717346939
948	Baseline age: [50,60)	poor	Male	68	2750	0.0445291078571429
949	Baseline age: [50,60)	poor	Male	68	2797	0.0441867890816327
950	Baseline age: [50,60)	poor	Male	68	2854	0.0391748376530612
951	Baseline age: [50,60)	poor	Male	68	2865	0.0444822663265306
952	Baseline age: [50,60)	poor	Male	68	2879	0.0406855978265306
953	Baseline age: [50,60)	poor	Male	68	2914	0.0472190475510204
954	Baseline age: [50,60)	poor	Male	68	3139	0.0477965741122449
955	Baseline age: [50,60)	poor	Male	68	3159	0.0435533053061224
956	Baseline age: [50,60)	poor	Male	68	3219	0.0415228580816327
957	Baseline age: [50,60)	poor	Male	68	3310	0.041873993877551
958	Baseline age: [50,60)	poor	Male	68	3380	0.0416192715510204
959	Baseline age: [50,60)	poor	Male	68	3508	0.0449339193877551
960	Baseline age: [50,60)	poor	Male	68	3538	0.0449223845918367
961	Baseline age: [50,60)	poor	Male	68	3601	0.0454584544897959
962	Baseline age: [50,60)	poor	Male	68	3711	0.0436604984591837
963	Baseline age: [50,60)	poor	Male	68	3740	0.0395024734693878
964	Baseline age: [50,60)	poor	Male	68	3799	0.0467887345918367
965	Baseline age: [50,60)	poor	Male	68	3822	0.0406756969081633
966	Baseline age: [50,60)	poor	Male	68	3826	0.0472269997959184
967	Baseline age: [50,60)	poor	Male	68	3921	0.0424282769387755
968	Baseline age: [50,60)	poor	Male	68	3976	0.0479005610204082
969	Baseline age: [50,60)	poor	Male	68	4020	0.0410673670408163
970	Baseline age: [50,60)	poor	Male	68	4040	0.0462665080612245
971	Baseline age: [50,60)	poor	Male	68	4044	0.0420969429591837
972	Baseline age: [50,60)	poor	Male	68	4054	0.0410761060204082
973	Baseline age: [50,60)	poor	Male	68	4057	0.0408669118367347
974	Baseline age: [50,60)	poor	Male	68	4196	0.0418138854081633
975	Baseline age: [50,60)	poor	Male	68	4280	0.0416934803061225
976	Baseline age: [50,60)	poor	Male	68	4331	0.0441385770714286
977	Baseline age: [50,60)	poor	Male	68	4445	0.0437519809183673
978	Baseline age: [50,60)	poor	Male	68	4524	0.0410594537244898
979	Baseline age: [50,60)	poor	Male	68	4577	0.0429535682755102
980	Baseline age: [50,60)	poor	Male	68	4675	0.0396590437755102
981	Baseline age: [50,60)	poor	Male	68	4737	0.0399174379489796
982	Baseline age: [50,60)	poor	Male	68	4822	0.040947817755102
983	Baseline age: [50,60)	poor	Male	68	4831	0.041801666122449
984	Baseline age: [50,60)	poor	Male	68	4895	0.0448491809183673
985	Baseline age: [50,60)	poor	Male	68	4918	0.0441204395918367
986	Baseline age: [50,60)	poor	Male	68	4969	0.043549742244898
987	Baseline age: [50,60)	poor	Male	68	5072	0.0448635699387755
988	Baseline age: [50,60)	poor	Male	68	5094	0.0461321874489796
989	Baseline age: [50,60)	poor	Male	68	5220	0.0426995756122449
990	Baseline age: [50,60)	poor	Male	68	5299	0.0451065833673469
991	Baseline age: [50,60)	poor	Male	68	5369	0.0429086596938776
992	Baseline age: [50,60)	poor	Male	68	5386	0.0435104964285714
993	Baseline age: [50,60)	poor	Male	68	5412	0.0410415280612245
994	Baseline age: [50,60)	poor	Male	68	5586	0.0441095941836735
995	Baseline age: [50,60)	poor	Male	68	5605	0.043821777244898
996	Baseline age: [50,60)	poor	Male	68	5633	0.044614792244898
997	Baseline age: [50,60)	poor	Male	68	5718	0.0428363785714286
998	Baseline age: [50,60)	poor	Male	68	5814	0.0413934044387755
999	Baseline age: [50,60)	poor	Male	68	5988	0.0377326240816327
1000	Baseline age: [50,60)	poor	Male	68	5989	0.0426506277755102
1001	Baseline age: [50,60)	poor	Male	70	39	0.0418683827341772
1002	Baseline age: [50,60)	poor	Male	70	121	0.0380060587341772
1003	Baseline age: [50,60)	poor	Male	70	145	0.0431085716455696
1004	Baseline age: [50,60)	poor	Male	70	180	0.0450357125949367
1005	Baseline age: [50,60)	poor	Male	70	191	0.0423237268101266
1006	Baseline age: [50,60)	poor	Male	70	192	0.0418793844303797
1007	Baseline age: [50,60)	poor	Male	70	241	0.040278415443038
1008	Baseline age: [50,60)	poor	Male	70	262	0.04425281
1009	Baseline age: [50,60)	poor	Male	70	368	0.0422445203797468
1010	Baseline age: [50,60)	poor	Male	70	486	0.0379348899873418
1011	Baseline age: [50,60)	poor	Male	70	490	0.0441004079746835
1012	Baseline age: [50,60)	poor	Male	70	561	0.0431238498734177
1013	Baseline age: [50,60)	poor	Male	70	604	0.0427642264050633
1014	Baseline age: [50,60)	poor	Male	70	623	0.0403639216455696
1015	Baseline age: [50,60)	poor	Male	70	693	0.0415523096202532
1016	Baseline age: [50,60)	poor	Male	70	778	0.0392738908860759
1017	Baseline age: [50,60)	poor	Male	70	1031	0.0415401015189873
1018	Baseline age: [50,60)	poor	Male	70	1057	0.040884506164557
1019	Baseline age: [50,60)	poor	Male	70	1090	0.040072407721519
1020	Baseline age: [50,60)	poor	Male	70	1143	0.0434560196075949
1021	Baseline age: [50,60)	poor	Male	70	1194	0.045532580886076
1022	Baseline age: [50,60)	poor	Male	70	1260	0.0407902145063291
1023	Baseline age: [50,60)	poor	Male	70	1279	0.0397458854050633
1024	Baseline age: [50,60)	poor	Male	70	1286	0.0408846405063291
1025	Baseline age: [50,60)	poor	Male	70	1321	0.0427507106329114
1026	Baseline age: [50,60)	poor	Male	70	1361	0.0408569126582278
1027	Baseline age: [50,60)	poor	Male	70	1388	0.0411962750632911
1028	Baseline age: [50,60)	poor	Male	70	1464	0.0427598730379747
1029	Baseline age: [50,60)	poor	Male	70	1588	0.0400175203797468
1030	Baseline age: [50,60)	poor	Male	70	1757	0.0423108755696203
1031	Baseline age: [50,60)	poor	Male	70	1764	0.0396129263291139
1032	Baseline age: [50,60)	poor	Male	70	1843	0.0421761416455696
1033	Baseline age: [50,60)	poor	Male	70	1864	0.0398015846835443
1034	Baseline age: [50,60)	poor	Male	70	1882	0.0392871012658228
1035	Baseline age: [50,60)	poor	Male	70	1959	0.0439031502531646
1036	Baseline age: [50,60)	poor	Male	70	2028	0.0434006622658228
1037	Baseline age: [50,60)	poor	Male	70	2040	0.0437427148101266
1038	Baseline age: [50,60)	poor	Male	70	2127	0.0419680836455696
1039	Baseline age: [50,60)	poor	Male	70	2239	0.0426392356202532
1040	Baseline age: [50,60)	poor	Male	70	2294	0.0435640825316456
1041	Baseline age: [50,60)	poor	Male	70	2318	0.0433642249367089
1042	Baseline age: [50,60)	poor	Male	70	2323	0.0411554805063291
1043	Baseline age: [50,60)	poor	Male	70	2394	0.0393869911392405
1044	Baseline age: [50,60)	poor	Male	70	2465	0.0442179615189873
1045	Baseline age: [50,60)	poor	Male	70	2532	0.0414036275949367
1046	Baseline age: [50,60)	poor	Male	70	2575	0.0424409276708861
1047	Baseline age: [50,60)	poor	Male	70	2699	0.0427181751898734
1048	Baseline age: [50,60)	poor	Male	70	2750	0.0391094205063291
1049	Baseline age: [50,60)	poor	Male	70	2797	0.0415355760759494
1050	Baseline age: [50,60)	poor	Male	70	2854	0.0395660826582278
1051	Baseline age: [50,60)	poor	Male	70	2865	0.0436456310126582
1052	Baseline age: [50,60)	poor	Male	70	2879	0.0405422880126582
1053	Baseline age: [50,60)	poor	Male	70	2914	0.0439175997468354
1054	Baseline age: [50,60)	poor	Male	70	3139	0.0431668075949367
1055	Baseline age: [50,60)	poor	Male	70	3159	0.0421441603797468
1056	Baseline age: [50,60)	poor	Male	70	3219	0.0408276530886076
1057	Baseline age: [50,60)	poor	Male	70	3310	0.04259865
1058	Baseline age: [50,60)	poor	Male	70	3380	0.0405022563291139
1059	Baseline age: [50,60)	poor	Male	70	3508	0.0407370134177215
1060	Baseline age: [50,60)	poor	Male	70	3538	0.0403314056962025
1061	Baseline age: [50,60)	poor	Male	70	3601	0.042583780886076
1062	Baseline age: [50,60)	poor	Male	70	3711	0.0429172555189873
1063	Baseline age: [50,60)	poor	Male	70	3740	0.0408020634177215
1064	Baseline age: [50,60)	poor	Male	70	3799	0.0456211326582278
1065	Baseline age: [50,60)	poor	Male	70	3822	0.0420300765696203
1066	Baseline age: [50,60)	poor	Male	70	3826	0.0440021893670886
1067	Baseline age: [50,60)	poor	Male	70	3921	0.0423890032911392
1068	Baseline age: [50,60)	poor	Male	70	3976	0.0431077399367089
1069	Baseline age: [50,60)	poor	Male	70	4020	0.0419548081012658
1070	Baseline age: [50,60)	poor	Male	70	4040	0.0418027616455696
1071	Baseline age: [50,60)	poor	Male	70	4044	0.0402216141772152
1072	Baseline age: [50,60)	poor	Male	70	4054	0.0414950748101266
1073	Baseline age: [50,60)	poor	Male	70	4057	0.0394893157468354
1074	Baseline age: [50,60)	poor	Male	70	4196	0.0446238629113924
1075	Baseline age: [50,60)	poor	Male	70	4280	0.039289336835443
1076	Baseline age: [50,60)	poor	Male	70	4331	0.0443480063797468
1077	Baseline age: [50,60)	poor	Male	70	4445	0.0410519701265823
1078	Baseline age: [50,60)	poor	Male	70	4524	0.0391947530379747
1079	Baseline age: [50,60)	poor	Male	70	4577	0.0415465448607595
1080	Baseline age: [50,60)	poor	Male	70	4675	0.041983655164557
1081	Baseline age: [50,60)	poor	Male	70	4737	0.0426950692405063
1082	Baseline age: [50,60)	poor	Male	70	4822	0.0427810296202532
1083	Baseline age: [50,60)	poor	Male	70	4831	0.0429273975949367
1084	Baseline age: [50,60)	poor	Male	70	4895	0.0425456751898734
1085	Baseline age: [50,60)	poor	Male	70	4918	0.0455344310126582
1086	Baseline age: [50,60)	poor	Male	70	4969	0.0407541651898734
1087	Baseline age: [50,60)	poor	Male	70	5072	0.0435433836835443
1088	Baseline age: [50,60)	poor	Male	70	5094	0.0450319482278481
1089	Baseline age: [50,60)	poor	Male	70	5220	0.0396393183544304
1090	Baseline age: [50,60)	poor	Male	70	5299	0.0433943287341772
1091	Baseline age: [50,60)	poor	Male	70	5369	0.0415733403797468
1092	Baseline age: [50,60)	poor	Male	70	5386	0.0430367064556962
1093	Baseline age: [50,60)	poor	Male	70	5412	0.040052017721519
1094	Baseline age: [50,60)	poor	Male	70	5586	0.0456218049367089
1095	Baseline age: [50,60)	poor	Male	70	5605	0.0439677563291139
1096	Baseline age: [50,60)	poor	Male	70	5633	0.0439570341772152
1097	Baseline age: [50,60)	poor	Male	70	5718	0.0429407279746835
1098	Baseline age: [50,60)	poor	Male	70	5814	0.0418612188481013
1099	Baseline age: [50,60)	poor	Male	70	5988	0.0386444960759494
1100	Baseline age: [50,60)	poor	Male	70	5989	0.0405400641772152
1101	Baseline age: [50,60)	poor	Male	72	39	0.0473986475
1102	Baseline age: [50,60)	poor	Male	72	121	0.0449834885
1103	Baseline age: [50,60)	poor	Male	72	145	0.046913341
1104	Baseline age: [50,60)	poor	Male	72	180	0.05294813685
1105	Baseline age: [50,60)	poor	Male	72	191	0.0470252581
1106	Baseline age: [50,60)	poor	Male	72	192	0.048909293
1107	Baseline age: [50,60)	poor	Male	72	241	0.04492767125
1108	Baseline age: [50,60)	poor	Male	72	262	0.05471494675
1109	Baseline age: [50,60)	poor	Male	72	368	0.04639877975
1110	Baseline age: [50,60)	poor	Male	72	486	0.042138014775
1111	Baseline age: [50,60)	poor	Male	72	490	0.04933027875
1112	Baseline age: [50,60)	poor	Male	72	561	0.0485011075
1113	Baseline age: [50,60)	poor	Male	72	604	0.049637224
1114	Baseline age: [50,60)	poor	Male	72	623	0.0462858945
1115	Baseline age: [50,60)	poor	Male	72	693	0.0486521165
1116	Baseline age: [50,60)	poor	Male	72	778	0.0440978325
1117	Baseline age: [50,60)	poor	Male	72	1031	0.04841462775
1118	Baseline age: [50,60)	poor	Male	72	1057	0.047753490975
1119	Baseline age: [50,60)	poor	Male	72	1090	0.0449223855
1120	Baseline age: [50,60)	poor	Male	72	1143	0.0478509865
1121	Baseline age: [50,60)	poor	Male	72	1194	0.05167250775
1122	Baseline age: [50,60)	poor	Male	72	1260	0.04373896925
1123	Baseline age: [50,60)	poor	Male	72	1279	0.045285465275
1124	Baseline age: [50,60)	poor	Male	72	1286	0.04737909225
1125	Baseline age: [50,60)	poor	Male	72	1321	0.04789994475
1126	Baseline age: [50,60)	poor	Male	72	1361	0.042884989
1127	Baseline age: [50,60)	poor	Male	72	1388	0.046452059025
1128	Baseline age: [50,60)	poor	Male	72	1464	0.050197729
1129	Baseline age: [50,60)	poor	Male	72	1588	0.04759664825
1130	Baseline age: [50,60)	poor	Male	72	1757	0.04660037725
1131	Baseline age: [50,60)	poor	Male	72	1764	0.046086874
1132	Baseline age: [50,60)	poor	Male	72	1843	0.04682704025
1133	Baseline age: [50,60)	poor	Male	72	1864	0.04588449
1134	Baseline age: [50,60)	poor	Male	72	1882	0.041755247
1135	Baseline age: [50,60)	poor	Male	72	1959	0.05270212825
1136	Baseline age: [50,60)	poor	Male	72	2028	0.04833580925
1137	Baseline age: [50,60)	poor	Male	72	2040	0.0485579665
1138	Baseline age: [50,60)	poor	Male	72	2127	0.047496315
1139	Baseline age: [50,60)	poor	Male	72	2239	0.046147427275
1140	Baseline age: [50,60)	poor	Male	72	2294	0.0494938235
1141	Baseline age: [50,60)	poor	Male	72	2318	0.0452966235
1142	Baseline age: [50,60)	poor	Male	72	2323	0.0496441625
1143	Baseline age: [50,60)	poor	Male	72	2394	0.042506678
1144	Baseline age: [50,60)	poor	Male	72	2465	0.0465996865
1145	Baseline age: [50,60)	poor	Male	72	2532	0.04859552775
1146	Baseline age: [50,60)	poor	Male	72	2575	0.0465453785
1147	Baseline age: [50,60)	poor	Male	72	2699	0.04690084975
1148	Baseline age: [50,60)	poor	Male	72	2750	0.0408278315
1149	Baseline age: [50,60)	poor	Male	72	2797	0.04838329725
1150	Baseline age: [50,60)	poor	Male	72	2854	0.045284621
1151	Baseline age: [50,60)	poor	Male	72	2865	0.0485923755
1152	Baseline age: [50,60)	poor	Male	72	2879	0.0441896665
1153	Baseline age: [50,60)	poor	Male	72	2914	0.045846436
1154	Baseline age: [50,60)	poor	Male	72	3139	0.05063623575
1155	Baseline age: [50,60)	poor	Male	72	3159	0.0467380805
1156	Baseline age: [50,60)	poor	Male	72	3219	0.04359778925
1157	Baseline age: [50,60)	poor	Male	72	3310	0.05090054375
1158	Baseline age: [50,60)	poor	Male	72	3380	0.0456289505
1159	Baseline age: [50,60)	poor	Male	72	3508	0.04488087325
1160	Baseline age: [50,60)	poor	Male	72	3538	0.04446667425
1161	Baseline age: [50,60)	poor	Male	72	3601	0.04547482025
1162	Baseline age: [50,60)	poor	Male	72	3711	0.047985798625
1163	Baseline age: [50,60)	poor	Male	72	3740	0.04377957975
1164	Baseline age: [50,60)	poor	Male	72	3799	0.051376462
1165	Baseline age: [50,60)	poor	Male	72	3822	0.04900696025
1166	Baseline age: [50,60)	poor	Male	72	3826	0.04864177475
1167	Baseline age: [50,60)	poor	Male	72	3921	0.04856340625
1168	Baseline age: [50,60)	poor	Male	72	3976	0.047645347825
1169	Baseline age: [50,60)	poor	Male	72	4020	0.0500212765
1170	Baseline age: [50,60)	poor	Male	72	4040	0.046666773
1171	Baseline age: [50,60)	poor	Male	72	4044	0.04519021025
1172	Baseline age: [50,60)	poor	Male	72	4054	0.04789413075
1173	Baseline age: [50,60)	poor	Male	72	4057	0.04846014425
1174	Baseline age: [50,60)	poor	Male	72	4196	0.0514228915
1175	Baseline age: [50,60)	poor	Male	72	4280	0.04107929575
1176	Baseline age: [50,60)	poor	Male	72	4331	0.051287949
1177	Baseline age: [50,60)	poor	Male	72	4445	0.04390587575
1178	Baseline age: [50,60)	poor	Male	72	4524	0.044934224325
1179	Baseline age: [50,60)	poor	Male	72	4577	0.047880041875
1180	Baseline age: [50,60)	poor	Male	72	4675	0.049634298
1181	Baseline age: [50,60)	poor	Male	72	4737	0.047570004
1182	Baseline age: [50,60)	poor	Male	72	4822	0.04881288375
1183	Baseline age: [50,60)	poor	Male	72	4831	0.047025343
1184	Baseline age: [50,60)	poor	Male	72	4895	0.0448280225
1185	Baseline age: [50,60)	poor	Male	72	4918	0.0541028675
1186	Baseline age: [50,60)	poor	Male	72	4969	0.04734510975
1187	Baseline age: [50,60)	poor	Male	72	5072	0.05114908325
1188	Baseline age: [50,60)	poor	Male	72	5094	0.05200813875
1189	Baseline age: [50,60)	poor	Male	72	5220	0.04470348525
1190	Baseline age: [50,60)	poor	Male	72	5299	0.04945804025
1191	Baseline age: [50,60)	poor	Male	72	5369	0.04095094575
1192	Baseline age: [50,60)	poor	Male	72	5386	0.0443510455
1193	Baseline age: [50,60)	poor	Male	72	5412	0.04471615275
1194	Baseline age: [50,60)	poor	Male	72	5586	0.0529742005
1195	Baseline age: [50,60)	poor	Male	72	5605	0.04855270275
1196	Baseline age: [50,60)	poor	Male	72	5633	0.04798521725
1197	Baseline age: [50,60)	poor	Male	72	5718	0.053301128
1198	Baseline age: [50,60)	poor	Male	72	5814	0.0465488327
1199	Baseline age: [50,60)	poor	Male	72	5988	0.045190299
1200	Baseline age: [50,60)	poor	Male	72	5989	0.044735704
1201	Baseline age: [50,60)	poor	Male	74	39	0.0385295073333333
1202	Baseline age: [50,60)	poor	Male	74	121	0.0418814906666667
1203	Baseline age: [50,60)	poor	Male	74	145	0.0401565333333333
1204	Baseline age: [50,60)	poor	Male	74	180	0.0466972246666667
1205	Baseline age: [50,60)	poor	Male	74	191	0.0423529513333333
1206	Baseline age: [50,60)	poor	Male	74	192	0.0433783026666667
1207	Baseline age: [50,60)	poor	Male	74	241	0.038335718
1208	Baseline age: [50,60)	poor	Male	74	262	0.0528002453333333
1209	Baseline age: [50,60)	poor	Male	74	368	0.036408064
1210	Baseline age: [50,60)	poor	Male	74	486	0.0395208413333333
1211	Baseline age: [50,60)	poor	Male	74	490	0.044416066
1212	Baseline age: [50,60)	poor	Male	74	561	0.039424
1213	Baseline age: [50,60)	poor	Male	74	604	0.0425002633333333
1214	Baseline age: [50,60)	poor	Male	74	623	0.038457986
1215	Baseline age: [50,60)	poor	Male	74	693	0.0486948566666667
1216	Baseline age: [50,60)	poor	Male	74	778	0.0437352086666667
1217	Baseline age: [50,60)	poor	Male	74	1031	0.0392646906666667
1218	Baseline age: [50,60)	poor	Male	74	1057	0.0415035593333333
1219	Baseline age: [50,60)	poor	Male	74	1090	0.039440458
1220	Baseline age: [50,60)	poor	Male	74	1143	0.04650937
1221	Baseline age: [50,60)	poor	Male	74	1194	0.048907374
1222	Baseline age: [50,60)	poor	Male	74	1260	0.041358304
1223	Baseline age: [50,60)	poor	Male	74	1279	0.0394111633333333
1224	Baseline age: [50,60)	poor	Male	74	1286	0.0379680286666667
1225	Baseline age: [50,60)	poor	Male	74	1321	0.0463061926666667
1226	Baseline age: [50,60)	poor	Male	74	1361	0.043744948
1227	Baseline age: [50,60)	poor	Male	74	1388	0.042535672
1228	Baseline age: [50,60)	poor	Male	74	1464	0.043617332
1229	Baseline age: [50,60)	poor	Male	74	1588	0.0423564173333333
1230	Baseline age: [50,60)	poor	Male	74	1757	0.0461515666666667
1231	Baseline age: [50,60)	poor	Male	74	1764	0.0447518446666667
1232	Baseline age: [50,60)	poor	Male	74	1843	0.0495071386666667
1233	Baseline age: [50,60)	poor	Male	74	1864	0.044992044
1234	Baseline age: [50,60)	poor	Male	74	1882	0.0406794033333333
1235	Baseline age: [50,60)	poor	Male	74	1959	0.0419505353333333
1236	Baseline age: [50,60)	poor	Male	74	2028	0.0490987573333333
1237	Baseline age: [50,60)	poor	Male	74	2040	0.048686326
1238	Baseline age: [50,60)	poor	Male	74	2127	0.045628596
1239	Baseline age: [50,60)	poor	Male	74	2239	0.042543382
1240	Baseline age: [50,60)	poor	Male	74	2294	0.0439791973333333
1241	Baseline age: [50,60)	poor	Male	74	2318	0.0448723513333333
1242	Baseline age: [50,60)	poor	Male	74	2323	0.0441255726666667
1243	Baseline age: [50,60)	poor	Male	74	2394	0.0335525186666667
1244	Baseline age: [50,60)	poor	Male	74	2465	0.049012806
1245	Baseline age: [50,60)	poor	Male	74	2532	0.0433793173333333
1246	Baseline age: [50,60)	poor	Male	74	2575	0.040005364
1247	Baseline age: [50,60)	poor	Male	74	2699	0.040411946
1248	Baseline age: [50,60)	poor	Male	74	2750	0.0354806473333333
1249	Baseline age: [50,60)	poor	Male	74	2797	0.04730595
1250	Baseline age: [50,60)	poor	Male	74	2854	0.0434123493333333
1251	Baseline age: [50,60)	poor	Male	74	2865	0.0444332073333333
1252	Baseline age: [50,60)	poor	Male	74	2879	0.0456460766666667
1253	Baseline age: [50,60)	poor	Male	74	2914	0.039101086
1254	Baseline age: [50,60)	poor	Male	74	3139	0.0445632586666667
1255	Baseline age: [50,60)	poor	Male	74	3159	0.0389334646666667
1256	Baseline age: [50,60)	poor	Male	74	3219	0.0435714506666667
1257	Baseline age: [50,60)	poor	Male	74	3310	0.040716646
1258	Baseline age: [50,60)	poor	Male	74	3380	0.040526774
1259	Baseline age: [50,60)	poor	Male	74	3508	0.0423393373333333
1260	Baseline age: [50,60)	poor	Male	74	3538	0.0365607346666667
1261	Baseline age: [50,60)	poor	Male	74	3601	0.041385586
1262	Baseline age: [50,60)	poor	Male	74	3711	0.0442446793333333
1263	Baseline age: [50,60)	poor	Male	74	3740	0.0378816946666667
1264	Baseline age: [50,60)	poor	Male	74	3799	0.045703526
1265	Baseline age: [50,60)	poor	Male	74	3822	0.0430941566666667
1266	Baseline age: [50,60)	poor	Male	74	3826	0.0441506626666667
1267	Baseline age: [50,60)	poor	Male	74	3921	0.0408228253333333
1268	Baseline age: [50,60)	poor	Male	74	3976	0.036641392
1269	Baseline age: [50,60)	poor	Male	74	4020	0.0420880653333333
1270	Baseline age: [50,60)	poor	Male	74	4040	0.0357870453333333
1271	Baseline age: [50,60)	poor	Male	74	4044	0.0415865326666667
1272	Baseline age: [50,60)	poor	Male	74	4054	0.045307942
1273	Baseline age: [50,60)	poor	Male	74	4057	0.0437969286666667
1274	Baseline age: [50,60)	poor	Male	74	4196	0.04624496
1275	Baseline age: [50,60)	poor	Male	74	4280	0.036130956
1276	Baseline age: [50,60)	poor	Male	74	4331	0.0507884873333333
1277	Baseline age: [50,60)	poor	Male	74	4445	0.0420943246666667
1278	Baseline age: [50,60)	poor	Male	74	4524	0.0418038433333333
1279	Baseline age: [50,60)	poor	Male	74	4577	0.0393590713333333
1280	Baseline age: [50,60)	poor	Male	74	4675	0.0471938493333333
1281	Baseline age: [50,60)	poor	Male	74	4737	0.046882518
1282	Baseline age: [50,60)	poor	Male	74	4822	0.046713814
1283	Baseline age: [50,60)	poor	Male	74	4831	0.0389997413333333
1284	Baseline age: [50,60)	poor	Male	74	4895	0.0392142706666667
1285	Baseline age: [50,60)	poor	Male	74	4918	0.043298336
1286	Baseline age: [50,60)	poor	Male	74	4969	0.0410193693333333
1287	Baseline age: [50,60)	poor	Male	74	5072	0.0483122793333333
1288	Baseline age: [50,60)	poor	Male	74	5094	0.0425807666666667
1289	Baseline age: [50,60)	poor	Male	74	5220	0.0409361933333333
1290	Baseline age: [50,60)	poor	Male	74	5299	0.046386412
1291	Baseline age: [50,60)	poor	Male	74	5369	0.0394935206666667
1292	Baseline age: [50,60)	poor	Male	74	5386	0.0395183706666667
1293	Baseline age: [50,60)	poor	Male	74	5412	0.0355772366666667
1294	Baseline age: [50,60)	poor	Male	74	5586	0.0437206613333333
1295	Baseline age: [50,60)	poor	Male	74	5605	0.0419352686666667
1296	Baseline age: [50,60)	poor	Male	74	5633	0.044753356
1297	Baseline age: [50,60)	poor	Male	74	5718	0.033233378
1298	Baseline age: [50,60)	poor	Male	74	5814	0.0412848346666667
1299	Baseline age: [50,60)	poor	Male	74	5988	0.042361918
1300	Baseline age: [50,60)	poor	Male	74	5989	0.03509208
1301	Baseline age: [50,60)	poor	Female	50	39	0.0300866785714286
1302	Baseline age: [50,60)	poor	Female	50	121	0.0258492028571429
1303	Baseline age: [50,60)	poor	Female	50	145	0.026172127
1304	Baseline age: [50,60)	poor	Female	50	180	0.0282313840714286
1305	Baseline age: [50,60)	poor	Female	50	191	0.0253444657142857
1306	Baseline age: [50,60)	poor	Female	50	192	0.0346012985714286
1307	Baseline age: [50,60)	poor	Female	50	241	0.0296230935714286
1308	Baseline age: [50,60)	poor	Female	50	262	0.0347379407142857
1309	Baseline age: [50,60)	poor	Female	50	368	0.0246201932857143
1310	Baseline age: [50,60)	poor	Female	50	486	0.0297951577857143
1311	Baseline age: [50,60)	poor	Female	50	490	0.0316630795
1312	Baseline age: [50,60)	poor	Female	50	561	0.0246746876428571
1313	Baseline age: [50,60)	poor	Female	50	604	0.0265527345
1314	Baseline age: [50,60)	poor	Female	50	623	0.027629595
1315	Baseline age: [50,60)	poor	Female	50	693	0.0280767459285714
1316	Baseline age: [50,60)	poor	Female	50	778	0.028300967
1317	Baseline age: [50,60)	poor	Female	50	1031	0.0264088631428571
1318	Baseline age: [50,60)	poor	Female	50	1057	0.0313933404285714
1319	Baseline age: [50,60)	poor	Female	50	1090	0.0295296328571429
1320	Baseline age: [50,60)	poor	Female	50	1143	0.0240218965714286
1321	Baseline age: [50,60)	poor	Female	50	1194	0.0323311164285714
1322	Baseline age: [50,60)	poor	Female	50	1260	0.0304466122857143
1323	Baseline age: [50,60)	poor	Female	50	1279	0.0238385864285714
1324	Baseline age: [50,60)	poor	Female	50	1286	0.0340942375714286
1325	Baseline age: [50,60)	poor	Female	50	1321	0.0328088799285714
1326	Baseline age: [50,60)	poor	Female	50	1361	0.0304899607142857
1327	Baseline age: [50,60)	poor	Female	50	1388	0.0323719201428571
1328	Baseline age: [50,60)	poor	Female	50	1464	0.0265415371428571
1329	Baseline age: [50,60)	poor	Female	50	1588	0.030090055
1330	Baseline age: [50,60)	poor	Female	50	1757	0.0264938435
1331	Baseline age: [50,60)	poor	Female	50	1764	0.02315119
1332	Baseline age: [50,60)	poor	Female	50	1843	0.0257889640714286
1333	Baseline age: [50,60)	poor	Female	50	1864	0.0277958360714286
1334	Baseline age: [50,60)	poor	Female	50	1882	0.0297446135714286
1335	Baseline age: [50,60)	poor	Female	50	1959	0.0293401757142857
1336	Baseline age: [50,60)	poor	Female	50	2028	0.0349293635714286
1337	Baseline age: [50,60)	poor	Female	50	2040	0.0339561469285714
1338	Baseline age: [50,60)	poor	Female	50	2127	0.028570985
1339	Baseline age: [50,60)	poor	Female	50	2239	0.030528537
1340	Baseline age: [50,60)	poor	Female	50	2294	0.0288297777857143
1341	Baseline age: [50,60)	poor	Female	50	2318	0.0258760267857143
1342	Baseline age: [50,60)	poor	Female	50	2323	0.0255781227142857
1343	Baseline age: [50,60)	poor	Female	50	2394	0.0292562164285714
1344	Baseline age: [50,60)	poor	Female	50	2465	0.0271019614285714
1345	Baseline age: [50,60)	poor	Female	50	2532	0.0294650592142857
1346	Baseline age: [50,60)	poor	Female	50	2575	0.0286994235714286
1347	Baseline age: [50,60)	poor	Female	50	2699	0.0288185397142857
1348	Baseline age: [50,60)	poor	Female	50	2750	0.0266410252142857
1349	Baseline age: [50,60)	poor	Female	50	2797	0.0292151702142857
1350	Baseline age: [50,60)	poor	Female	50	2854	0.0243360192857143
1351	Baseline age: [50,60)	poor	Female	50	2865	0.0241750878571429
1352	Baseline age: [50,60)	poor	Female	50	2879	0.0252702852857143
1353	Baseline age: [50,60)	poor	Female	50	2914	0.031941015
1354	Baseline age: [50,60)	poor	Female	50	3139	0.0276214757142857
1355	Baseline age: [50,60)	poor	Female	50	3159	0.03161622
1356	Baseline age: [50,60)	poor	Female	50	3219	0.0272435992857143
1357	Baseline age: [50,60)	poor	Female	50	3310	0.0230697757142857
1358	Baseline age: [50,60)	poor	Female	50	3380	0.0342579992857143
1359	Baseline age: [50,60)	poor	Female	50	3508	0.0309349422142857
1360	Baseline age: [50,60)	poor	Female	50	3538	0.0292487592142857
1361	Baseline age: [50,60)	poor	Female	50	3601	0.0305018042857143
1362	Baseline age: [50,60)	poor	Female	50	3711	0.0317772578571429
1363	Baseline age: [50,60)	poor	Female	50	3740	0.0333946208571429
1364	Baseline age: [50,60)	poor	Female	50	3799	0.0274295752857143
1365	Baseline age: [50,60)	poor	Female	50	3822	0.0295925157142857
1366	Baseline age: [50,60)	poor	Female	50	3826	0.0284982425714286
1367	Baseline age: [50,60)	poor	Female	50	3921	0.0264780228571429
1368	Baseline age: [50,60)	poor	Female	50	3976	0.0315037057142857
1369	Baseline age: [50,60)	poor	Female	50	4020	0.0245074326428571
1370	Baseline age: [50,60)	poor	Female	50	4040	0.0281147765714286
1371	Baseline age: [50,60)	poor	Female	50	4044	0.0289234614285714
1372	Baseline age: [50,60)	poor	Female	50	4054	0.0320048943571429
1373	Baseline age: [50,60)	poor	Female	50	4057	0.0282111524285714
1374	Baseline age: [50,60)	poor	Female	50	4196	0.0236140083571429
1375	Baseline age: [50,60)	poor	Female	50	4280	0.0308648497857143
1376	Baseline age: [50,60)	poor	Female	50	4331	0.026957325
1377	Baseline age: [50,60)	poor	Female	50	4445	0.0312235901428571
1378	Baseline age: [50,60)	poor	Female	50	4524	0.0334795160714286
1379	Baseline age: [50,60)	poor	Female	50	4577	0.0278439965714286
1380	Baseline age: [50,60)	poor	Female	50	4675	0.022537235
1381	Baseline age: [50,60)	poor	Female	50	4737	0.0296954283571429
1382	Baseline age: [50,60)	poor	Female	50	4822	0.0239396585714286
1383	Baseline age: [50,60)	poor	Female	50	4831	0.0227631564285714
1384	Baseline age: [50,60)	poor	Female	50	4895	0.0265907878571429
1385	Baseline age: [50,60)	poor	Female	50	4918	0.0288247485
1386	Baseline age: [50,60)	poor	Female	50	4969	0.0227545828571429
1387	Baseline age: [50,60)	poor	Female	50	5072	0.0273993947142857
1388	Baseline age: [50,60)	poor	Female	50	5094	0.0275905734285714
1389	Baseline age: [50,60)	poor	Female	50	5220	0.0246380728571429
1390	Baseline age: [50,60)	poor	Female	50	5299	0.0279310742857143
1391	Baseline age: [50,60)	poor	Female	50	5369	0.0247381764285714
1392	Baseline age: [50,60)	poor	Female	50	5386	0.0232471378571429
1393	Baseline age: [50,60)	poor	Female	50	5412	0.0249485452142857
1394	Baseline age: [50,60)	poor	Female	50	5586	0.0336545007142857
1395	Baseline age: [50,60)	poor	Female	50	5605	0.02726186
1396	Baseline age: [50,60)	poor	Female	50	5633	0.0262721435714286
1397	Baseline age: [50,60)	poor	Female	50	5718	0.0320557527857143
1398	Baseline age: [50,60)	poor	Female	50	5814	0.0275729642857143
1399	Baseline age: [50,60)	poor	Female	50	5988	0.0317117228571429
1400	Baseline age: [50,60)	poor	Female	50	5989	0.0303719828571429
1401	Baseline age: [50,60)	poor	Female	52	39	0.0310581735849057
1402	Baseline age: [50,60)	poor	Female	52	121	0.0275020015471698
1403	Baseline age: [50,60)	poor	Female	52	145	0.0272634945849057
1404	Baseline age: [50,60)	poor	Female	52	180	0.0270296891320755
1405	Baseline age: [50,60)	poor	Female	52	191	0.0256234660188679
1406	Baseline age: [50,60)	poor	Female	52	192	0.0312922986792453
1407	Baseline age: [50,60)	poor	Female	52	241	0.0305445286792453
1408	Baseline age: [50,60)	poor	Female	52	262	0.027218449245283
1409	Baseline age: [50,60)	poor	Female	52	368	0.0279733353584906
1410	Baseline age: [50,60)	poor	Female	52	486	0.0249724756792453
1411	Baseline age: [50,60)	poor	Female	52	490	0.0252148918113208
1412	Baseline age: [50,60)	poor	Female	52	561	0.0252506704716981
1413	Baseline age: [50,60)	poor	Female	52	604	0.0293334092075472
1414	Baseline age: [50,60)	poor	Female	52	623	0.0272796093018868
1415	Baseline age: [50,60)	poor	Female	52	693	0.0264171250943396
1416	Baseline age: [50,60)	poor	Female	52	778	0.0255342550943396
1417	Baseline age: [50,60)	poor	Female	52	1031	0.0266219119811321
1418	Baseline age: [50,60)	poor	Female	52	1057	0.0251673537735849
1419	Baseline age: [50,60)	poor	Female	52	1090	0.0270218294339623
1420	Baseline age: [50,60)	poor	Female	52	1143	0.0350385095849057
1421	Baseline age: [50,60)	poor	Female	52	1194	0.0283746294339623
1422	Baseline age: [50,60)	poor	Female	52	1260	0.0305012648679245
1423	Baseline age: [50,60)	poor	Female	52	1279	0.0296128047169811
1424	Baseline age: [50,60)	poor	Female	52	1286	0.0267070715660377
1425	Baseline age: [50,60)	poor	Female	52	1321	0.0280876459811321
1426	Baseline age: [50,60)	poor	Female	52	1361	0.0350038283018868
1427	Baseline age: [50,60)	poor	Female	52	1388	0.0297045185283019
1428	Baseline age: [50,60)	poor	Female	52	1464	0.0310759388301887
1429	Baseline age: [50,60)	poor	Female	52	1588	0.0283642930188679
1430	Baseline age: [50,60)	poor	Female	52	1757	0.0308847573584906
1431	Baseline age: [50,60)	poor	Female	52	1764	0.0279339001886792
1432	Baseline age: [50,60)	poor	Female	52	1843	0.0277506312075472
1433	Baseline age: [50,60)	poor	Female	52	1864	0.0283782874716981
1434	Baseline age: [50,60)	poor	Female	52	1882	0.0294835850943396
1435	Baseline age: [50,60)	poor	Female	52	1959	0.0336407856603774
1436	Baseline age: [50,60)	poor	Female	52	2028	0.029353280754717
1437	Baseline age: [50,60)	poor	Female	52	2040	0.0266141455471698
1438	Baseline age: [50,60)	poor	Female	52	2127	0.0289502968301887
1439	Baseline age: [50,60)	poor	Female	52	2239	0.0305443467358491
1440	Baseline age: [50,60)	poor	Female	52	2294	0.0346831275283019
1441	Baseline age: [50,60)	poor	Female	52	2318	0.0288717282830189
1442	Baseline age: [50,60)	poor	Female	52	2323	0.0312655837924528
1443	Baseline age: [50,60)	poor	Female	52	2394	0.0271345690566038
1444	Baseline age: [50,60)	poor	Female	52	2465	0.0286114217735849
1445	Baseline age: [50,60)	poor	Female	52	2532	0.0335443829056604
1446	Baseline age: [50,60)	poor	Female	52	2575	0.0337654971698113
1447	Baseline age: [50,60)	poor	Female	52	2699	0.0279504791886792
1448	Baseline age: [50,60)	poor	Female	52	2750	0.0292138530566038
1449	Baseline age: [50,60)	poor	Female	52	2797	0.0284453277924528
1450	Baseline age: [50,60)	poor	Female	52	2854	0.0285045368113208
1451	Baseline age: [50,60)	poor	Female	52	2865	0.0328742909245283
1452	Baseline age: [50,60)	poor	Female	52	2879	0.028364951245283
1453	Baseline age: [50,60)	poor	Female	52	2914	0.0280498503773585
1454	Baseline age: [50,60)	poor	Female	52	3139	0.0281336243396226
1455	Baseline age: [50,60)	poor	Female	52	3159	0.0277414709433962
1456	Baseline age: [50,60)	poor	Female	52	3219	0.0280389032075472
1457	Baseline age: [50,60)	poor	Female	52	3310	0.0287377813207547
1458	Baseline age: [50,60)	poor	Female	52	3380	0.0302751726415094
1459	Baseline age: [50,60)	poor	Female	52	3508	0.0236503292075472
1460	Baseline age: [50,60)	poor	Female	52	3538	0.0301071983773585
1461	Baseline age: [50,60)	poor	Female	52	3601	0.029876403654717
1462	Baseline age: [50,60)	poor	Female	52	3711	0.0305938020754717
1463	Baseline age: [50,60)	poor	Female	52	3740	0.0294619798490566
1464	Baseline age: [50,60)	poor	Female	52	3799	0.0245286236603774
1465	Baseline age: [50,60)	poor	Female	52	3822	0.0288872924528302
1466	Baseline age: [50,60)	poor	Female	52	3826	0.0346230980377358
1467	Baseline age: [50,60)	poor	Female	52	3921	0.0290154653207547
1468	Baseline age: [50,60)	poor	Female	52	3976	0.0294097782264151
1469	Baseline age: [50,60)	poor	Female	52	4020	0.0279443483773585
1470	Baseline age: [50,60)	poor	Female	52	4040	0.0299888071886792
1471	Baseline age: [50,60)	poor	Female	52	4044	0.0267710041509434
1472	Baseline age: [50,60)	poor	Female	52	4054	0.0262449083584906
1473	Baseline age: [50,60)	poor	Female	52	4057	0.0286055800754717
1474	Baseline age: [50,60)	poor	Female	52	4196	0.0327422289811321
1475	Baseline age: [50,60)	poor	Female	52	4280	0.0314842630188679
1476	Baseline age: [50,60)	poor	Female	52	4331	0.0274159559245283
1477	Baseline age: [50,60)	poor	Female	52	4445	0.0302103086226415
1478	Baseline age: [50,60)	poor	Female	52	4524	0.0303801541698113
1479	Baseline age: [50,60)	poor	Female	52	4577	0.0306877214528302
1480	Baseline age: [50,60)	poor	Female	52	4675	0.0286507750943396
1481	Baseline age: [50,60)	poor	Female	52	4737	0.0281957217735849
1482	Baseline age: [50,60)	poor	Female	52	4822	0.027724100490566
1483	Baseline age: [50,60)	poor	Female	52	4831	0.0273468703207547
1484	Baseline age: [50,60)	poor	Female	52	4895	0.030935330754717
1485	Baseline age: [50,60)	poor	Female	52	4918	0.0304897192641509
1486	Baseline age: [50,60)	poor	Female	52	4969	0.0281438132264151
1487	Baseline age: [50,60)	poor	Female	52	5072	0.0287479928867925
1488	Baseline age: [50,60)	poor	Female	52	5094	0.0267878930943396
1489	Baseline age: [50,60)	poor	Female	52	5220	0.0282401351132075
1490	Baseline age: [50,60)	poor	Female	52	5299	0.0305138403396226
1491	Baseline age: [50,60)	poor	Female	52	5369	0.0289689564150943
1492	Baseline age: [50,60)	poor	Female	52	5386	0.0270986132830189
1493	Baseline age: [50,60)	poor	Female	52	5412	0.0293472363018868
1494	Baseline age: [50,60)	poor	Female	52	5586	0.027507021509434
1495	Baseline age: [50,60)	poor	Female	52	5605	0.0291668893396226
1496	Baseline age: [50,60)	poor	Female	52	5633	0.0291612132075472
1497	Baseline age: [50,60)	poor	Female	52	5718	0.0263704476603774
1498	Baseline age: [50,60)	poor	Female	52	5814	0.0293930017924528
1499	Baseline age: [50,60)	poor	Female	52	5988	0.0284084733962264
1500	Baseline age: [50,60)	poor	Female	52	5989	0.0320744983396226
1501	Baseline age: [50,60)	poor	Female	54	39	0.0359239504424779
1502	Baseline age: [50,60)	poor	Female	54	121	0.0347344738849557
1503	Baseline age: [50,60)	poor	Female	54	145	0.0338558447168142
1504	Baseline age: [50,60)	poor	Female	54	180	0.0341464404955752
1505	Baseline age: [50,60)	poor	Female	54	191	0.0338612923893805
1506	Baseline age: [50,60)	poor	Female	54	192	0.0376623227610619
1507	Baseline age: [50,60)	poor	Female	54	241	0.0386628442477876
1508	Baseline age: [50,60)	poor	Female	54	262	0.0350214320353982
1509	Baseline age: [50,60)	poor	Female	54	368	0.0350066217787611
1510	Baseline age: [50,60)	poor	Female	54	486	0.0329097720707965
1511	Baseline age: [50,60)	poor	Female	54	490	0.0346545103185841
1512	Baseline age: [50,60)	poor	Female	54	561	0.0337319892300885
1513	Baseline age: [50,60)	poor	Female	54	604	0.0351810957433628
1514	Baseline age: [50,60)	poor	Female	54	623	0.0360988411504425
1515	Baseline age: [50,60)	poor	Female	54	693	0.0334898003362832
1516	Baseline age: [50,60)	poor	Female	54	778	0.0350863834513274
1517	Baseline age: [50,60)	poor	Female	54	1031	0.0361578397433628
1518	Baseline age: [50,60)	poor	Female	54	1057	0.0349713233893805
1519	Baseline age: [50,60)	poor	Female	54	1090	0.0339413945132743
1520	Baseline age: [50,60)	poor	Female	54	1143	0.0391044290707965
1521	Baseline age: [50,60)	poor	Female	54	1194	0.0361857455752212
1522	Baseline age: [50,60)	poor	Female	54	1260	0.0356803805575221
1523	Baseline age: [50,60)	poor	Female	54	1279	0.0360524774336283
1524	Baseline age: [50,60)	poor	Female	54	1286	0.0339475153274336
1525	Baseline age: [50,60)	poor	Female	54	1321	0.035678203840708
1526	Baseline age: [50,60)	poor	Female	54	1361	0.0390286540884956
1527	Baseline age: [50,60)	poor	Female	54	1388	0.0368079720088496
1528	Baseline age: [50,60)	poor	Female	54	1464	0.0385690476106195
1529	Baseline age: [50,60)	poor	Female	54	1588	0.035372327079646
1530	Baseline age: [50,60)	poor	Female	54	1757	0.0369233062831858
1531	Baseline age: [50,60)	poor	Female	54	1764	0.0360136630088496
1532	Baseline age: [50,60)	poor	Female	54	1843	0.0342997434247788
1533	Baseline age: [50,60)	poor	Female	54	1864	0.0348795481769911
1534	Baseline age: [50,60)	poor	Female	54	1882	0.0378483239823009
1535	Baseline age: [50,60)	poor	Female	54	1959	0.0379558073451327
1536	Baseline age: [50,60)	poor	Female	54	2028	0.0352198180530973
1537	Baseline age: [50,60)	poor	Female	54	2040	0.0358888346725664
1538	Baseline age: [50,60)	poor	Female	54	2127	0.0361929668230088
1539	Baseline age: [50,60)	poor	Female	54	2239	0.0377867332477876
1540	Baseline age: [50,60)	poor	Female	54	2294	0.0413548949557522
1541	Baseline age: [50,60)	poor	Female	54	2318	0.0375908490973451
1542	Baseline age: [50,60)	poor	Female	54	2323	0.0361896492212389
1543	Baseline age: [50,60)	poor	Female	54	2394	0.034825370619469
1544	Baseline age: [50,60)	poor	Female	54	2465	0.0355172870265487
1545	Baseline age: [50,60)	poor	Female	54	2532	0.0389020162920354
1546	Baseline age: [50,60)	poor	Female	54	2575	0.0387725021238938
1547	Baseline age: [50,60)	poor	Female	54	2699	0.0361580270442478
1548	Baseline age: [50,60)	poor	Female	54	2750	0.0343924902831858
1549	Baseline age: [50,60)	poor	Female	54	2797	0.0359932496637168
1550	Baseline age: [50,60)	poor	Female	54	2854	0.0348793914159292
1551	Baseline age: [50,60)	poor	Female	54	2865	0.0358471439823009
1552	Baseline age: [50,60)	poor	Female	54	2879	0.034231092699115
1553	Baseline age: [50,60)	poor	Female	54	2914	0.0363029144247788
1554	Baseline age: [50,60)	poor	Female	54	3139	0.033968879761062
1555	Baseline age: [50,60)	poor	Female	54	3159	0.0344309065486726
1556	Baseline age: [50,60)	poor	Female	54	3219	0.0358829951327434
1557	Baseline age: [50,60)	poor	Female	54	3310	0.0341337719469027
1558	Baseline age: [50,60)	poor	Female	54	3380	0.0387102643362832
1559	Baseline age: [50,60)	poor	Female	54	3508	0.0341881990884956
1560	Baseline age: [50,60)	poor	Female	54	3538	0.0373140212389381
1561	Baseline age: [50,60)	poor	Female	54	3601	0.0364746933486726
1562	Baseline age: [50,60)	poor	Female	54	3711	0.0392311653982301
1563	Baseline age: [50,60)	poor	Female	54	3740	0.0374004290530973
1564	Baseline age: [50,60)	poor	Female	54	3799	0.0347381183451327
1565	Baseline age: [50,60)	poor	Female	54	3822	0.0352059332743363
1566	Baseline age: [50,60)	poor	Female	54	3826	0.0402583032300885
1567	Baseline age: [50,60)	poor	Female	54	3921	0.0344148178584071
1568	Baseline age: [50,60)	poor	Female	54	3976	0.0362278816283186
1569	Baseline age: [50,60)	poor	Female	54	4020	0.0360716330088496
1570	Baseline age: [50,60)	poor	Female	54	4040	0.0370849991858407
1571	Baseline age: [50,60)	poor	Female	54	4044	0.0342229038053097
1572	Baseline age: [50,60)	poor	Female	54	4054	0.0369747690088496
1573	Baseline age: [50,60)	poor	Female	54	4057	0.0351242260176991
1574	Baseline age: [50,60)	poor	Female	54	4196	0.0369149442654867
1575	Baseline age: [50,60)	poor	Female	54	4280	0.0379924842300885
1576	Baseline age: [50,60)	poor	Female	54	4331	0.0351305552477876
1577	Baseline age: [50,60)	poor	Female	54	4445	0.0358806078849557
1578	Baseline age: [50,60)	poor	Female	54	4524	0.0359295606283186
1579	Baseline age: [50,60)	poor	Female	54	4577	0.0347165250619469
1580	Baseline age: [50,60)	poor	Female	54	4675	0.0340277831858407
1581	Baseline age: [50,60)	poor	Female	54	4737	0.034435863539823
1582	Baseline age: [50,60)	poor	Female	54	4822	0.0346831696460177
1583	Baseline age: [50,60)	poor	Female	54	4831	0.0328295432389381
1584	Baseline age: [50,60)	poor	Female	54	4895	0.0367969534336283
1585	Baseline age: [50,60)	poor	Female	54	4918	0.037087159380531
1586	Baseline age: [50,60)	poor	Female	54	4969	0.0339603727699115
1587	Baseline age: [50,60)	poor	Female	54	5072	0.0345123819469027
1588	Baseline age: [50,60)	poor	Female	54	5094	0.0366338573274336
1589	Baseline age: [50,60)	poor	Female	54	5220	0.0336812085221239
1590	Baseline age: [50,60)	poor	Female	54	5299	0.0359876487699115
1591	Baseline age: [50,60)	poor	Female	54	5369	0.0343716804955752
1592	Baseline age: [50,60)	poor	Female	54	5386	0.0370310824778761
1593	Baseline age: [50,60)	poor	Female	54	5412	0.0348313828495575
1594	Baseline age: [50,60)	poor	Female	54	5586	0.0351955502654867
1595	Baseline age: [50,60)	poor	Female	54	5605	0.0357684150353982
1596	Baseline age: [50,60)	poor	Female	54	5633	0.0362370548672566
1597	Baseline age: [50,60)	poor	Female	54	5718	0.033525567
1598	Baseline age: [50,60)	poor	Female	54	5814	0.0364754378761062
1599	Baseline age: [50,60)	poor	Female	54	5988	0.0354628503539823
1600	Baseline age: [50,60)	poor	Female	54	5989	0.0376029849115044
1601	Baseline age: [50,60)	poor	Female	56	39	0.0353819836912752
1602	Baseline age: [50,60)	poor	Female	56	121	0.0330520759060403
1603	Baseline age: [50,60)	poor	Female	56	145	0.0326830839060403
1604	Baseline age: [50,60)	poor	Female	56	180	0.0334014448120805
1605	Baseline age: [50,60)	poor	Female	56	191	0.0325242567449664
1606	Baseline age: [50,60)	poor	Female	56	192	0.0348386610671141
1607	Baseline age: [50,60)	poor	Female	56	241	0.034051609261745
1608	Baseline age: [50,60)	poor	Female	56	262	0.0317029498657718
1609	Baseline age: [50,60)	poor	Female	56	368	0.0342437627248322
1610	Baseline age: [50,60)	poor	Female	56	486	0.0333739420939597
1611	Baseline age: [50,60)	poor	Female	56	490	0.0336433233221477
1612	Baseline age: [50,60)	poor	Female	56	561	0.0334896206174497
1613	Baseline age: [50,60)	poor	Female	56	604	0.0333271248993289
1614	Baseline age: [50,60)	poor	Female	56	623	0.0341040763758389
1615	Baseline age: [50,60)	poor	Female	56	693	0.0323886978187919
1616	Baseline age: [50,60)	poor	Female	56	778	0.0333388069261745
1617	Baseline age: [50,60)	poor	Female	56	1031	0.0344007006577181
1618	Baseline age: [50,60)	poor	Female	56	1057	0.0335346092885906
1619	Baseline age: [50,60)	poor	Female	56	1090	0.0324134517516779
1620	Baseline age: [50,60)	poor	Female	56	1143	0.0358951675436242
1621	Baseline age: [50,60)	poor	Female	56	1194	0.0330639540939597
1622	Baseline age: [50,60)	poor	Female	56	1260	0.034602331885906
1623	Baseline age: [50,60)	poor	Female	56	1279	0.0362307388590604
1624	Baseline age: [50,60)	poor	Female	56	1286	0.0324040739731544
1625	Baseline age: [50,60)	poor	Female	56	1321	0.0326466199127517
1626	Baseline age: [50,60)	poor	Female	56	1361	0.0363430813758389
1627	Baseline age: [50,60)	poor	Female	56	1388	0.0344397289261745
1628	Baseline age: [50,60)	poor	Female	56	1464	0.0351877800536913
1629	Baseline age: [50,60)	poor	Female	56	1588	0.0334504268456376
1630	Baseline age: [50,60)	poor	Female	56	1757	0.0349627826040268
1631	Baseline age: [50,60)	poor	Female	56	1764	0.0348983942013423
1632	Baseline age: [50,60)	poor	Female	56	1843	0.0342234697516779
1633	Baseline age: [50,60)	poor	Female	56	1864	0.0330708765704698
1634	Baseline age: [50,60)	poor	Female	56	1882	0.034897778442953
1635	Baseline age: [50,60)	poor	Female	56	1959	0.0363089298657718
1636	Baseline age: [50,60)	poor	Female	56	2028	0.0333144537651007
1637	Baseline age: [50,60)	poor	Female	56	2040	0.033228649261745
1638	Baseline age: [50,60)	poor	Female	56	2127	0.0338191446979866
1639	Baseline age: [50,60)	poor	Female	56	2239	0.0340271968456376
1640	Baseline age: [50,60)	poor	Female	56	2294	0.0378540771946309
1641	Baseline age: [50,60)	poor	Female	56	2318	0.0360406731073825
1642	Baseline age: [50,60)	poor	Female	56	2323	0.0349641694697987
1643	Baseline age: [50,60)	poor	Female	56	2394	0.0336748838791946
1644	Baseline age: [50,60)	poor	Female	56	2465	0.0344884543557047
1645	Baseline age: [50,60)	poor	Female	56	2532	0.0359573474496644
1646	Baseline age: [50,60)	poor	Female	56	2575	0.0370005569127517
1647	Baseline age: [50,60)	poor	Female	56	2699	0.0343200108120805
1648	Baseline age: [50,60)	poor	Female	56	2750	0.0335758045637584
1649	Baseline age: [50,60)	poor	Female	56	2797	0.0346679994496644
1650	Baseline age: [50,60)	poor	Female	56	2854	0.0341079338791946
1651	Baseline age: [50,60)	poor	Female	56	2865	0.0338115307114094
1652	Baseline age: [50,60)	poor	Female	56	2879	0.0325065029328859
1653	Baseline age: [50,60)	poor	Female	56	2914	0.0338887320805369
1654	Baseline age: [50,60)	poor	Female	56	3139	0.032851995033557
1655	Baseline age: [50,60)	poor	Female	56	3159	0.0340662451275168
1656	Baseline age: [50,60)	poor	Female	56	3219	0.0342138012416107
1657	Baseline age: [50,60)	poor	Female	56	3310	0.0330710797315436
1658	Baseline age: [50,60)	poor	Female	56	3380	0.0357584168724832
1659	Baseline age: [50,60)	poor	Female	56	3508	0.0321292786912752
1660	Baseline age: [50,60)	poor	Female	56	3538	0.034063049590604
1661	Baseline age: [50,60)	poor	Female	56	3601	0.0347435865362416
1662	Baseline age: [50,60)	poor	Female	56	3711	0.0351898543087248
1663	Baseline age: [50,60)	poor	Female	56	3740	0.0343973635973154
1664	Baseline age: [50,60)	poor	Female	56	3799	0.031982109442953
1665	Baseline age: [50,60)	poor	Female	56	3822	0.0334325675838926
1666	Baseline age: [50,60)	poor	Female	56	3826	0.0362741466040268
1667	Baseline age: [50,60)	poor	Female	56	3921	0.0339046790671141
1668	Baseline age: [50,60)	poor	Female	56	3976	0.0340132229597315
1669	Baseline age: [50,60)	poor	Female	56	4020	0.0341656712080537
1670	Baseline age: [50,60)	poor	Female	56	4040	0.0345692493020134
1671	Baseline age: [50,60)	poor	Female	56	4044	0.0327032640939597
1672	Baseline age: [50,60)	poor	Female	56	4054	0.0338077423825503
1673	Baseline age: [50,60)	poor	Female	56	4057	0.0336677405637584
1674	Baseline age: [50,60)	poor	Female	56	4196	0.0363432567919463
1675	Baseline age: [50,60)	poor	Female	56	4280	0.036352075590604
1676	Baseline age: [50,60)	poor	Female	56	4331	0.0323084876644295
1677	Baseline age: [50,60)	poor	Female	56	4445	0.0334209218590604
1678	Baseline age: [50,60)	poor	Female	56	4524	0.0332746956845638
1679	Baseline age: [50,60)	poor	Female	56	4577	0.0337380787248322
1680	Baseline age: [50,60)	poor	Female	56	4675	0.0334703636711409
1681	Baseline age: [50,60)	poor	Female	56	4737	0.0329489928053691
1682	Baseline age: [50,60)	poor	Female	56	4822	0.0332090208724832
1683	Baseline age: [50,60)	poor	Female	56	4831	0.0319302969932886
1684	Baseline age: [50,60)	poor	Female	56	4895	0.0356891638255034
1685	Baseline age: [50,60)	poor	Female	56	4918	0.0342389981879195
1686	Baseline age: [50,60)	poor	Female	56	4969	0.0334058964899329
1687	Baseline age: [50,60)	poor	Female	56	5072	0.0346551385503356
1688	Baseline age: [50,60)	poor	Female	56	5094	0.0350975247583893
1689	Baseline age: [50,60)	poor	Female	56	5220	0.032067515409396
1690	Baseline age: [50,60)	poor	Female	56	5299	0.0332745365167785
1691	Baseline age: [50,60)	poor	Female	56	5369	0.0330733994026846
1692	Baseline age: [50,60)	poor	Female	56	5386	0.035401195114094
1693	Baseline age: [50,60)	poor	Female	56	5412	0.0341911783221477
1694	Baseline age: [50,60)	poor	Female	56	5586	0.0340770101744966
1695	Baseline age: [50,60)	poor	Female	56	5605	0.0339225048389262
1696	Baseline age: [50,60)	poor	Female	56	5633	0.0338303600738255
1697	Baseline age: [50,60)	poor	Female	56	5718	0.033547195409396
1698	Baseline age: [50,60)	poor	Female	56	5814	0.0345473610067114
1699	Baseline age: [50,60)	poor	Female	56	5988	0.0339053384563758
1700	Baseline age: [50,60)	poor	Female	56	5989	0.0352057514161074
1701	Baseline age: [50,60)	poor	Female	58	39	0.0368006001604278
1702	Baseline age: [50,60)	poor	Female	58	121	0.0348715520374332
1703	Baseline age: [50,60)	poor	Female	58	145	0.0349257486096257
1704	Baseline age: [50,60)	poor	Female	58	180	0.0354246804385027
1705	Baseline age: [50,60)	poor	Female	58	191	0.0357111117860963
1706	Baseline age: [50,60)	poor	Female	58	192	0.0369461944331551
1707	Baseline age: [50,60)	poor	Female	58	241	0.0362721419946524
1708	Baseline age: [50,60)	poor	Female	58	262	0.034712250855615
1709	Baseline age: [50,60)	poor	Female	58	368	0.0362589023208556
1710	Baseline age: [50,60)	poor	Female	58	486	0.0363533547219251
1711	Baseline age: [50,60)	poor	Female	58	490	0.0361070636203209
1712	Baseline age: [50,60)	poor	Female	58	561	0.0339618251497326
1713	Baseline age: [50,60)	poor	Female	58	604	0.0360125864973262
1714	Baseline age: [50,60)	poor	Female	58	623	0.0376588186631016
1715	Baseline age: [50,60)	poor	Female	58	693	0.0343512837165775
1716	Baseline age: [50,60)	poor	Female	58	778	0.0372870676256684
1717	Baseline age: [50,60)	poor	Female	58	1031	0.0369133453315508
1718	Baseline age: [50,60)	poor	Female	58	1057	0.0368583025454545
1719	Baseline age: [50,60)	poor	Female	58	1090	0.0354733920909091
1720	Baseline age: [50,60)	poor	Female	58	1143	0.0382222958663102
1721	Baseline age: [50,60)	poor	Female	58	1194	0.0356369843850267
1722	Baseline age: [50,60)	poor	Female	58	1260	0.0367567077914438
1723	Baseline age: [50,60)	poor	Female	58	1279	0.0375689273796791
1724	Baseline age: [50,60)	poor	Female	58	1286	0.0344339478983957
1725	Baseline age: [50,60)	poor	Female	58	1321	0.0370754130320856
1726	Baseline age: [50,60)	poor	Female	58	1361	0.0396939693636364
1727	Baseline age: [50,60)	poor	Female	58	1388	0.0378909805026738
1728	Baseline age: [50,60)	poor	Female	58	1464	0.0364601565882353
1729	Baseline age: [50,60)	poor	Female	58	1588	0.0361683351925134
1730	Baseline age: [50,60)	poor	Female	58	1757	0.0384144088663102
1731	Baseline age: [50,60)	poor	Female	58	1764	0.0371253449251337
1732	Baseline age: [50,60)	poor	Female	58	1843	0.037019801973262
1733	Baseline age: [50,60)	poor	Female	58	1864	0.0358924011016043
1734	Baseline age: [50,60)	poor	Female	58	1882	0.0360828491550802
1735	Baseline age: [50,60)	poor	Female	58	1959	0.0363672464171123
1736	Baseline age: [50,60)	poor	Female	58	2028	0.0354549196417112
1737	Baseline age: [50,60)	poor	Female	58	2040	0.0357062339251337
1738	Baseline age: [50,60)	poor	Female	58	2127	0.0361527470053476
1739	Baseline age: [50,60)	poor	Female	58	2239	0.0371349302299465
1740	Baseline age: [50,60)	poor	Female	58	2294	0.0399039672994652
1741	Baseline age: [50,60)	poor	Female	58	2318	0.0372509474705882
1742	Baseline age: [50,60)	poor	Female	58	2323	0.0358886351283422
1743	Baseline age: [50,60)	poor	Female	58	2394	0.0357678694171123
1744	Baseline age: [50,60)	poor	Female	58	2465	0.0369826649518717
1745	Baseline age: [50,60)	poor	Female	58	2532	0.037737107540107
1746	Baseline age: [50,60)	poor	Female	58	2575	0.0384219313368984
1747	Baseline age: [50,60)	poor	Female	58	2699	0.0368050565828877
1748	Baseline age: [50,60)	poor	Female	58	2750	0.035385502802139
1749	Baseline age: [50,60)	poor	Female	58	2797	0.0359924398930481
1750	Baseline age: [50,60)	poor	Female	58	2854	0.0369413079251337
1751	Baseline age: [50,60)	poor	Female	58	2865	0.0353789618716578
1752	Baseline age: [50,60)	poor	Female	58	2879	0.0347443298235294
1753	Baseline age: [50,60)	poor	Female	58	2914	0.0359854748663102
1754	Baseline age: [50,60)	poor	Female	58	3139	0.0353232976631016
1755	Baseline age: [50,60)	poor	Female	58	3159	0.0376729190588235
1756	Baseline age: [50,60)	poor	Female	58	3219	0.0365773987005348
1757	Baseline age: [50,60)	poor	Female	58	3310	0.0366183796096257
1758	Baseline age: [50,60)	poor	Female	58	3380	0.0376062851657754
1759	Baseline age: [50,60)	poor	Female	58	3508	0.036098866540107
1760	Baseline age: [50,60)	poor	Female	58	3538	0.0380749124010695
1761	Baseline age: [50,60)	poor	Female	58	3601	0.0379717111112299
1762	Baseline age: [50,60)	poor	Female	58	3711	0.0379013523636364
1763	Baseline age: [50,60)	poor	Female	58	3740	0.0381086710909091
1764	Baseline age: [50,60)	poor	Female	58	3799	0.0355450098181818
1765	Baseline age: [50,60)	poor	Female	58	3822	0.0367533320213904
1766	Baseline age: [50,60)	poor	Female	58	3826	0.0389885841871658
1767	Baseline age: [50,60)	poor	Female	58	3921	0.0345453820909091
1768	Baseline age: [50,60)	poor	Female	58	3976	0.0374985650053476
1769	Baseline age: [50,60)	poor	Female	58	4020	0.0365818142245989
1770	Baseline age: [50,60)	poor	Female	58	4040	0.0365972471871658
1771	Baseline age: [50,60)	poor	Female	58	4044	0.0354441357219251
1772	Baseline age: [50,60)	poor	Female	58	4054	0.0359367694652406
1773	Baseline age: [50,60)	poor	Female	58	4057	0.0348536954545455
1774	Baseline age: [50,60)	poor	Female	58	4196	0.0369282187700535
1775	Baseline age: [50,60)	poor	Female	58	4280	0.038732676684492
1776	Baseline age: [50,60)	poor	Female	58	4331	0.0337531580588235
1777	Baseline age: [50,60)	poor	Female	58	4445	0.0351402882887701
1778	Baseline age: [50,60)	poor	Female	58	4524	0.0349760141764706
1779	Baseline age: [50,60)	poor	Female	58	4577	0.0352957145614973
1780	Baseline age: [50,60)	poor	Female	58	4675	0.0353425873475936
1781	Baseline age: [50,60)	poor	Female	58	4737	0.0363798367326203
1782	Baseline age: [50,60)	poor	Female	58	4822	0.0358363568449198
1783	Baseline age: [50,60)	poor	Female	58	4831	0.036938576026738
1784	Baseline age: [50,60)	poor	Female	58	4895	0.038058454486631
1785	Baseline age: [50,60)	poor	Female	58	4918	0.0369368166149733
1786	Baseline age: [50,60)	poor	Female	58	4969	0.0361064523368984
1787	Baseline age: [50,60)	poor	Female	58	5072	0.0364289117219251
1788	Baseline age: [50,60)	poor	Female	58	5094	0.0370360573796791
1789	Baseline age: [50,60)	poor	Female	58	5220	0.0363613864438503
1790	Baseline age: [50,60)	poor	Female	58	5299	0.035596554802139
1791	Baseline age: [50,60)	poor	Female	58	5369	0.0346748824919786
1792	Baseline age: [50,60)	poor	Female	58	5386	0.0374470360962567
1793	Baseline age: [50,60)	poor	Female	58	5412	0.0347067502673797
1794	Baseline age: [50,60)	poor	Female	58	5586	0.0365068962032086
1795	Baseline age: [50,60)	poor	Female	58	5605	0.0352672800641711
1796	Baseline age: [50,60)	poor	Female	58	5633	0.0363686066256685
1797	Baseline age: [50,60)	poor	Female	58	5718	0.0353269544812834
1798	Baseline age: [50,60)	poor	Female	58	5814	0.0371448202727273
1799	Baseline age: [50,60)	poor	Female	58	5988	0.0348956323262032
1800	Baseline age: [50,60)	poor	Female	58	5989	0.0373346740748663
1801	Baseline age: [50,60)	poor	Female	60	39	0.03848459114375
1802	Baseline age: [50,60)	poor	Female	60	121	0.035990043375
1803	Baseline age: [50,60)	poor	Female	60	145	0.0359296637375
1804	Baseline age: [50,60)	poor	Female	60	180	0.03803182759375
1805	Baseline age: [50,60)	poor	Female	60	191	0.0377486901875
1806	Baseline age: [50,60)	poor	Female	60	192	0.03956208830625
1807	Baseline age: [50,60)	poor	Female	60	241	0.03659246165
1808	Baseline age: [50,60)	poor	Female	60	262	0.036024296875
1809	Baseline age: [50,60)	poor	Female	60	368	0.03925314948125
1810	Baseline age: [50,60)	poor	Female	60	486	0.03959068155625
1811	Baseline age: [50,60)	poor	Female	60	490	0.03693110525625
1812	Baseline age: [50,60)	poor	Female	60	561	0.03856117555
1813	Baseline age: [50,60)	poor	Female	60	604	0.0370415571875
1814	Baseline age: [50,60)	poor	Female	60	623	0.0381140551875
1815	Baseline age: [50,60)	poor	Female	60	693	0.03615557395
1816	Baseline age: [50,60)	poor	Female	60	778	0.03799148044375
1817	Baseline age: [50,60)	poor	Female	60	1031	0.0389189639625
1818	Baseline age: [50,60)	poor	Female	60	1057	0.03831660483125
1819	Baseline age: [50,60)	poor	Female	60	1090	0.03586907384375
1820	Baseline age: [50,60)	poor	Female	60	1143	0.03772153515
1821	Baseline age: [50,60)	poor	Female	60	1194	0.03548534973125
1822	Baseline age: [50,60)	poor	Female	60	1260	0.03744368471875
1823	Baseline age: [50,60)	poor	Female	60	1279	0.040669532
1824	Baseline age: [50,60)	poor	Female	60	1286	0.0363171753375
1825	Baseline age: [50,60)	poor	Female	60	1321	0.03768638086875
1826	Baseline age: [50,60)	poor	Female	60	1361	0.0386152614375
1827	Baseline age: [50,60)	poor	Female	60	1388	0.0393802630375
1828	Baseline age: [50,60)	poor	Female	60	1464	0.03675147506875
1829	Baseline age: [50,60)	poor	Female	60	1588	0.0369019617
1830	Baseline age: [50,60)	poor	Female	60	1757	0.03864959986875
1831	Baseline age: [50,60)	poor	Female	60	1764	0.0373363562375
1832	Baseline age: [50,60)	poor	Female	60	1843	0.0400346529
1833	Baseline age: [50,60)	poor	Female	60	1864	0.03716617778125
1834	Baseline age: [50,60)	poor	Female	60	1882	0.0381054905625
1835	Baseline age: [50,60)	poor	Female	60	1959	0.0385512646875
1836	Baseline age: [50,60)	poor	Female	60	2028	0.03627299949375
1837	Baseline age: [50,60)	poor	Female	60	2040	0.038078790925
1838	Baseline age: [50,60)	poor	Female	60	2127	0.03818147735625
1839	Baseline age: [50,60)	poor	Female	60	2239	0.03699519615625
1840	Baseline age: [50,60)	poor	Female	60	2294	0.04042536744375
1841	Baseline age: [50,60)	poor	Female	60	2318	0.0396441909625
1842	Baseline age: [50,60)	poor	Female	60	2323	0.03740444810625
1843	Baseline age: [50,60)	poor	Female	60	2394	0.03865814254375
1844	Baseline age: [50,60)	poor	Female	60	2465	0.03832842694375
1845	Baseline age: [50,60)	poor	Female	60	2532	0.038835726625
1846	Baseline age: [50,60)	poor	Female	60	2575	0.0400306088125
1847	Baseline age: [50,60)	poor	Female	60	2699	0.0386186160625
1848	Baseline age: [50,60)	poor	Female	60	2750	0.0376501263625
1849	Baseline age: [50,60)	poor	Female	60	2797	0.037787518825
1850	Baseline age: [50,60)	poor	Female	60	2854	0.0380541421
1851	Baseline age: [50,60)	poor	Female	60	2865	0.03634184501875
1852	Baseline age: [50,60)	poor	Female	60	2879	0.0356314918375
1853	Baseline age: [50,60)	poor	Female	60	2914	0.03871678525
1854	Baseline age: [50,60)	poor	Female	60	3139	0.036603136475
1855	Baseline age: [50,60)	poor	Female	60	3159	0.038838471825
1856	Baseline age: [50,60)	poor	Female	60	3219	0.03934147365625
1857	Baseline age: [50,60)	poor	Female	60	3310	0.038170083
1858	Baseline age: [50,60)	poor	Female	60	3380	0.038132225725
1859	Baseline age: [50,60)	poor	Female	60	3508	0.03677221871875
1860	Baseline age: [50,60)	poor	Female	60	3538	0.0381267876875
1861	Baseline age: [50,60)	poor	Female	60	3601	0.03871517659375
1862	Baseline age: [50,60)	poor	Female	60	3711	0.0380229965
1863	Baseline age: [50,60)	poor	Female	60	3740	0.03759114260625
1864	Baseline age: [50,60)	poor	Female	60	3799	0.03541754555625
1865	Baseline age: [50,60)	poor	Female	60	3822	0.0386355653125
1866	Baseline age: [50,60)	poor	Female	60	3826	0.0397695423625
1867	Baseline age: [50,60)	poor	Female	60	3921	0.03721897109375
1868	Baseline age: [50,60)	poor	Female	60	3976	0.0367146734375
1869	Baseline age: [50,60)	poor	Female	60	4020	0.0378486653125
1870	Baseline age: [50,60)	poor	Female	60	4040	0.03776927734375
1871	Baseline age: [50,60)	poor	Female	60	4044	0.0373207449375
1872	Baseline age: [50,60)	poor	Female	60	4054	0.03765343021875
1873	Baseline age: [50,60)	poor	Female	60	4057	0.0358864816875
1874	Baseline age: [50,60)	poor	Female	60	4196	0.03919889123125
1875	Baseline age: [50,60)	poor	Female	60	4280	0.03923246851875
1876	Baseline age: [50,60)	poor	Female	60	4331	0.0356719848375
1877	Baseline age: [50,60)	poor	Female	60	4445	0.036489082925
1878	Baseline age: [50,60)	poor	Female	60	4524	0.035385486975
1879	Baseline age: [50,60)	poor	Female	60	4577	0.0364584647
1880	Baseline age: [50,60)	poor	Female	60	4675	0.0357805263625
1881	Baseline age: [50,60)	poor	Female	60	4737	0.03761054714375
1882	Baseline age: [50,60)	poor	Female	60	4822	0.036343853625
1883	Baseline age: [50,60)	poor	Female	60	4831	0.036612763975
1884	Baseline age: [50,60)	poor	Female	60	4895	0.03869949386875
1885	Baseline age: [50,60)	poor	Female	60	4918	0.0378072320625
1886	Baseline age: [50,60)	poor	Female	60	4969	0.0374767125
1887	Baseline age: [50,60)	poor	Female	60	5072	0.0375147626875
1888	Baseline age: [50,60)	poor	Female	60	5094	0.0396718898375
1889	Baseline age: [50,60)	poor	Female	60	5220	0.0370847651875
1890	Baseline age: [50,60)	poor	Female	60	5299	0.03624746541875
1891	Baseline age: [50,60)	poor	Female	60	5369	0.03626613675
1892	Baseline age: [50,60)	poor	Female	60	5386	0.038577843
1893	Baseline age: [50,60)	poor	Female	60	5412	0.0366525253125
1894	Baseline age: [50,60)	poor	Female	60	5586	0.038409332875
1895	Baseline age: [50,60)	poor	Female	60	5605	0.03796261875
1896	Baseline age: [50,60)	poor	Female	60	5633	0.03790682863125
1897	Baseline age: [50,60)	poor	Female	60	5718	0.03697544536875
1898	Baseline age: [50,60)	poor	Female	60	5814	0.0383277479125
1899	Baseline age: [50,60)	poor	Female	60	5988	0.0366063853125
1900	Baseline age: [50,60)	poor	Female	60	5989	0.0365820583875
1901	Baseline age: [50,60)	poor	Female	62	39	0.0387187512121212
1902	Baseline age: [50,60)	poor	Female	62	121	0.0355370589272727
1903	Baseline age: [50,60)	poor	Female	62	145	0.0373155983272727
1904	Baseline age: [50,60)	poor	Female	62	180	0.0378106867575758
1905	Baseline age: [50,60)	poor	Female	62	191	0.0371676719939394
1906	Baseline age: [50,60)	poor	Female	62	192	0.039934859369697
1907	Baseline age: [50,60)	poor	Female	62	241	0.0376805476121212
1908	Baseline age: [50,60)	poor	Female	62	262	0.0358809192727273
1909	Baseline age: [50,60)	poor	Female	62	368	0.0385477824181818
1910	Baseline age: [50,60)	poor	Female	62	486	0.0392702667393939
1911	Baseline age: [50,60)	poor	Female	62	490	0.0381135672
1912	Baseline age: [50,60)	poor	Female	62	561	0.0358202265515151
1913	Baseline age: [50,60)	poor	Female	62	604	0.0381036135515152
1914	Baseline age: [50,60)	poor	Female	62	623	0.0394486684242424
1915	Baseline age: [50,60)	poor	Female	62	693	0.0384913045939394
1916	Baseline age: [50,60)	poor	Female	62	778	0.0396252913515152
1917	Baseline age: [50,60)	poor	Female	62	1031	0.0379913999212121
1918	Baseline age: [50,60)	poor	Female	62	1057	0.0401583626424242
1919	Baseline age: [50,60)	poor	Female	62	1090	0.0375259944181818
1920	Baseline age: [50,60)	poor	Female	62	1143	0.0403119142424242
1921	Baseline age: [50,60)	poor	Female	62	1194	0.0365799596969697
1922	Baseline age: [50,60)	poor	Female	62	1260	0.0379381393212121
1923	Baseline age: [50,60)	poor	Female	62	1279	0.0394420259393939
1924	Baseline age: [50,60)	poor	Female	62	1286	0.0367455382060606
1925	Baseline age: [50,60)	poor	Female	62	1321	0.0384927230181818
1926	Baseline age: [50,60)	poor	Female	62	1361	0.0412573178606061
1927	Baseline age: [50,60)	poor	Female	62	1388	0.0403501453575758
1928	Baseline age: [50,60)	poor	Female	62	1464	0.0377778322363636
1929	Baseline age: [50,60)	poor	Female	62	1588	0.0379624905939394
1930	Baseline age: [50,60)	poor	Female	62	1757	0.038664382969697
1931	Baseline age: [50,60)	poor	Female	62	1764	0.0390950852121212
1932	Baseline age: [50,60)	poor	Female	62	1843	0.0396441978242424
1933	Baseline age: [50,60)	poor	Female	62	1864	0.0377745201151515
1934	Baseline age: [50,60)	poor	Female	62	1882	0.0368149744242424
1935	Baseline age: [50,60)	poor	Female	62	1959	0.0365598276969697
1936	Baseline age: [50,60)	poor	Female	62	2028	0.0392586796242424
1937	Baseline age: [50,60)	poor	Female	62	2040	0.0381783604909091
1938	Baseline age: [50,60)	poor	Female	62	2127	0.0383299674909091
1939	Baseline age: [50,60)	poor	Female	62	2239	0.0388908942606061
1940	Baseline age: [50,60)	poor	Female	62	2294	0.0399058898606061
1941	Baseline age: [50,60)	poor	Female	62	2318	0.0374558274484849
1942	Baseline age: [50,60)	poor	Female	62	2323	0.0377603138848485
1943	Baseline age: [50,60)	poor	Female	62	2394	0.0389787495757576
1944	Baseline age: [50,60)	poor	Female	62	2465	0.0376921579515151
1945	Baseline age: [50,60)	poor	Female	62	2532	0.0391384432121212
1946	Baseline age: [50,60)	poor	Female	62	2575	0.0395652817575758
1947	Baseline age: [50,60)	poor	Female	62	2699	0.0391242770969697
1948	Baseline age: [50,60)	poor	Female	62	2750	0.0374910175151515
1949	Baseline age: [50,60)	poor	Female	62	2797	0.0386644153939394
1950	Baseline age: [50,60)	poor	Female	62	2854	0.0396853006666667
1951	Baseline age: [50,60)	poor	Female	62	2865	0.0365415665090909
1952	Baseline age: [50,60)	poor	Female	62	2879	0.0363853608121212
1953	Baseline age: [50,60)	poor	Female	62	2914	0.0375186347272727
1954	Baseline age: [50,60)	poor	Female	62	3139	0.0377181114545455
1955	Baseline age: [50,60)	poor	Female	62	3159	0.0408618821878788
1956	Baseline age: [50,60)	poor	Female	62	3219	0.0380327818424242
1957	Baseline age: [50,60)	poor	Female	62	3310	0.0393329167818182
1958	Baseline age: [50,60)	poor	Female	62	3380	0.0381305586969697
1959	Baseline age: [50,60)	poor	Female	62	3508	0.0380117281757576
1960	Baseline age: [50,60)	poor	Female	62	3538	0.039817528969697
1961	Baseline age: [50,60)	poor	Female	62	3601	0.0393231207393939
1962	Baseline age: [50,60)	poor	Female	62	3711	0.0386281941515152
1963	Baseline age: [50,60)	poor	Female	62	3740	0.0395702653454545
1964	Baseline age: [50,60)	poor	Female	62	3799	0.0375958061030303
1965	Baseline age: [50,60)	poor	Female	62	3822	0.0386782635151515
1966	Baseline age: [50,60)	poor	Female	62	3826	0.0396453543757576
1967	Baseline age: [50,60)	poor	Female	62	3921	0.0357663328545455
1968	Baseline age: [50,60)	poor	Female	62	3976	0.0405279611212121
1969	Baseline age: [50,60)	poor	Female	62	4020	0.0369839180606061
1970	Baseline age: [50,60)	poor	Female	62	4040	0.0386513722181818
1971	Baseline age: [50,60)	poor	Female	62	4044	0.0388729604848485
1972	Baseline age: [50,60)	poor	Female	62	4054	0.0367816880909091
1973	Baseline age: [50,60)	poor	Female	62	4057	0.0371013247939394
1974	Baseline age: [50,60)	poor	Female	62	4196	0.0391345996363636
1975	Baseline age: [50,60)	poor	Female	62	4280	0.0390204810242424
1976	Baseline age: [50,60)	poor	Female	62	4331	0.0361957296545455
1977	Baseline age: [50,60)	poor	Female	62	4445	0.0373228182606061
1978	Baseline age: [50,60)	poor	Female	62	4524	0.0364023649636364
1979	Baseline age: [50,60)	poor	Female	62	4577	0.0376825556848485
1980	Baseline age: [50,60)	poor	Female	62	4675	0.0373663015818182
1981	Baseline age: [50,60)	poor	Female	62	4737	0.038924713
1982	Baseline age: [50,60)	poor	Female	62	4822	0.038429871030303
1983	Baseline age: [50,60)	poor	Female	62	4831	0.0406278909454545
1984	Baseline age: [50,60)	poor	Female	62	4895	0.0389154506666667
1985	Baseline age: [50,60)	poor	Female	62	4918	0.0379588041333333
1986	Baseline age: [50,60)	poor	Female	62	4969	0.0387144848969697
1987	Baseline age: [50,60)	poor	Female	62	5072	0.0389973214909091
1988	Baseline age: [50,60)	poor	Female	62	5094	0.0379117591212121
1989	Baseline age: [50,60)	poor	Female	62	5220	0.0386191761575758
1990	Baseline age: [50,60)	poor	Female	62	5299	0.0370473921939394
1991	Baseline age: [50,60)	poor	Female	62	5369	0.0356897197575758
1992	Baseline age: [50,60)	poor	Female	62	5386	0.0384744403636364
1993	Baseline age: [50,60)	poor	Female	62	5412	0.0369510884848485
1994	Baseline age: [50,60)	poor	Female	62	5586	0.0387792796969697
1995	Baseline age: [50,60)	poor	Female	62	5605	0.0376444353818182
1996	Baseline age: [50,60)	poor	Female	62	5633	0.0371328244969697
1997	Baseline age: [50,60)	poor	Female	62	5718	0.0369873122848485
1998	Baseline age: [50,60)	poor	Female	62	5814	0.0391595083939394
1999	Baseline age: [50,60)	poor	Female	62	5988	0.0369246168666667
[truncated: 26,101 more rows]
