# Supplementary material for: Measurements of damage and repair of binary health attributes in aging mice and humans reveal that robustness and resilience decrease with age, operate over broad timescales, and are affected differently by interventions
Source: eLife. 2022 Nov 21;11:e77632. doi: 10.7554/eLife.77632 (PMC9725749; doi:10.7554/eLife.77632)
Supplement: Figure 4—figure supplement 2—source data 1. [file elife-77632-fig4-figsupp2-data1.zip › figure4_supplement2/human_binned_f_wealth.csv]

	baseline.bin	wealth.bin	age	sex	mean.f	se.f	count	lower.f	upper.f
1	Baseline age: [50,60)	poor	50	Male	0.0193236714975845	0.0105287414095185	9	0.00879493008806601	0.0298524129071031
2	Baseline age: [50,60)	poor	50	Female	0.0590062111801242	0.0492168761352343	14	0.00978933504488992	0.108223087315359
3	Baseline age: [50,60)	poor	52	Male	0.110458284371328	0.0368569118564755	37	0.0736013725148524	0.147315196227803
4	Baseline age: [50,60)	poor	52	Female	0.132075471698113	0.0264235002598957	53	0.105651971438218	0.158498971958009
5	Baseline age: [50,60)	poor	54	Male	0.0956521739130435	0.0226935044974351	73	0.0729586694156084	0.118345678410479
6	Baseline age: [50,60)	poor	54	Female	0.161600615621393	0.0195426761028769	108	0.142057939518516	0.18114329172427
7	Baseline age: [50,60)	poor	56	Male	0.119360131255127	0.0188863011479776	106	0.100473830107149	0.138246432403105
8	Baseline age: [50,60)	poor	56	Female	0.153487014881821	0.0167709953393051	144	0.136716019542516	0.170258010221126
9	Baseline age: [50,60)	poor	58	Male	0.121391304347826	0.0169386823121835	123	0.104452622035643	0.13832998666001
10	Baseline age: [50,60)	poor	58	Female	0.181353173680539	0.0154191450372051	178	0.165934028643334	0.196772318717745
11	Baseline age: [50,60)	poor	60	Male	0.129076086956522	0.0155817978499526	121	0.113494289106569	0.144657884806474
12	Baseline age: [50,60)	poor	60	Female	0.186684782608696	0.0169297029374017	151	0.169755079671294	0.203614485546097
13	Baseline age: [50,60)	poor	62	Male	0.130434782608696	0.0159194876550861	120	0.11451529495361	0.146354270263782
14	Baseline age: [50,60)	poor	62	Female	0.185243741765481	0.0163524392012262	158	0.168891302564255	0.201596180966707
15	Baseline age: [50,60)	poor	64	Male	0.130794107078692	0.0172099166687608	120	0.113584190409931	0.148004023747453
16	Baseline age: [50,60)	poor	64	Female	0.182244207237699	0.0168260303117902	163	0.165418176925908	0.199070237549489
17	Baseline age: [50,60)	poor	66	Male	0.146652864044168	0.0180864132143815	126	0.128566450829787	0.16473927725855
18	Baseline age: [50,60)	poor	66	Female	0.187994071146245	0.0170393159103242	175	0.170954755235921	0.205033387056569
19	Baseline age: [50,60)	poor	68	Male	0.163300239643958	0.0173338561404846	126	0.145966383503473	0.180634095784442
20	Baseline age: [50,60)	poor	68	Female	0.203557312252964	0.0172676679151191	175	0.186289644337845	0.220824980168083
21	Baseline age: [50,60)	poor	70	Male	0.143783371472159	0.01744662896582	114	0.126336742506339	0.161230000437979
22	Baseline age: [50,60)	poor	70	Female	0.215292353823088	0.019982913534754	142	0.195309440288334	0.235275267357842
23	Baseline age: [50,60)	poor	72	Male	0.155978260869565	0.0224657560473441	80	0.133512504822221	0.178444016916909
24	Baseline age: [50,60)	poor	72	Female	0.179584120982987	0.0199373542030486	92	0.159646766779938	0.199521475186035
25	Baseline age: [50,60)	poor	74	Male	0.210144927536232	0.0426605081466832	41	0.167484419389549	0.252805435682915
26	Baseline age: [50,60)	poor	74	Female	0.232475598935226	0.0315323448080464	49	0.20094325412718	0.264007943743273
27	Baseline age: [50,60)	poor	76	Male	0.188405797101449	0.0520818142725636	15	0.136323982828886	0.240487611374013
28	Baseline age: [50,60)	poor	76	Female	0.260869565217391	0.0718817203921	16	0.188987844825291	0.332751285609491
29	Baseline age: [50,60)	middle	50	Male	0.00543478260869565	0.00543478260869565	8	0	0.0108695652173913
30	Baseline age: [50,60)	middle	50	Female	0.0241545893719807	0.00876797307220319	18	0.0153866162997775	0.0329225624441839
31	Baseline age: [50,60)	middle	52	Male	0.0375494071146245	0.0110939167606075	44	0.026455490354017	0.048643323875232
32	Baseline age: [50,60)	middle	52	Female	0.0418679549114332	0.014445413657526	54	0.0274225412539072	0.0563133685689592
33	Baseline age: [50,60)	middle	54	Male	0.0326086956521739	0.00919383501174005	83	0.0234148606404339	0.041802530663914
34	Baseline age: [50,60)	middle	54	Female	0.0408695652173913	0.00766436127734678	95	0.0332052039400445	0.0485339264947381
35	Baseline age: [50,60)	middle	56	Male	0.026930564568462	0.00516583160991547	129	0.0217647329585466	0.0320963961783775
36	Baseline age: [50,60)	middle	56	Female	0.082091821222256	0.0127207017104736	135	0.0693711195117824	0.0948125229327296
37	Baseline age: [50,60)	middle	58	Male	0.0336108541473944	0.00692474342551765	137	0.0266861107218767	0.040535597572912
38	Baseline age: [50,60)	middle	58	Female	0.0744978387998983	0.00877811612546641	161	0.0657197226744319	0.0832759549253647
39	Baseline age: [50,60)	middle	60	Male	0.0388198757763975	0.00827782564851635	134	0.0305420501278812	0.0470977014249139
40	Baseline age: [50,60)	middle	60	Female	0.0811409581833287	0.00977583526584793	152	0.0713651229174808	0.0909167934491766
41	Baseline age: [50,60)	middle	62	Male	0.0495449949443883	0.00842148934503858	128	0.0411235055993497	0.0579664842894269
42	Baseline age: [50,60)	middle	62	Female	0.0961791831357049	0.0101115066426086	160	0.0860676764930962	0.106290689778314
43	Baseline age: [50,60)	middle	64	Male	0.0561451557685724	0.0108700840121213	126	0.0452750717564511	0.0670152397806937
44	Baseline age: [50,60)	middle	64	Female	0.0691192865105909	0.00848885428363587	153	0.060630432226955	0.0776081407942267
45	Baseline age: [50,60)	middle	66	Male	0.0532036613272311	0.00887524774996206	151	0.0443284135772691	0.0620789090771932
46	Baseline age: [50,60)	middle	66	Female	0.104084321475626	0.0113909587699558	164	0.0926933627056701	0.115475280245582
47	Baseline age: [50,60)	middle	68	Male	0.0537757437070938	0.00812468496065113	148	0.0456510587464427	0.061900428667745
48	Baseline age: [50,60)	middle	68	Female	0.0931293612453033	0.010881592742467	161	0.0822477685028363	0.10401095398777
49	Baseline age: [50,60)	middle	70	Male	0.0714033227288795	0.0131383615467224	122	0.058264961182157	0.0845416842756019
50	Baseline age: [50,60)	middle	70	Female	0.111433172302738	0.0131675261328491	134	0.0982656461698884	0.124600698435587
51	Baseline age: [50,60)	middle	72	Male	0.0578005115089514	0.0116061069223868	85	0.0461944045865646	0.0694066184313382
52	Baseline age: [50,60)	middle	72	Female	0.166314900802026	0.0177998025735965	102	0.14851509822843	0.184114703375623
53	Baseline age: [50,60)	middle	74	Male	0.0604453870625663	0.0143140488028818	41	0.0461313382596844	0.0747594358654481
54	Baseline age: [50,60)	middle	74	Female	0.171251109139308	0.0294187571430353	49	0.141832351996273	0.200669866282343
55	Baseline age: [50,60)	middle	76	Male	0.0666666666666667	0.0296608690998695	15	0.0370057975667972	0.0963275357665362
56	Baseline age: [50,60)	middle	76	Female	0.145652173913043	0.0273665937719901	20	0.118285580141053	0.173018767685034
57	Baseline age: [50,60)	rich	50	Male	0.0108695652173913	0.0108695652173913	8	0	0.0217391304347826
58	Baseline age: [50,60)	rich	50	Female	0.0353260869565217	0.0154835675237983	16	0.0198425194327235	0.05080965448032
59	Baseline age: [50,60)	rich	52	Male	0.0195652173913043	0.00623713739492498	60	0.0133280799963794	0.0258023547862293
60	Baseline age: [50,60)	rich	52	Female	0.0392017106200998	0.00924298582272602	61	0.0299587247973738	0.0484446964428258
61	Baseline age: [50,60)	rich	54	Male	0.0237154150197628	0.00569649762861719	97	0.0180189173911457	0.02941191264838
62	Baseline age: [50,60)	rich	54	Female	0.05379513633014	0.00856169079289766	114	0.0452334455372423	0.0623568271230377
63	Baseline age: [50,60)	rich	56	Male	0.0217391304347826	0.00426094161911484	154	0.0174781888156678	0.0260000720538974
64	Baseline age: [50,60)	rich	56	Female	0.0606060606060606	0.00802289195383307	162	0.0525831686522275	0.0686289525598937
65	Baseline age: [50,60)	rich	58	Male	0.0253048079135036	0.00430267707686401	183	0.0210021308366396	0.0296074849903676
66	Baseline age: [50,60)	rich	58	Female	0.0721050365906156	0.0102064155450699	196	0.0618986210455457	0.0823114521356855
67	Baseline age: [50,60)	rich	60	Male	0.0356379187455453	0.00520346337524855	169	0.0304344553702967	0.0408413821207938
68	Baseline age: [50,60)	rich	60	Female	0.0738015607580825	0.00919817242443032	189	0.0646033883336522	0.0829997331825128
69	Baseline age: [50,60)	rich	62	Male	0.0264232524621667	0.00434348123626446	176	0.0220797712259022	0.0307667336984312
70	Baseline age: [50,60)	rich	62	Female	0.0692010015934441	0.0087331508333561	182	0.060467850760088	0.0779341524268002
71	Baseline age: [50,60)	rich	64	Male	0.0462268865567216	0.00786211234113685	173	0.0383647742155848	0.0540889988978585
72	Baseline age: [50,60)	rich	64	Female	0.0720762613345734	0.00859132532604111	184	0.0634849360085323	0.0806675866606145
73	Baseline age: [50,60)	rich	66	Male	0.0348756103231807	0.00531450148450081	184	0.0295611088386798	0.0401901118076815
74	Baseline age: [50,60)	rich	66	Female	0.0700976042590949	0.00773135562735851	194	0.0623662486317364	0.0778289598864535
75	Baseline age: [50,60)	rich	68	Male	0.0441471571906355	0.0062947421993955	192	0.03785241499124	0.050441899390031
76	Baseline age: [50,60)	rich	68	Female	0.0766759477404155	0.00927143913785637	203	0.0674045086025591	0.0859473868782719
77	Baseline age: [50,60)	rich	70	Male	0.0500658761528327	0.00821994919125885	161	0.0418459269615738	0.0582858253440915
78	Baseline age: [50,60)	rich	70	Female	0.0998299732815157	0.0111176324279198	178	0.0887123408535959	0.110947605709435
79	Baseline age: [50,60)	rich	72	Male	0.0659420289855072	0.0109149379801091	120	0.0550270910053981	0.0768569669656164
80	Baseline age: [50,60)	rich	72	Female	0.0948930296756384	0.0138351927656384	124	0.0810578369099999	0.108728222441277
81	Baseline age: [50,60)	rich	74	Male	0.0694354315379624	0.016255449495049	67	0.0531799820429134	0.0856908810330114
82	Baseline age: [50,60)	rich	74	Female	0.120117907148121	0.0214472047431725	59	0.0986707024049483	0.141565111891293
83	Baseline age: [50,60)	rich	76	Male	0.100790513833992	0.0367888339921644	22	0.0640016798418277	0.137579347826156
84	Baseline age: [50,60)	rich	76	Female	0.169082125603865	0.0406722986004406	18	0.128409827003424	0.209754424204305
85	[60,70)	poor	60	Male	0.120401337792642	0.0499997203602878	13	0.0704016174323543	0.17040105815293
86	[60,70)	poor	60	Female	0.156521739130435	0.0483947881167383	20	0.108126951013696	0.204916527247173
87	[60,70)	poor	62	Male	0.173913043478261	0.0419115724356402	26	0.132001471042621	0.215824615913901
88	[60,70)	poor	62	Female	0.171890798786653	0.0325127704066061	43	0.139378028380047	0.204403569193259
89	[60,70)	poor	64	Male	0.137533274179237	0.0229739138906387	45	0.114559360288598	0.160507188069876
90	[60,70)	poor	64	Female	0.15485407980941	0.0211689214856575	70	0.133685158323753	0.176023001295068
91	[60,70)	poor	66	Male	0.116666666666667	0.0199722037964986	59	0.0966944628701681	0.136638870463165
92	[60,70)	poor	66	Female	0.153875236294896	0.0163528288506631	110	0.137522407444233	0.170228065145559
93	[60,70)	poor	68	Male	0.102564102564103	0.0150741445250685	75	0.0874899580390341	0.117638247089171
94	[60,70)	poor	68	Female	0.146853146853147	0.0142249459239111	138	0.132628200929236	0.161078092777058
95	[60,70)	poor	70	Male	0.0885869565217391	0.0140384532176614	77	0.0745485033040778	0.1026254097394
96	[60,70)	poor	70	Female	0.147067405894368	0.0149038403461564	142	0.132163565548212	0.161971246240525
97	[60,70)	poor	72	Male	0.104243059193295	0.0162940021610449	80	0.08794905703225	0.12053706135434
98	[60,70)	poor	72	Female	0.175902244955953	0.0154711888947031	147	0.16043105606125	0.191373433850656
99	[60,70)	poor	74	Male	0.156045265038714	0.0221299593896484	72	0.133915305649065	0.178175224428362
100	[60,70)	poor	74	Female	0.184863123993559	0.0168636673205402	135	0.167999456673019	0.201726791314099
101	[60,70)	poor	76	Male	0.118683901292597	0.0196249501300344	74	0.0990589511625625	0.138308851422631
102	[60,70)	poor	76	Female	0.202690021895527	0.0175660550146875	138	0.18512396688084	0.220256076910215
103	[60,70)	poor	78	Male	0.119254658385093	0.0165917028122814	70	0.102662955572812	0.135846361197375
104	[60,70)	poor	78	Female	0.186737566468564	0.0156046263624351	136	0.171132940106129	0.202342192830999
105	[60,70)	poor	80	Male	0.138339920948617	0.0186791131472435	64	0.119660807801373	0.15701903409586
106	[60,70)	poor	80	Female	0.23632538569425	0.0195143267032133	123	0.216811058991036	0.255839712397463
107	[60,70)	poor	82	Male	0.166183574879227	0.0291919162187212	45	0.136991658660506	0.195375491097948
108	[60,70)	poor	82	Female	0.231469979296066	0.0195992098940609	104	0.211870769402005	0.251069189190127
109	[60,70)	poor	84	Male	0.139130434782609	0.0384809218763819	25	0.100649512906227	0.177611356658991
110	[60,70)	poor	84	Female	0.243012422360248	0.0314498935066388	55	0.21156252885361	0.274462315866887
111	[60,70)	poor	86	Male	0.13768115942029	0.054323666127511	6	0.0833574932927788	0.192004825547801
112	[60,70)	poor	86	Female	0.350931677018634	0.0790037846658657	14	0.271927892352768	0.429935461684499
113	[60,70)	middle	60	Male	0.08300395256917	0.0499026532872304	11	0.0331012992819395	0.1329066058564
114	[60,70)	middle	60	Female	0.0510396975425331	0.018265569063007	23	0.032774128479526	0.0693052666055401
115	[60,70)	middle	62	Male	0.0633540372670807	0.0183809453299314	35	0.0449730919371494	0.0817349825970121
116	[60,70)	middle	62	Female	0.10997442455243	0.0211725989105206	51	0.0888018256419091	0.13114702346295
117	[60,70)	middle	64	Male	0.0771586037966932	0.0141228705445303	66	0.0630357332521629	0.0912814743412235
118	[60,70)	middle	64	Female	0.101932367149758	0.0138969046722607	82	0.0880354624774977	0.115829271822019
119	[60,70)	middle	66	Male	0.0825098814229249	0.0139317107617438	83	0.0685781706611811	0.0964415921846686
120	[60,70)	middle	66	Female	0.0916277398490837	0.0119539534136829	115	0.0796737864354008	0.103581693262767
121	[60,70)	middle	68	Male	0.0829676904666933	0.0124100930031058	101	0.0705575974635874	0.0953777834697991
122	[60,70)	middle	68	Female	0.108695652173913	0.0118940344459361	134	0.0968016177279769	0.120589686619849
123	[60,70)	middle	70	Male	0.0874001774622893	0.0156966553934246	97	0.0717035220688647	0.103096832855714
124	[60,70)	middle	70	Female	0.10273492286115	0.0114980362820201	118	0.09123688657913	0.11423295914317
125	[60,70)	middle	72	Male	0.08437365475678	0.0115733706509903	99	0.0728002841057898	0.0959470254077703
126	[60,70)	middle	72	Female	0.11784107946027	0.0128991209422227	139	0.104941958518047	0.130740200402493
127	[60,70)	middle	74	Male	0.0961791831357049	0.014523276283727	99	0.0816559068519778	0.110702459419432
128	[60,70)	middle	74	Female	0.141142115509409	0.0148779114098819	133	0.126264204099528	0.156020026919291
129	[60,70)	middle	76	Male	0.103162055335968	0.0154790428370521	109	0.0876830124989163	0.11864109817302
130	[60,70)	middle	76	Female	0.144701086956522	0.0149119385321488	126	0.129789148424373	0.15961302548867
131	[60,70)	middle	78	Male	0.152173913043478	0.0216663023224464	92	0.130507610721032	0.173840215365925
132	[60,70)	middle	78	Female	0.158338741077223	0.0154374914089598	133	0.142901249668263	0.173776232486182
133	[60,70)	middle	80	Male	0.115424430641822	0.0180752724807077	83	0.0973491581611142	0.13349970312253
134	[60,70)	middle	80	Female	0.163812033377251	0.0171165351514318	96	0.146695498225819	0.180928568528683
135	[60,70)	middle	82	Male	0.118577075098814	0.0229692804631824	54	0.0956077946356318	0.141546355561997
136	[60,70)	middle	82	Female	0.172721858248958	0.0201413458555159	73	0.152580512393442	0.192863204104474
137	[60,70)	middle	84	Male	0.158385093167702	0.0358652454136154	28	0.122519847754086	0.194250338581317
138	[60,70)	middle	84	Female	0.193979933110368	0.0368346096166417	39	0.157145323493726	0.23081454272701
139	[60,70)	middle	86	Male	0.158102766798419	0.0470006845729478	11	0.111102082225471	0.205103451371367
140	[60,70)	middle	86	Female	0.143478260869565	0.0510548259530682	10	0.092423434916497	0.194533086822633
141	[60,70)	rich	60	Male	0.0612648221343874	0.0217220130065892	22	0.0395428091277982	0.0829868351409765
142	[60,70)	rich	60	Female	0.0617848970251716	0.0235844772444551	19	0.0382004197807165	0.0853693742696267
143	[60,70)	rich	62	Male	0.0446859903381642	0.0224845366567154	36	0.0222014536814488	0.0671705269948797
144	[60,70)	rich	62	Female	0.0370843989769821	0.00990782928094111	34	0.027176569696041	0.0469922282579232
145	[60,70)	rich	64	Male	0.0559006211180124	0.0134800424267458	66	0.0424205786912666	0.0693806635447582
146	[60,70)	rich	64	Female	0.0662865288667142	0.0138466041569594	59	0.0524399247097547	0.0801331330236736
147	[60,70)	rich	66	Male	0.043921916592724	0.010178595779496	94	0.0337433208132281	0.05410051237222
148	[60,70)	rich	66	Female	0.0503175378602833	0.00658761112494315	87	0.0437299267353402	0.0569051489852265
149	[60,70)	rich	68	Male	0.0544533558463487	0.0118728635149904	98	0.0425804923313583	0.066326219361339
150	[60,70)	rich	68	Female	0.0601668862538428	0.00929493374900035	94	0.0508719525048424	0.0694618200028431
151	[60,70)	rich	70	Male	0.0572277963582311	0.0112539149817325	110	0.0459738813764986	0.0684817113399637
152	[60,70)	rich	70	Female	0.0649554740701938	0.011361468886341	81	0.0535940051838528	0.0763169429565348
153	[60,70)	rich	72	Male	0.0466403162055336	0.00889124569273481	106	0.0377490705127988	0.0555315618982684
154	[60,70)	rich	72	Female	0.0811295383236217	0.0114272883927858	89	0.0697022499308359	0.0925568267164075
155	[60,70)	rich	74	Male	0.0656436487638534	0.0124850583596975	101	0.0531585904041559	0.0781287071235509
156	[60,70)	rich	74	Female	0.0798676748582231	0.013809290162898	90	0.066058384695325	0.0936769650211211
157	[60,70)	rich	76	Male	0.0654031958379784	0.0109652362845226	116	0.0544379595534558	0.0763684321225011
158	[60,70)	rich	76	Female	0.0874094202898551	0.0134671651577867	95	0.0739422551320684	0.100876585447642
159	[60,70)	rich	78	Male	0.0827937095282146	0.015381648150614	93	0.0674120613776006	0.0981753576788287
160	[60,70)	rich	78	Female	0.113136979897148	0.0139933644470308	92	0.0991436154501174	0.127130344344179
161	[60,70)	rich	80	Male	0.103948025987006	0.0191449400227985	85	0.084803085964208	0.123092966009805
162	[60,70)	rich	80	Female	0.0907372400756144	0.0124621538285401	68	0.0782750862470743	0.103199393904154
163	[60,70)	rich	82	Male	0.11820652173913	0.0232898585751903	64	0.0949166631639401	0.141496380314321
164	[60,70)	rich	82	Female	0.119787045252884	0.0187423759193148	49	0.101044669333569	0.138529421172199
165	[60,70)	rich	84	Male	0.0967741935483871	0.0262663055205126	31	0.0705078880278745	0.1230404990689
166	[60,70)	rich	84	Female	0.116600790513834	0.0222298029483016	22	0.0943709875655324	0.138830593462136
167	[60,70)	rich	86	Male	0.0956521739130435	0.0516537214566256	15	0.0439984524564179	0.147305895369669
168	[60,70)	rich	86	Female	0.101449275362319	0.0510342517729247	6	0.0504150235893942	0.152483527135243
169	[70,80)	poor	70	Male	0.0496894409937888	0.042882640118443	7	0.0068068008753458	0.0925720811122318
170	[70,80)	poor	70	Female	0.183574879227053	0.0815910422901185	9	0.101983836936935	0.265165921517172
171	[70,80)	poor	72	Male	0.133779264214047	0.0515057406310881	13	0.0822735235829587	0.185285004845135
172	[70,80)	poor	72	Female	0.17978848413631	0.0291885836624541	37	0.150599900473856	0.208977067798764
173	[70,80)	poor	74	Male	0.0660225442834139	0.0213163863749072	25	0.0447061579085066	0.0873389306583211
174	[70,80)	poor	74	Female	0.163768115942029	0.0212639460366984	57	0.142504169905331	0.185032061978727
175	[70,80)	poor	76	Male	0.121376811594203	0.0323693343348898	23	0.0890074772593131	0.153746145929093
176	[70,80)	poor	76	Female	0.158006362672322	0.0164692846595106	75	0.141537078012812	0.174475647331833
177	[70,80)	poor	78	Male	0.106591865357644	0.0245154443425229	30	0.0820764210151209	0.131107309700167
178	[70,80)	poor	78	Female	0.172783738001129	0.016666949278708	74	0.156116788722421	0.189450687279837
179	[70,80)	poor	80	Male	0.0978260869565217	0.0260433075517486	28	0.0717827794047732	0.12386939450827
180	[70,80)	poor	80	Female	0.17845554834523	0.0196612684856864	64	0.158794279859544	0.198116816830917
181	[70,80)	poor	82	Male	0.12463768115942	0.0333365924139545	30	0.0913010887454658	0.157974273573375
182	[70,80)	poor	82	Female	0.226086956521739	0.0219719969306446	65	0.204114959591095	0.248058953452384
183	[70,80)	poor	84	Male	0.182065217391304	0.0380778996753444	32	0.14398731771596	0.220143117066649
184	[70,80)	poor	84	Female	0.243135011441648	0.0230666755938571	73	0.220068335847791	0.266201687035505
185	[70,80)	poor	86	Male	0.245923913043478	0.0386329494481853	32	0.207290963595293	0.284556862491664
186	[70,80)	poor	86	Female	0.267232237539767	0.0233167029215771	81	0.24391553461819	0.290548940461344
187	[70,80)	poor	88	Male	0.275919732441472	0.0532739282437565	25	0.222645804197715	0.329193660685228
188	[70,80)	poor	88	Female	0.279411764705882	0.0243467247989316	67	0.255065039906951	0.303758489504814
189	[70,80)	poor	90	Male	0.325051759834369	0.070594038679253	21	0.254457721155116	0.395645798513621
190	[70,80)	poor	90	Female	0.346989966555184	0.0324248953529315	52	0.314565071202252	0.379414861908115
191	[70,80)	poor	92	Male	0.253623188405797	0.0695391365251207	12	0.184084051880676	0.323162324930918
192	[70,80)	poor	92	Female	0.355590062111801	0.0446726653567769	28	0.310917396755024	0.400262727468578
193	[70,80)	poor	94	Male	0.485507246376812	0.159321444982582	6	0.326185801394229	0.644828691359394
194	[70,80)	poor	94	Female	0.409420289855072	0.0690482962889617	12	0.340371993566111	0.478468586144034
195	[70,80)	poor	96	Male	0.673913043478261	0.282608695652174	2	0.391304347826087	0.956521739130435
196	[70,80)	poor	96	Female	0.41304347826087	0.0964067731568846	4	0.316636705103985	0.509450251417754
197	[70,80)	middle	70	Male	0.0478260869565217	0.0385899332049112	10	0.00923615375161058	0.0864160201614329
198	[70,80)	middle	70	Female	0.229813664596273	0.0567000577127501	7	0.173113606883523	0.286513722309023
199	[70,80)	middle	72	Male	0.0652173913043478	0.0217391304347826	22	0.0434782608695652	0.0869565217391304
200	[70,80)	middle	72	Female	0.123478260869565	0.0336481666340439	25	0.0898300942355213	0.157126427503609
201	[70,80)	middle	74	Male	0.0720823798627002	0.0183539264877981	36	0.0537284533749021	0.0904363063504984
202	[70,80)	middle	74	Female	0.126811594202899	0.0243975018237133	36	0.102414092379185	0.151209096026612
203	[70,80)	middle	76	Male	0.0788675429726997	0.0147023089989883	42	0.0641652339737114	0.093569851971688
204	[70,80)	middle	76	Female	0.125	0.0171557924207474	44	0.107844207579253	0.142155792420747
205	[70,80)	middle	78	Male	0.0992196209587514	0.0194275780790838	38	0.0797920428796676	0.118647199037835
206	[70,80)	middle	78	Female	0.130434782608696	0.0177026554801026	45	0.112732127128593	0.148137438088798
207	[70,80)	middle	80	Male	0.103105590062112	0.0231775293315282	35	0.0799280607305836	0.12628311939364
208	[70,80)	middle	80	Female	0.179951690821256	0.023760589235065	35	0.156191101586191	0.203712280056321
209	[70,80)	middle	82	Male	0.133239831697055	0.0330650924530242	30	0.10017473924403	0.166304924150079
210	[70,80)	middle	82	Female	0.180602006688963	0.0239336222035929	39	0.15666838448537	0.204535628892556
211	[70,80)	middle	84	Male	0.155138339920949	0.0295978893861834	44	0.125540450534765	0.184736229307132
212	[70,80)	middle	84	Female	0.201665124884366	0.0225359937600266	46	0.17912913112434	0.224201118644393
213	[70,80)	middle	86	Male	0.18944099378882	0.0401389292523392	42	0.149302064536481	0.229579923041159
214	[70,80)	middle	86	Female	0.248695652173913	0.0269321812425582	50	0.221763470931355	0.275627833416471
215	[70,80)	middle	88	Male	0.235507246376812	0.0390949536248068	36	0.196412292752005	0.274602200001618
216	[70,80)	middle	88	Female	0.282608695652174	0.0357755371210431	43	0.246833158531131	0.318384232773217
217	[70,80)	middle	90	Male	0.361058601134216	0.0618168731926242	23	0.299241727941591	0.42287547432684
218	[70,80)	middle	90	Female	0.357859531772575	0.042415622374549	26	0.315443909398026	0.400275154147124
219	[70,80)	middle	92	Male	0.28804347826087	0.0888525816081846	8	0.199190896652685	0.376896059869054
220	[70,80)	middle	92	Female	0.496376811594203	0.0432994787137957	12	0.453077332880407	0.539676290307999
221	[70,80)	middle	94	Male	0.282608695652174	0.0652173913043478	4	0.217391304347826	0.347826086956522
222	[70,80)	middle	94	Female	0.539130434782609	0.107030727174706	5	0.432099707607903	0.646161161957315
223	[70,80)	middle	96	Female	0.608695652173913	0.223113106062908	3	0.385582546111005	0.831808758236821
224	[70,80)	rich	70	Male	0.217391304347826	0.217391304347826	2	0	0.434782608695652
225	[70,80)	rich	70	Female	0.105590062111801	0.0412003079547255	7	0.0643897541570758	0.146790370066527
226	[70,80)	rich	72	Male	0.0338164251207729	0.0202091793848811	9	0.0136072457358919	0.054025604505654
227	[70,80)	rich	72	Female	0.130434782608696	0.0472008824645052	8	0.0832339001441905	0.177635665073201
228	[70,80)	rich	74	Male	0.0966183574879227	0.0355963972160392	17	0.0610219602718835	0.132214754703962
229	[70,80)	rich	74	Female	0.108695652173913	0.0338336739997935	10	0.0748619781741195	0.142529326173707
230	[70,80)	rich	76	Male	0.0471014492753623	0.0175396685639742	24	0.0295617807113881	0.0646411178393365
231	[70,80)	rich	76	Female	0.108695652173913	0.0260829746921316	14	0.0826126774817814	0.134778626866045
232	[70,80)	rich	78	Male	0.0797101449275362	0.028146327262746	24	0.0515638176647903	0.107856472190282
233	[70,80)	rich	78	Female	0.106280193236715	0.0384202263782291	9	0.0678599668584858	0.144700419614944
234	[70,80)	rich	80	Male	0.0591304347826087	0.0208333018273234	21	0.0382971329552853	0.0799637366099321
235	[70,80)	rich	80	Female	0.122529644268775	0.0464658087262786	11	0.0760638355424961	0.168995452995053
236	[70,80)	rich	82	Male	0.0869565217391304	0.0267474903319494	25	0.060209031407181	0.11370401207108
237	[70,80)	rich	82	Female	0.177536231884058	0.0323145864136176	12	0.14522164547044	0.209850818297676
238	[70,80)	rich	84	Male	0.0891304347826087	0.0351913908032631	20	0.0539390439793456	0.124321825585872
239	[70,80)	rich	84	Female	0.187290969899666	0.0404115249952996	12	0.146879444904366	0.227702494894965
240	[70,80)	rich	86	Male	0.14170692431562	0.0298633867437587	26	0.111843537571861	0.171570311059379
241	[70,80)	rich	86	Female	0.226708074534162	0.0489144654310637	14	0.177793609103098	0.275622539965225
242	[70,80)	rich	88	Male	0.135265700483092	0.0302878487911988	27	0.104977851691893	0.165553549274291
243	[70,80)	rich	88	Female	0.260869565217391	0.0641621554237062	10	0.196707409793685	0.325031720641098
244	[70,80)	rich	90	Male	0.231884057971014	0.0496937541261257	21	0.182190303844889	0.28157781209714
245	[70,80)	rich	90	Female	0.188405797101449	0.0485020305237145	6	0.139903766577735	0.236907827625164
246	[70,80)	rich	92	Male	0.280193236714976	0.0983243112900851	9	0.181868925424891	0.378517548005061
247	[70,80)	rich	92	Female	0.315217391304348	0.108514341535304	4	0.206703049769044	0.423731732839652
248	[70,80)	rich	94	Male	0.405797101449275	0.22777150210872	3	0.178025599340555	0.633568603557996
253	[80,90)	poor	82	Female	0.304347826086957	0.0869565217391304	5	0.217391304347826	0.391304347826087
254	[80,90)	poor	84	Male	0.0217391304347826	0.0217391304347826	1	0	0.0434782608695652
255	[80,90)	poor	84	Female	0.243478260869565	0.0843074757811535	5	0.159170785088412	0.327785736650719
257	[80,90)	poor	86	Female	0.268115942028985	0.0426244671589935	6	0.225491474869992	0.310740409187979
258	[80,90)	poor	88	Female	0.289855072463768	0.0806922371424641	6	0.209162835321304	0.370547309606232
262	[80,90)	poor	92	Female	0.365217391304348	0.0831788107378652	5	0.282038580566483	0.448396202042213
264	[80,90)	poor	94	Female	0.405797101449275	0.0557547364106416	6	0.350042365038634	0.461551837859917
265	[80,90)	poor	96	Female	0.579710144927536	0.0775057504760634	6	0.502204394451473	0.6572158954036
266	[80,90)	poor	98	Female	0.681159420289855	0.176311957399948	3	0.504847462889907	0.857471377689804
267	[80,90)	middle	80	Female	0.108695652173913	0.0217391304347826	2	0.0869565217391304	0.130434782608696
269	[80,90)	middle	82	Female	0.072463768115942	0.0522543663110723	3	0.0202094018048697	0.124718134427014
271	[80,90)	middle	84	Female	0.141304347826087	0.0326086956521739	4	0.108695652173913	0.173913043478261
273	[80,90)	middle	86	Female	0.0869565217391304	0.0434782608695652	2	0.0434782608695652	0.130434782608696
275	[80,90)	middle	88	Female	0.152173913043478	0.0416272655546234	3	0.110546647488855	0.193801178598102
276	[80,90)	middle	90	Female	0.144927536231884	0.0806922371424641	3	0.06423529908942	0.225619773374348
278	[80,90)	middle	92	Female	0.27536231884058	0.113192024288502	3	0.162170294552077	0.388554343129082
280	[80,90)	middle	94	Female	0.673913043478261	0.0763453170496575	4	0.597567726428603	0.750258360527918
282	[80,90)	middle	96	Female	0.826086956521739	0	2	0.826086956521739	0.826086956521739
283	[80,90)	middle	98	Female	0.804347826086957	0.195652173913043	2	0.608695652173913	1
284	[80,90)	rich	80	Male	0.0217391304347826	0.0217391304347826	2	0	0.0434782608695652
285	[80,90)	rich	80	Female	0.0217391304347826	0.0217391304347826	2	0	0.0434782608695652
286	[80,90)	rich	82	Male	0.0217391304347826	0.0217391304347826	2	0	0.0434782608695652
288	[80,90)	rich	84	Male	0	0	3	0	0
289	[80,90)	rich	84	Female	0.0289855072463768	0.0289855072463768	2	0	0.0579710144927536
290	[80,90)	rich	86	Male	0.0217391304347826	0.0217391304347826	2	0	0.0434782608695652
291	[80,90)	rich	86	Female	0.072463768115942	0.0289855072463768	3	0.0434782608695652	0.101449275362319
292	[80,90)	rich	88	Male	0.0869565217391304	0.0664141405066064	3	0.0205423812325241	0.153370662245737
293	[80,90)	rich	90	Male	0.0434782608695652	0	2	0.0434782608695652	0.0434782608695652
294	[80,90)	rich	90	Female	0.159420289855072	0.0383442218994868	3	0.121076067955586	0.197764511754559
295	[80,90)	rich	92	Male	0.217391304347826	0.100408742467761	4	0.116982561880065	0.317800046815587
296	[80,90)	rich	92	Female	0.188405797101449	0.0144927536231884	3	0.173913043478261	0.202898550724638
297	[80,90)	rich	94	Male	0.184782608695652	0.108514341535304	4	0.0762682671603483	0.293296950230956
298	[80,90)	rich	94	Female	0.231884057971014	0.0144927536231884	3	0.217391304347826	0.246376811594203
299	[80,90)	rich	96	Male	0.565217391304348	0.391304347826087	2	0.173913043478261	0.956521739130435
300	[80,90)	rich	98	Male	0.326086956521739	0.108695652173913	2	0.217391304347826	0.434782608695652
