# Supplementary material for: Measurements of damage and repair of binary health attributes in aging mice and humans reveal that robustness and resilience decrease with age, operate over broad timescales, and are affected differently by interventions
Source: eLife. 2022 Nov 21;11:e77632. doi: 10.7554/eLife.77632 (PMC9725749; doi:10.7554/eLife.77632)
Supplement: Figure 4—figure supplement 2—source data 1. [file elife-77632-fig4-figsupp2-data1.zip › figure4_supplement2/human_f_wealth.csv]

	baseline.bin	wealth.bin	sex	age	.draw	mean_f
1	Baseline age: [50,60)	poor	Male	50	15	0.0193236714975845
2	Baseline age: [50,60)	poor	Male	50	21	0.0193236714975845
3	Baseline age: [50,60)	poor	Male	50	39	0.0193236714975845
4	Baseline age: [50,60)	poor	Male	50	102	0.0193236714975845
5	Baseline age: [50,60)	poor	Male	50	120	0.0193236714975845
6	Baseline age: [50,60)	poor	Male	50	166	0.0193236714975845
7	Baseline age: [50,60)	poor	Male	50	169	0.0193236714975845
8	Baseline age: [50,60)	poor	Male	50	206	0.0193236714975845
9	Baseline age: [50,60)	poor	Male	50	292	0.0193236714975845
10	Baseline age: [50,60)	poor	Male	50	301	0.0193236714975845
11	Baseline age: [50,60)	poor	Male	50	308	0.0193236714975845
12	Baseline age: [50,60)	poor	Male	50	655	0.0193236714975845
13	Baseline age: [50,60)	poor	Male	50	672	0.0193236714975845
14	Baseline age: [50,60)	poor	Male	50	731	0.0193236714975845
15	Baseline age: [50,60)	poor	Male	50	763	0.0193236714975845
16	Baseline age: [50,60)	poor	Male	50	793	0.0193236714975845
17	Baseline age: [50,60)	poor	Male	50	831	0.0193236714975845
18	Baseline age: [50,60)	poor	Male	50	835	0.0193236714975845
19	Baseline age: [50,60)	poor	Male	50	923	0.0193236714975845
20	Baseline age: [50,60)	poor	Male	50	940	0.0193236714975845
21	Baseline age: [50,60)	poor	Male	50	948	0.0193236714975845
22	Baseline age: [50,60)	poor	Male	50	1010	0.0193236714975845
23	Baseline age: [50,60)	poor	Male	50	1011	0.0193236714975845
24	Baseline age: [50,60)	poor	Male	50	1025	0.0193236714975845
25	Baseline age: [50,60)	poor	Male	50	1138	0.0193236714975845
26	Baseline age: [50,60)	poor	Male	50	1139	0.0193236714975845
27	Baseline age: [50,60)	poor	Male	50	1458	0.0193236714975845
28	Baseline age: [50,60)	poor	Male	50	1471	0.0193236714975845
29	Baseline age: [50,60)	poor	Male	50	1490	0.0193236714975845
30	Baseline age: [50,60)	poor	Male	50	1531	0.0193236714975845
31	Baseline age: [50,60)	poor	Male	50	1629	0.0193236714975845
32	Baseline age: [50,60)	poor	Male	50	1669	0.0193236714975845
33	Baseline age: [50,60)	poor	Male	50	1718	0.0193236714975845
34	Baseline age: [50,60)	poor	Male	50	1856	0.0193236714975845
35	Baseline age: [50,60)	poor	Male	50	1875	0.0193236714975845
36	Baseline age: [50,60)	poor	Male	50	1884	0.0193236714975845
37	Baseline age: [50,60)	poor	Male	50	1972	0.0193236714975845
38	Baseline age: [50,60)	poor	Male	50	1974	0.0193236714975845
39	Baseline age: [50,60)	poor	Male	50	2005	0.0193236714975845
40	Baseline age: [50,60)	poor	Male	50	2023	0.0193236714975845
41	Baseline age: [50,60)	poor	Male	50	2065	0.0193236714975845
42	Baseline age: [50,60)	poor	Male	50	2123	0.0193236714975845
43	Baseline age: [50,60)	poor	Male	50	2135	0.0193236714975845
44	Baseline age: [50,60)	poor	Male	50	2142	0.0193236714975845
45	Baseline age: [50,60)	poor	Male	50	2176	0.0193236714975845
46	Baseline age: [50,60)	poor	Male	50	2197	0.0193236714975845
47	Baseline age: [50,60)	poor	Male	50	2216	0.0193236714975845
48	Baseline age: [50,60)	poor	Male	50	2318	0.0193236714975845
49	Baseline age: [50,60)	poor	Male	50	2499	0.0193236714975845
50	Baseline age: [50,60)	poor	Male	50	2655	0.0193236714975845
51	Baseline age: [50,60)	poor	Male	50	2729	0.0193236714975845
52	Baseline age: [50,60)	poor	Male	50	2913	0.0193236714975845
53	Baseline age: [50,60)	poor	Male	50	3031	0.0193236714975845
54	Baseline age: [50,60)	poor	Male	50	3071	0.0193236714975845
55	Baseline age: [50,60)	poor	Male	50	3175	0.0193236714975845
56	Baseline age: [50,60)	poor	Male	50	3229	0.0193236714975845
57	Baseline age: [50,60)	poor	Male	50	3234	0.0193236714975845
58	Baseline age: [50,60)	poor	Male	50	3236	0.0193236714975845
59	Baseline age: [50,60)	poor	Male	50	3394	0.0193236714975845
60	Baseline age: [50,60)	poor	Male	50	3543	0.0193236714975845
61	Baseline age: [50,60)	poor	Male	50	3551	0.0193236714975845
62	Baseline age: [50,60)	poor	Male	50	3612	0.0193236714975845
63	Baseline age: [50,60)	poor	Male	50	3642	0.0193236714975845
64	Baseline age: [50,60)	poor	Male	50	3716	0.0193236714975845
65	Baseline age: [50,60)	poor	Male	50	3754	0.0193236714975845
66	Baseline age: [50,60)	poor	Male	50	3773	0.0193236714975845
67	Baseline age: [50,60)	poor	Male	50	3789	0.0193236714975845
68	Baseline age: [50,60)	poor	Male	50	3805	0.0193236714975845
69	Baseline age: [50,60)	poor	Male	50	3863	0.0193236714975845
70	Baseline age: [50,60)	poor	Male	50	4048	0.0193236714975845
71	Baseline age: [50,60)	poor	Male	50	4072	0.0193236714975845
72	Baseline age: [50,60)	poor	Male	50	4141	0.0193236714975845
73	Baseline age: [50,60)	poor	Male	50	4199	0.0193236714975845
74	Baseline age: [50,60)	poor	Male	50	4208	0.0193236714975845
75	Baseline age: [50,60)	poor	Male	50	4310	0.0193236714975845
76	Baseline age: [50,60)	poor	Male	50	4376	0.0193236714975845
77	Baseline age: [50,60)	poor	Male	50	4438	0.0193236714975845
78	Baseline age: [50,60)	poor	Male	50	4447	0.0193236714975845
79	Baseline age: [50,60)	poor	Male	50	4476	0.0193236714975845
80	Baseline age: [50,60)	poor	Male	50	4601	0.0193236714975845
81	Baseline age: [50,60)	poor	Male	50	4819	0.0193236714975845
82	Baseline age: [50,60)	poor	Male	50	4836	0.0193236714975845
83	Baseline age: [50,60)	poor	Male	50	4867	0.0193236714975845
84	Baseline age: [50,60)	poor	Male	50	4871	0.0193236714975845
85	Baseline age: [50,60)	poor	Male	50	5016	0.0193236714975845
86	Baseline age: [50,60)	poor	Male	50	5064	0.0193236714975845
87	Baseline age: [50,60)	poor	Male	50	5173	0.0193236714975845
88	Baseline age: [50,60)	poor	Male	50	5182	0.0193236714975845
89	Baseline age: [50,60)	poor	Male	50	5284	0.0193236714975845
90	Baseline age: [50,60)	poor	Male	50	5307	0.0193236714975845
91	Baseline age: [50,60)	poor	Male	50	5387	0.0193236714975845
92	Baseline age: [50,60)	poor	Male	50	5431	0.0193236714975845
93	Baseline age: [50,60)	poor	Male	50	5485	0.0193236714975845
94	Baseline age: [50,60)	poor	Male	50	5523	0.0193236714975845
95	Baseline age: [50,60)	poor	Male	50	5559	0.0193236714975845
96	Baseline age: [50,60)	poor	Male	50	5618	0.0193236714975845
97	Baseline age: [50,60)	poor	Male	50	5636	0.0193236714975845
98	Baseline age: [50,60)	poor	Male	50	5795	0.0193236714975845
99	Baseline age: [50,60)	poor	Male	50	5798	0.0193236714975845
100	Baseline age: [50,60)	poor	Male	50	5970	0.0193236714975845
101	Baseline age: [50,60)	poor	Male	52	15	0.103407755581669
102	Baseline age: [50,60)	poor	Male	52	21	0.108108108108108
103	Baseline age: [50,60)	poor	Male	52	39	0.108108108108108
104	Baseline age: [50,60)	poor	Male	52	102	0.103407755581669
105	Baseline age: [50,60)	poor	Male	52	120	0.110458284371328
106	Baseline age: [50,60)	poor	Male	52	166	0.105757931844888
107	Baseline age: [50,60)	poor	Male	52	169	0.110458284371328
108	Baseline age: [50,60)	poor	Male	52	206	0.105757931844888
109	Baseline age: [50,60)	poor	Male	52	292	0.101057579318449
110	Baseline age: [50,60)	poor	Male	52	301	0.102232667450059
111	Baseline age: [50,60)	poor	Male	52	308	0.101057579318449
112	Baseline age: [50,60)	poor	Male	52	655	0.104582843713278
113	Baseline age: [50,60)	poor	Male	52	672	0.103407755581669
114	Baseline age: [50,60)	poor	Male	52	731	0.103407755581669
115	Baseline age: [50,60)	poor	Male	52	763	0.099882491186839
116	Baseline age: [50,60)	poor	Male	52	793	0.109283196239718
117	Baseline age: [50,60)	poor	Male	52	831	0.103407755581669
118	Baseline age: [50,60)	poor	Male	52	835	0.102232667450059
119	Baseline age: [50,60)	poor	Male	52	923	0.103407755581669
120	Baseline age: [50,60)	poor	Male	52	940	0.105757931844888
121	Baseline age: [50,60)	poor	Male	52	948	0.105757931844888
122	Baseline age: [50,60)	poor	Male	52	1010	0.109283196239718
123	Baseline age: [50,60)	poor	Male	52	1011	0.110458284371328
124	Baseline age: [50,60)	poor	Male	52	1025	0.110458284371328
125	Baseline age: [50,60)	poor	Male	52	1138	0.106933019976498
126	Baseline age: [50,60)	poor	Male	52	1139	0.108108108108108
127	Baseline age: [50,60)	poor	Male	52	1458	0.104582843713278
128	Baseline age: [50,60)	poor	Male	52	1471	0.103407755581669
129	Baseline age: [50,60)	poor	Male	52	1490	0.104582843713278
130	Baseline age: [50,60)	poor	Male	52	1531	0.102232667450059
131	Baseline age: [50,60)	poor	Male	52	1629	0.104582843713278
132	Baseline age: [50,60)	poor	Male	52	1669	0.101057579318449
133	Baseline age: [50,60)	poor	Male	52	1718	0.102232667450059
134	Baseline age: [50,60)	poor	Male	52	1856	0.109283196239718
135	Baseline age: [50,60)	poor	Male	52	1875	0.101057579318449
136	Baseline age: [50,60)	poor	Male	52	1884	0.106933019976498
137	Baseline age: [50,60)	poor	Male	52	1972	0.105757931844888
138	Baseline age: [50,60)	poor	Male	52	1974	0.101057579318449
139	Baseline age: [50,60)	poor	Male	52	2005	0.108108108108108
140	Baseline age: [50,60)	poor	Male	52	2023	0.109283196239718
141	Baseline age: [50,60)	poor	Male	52	2065	0.109283196239718
142	Baseline age: [50,60)	poor	Male	52	2123	0.103407755581669
143	Baseline age: [50,60)	poor	Male	52	2135	0.109283196239718
144	Baseline age: [50,60)	poor	Male	52	2142	0.103407755581669
145	Baseline age: [50,60)	poor	Male	52	2176	0.108108108108108
146	Baseline age: [50,60)	poor	Male	52	2197	0.103407755581669
147	Baseline age: [50,60)	poor	Male	52	2216	0.106933019976498
148	Baseline age: [50,60)	poor	Male	52	2318	0.099882491186839
149	Baseline age: [50,60)	poor	Male	52	2499	0.103407755581669
150	Baseline age: [50,60)	poor	Male	52	2655	0.103407755581669
151	Baseline age: [50,60)	poor	Male	52	2729	0.111633372502938
152	Baseline age: [50,60)	poor	Male	52	2913	0.112808460634548
153	Baseline age: [50,60)	poor	Male	52	3031	0.105757931844888
154	Baseline age: [50,60)	poor	Male	52	3071	0.105757931844888
155	Baseline age: [50,60)	poor	Male	52	3175	0.103407755581669
156	Baseline age: [50,60)	poor	Male	52	3229	0.110458284371328
157	Baseline age: [50,60)	poor	Male	52	3234	0.103407755581669
158	Baseline age: [50,60)	poor	Male	52	3236	0.105757931844888
159	Baseline age: [50,60)	poor	Male	52	3394	0.106933019976498
160	Baseline age: [50,60)	poor	Male	52	3543	0.105757931844888
161	Baseline age: [50,60)	poor	Male	52	3551	0.106933019976498
162	Baseline age: [50,60)	poor	Male	52	3612	0.106933019976498
163	Baseline age: [50,60)	poor	Male	52	3642	0.102232667450059
164	Baseline age: [50,60)	poor	Male	52	3716	0.103407755581669
165	Baseline age: [50,60)	poor	Male	52	3754	0.102232667450059
166	Baseline age: [50,60)	poor	Male	52	3773	0.108108108108108
167	Baseline age: [50,60)	poor	Male	52	3789	0.102232667450059
168	Baseline age: [50,60)	poor	Male	52	3805	0.106933019976498
169	Baseline age: [50,60)	poor	Male	52	3863	0.106933019976498
170	Baseline age: [50,60)	poor	Male	52	4048	0.104582843713278
171	Baseline age: [50,60)	poor	Male	52	4072	0.102232667450059
172	Baseline age: [50,60)	poor	Male	52	4141	0.108108108108108
173	Baseline age: [50,60)	poor	Male	52	4199	0.102232667450059
174	Baseline age: [50,60)	poor	Male	52	4208	0.108108108108108
175	Baseline age: [50,60)	poor	Male	52	4310	0.111633372502938
176	Baseline age: [50,60)	poor	Male	52	4376	0.106933019976498
177	Baseline age: [50,60)	poor	Male	52	4438	0.103407755581669
178	Baseline age: [50,60)	poor	Male	52	4447	0.104582843713278
179	Baseline age: [50,60)	poor	Male	52	4476	0.101057579318449
180	Baseline age: [50,60)	poor	Male	52	4601	0.111633372502938
181	Baseline age: [50,60)	poor	Male	52	4819	0.105757931844888
182	Baseline age: [50,60)	poor	Male	52	4836	0.101057579318449
183	Baseline age: [50,60)	poor	Male	52	4867	0.103407755581669
184	Baseline age: [50,60)	poor	Male	52	4871	0.106933019976498
185	Baseline age: [50,60)	poor	Male	52	5016	0.104582843713278
186	Baseline age: [50,60)	poor	Male	52	5064	0.105757931844888
187	Baseline age: [50,60)	poor	Male	52	5173	0.109283196239718
188	Baseline age: [50,60)	poor	Male	52	5182	0.103407755581669
189	Baseline age: [50,60)	poor	Male	52	5284	0.105757931844888
190	Baseline age: [50,60)	poor	Male	52	5307	0.103407755581669
191	Baseline age: [50,60)	poor	Male	52	5387	0.110458284371328
192	Baseline age: [50,60)	poor	Male	52	5431	0.104582843713278
193	Baseline age: [50,60)	poor	Male	52	5485	0.105757931844888
194	Baseline age: [50,60)	poor	Male	52	5523	0.103407755581669
195	Baseline age: [50,60)	poor	Male	52	5559	0.106933019976498
196	Baseline age: [50,60)	poor	Male	52	5618	0.106933019976498
197	Baseline age: [50,60)	poor	Male	52	5636	0.104582843713278
198	Baseline age: [50,60)	poor	Male	52	5795	0.106933019976498
199	Baseline age: [50,60)	poor	Male	52	5798	0.108108108108108
200	Baseline age: [50,60)	poor	Male	52	5970	0.108108108108108
201	Baseline age: [50,60)	poor	Male	54	15	0.0985507246376812
202	Baseline age: [50,60)	poor	Male	54	21	0.0979710144927536
203	Baseline age: [50,60)	poor	Male	54	39	0.0933333333333333
204	Baseline age: [50,60)	poor	Male	54	102	0.102608695652174
205	Baseline age: [50,60)	poor	Male	54	120	0.0985507246376812
206	Baseline age: [50,60)	poor	Male	54	166	0.101449275362319
207	Baseline age: [50,60)	poor	Male	54	169	0.106086956521739
208	Baseline age: [50,60)	poor	Male	54	206	0.0985507246376812
209	Baseline age: [50,60)	poor	Male	54	292	0.103768115942029
210	Baseline age: [50,60)	poor	Male	54	301	0.0979710144927536
211	Baseline age: [50,60)	poor	Male	54	308	0.0997101449275362
212	Baseline age: [50,60)	poor	Male	54	655	0.100289855072464
213	Baseline age: [50,60)	poor	Male	54	672	0.100869565217391
214	Baseline age: [50,60)	poor	Male	54	731	0.107826086956522
215	Baseline age: [50,60)	poor	Male	54	763	0.102028985507246
216	Baseline age: [50,60)	poor	Male	54	793	0.103188405797101
217	Baseline age: [50,60)	poor	Male	54	831	0.106666666666667
218	Baseline age: [50,60)	poor	Male	54	835	0.0979710144927536
219	Baseline age: [50,60)	poor	Male	54	923	0.0985507246376812
220	Baseline age: [50,60)	poor	Male	54	940	0.100289855072464
221	Baseline age: [50,60)	poor	Male	54	948	0.0968115942028985
222	Baseline age: [50,60)	poor	Male	54	1010	0.0927536231884058
223	Baseline age: [50,60)	poor	Male	54	1011	0.0997101449275362
224	Baseline age: [50,60)	poor	Male	54	1025	0.0944927536231884
225	Baseline age: [50,60)	poor	Male	54	1138	0.0991304347826087
226	Baseline age: [50,60)	poor	Male	54	1139	0.0944927536231884
227	Baseline age: [50,60)	poor	Male	54	1458	0.102608695652174
228	Baseline age: [50,60)	poor	Male	54	1471	0.103188405797101
229	Baseline age: [50,60)	poor	Male	54	1490	0.0939130434782609
230	Baseline age: [50,60)	poor	Male	54	1531	0.0950724637681159
231	Baseline age: [50,60)	poor	Male	54	1629	0.102028985507246
232	Baseline age: [50,60)	poor	Male	54	1669	0.0973913043478261
233	Baseline age: [50,60)	poor	Male	54	1718	0.096231884057971
234	Baseline age: [50,60)	poor	Male	54	1856	0.101449275362319
235	Baseline age: [50,60)	poor	Male	54	1875	0.0915942028985507
236	Baseline age: [50,60)	poor	Male	54	1884	0.0985507246376812
237	Baseline age: [50,60)	poor	Male	54	1972	0.108405797101449
238	Baseline age: [50,60)	poor	Male	54	1974	0.102028985507246
239	Baseline age: [50,60)	poor	Male	54	2005	0.0933333333333333
240	Baseline age: [50,60)	poor	Male	54	2023	0.0968115942028985
241	Baseline age: [50,60)	poor	Male	54	2065	0.0921739130434783
242	Baseline age: [50,60)	poor	Male	54	2123	0.103768115942029
243	Baseline age: [50,60)	poor	Male	54	2135	0.105507246376812
244	Baseline age: [50,60)	poor	Male	54	2142	0.104347826086957
245	Baseline age: [50,60)	poor	Male	54	2176	0.105507246376812
246	Baseline age: [50,60)	poor	Male	54	2197	0.103768115942029
247	Baseline age: [50,60)	poor	Male	54	2216	0.102028985507246
248	Baseline age: [50,60)	poor	Male	54	2318	0.104347826086957
249	Baseline age: [50,60)	poor	Male	54	2499	0.0985507246376812
250	Baseline age: [50,60)	poor	Male	54	2655	0.107826086956522
251	Baseline age: [50,60)	poor	Male	54	2729	0.102028985507246
252	Baseline age: [50,60)	poor	Male	54	2913	0.0973913043478261
253	Baseline age: [50,60)	poor	Male	54	3031	0.100289855072464
254	Baseline age: [50,60)	poor	Male	54	3071	0.0985507246376812
255	Baseline age: [50,60)	poor	Male	54	3175	0.110724637681159
256	Baseline age: [50,60)	poor	Male	54	3229	0.103188405797101
257	Baseline age: [50,60)	poor	Male	54	3234	0.0973913043478261
258	Baseline age: [50,60)	poor	Male	54	3236	0.105507246376812
259	Baseline age: [50,60)	poor	Male	54	3394	0.100289855072464
260	Baseline age: [50,60)	poor	Male	54	3543	0.096231884057971
261	Baseline age: [50,60)	poor	Male	54	3551	0.0968115942028985
262	Baseline age: [50,60)	poor	Male	54	3612	0.0939130434782609
263	Baseline age: [50,60)	poor	Male	54	3642	0.0997101449275362
264	Baseline age: [50,60)	poor	Male	54	3716	0.096231884057971
265	Baseline age: [50,60)	poor	Male	54	3754	0.100289855072464
266	Baseline age: [50,60)	poor	Male	54	3773	0.0985507246376812
267	Baseline age: [50,60)	poor	Male	54	3789	0.102028985507246
268	Baseline age: [50,60)	poor	Male	54	3805	0.106086956521739
269	Baseline age: [50,60)	poor	Male	54	3863	0.0991304347826087
270	Baseline age: [50,60)	poor	Male	54	4048	0.0950724637681159
271	Baseline age: [50,60)	poor	Male	54	4072	0.0997101449275362
272	Baseline age: [50,60)	poor	Male	54	4141	0.101449275362319
273	Baseline age: [50,60)	poor	Male	54	4199	0.0968115942028985
274	Baseline age: [50,60)	poor	Male	54	4208	0.0991304347826087
275	Baseline age: [50,60)	poor	Male	54	4310	0.0973913043478261
276	Baseline age: [50,60)	poor	Male	54	4376	0.0997101449275362
277	Baseline age: [50,60)	poor	Male	54	4438	0.0939130434782609
278	Baseline age: [50,60)	poor	Male	54	4447	0.0927536231884058
279	Baseline age: [50,60)	poor	Male	54	4476	0.0944927536231884
280	Baseline age: [50,60)	poor	Male	54	4601	0.102608695652174
281	Baseline age: [50,60)	poor	Male	54	4819	0.0910144927536232
282	Baseline age: [50,60)	poor	Male	54	4836	0.100289855072464
283	Baseline age: [50,60)	poor	Male	54	4867	0.0997101449275362
284	Baseline age: [50,60)	poor	Male	54	4871	0.0985507246376812
285	Baseline age: [50,60)	poor	Male	54	5016	0.0973913043478261
286	Baseline age: [50,60)	poor	Male	54	5064	0.102028985507246
287	Baseline age: [50,60)	poor	Male	54	5173	0.108405797101449
288	Baseline age: [50,60)	poor	Male	54	5182	0.0968115942028985
289	Baseline age: [50,60)	poor	Male	54	5284	0.0915942028985507
290	Baseline age: [50,60)	poor	Male	54	5307	0.101449275362319
291	Baseline age: [50,60)	poor	Male	54	5387	0.0997101449275362
292	Baseline age: [50,60)	poor	Male	54	5431	0.0997101449275362
293	Baseline age: [50,60)	poor	Male	54	5485	0.102028985507246
294	Baseline age: [50,60)	poor	Male	54	5523	0.102028985507246
295	Baseline age: [50,60)	poor	Male	54	5559	0.106086956521739
296	Baseline age: [50,60)	poor	Male	54	5618	0.102608695652174
297	Baseline age: [50,60)	poor	Male	54	5636	0.0968115942028985
298	Baseline age: [50,60)	poor	Male	54	5795	0.0927536231884058
299	Baseline age: [50,60)	poor	Male	54	5798	0.0927536231884058
300	Baseline age: [50,60)	poor	Male	54	5970	0.100289855072464
301	Baseline age: [50,60)	poor	Male	56	15	0.125102543068089
302	Baseline age: [50,60)	poor	Male	56	21	0.124692370795734
303	Baseline age: [50,60)	poor	Male	56	39	0.119360131255127
304	Baseline age: [50,60)	poor	Male	56	102	0.105414273995078
305	Baseline age: [50,60)	poor	Male	56	120	0.123051681706317
306	Baseline age: [50,60)	poor	Male	56	166	0.120180475799836
307	Baseline age: [50,60)	poor	Male	56	169	0.122641509433962
308	Baseline age: [50,60)	poor	Male	56	206	0.119770303527482
309	Baseline age: [50,60)	poor	Male	56	292	0.119360131255127
310	Baseline age: [50,60)	poor	Male	56	301	0.118129614438064
311	Baseline age: [50,60)	poor	Male	56	308	0.123872026251025
312	Baseline age: [50,60)	poor	Male	56	655	0.121000820344545
313	Baseline age: [50,60)	poor	Male	56	672	0.118129614438064
314	Baseline age: [50,60)	poor	Male	56	731	0.115668580803938
315	Baseline age: [50,60)	poor	Male	56	763	0.112387202625103
316	Baseline age: [50,60)	poor	Male	56	793	0.125922887612797
317	Baseline age: [50,60)	poor	Male	56	831	0.113617719442166
318	Baseline age: [50,60)	poor	Male	56	835	0.125102543068089
319	Baseline age: [50,60)	poor	Male	56	923	0.122231337161608
320	Baseline age: [50,60)	poor	Male	56	940	0.123051681706317
321	Baseline age: [50,60)	poor	Male	56	948	0.118949958982773
322	Baseline age: [50,60)	poor	Male	56	1010	0.119360131255127
323	Baseline age: [50,60)	poor	Male	56	1011	0.125922887612797
324	Baseline age: [50,60)	poor	Male	56	1025	0.119770303527482
325	Baseline age: [50,60)	poor	Male	56	1138	0.116488925348646
326	Baseline age: [50,60)	poor	Male	56	1139	0.123872026251025
327	Baseline age: [50,60)	poor	Male	56	1458	0.127563576702215
328	Baseline age: [50,60)	poor	Male	56	1471	0.118129614438064
329	Baseline age: [50,60)	poor	Male	56	1490	0.118129614438064
330	Baseline age: [50,60)	poor	Male	56	1531	0.118539786710418
331	Baseline age: [50,60)	poor	Male	56	1629	0.115668580803938
332	Baseline age: [50,60)	poor	Male	56	1669	0.113617719442166
333	Baseline age: [50,60)	poor	Male	56	1718	0.122641509433962
334	Baseline age: [50,60)	poor	Male	56	1856	0.121410992616899
335	Baseline age: [50,60)	poor	Male	56	1875	0.118949958982773
336	Baseline age: [50,60)	poor	Male	56	1884	0.12428219852338
337	Baseline age: [50,60)	poor	Male	56	1972	0.125512715340443
338	Baseline age: [50,60)	poor	Male	56	1974	0.127973748974569
339	Baseline age: [50,60)	poor	Male	56	2005	0.113207547169811
340	Baseline age: [50,60)	poor	Male	56	2023	0.121410992616899
341	Baseline age: [50,60)	poor	Male	56	2065	0.116488925348646
342	Baseline age: [50,60)	poor	Male	56	2123	0.13084495488105
343	Baseline age: [50,60)	poor	Male	56	2135	0.118129614438064
344	Baseline age: [50,60)	poor	Male	56	2142	0.120180475799836
345	Baseline age: [50,60)	poor	Male	56	2176	0.11402789171452
346	Baseline age: [50,60)	poor	Male	56	2197	0.12059064807219
347	Baseline age: [50,60)	poor	Male	56	2216	0.122641509433962
348	Baseline age: [50,60)	poor	Male	56	2318	0.119360131255127
349	Baseline age: [50,60)	poor	Male	56	2499	0.113617719442166
350	Baseline age: [50,60)	poor	Male	56	2655	0.116488925348646
351	Baseline age: [50,60)	poor	Male	56	2729	0.123461853978671
352	Baseline age: [50,60)	poor	Male	56	2913	0.132075471698113
353	Baseline age: [50,60)	poor	Male	56	3031	0.122641509433962
354	Baseline age: [50,60)	poor	Male	56	3071	0.116078753076292
355	Baseline age: [50,60)	poor	Male	56	3175	0.121410992616899
356	Baseline age: [50,60)	poor	Male	56	3229	0.123051681706317
357	Baseline age: [50,60)	poor	Male	56	3234	0.12059064807219
358	Baseline age: [50,60)	poor	Male	56	3236	0.12428219852338
359	Baseline age: [50,60)	poor	Male	56	3394	0.126743232157506
360	Baseline age: [50,60)	poor	Male	56	3543	0.128383921246924
361	Baseline age: [50,60)	poor	Male	56	3551	0.120180475799836
362	Baseline age: [50,60)	poor	Male	56	3612	0.127563576702215
363	Baseline age: [50,60)	poor	Male	56	3642	0.121000820344545
364	Baseline age: [50,60)	poor	Male	56	3716	0.125512715340443
365	Baseline age: [50,60)	poor	Male	56	3754	0.115258408531583
366	Baseline age: [50,60)	poor	Male	56	3773	0.121000820344545
367	Baseline age: [50,60)	poor	Male	56	3789	0.120180475799836
368	Baseline age: [50,60)	poor	Male	56	3805	0.126333059885152
369	Baseline age: [50,60)	poor	Male	56	3863	0.11402789171452
370	Baseline age: [50,60)	poor	Male	56	4048	0.114848236259229
371	Baseline age: [50,60)	poor	Male	56	4072	0.125102543068089
372	Baseline age: [50,60)	poor	Male	56	4141	0.117309269893355
373	Baseline age: [50,60)	poor	Male	56	4199	0.123051681706317
374	Baseline age: [50,60)	poor	Male	56	4208	0.121000820344545
375	Baseline age: [50,60)	poor	Male	56	4310	0.121000820344545
376	Baseline age: [50,60)	poor	Male	56	4376	0.125922887612797
377	Baseline age: [50,60)	poor	Male	56	4438	0.119770303527482
378	Baseline age: [50,60)	poor	Male	56	4447	0.11771944216571
379	Baseline age: [50,60)	poor	Male	56	4476	0.121000820344545
380	Baseline age: [50,60)	poor	Male	56	4601	0.13084495488105
381	Baseline age: [50,60)	poor	Male	56	4819	0.118539786710418
382	Baseline age: [50,60)	poor	Male	56	4836	0.119770303527482
383	Baseline age: [50,60)	poor	Male	56	4867	0.123461853978671
384	Baseline age: [50,60)	poor	Male	56	4871	0.123051681706317
385	Baseline age: [50,60)	poor	Male	56	5016	0.118539786710418
386	Baseline age: [50,60)	poor	Male	56	5064	0.123051681706317
387	Baseline age: [50,60)	poor	Male	56	5173	0.127563576702215
388	Baseline age: [50,60)	poor	Male	56	5182	0.119360131255127
389	Baseline age: [50,60)	poor	Male	56	5284	0.127153404429861
390	Baseline age: [50,60)	poor	Male	56	5307	0.125512715340443
391	Baseline age: [50,60)	poor	Male	56	5387	0.122641509433962
392	Baseline age: [50,60)	poor	Male	56	5431	0.122231337161608
393	Baseline age: [50,60)	poor	Male	56	5485	0.123461853978671
394	Baseline age: [50,60)	poor	Male	56	5523	0.116078753076292
395	Baseline age: [50,60)	poor	Male	56	5559	0.12059064807219
396	Baseline age: [50,60)	poor	Male	56	5618	0.108695652173913
397	Baseline age: [50,60)	poor	Male	56	5636	0.116078753076292
398	Baseline age: [50,60)	poor	Male	56	5795	0.125512715340443
399	Baseline age: [50,60)	poor	Male	56	5798	0.113207547169811
400	Baseline age: [50,60)	poor	Male	56	5970	0.121821164889253
401	Baseline age: [50,60)	poor	Male	58	15	0.119652173913043
402	Baseline age: [50,60)	poor	Male	58	21	0.117217391304348
403	Baseline age: [50,60)	poor	Male	58	39	0.123478260869565
404	Baseline age: [50,60)	poor	Male	58	102	0.112
405	Baseline age: [50,60)	poor	Male	58	120	0.112695652173913
406	Baseline age: [50,60)	poor	Male	58	166	0.114782608695652
407	Baseline age: [50,60)	poor	Male	58	169	0.113391304347826
408	Baseline age: [50,60)	poor	Male	58	206	0.117217391304348
409	Baseline age: [50,60)	poor	Male	58	292	0.114086956521739
410	Baseline age: [50,60)	poor	Male	58	301	0.11895652173913
411	Baseline age: [50,60)	poor	Male	58	308	0.108869565217391
412	Baseline age: [50,60)	poor	Male	58	655	0.117565217391304
413	Baseline age: [50,60)	poor	Male	58	672	0.120347826086957
414	Baseline age: [50,60)	poor	Male	58	731	0.12104347826087
415	Baseline age: [50,60)	poor	Male	58	763	0.115130434782609
416	Baseline age: [50,60)	poor	Male	58	793	0.110608695652174
417	Baseline age: [50,60)	poor	Male	58	831	0.121391304347826
418	Baseline age: [50,60)	poor	Male	58	835	0.108173913043478
419	Baseline age: [50,60)	poor	Male	58	923	0.122434782608696
420	Baseline age: [50,60)	poor	Male	58	940	0.117565217391304
421	Baseline age: [50,60)	poor	Male	58	948	0.117217391304348
422	Baseline age: [50,60)	poor	Male	58	1010	0.113739130434783
423	Baseline age: [50,60)	poor	Male	58	1011	0.120695652173913
424	Baseline age: [50,60)	poor	Male	58	1025	0.120695652173913
425	Baseline age: [50,60)	poor	Male	58	1138	0.125217391304348
426	Baseline age: [50,60)	poor	Male	58	1139	0.113739130434783
427	Baseline age: [50,60)	poor	Male	58	1458	0.114086956521739
428	Baseline age: [50,60)	poor	Male	58	1471	0.112347826086957
429	Baseline age: [50,60)	poor	Male	58	1490	0.109217391304348
430	Baseline age: [50,60)	poor	Male	58	1531	0.114434782608696
431	Baseline age: [50,60)	poor	Male	58	1629	0.121391304347826
432	Baseline age: [50,60)	poor	Male	58	1669	0.111652173913043
433	Baseline age: [50,60)	poor	Male	58	1718	0.12104347826087
434	Baseline age: [50,60)	poor	Male	58	1856	0.114782608695652
435	Baseline age: [50,60)	poor	Male	58	1875	0.113739130434783
436	Baseline age: [50,60)	poor	Male	58	1884	0.115130434782609
437	Baseline age: [50,60)	poor	Male	58	1972	0.123826086956522
438	Baseline age: [50,60)	poor	Male	58	1974	0.12104347826087
439	Baseline age: [50,60)	poor	Male	58	2005	0.12104347826087
440	Baseline age: [50,60)	poor	Male	58	2023	0.115826086956522
441	Baseline age: [50,60)	poor	Male	58	2065	0.109565217391304
442	Baseline age: [50,60)	poor	Male	58	2123	0.117913043478261
443	Baseline age: [50,60)	poor	Male	58	2135	0.115826086956522
444	Baseline age: [50,60)	poor	Male	58	2142	0.118260869565217
445	Baseline age: [50,60)	poor	Male	58	2176	0.121739130434783
446	Baseline age: [50,60)	poor	Male	58	2197	0.114782608695652
447	Baseline age: [50,60)	poor	Male	58	2216	0.12
448	Baseline age: [50,60)	poor	Male	58	2318	0.12
449	Baseline age: [50,60)	poor	Male	58	2499	0.114434782608696
450	Baseline age: [50,60)	poor	Male	58	2655	0.116521739130435
451	Baseline age: [50,60)	poor	Male	58	2729	0.113739130434783
452	Baseline age: [50,60)	poor	Male	58	2913	0.112
453	Baseline age: [50,60)	poor	Male	58	3031	0.117217391304348
454	Baseline age: [50,60)	poor	Male	58	3071	0.112347826086957
455	Baseline age: [50,60)	poor	Male	58	3175	0.11304347826087
456	Baseline age: [50,60)	poor	Male	58	3229	0.121739130434783
457	Baseline age: [50,60)	poor	Male	58	3234	0.122086956521739
458	Baseline age: [50,60)	poor	Male	58	3236	0.120695652173913
459	Baseline age: [50,60)	poor	Male	58	3394	0.125217391304348
460	Baseline age: [50,60)	poor	Male	58	3543	0.116869565217391
461	Baseline age: [50,60)	poor	Male	58	3551	0.111304347826087
462	Baseline age: [50,60)	poor	Male	58	3612	0.123826086956522
463	Baseline age: [50,60)	poor	Male	58	3642	0.111304347826087
464	Baseline age: [50,60)	poor	Male	58	3716	0.124521739130435
465	Baseline age: [50,60)	poor	Male	58	3754	0.125913043478261
466	Baseline age: [50,60)	poor	Male	58	3773	0.116869565217391
467	Baseline age: [50,60)	poor	Male	58	3789	0.115826086956522
468	Baseline age: [50,60)	poor	Male	58	3805	0.118608695652174
469	Baseline age: [50,60)	poor	Male	58	3863	0.109565217391304
470	Baseline age: [50,60)	poor	Male	58	4048	0.123478260869565
471	Baseline age: [50,60)	poor	Male	58	4072	0.108173913043478
472	Baseline age: [50,60)	poor	Male	58	4141	0.117565217391304
473	Baseline age: [50,60)	poor	Male	58	4199	0.11304347826087
474	Baseline age: [50,60)	poor	Male	58	4208	0.11304347826087
475	Baseline age: [50,60)	poor	Male	58	4310	0.117565217391304
476	Baseline age: [50,60)	poor	Male	58	4376	0.103652173913043
477	Baseline age: [50,60)	poor	Male	58	4438	0.117565217391304
478	Baseline age: [50,60)	poor	Male	58	4447	0.118260869565217
479	Baseline age: [50,60)	poor	Male	58	4476	0.125913043478261
480	Baseline age: [50,60)	poor	Male	58	4601	0.123130434782609
481	Baseline age: [50,60)	poor	Male	58	4819	0.12
482	Baseline age: [50,60)	poor	Male	58	4836	0.107826086956522
483	Baseline age: [50,60)	poor	Male	58	4867	0.112
484	Baseline age: [50,60)	poor	Male	58	4871	0.116869565217391
485	Baseline age: [50,60)	poor	Male	58	5016	0.106782608695652
486	Baseline age: [50,60)	poor	Male	58	5064	0.114434782608696
487	Baseline age: [50,60)	poor	Male	58	5173	0.117565217391304
488	Baseline age: [50,60)	poor	Male	58	5182	0.125217391304348
489	Baseline age: [50,60)	poor	Male	58	5284	0.125217391304348
490	Baseline age: [50,60)	poor	Male	58	5307	0.116521739130435
491	Baseline age: [50,60)	poor	Male	58	5387	0.121739130434783
492	Baseline age: [50,60)	poor	Male	58	5431	0.112
493	Baseline age: [50,60)	poor	Male	58	5485	0.123130434782609
494	Baseline age: [50,60)	poor	Male	58	5523	0.121739130434783
495	Baseline age: [50,60)	poor	Male	58	5559	0.125217391304348
496	Baseline age: [50,60)	poor	Male	58	5618	0.109565217391304
497	Baseline age: [50,60)	poor	Male	58	5636	0.120695652173913
498	Baseline age: [50,60)	poor	Male	58	5795	0.111652173913043
499	Baseline age: [50,60)	poor	Male	58	5798	0.108869565217391
500	Baseline age: [50,60)	poor	Male	58	5970	0.116521739130435
501	Baseline age: [50,60)	poor	Male	60	15	0.139945652173913
502	Baseline age: [50,60)	poor	Male	60	21	0.139266304347826
503	Baseline age: [50,60)	poor	Male	60	39	0.136209239130435
504	Baseline age: [50,60)	poor	Male	60	102	0.134510869565217
505	Baseline age: [50,60)	poor	Male	60	120	0.143682065217391
506	Baseline age: [50,60)	poor	Male	60	166	0.138926630434783
507	Baseline age: [50,60)	poor	Male	60	169	0.134171195652174
508	Baseline age: [50,60)	poor	Male	60	206	0.137228260869565
509	Baseline age: [50,60)	poor	Male	60	292	0.137567934782609
510	Baseline age: [50,60)	poor	Male	60	301	0.126698369565217
511	Baseline age: [50,60)	poor	Male	60	308	0.134510869565217
512	Baseline age: [50,60)	poor	Male	60	655	0.136548913043478
513	Baseline age: [50,60)	poor	Male	60	672	0.131453804347826
514	Baseline age: [50,60)	poor	Male	60	731	0.131114130434783
515	Baseline age: [50,60)	poor	Male	60	763	0.132133152173913
516	Baseline age: [50,60)	poor	Male	60	793	0.13383152173913
517	Baseline age: [50,60)	poor	Male	60	831	0.13960597826087
518	Baseline age: [50,60)	poor	Male	60	835	0.135869565217391
519	Baseline age: [50,60)	poor	Male	60	923	0.135869565217391
520	Baseline age: [50,60)	poor	Male	60	940	0.137228260869565
521	Baseline age: [50,60)	poor	Male	60	948	0.139266304347826
522	Baseline age: [50,60)	poor	Male	60	1010	0.141983695652174
523	Baseline age: [50,60)	poor	Male	60	1011	0.138247282608696
524	Baseline age: [50,60)	poor	Male	60	1025	0.133152173913043
525	Baseline age: [50,60)	poor	Male	60	1138	0.132133152173913
526	Baseline age: [50,60)	poor	Male	60	1139	0.146399456521739
527	Baseline age: [50,60)	poor	Male	60	1458	0.135190217391304
528	Baseline age: [50,60)	poor	Male	60	1471	0.135529891304348
529	Baseline age: [50,60)	poor	Male	60	1490	0.128057065217391
530	Baseline age: [50,60)	poor	Male	60	1531	0.127038043478261
531	Baseline age: [50,60)	poor	Male	60	1629	0.130095108695652
532	Baseline age: [50,60)	poor	Male	60	1669	0.135529891304348
533	Baseline age: [50,60)	poor	Male	60	1718	0.138247282608696
534	Baseline age: [50,60)	poor	Male	60	1856	0.139266304347826
535	Baseline age: [50,60)	poor	Male	60	1875	0.133491847826087
536	Baseline age: [50,60)	poor	Male	60	1884	0.140964673913043
537	Baseline age: [50,60)	poor	Male	60	1972	0.134171195652174
538	Baseline age: [50,60)	poor	Male	60	1974	0.136209239130435
539	Baseline age: [50,60)	poor	Male	60	2005	0.136209239130435
540	Baseline age: [50,60)	poor	Male	60	2023	0.130774456521739
541	Baseline age: [50,60)	poor	Male	60	2065	0.131453804347826
542	Baseline age: [50,60)	poor	Male	60	2123	0.138247282608696
543	Baseline age: [50,60)	poor	Male	60	2135	0.139945652173913
544	Baseline age: [50,60)	poor	Male	60	2142	0.137907608695652
545	Baseline age: [50,60)	poor	Male	60	2176	0.139266304347826
546	Baseline age: [50,60)	poor	Male	60	2197	0.122622282608696
547	Baseline age: [50,60)	poor	Male	60	2216	0.131453804347826
548	Baseline age: [50,60)	poor	Male	60	2318	0.137228260869565
549	Baseline age: [50,60)	poor	Male	60	2499	0.135190217391304
550	Baseline age: [50,60)	poor	Male	60	2655	0.129415760869565
551	Baseline age: [50,60)	poor	Male	60	2729	0.130434782608696
552	Baseline age: [50,60)	poor	Male	60	2913	0.134171195652174
553	Baseline age: [50,60)	poor	Male	60	3031	0.13960597826087
554	Baseline age: [50,60)	poor	Male	60	3071	0.130434782608696
555	Baseline age: [50,60)	poor	Male	60	3175	0.129755434782609
556	Baseline age: [50,60)	poor	Male	60	3229	0.14164402173913
557	Baseline age: [50,60)	poor	Male	60	3234	0.132133152173913
558	Baseline age: [50,60)	poor	Male	60	3236	0.131114130434783
559	Baseline age: [50,60)	poor	Male	60	3394	0.132133152173913
560	Baseline age: [50,60)	poor	Male	60	3543	0.137228260869565
561	Baseline age: [50,60)	poor	Male	60	3551	0.127377717391304
562	Baseline age: [50,60)	poor	Male	60	3612	0.144361413043478
563	Baseline age: [50,60)	poor	Male	60	3642	0.142323369565217
564	Baseline age: [50,60)	poor	Male	60	3716	0.143342391304348
565	Baseline age: [50,60)	poor	Male	60	3754	0.132133152173913
566	Baseline age: [50,60)	poor	Male	60	3773	0.130434782608696
567	Baseline age: [50,60)	poor	Male	60	3789	0.136548913043478
568	Baseline age: [50,60)	poor	Male	60	3805	0.143342391304348
569	Baseline age: [50,60)	poor	Male	60	3863	0.12601902173913
570	Baseline age: [50,60)	poor	Male	60	4048	0.132133152173913
571	Baseline age: [50,60)	poor	Male	60	4072	0.131453804347826
572	Baseline age: [50,60)	poor	Male	60	4141	0.134171195652174
573	Baseline age: [50,60)	poor	Male	60	4199	0.133491847826087
574	Baseline age: [50,60)	poor	Male	60	4208	0.135529891304348
575	Baseline age: [50,60)	poor	Male	60	4310	0.140964673913043
576	Baseline age: [50,60)	poor	Male	60	4376	0.135190217391304
577	Baseline age: [50,60)	poor	Male	60	4438	0.138586956521739
578	Baseline age: [50,60)	poor	Male	60	4447	0.124320652173913
579	Baseline age: [50,60)	poor	Male	60	4476	0.127377717391304
580	Baseline age: [50,60)	poor	Male	60	4601	0.148097826086957
581	Baseline age: [50,60)	poor	Male	60	4819	0.135529891304348
582	Baseline age: [50,60)	poor	Male	60	4836	0.131453804347826
583	Baseline age: [50,60)	poor	Male	60	4867	0.134171195652174
584	Baseline age: [50,60)	poor	Male	60	4871	0.147758152173913
585	Baseline age: [50,60)	poor	Male	60	5016	0.130434782608696
586	Baseline age: [50,60)	poor	Male	60	5064	0.136888586956522
587	Baseline age: [50,60)	poor	Male	60	5173	0.129076086956522
588	Baseline age: [50,60)	poor	Male	60	5182	0.12398097826087
589	Baseline age: [50,60)	poor	Male	60	5284	0.141304347826087
590	Baseline age: [50,60)	poor	Male	60	5307	0.130434782608696
591	Baseline age: [50,60)	poor	Male	60	5387	0.136209239130435
592	Baseline age: [50,60)	poor	Male	60	5431	0.146739130434783
593	Baseline age: [50,60)	poor	Male	60	5485	0.14164402173913
594	Baseline age: [50,60)	poor	Male	60	5523	0.136209239130435
595	Baseline age: [50,60)	poor	Male	60	5559	0.13960597826087
596	Baseline age: [50,60)	poor	Male	60	5618	0.1328125
597	Baseline age: [50,60)	poor	Male	60	5636	0.130095108695652
598	Baseline age: [50,60)	poor	Male	60	5795	0.136548913043478
599	Baseline age: [50,60)	poor	Male	60	5798	0.127717391304348
600	Baseline age: [50,60)	poor	Male	60	5970	0.131453804347826
601	Baseline age: [50,60)	poor	Male	62	15	0.144
602	Baseline age: [50,60)	poor	Male	62	21	0.133913043478261
603	Baseline age: [50,60)	poor	Male	62	39	0.128347826086957
604	Baseline age: [50,60)	poor	Male	62	102	0.131826086956522
605	Baseline age: [50,60)	poor	Male	62	120	0.129391304347826
606	Baseline age: [50,60)	poor	Male	62	166	0.123478260869565
607	Baseline age: [50,60)	poor	Male	62	169	0.137391304347826
608	Baseline age: [50,60)	poor	Male	62	206	0.141217391304348
609	Baseline age: [50,60)	poor	Male	62	292	0.138782608695652
610	Baseline age: [50,60)	poor	Male	62	301	0.138782608695652
611	Baseline age: [50,60)	poor	Male	62	308	0.136695652173913
612	Baseline age: [50,60)	poor	Male	62	655	0.128695652173913
613	Baseline age: [50,60)	poor	Male	62	672	0.127304347826087
614	Baseline age: [50,60)	poor	Male	62	731	0.128347826086957
615	Baseline age: [50,60)	poor	Male	62	763	0.118608695652174
616	Baseline age: [50,60)	poor	Male	62	793	0.126260869565217
617	Baseline age: [50,60)	poor	Male	62	831	0.134260869565217
618	Baseline age: [50,60)	poor	Male	62	835	0.122434782608696
619	Baseline age: [50,60)	poor	Male	62	923	0.130086956521739
620	Baseline age: [50,60)	poor	Male	62	940	0.130434782608696
621	Baseline age: [50,60)	poor	Male	62	948	0.133913043478261
622	Baseline age: [50,60)	poor	Male	62	1010	0.13495652173913
623	Baseline age: [50,60)	poor	Male	62	1011	0.134608695652174
624	Baseline age: [50,60)	poor	Male	62	1025	0.133217391304348
625	Baseline age: [50,60)	poor	Male	62	1138	0.141565217391304
626	Baseline age: [50,60)	poor	Male	62	1139	0.133565217391304
627	Baseline age: [50,60)	poor	Male	62	1458	0.135652173913043
628	Baseline age: [50,60)	poor	Male	62	1471	0.123130434782609
629	Baseline age: [50,60)	poor	Male	62	1490	0.123826086956522
630	Baseline age: [50,60)	poor	Male	62	1531	0.129739130434783
631	Baseline age: [50,60)	poor	Male	62	1629	0.140869565217391
632	Baseline age: [50,60)	poor	Male	62	1669	0.123478260869565
633	Baseline age: [50,60)	poor	Male	62	1718	0.135304347826087
634	Baseline age: [50,60)	poor	Male	62	1856	0.131826086956522
635	Baseline age: [50,60)	poor	Male	62	1875	0.111652173913043
636	Baseline age: [50,60)	poor	Male	62	1884	0.120347826086957
637	Baseline age: [50,60)	poor	Male	62	1972	0.138782608695652
638	Baseline age: [50,60)	poor	Male	62	1974	0.135652173913043
639	Baseline age: [50,60)	poor	Male	62	2005	0.12904347826087
640	Baseline age: [50,60)	poor	Male	62	2023	0.129391304347826
641	Baseline age: [50,60)	poor	Male	62	2065	0.123478260869565
642	Baseline age: [50,60)	poor	Male	62	2123	0.129739130434783
643	Baseline age: [50,60)	poor	Male	62	2135	0.135304347826087
644	Baseline age: [50,60)	poor	Male	62	2142	0.131478260869565
645	Baseline age: [50,60)	poor	Male	62	2176	0.141913043478261
646	Baseline age: [50,60)	poor	Male	62	2197	0.128
647	Baseline age: [50,60)	poor	Male	62	2216	0.13704347826087
648	Baseline age: [50,60)	poor	Male	62	2318	0.126608695652174
649	Baseline age: [50,60)	poor	Male	62	2499	0.13495652173913
650	Baseline age: [50,60)	poor	Male	62	2655	0.132869565217391
651	Baseline age: [50,60)	poor	Male	62	2729	0.128
652	Baseline age: [50,60)	poor	Male	62	2913	0.132869565217391
653	Baseline age: [50,60)	poor	Male	62	3031	0.137739130434783
654	Baseline age: [50,60)	poor	Male	62	3071	0.120347826086957
655	Baseline age: [50,60)	poor	Male	62	3175	0.124521739130435
656	Baseline age: [50,60)	poor	Male	62	3229	0.11895652173913
657	Baseline age: [50,60)	poor	Male	62	3234	0.132869565217391
658	Baseline age: [50,60)	poor	Male	62	3236	0.132869565217391
659	Baseline age: [50,60)	poor	Male	62	3394	0.136347826086957
660	Baseline age: [50,60)	poor	Male	62	3543	0.123130434782609
661	Baseline age: [50,60)	poor	Male	62	3551	0.136695652173913
662	Baseline age: [50,60)	poor	Male	62	3612	0.136695652173913
663	Baseline age: [50,60)	poor	Male	62	3642	0.139478260869565
664	Baseline age: [50,60)	poor	Male	62	3716	0.135304347826087
665	Baseline age: [50,60)	poor	Male	62	3754	0.130782608695652
666	Baseline age: [50,60)	poor	Male	62	3773	0.132173913043478
667	Baseline age: [50,60)	poor	Male	62	3789	0.128695652173913
668	Baseline age: [50,60)	poor	Male	62	3805	0.140869565217391
669	Baseline age: [50,60)	poor	Male	62	3863	0.138434782608696
670	Baseline age: [50,60)	poor	Male	62	4048	0.123130434782609
671	Baseline age: [50,60)	poor	Male	62	4072	0.127652173913043
672	Baseline age: [50,60)	poor	Male	62	4141	0.126260869565217
673	Baseline age: [50,60)	poor	Male	62	4199	0.135304347826087
674	Baseline age: [50,60)	poor	Male	62	4208	0.126260869565217
675	Baseline age: [50,60)	poor	Male	62	4310	0.12904347826087
676	Baseline age: [50,60)	poor	Male	62	4376	0.132173913043478
677	Baseline age: [50,60)	poor	Male	62	4438	0.139130434782609
678	Baseline age: [50,60)	poor	Male	62	4447	0.128347826086957
679	Baseline age: [50,60)	poor	Male	62	4476	0.132521739130435
680	Baseline age: [50,60)	poor	Male	62	4601	0.13704347826087
681	Baseline age: [50,60)	poor	Male	62	4819	0.133565217391304
682	Baseline age: [50,60)	poor	Male	62	4836	0.136695652173913
683	Baseline age: [50,60)	poor	Male	62	4867	0.132173913043478
684	Baseline age: [50,60)	poor	Male	62	4871	0.136
685	Baseline age: [50,60)	poor	Male	62	5016	0.134608695652174
686	Baseline age: [50,60)	poor	Male	62	5064	0.140869565217391
687	Baseline age: [50,60)	poor	Male	62	5173	0.125913043478261
688	Baseline age: [50,60)	poor	Male	62	5182	0.12904347826087
689	Baseline age: [50,60)	poor	Male	62	5284	0.131130434782609
690	Baseline age: [50,60)	poor	Male	62	5307	0.133217391304348
691	Baseline age: [50,60)	poor	Male	62	5387	0.125217391304348
692	Baseline age: [50,60)	poor	Male	62	5431	0.138086956521739
693	Baseline age: [50,60)	poor	Male	62	5485	0.137739130434783
694	Baseline age: [50,60)	poor	Male	62	5523	0.127652173913043
695	Baseline age: [50,60)	poor	Male	62	5559	0.140869565217391
696	Baseline age: [50,60)	poor	Male	62	5618	0.130086956521739
697	Baseline age: [50,60)	poor	Male	62	5636	0.125217391304348
698	Baseline age: [50,60)	poor	Male	62	5795	0.122086956521739
699	Baseline age: [50,60)	poor	Male	62	5798	0.127652173913043
700	Baseline age: [50,60)	poor	Male	62	5970	0.130086956521739
701	Baseline age: [50,60)	poor	Male	64	15	0.129716133668703
702	Baseline age: [50,60)	poor	Male	64	21	0.141933165648581
703	Baseline age: [50,60)	poor	Male	64	39	0.144448436938556
704	Baseline age: [50,60)	poor	Male	64	102	0.14696370822853
705	Baseline age: [50,60)	poor	Male	64	120	0.138699245418613
706	Baseline age: [50,60)	poor	Male	64	166	0.131153431548688
707	Baseline age: [50,60)	poor	Male	64	169	0.140855192238591
708	Baseline age: [50,60)	poor	Male	64	206	0.13798059647862
709	Baseline age: [50,60)	poor	Male	64	292	0.15199425080848
710	Baseline age: [50,60)	poor	Male	64	301	0.133309378368667
711	Baseline age: [50,60)	poor	Male	64	308	0.138699245418613
712	Baseline age: [50,60)	poor	Male	64	655	0.140495867768595
713	Baseline age: [50,60)	poor	Male	64	672	0.144807761408552
714	Baseline age: [50,60)	poor	Male	64	731	0.140855192238591
715	Baseline age: [50,60)	poor	Male	64	763	0.13402802730866
716	Baseline age: [50,60)	poor	Male	64	793	0.136183974128638
717	Baseline age: [50,60)	poor	Male	64	831	0.142292490118577
718	Baseline age: [50,60)	poor	Male	64	835	0.134387351778656
719	Baseline age: [50,60)	poor	Male	64	923	0.137621272008624
720	Baseline age: [50,60)	poor	Male	64	940	0.138339920948617
721	Baseline age: [50,60)	poor	Male	64	948	0.142292490118577
722	Baseline age: [50,60)	poor	Male	64	1010	0.135465325188645
723	Baseline age: [50,60)	poor	Male	64	1011	0.140495867768595
724	Baseline age: [50,60)	poor	Male	64	1025	0.140855192238591
725	Baseline age: [50,60)	poor	Male	64	1138	0.139058569888609
726	Baseline age: [50,60)	poor	Male	64	1139	0.150556952928494
727	Baseline age: [50,60)	poor	Male	64	1458	0.138699245418613
728	Baseline age: [50,60)	poor	Male	64	1471	0.13402802730866
729	Baseline age: [50,60)	poor	Male	64	1490	0.141933165648581
730	Baseline age: [50,60)	poor	Male	64	1531	0.14804168163852
731	Baseline age: [50,60)	poor	Male	64	1629	0.131153431548688
732	Baseline age: [50,60)	poor	Male	64	1669	0.140136543298599
733	Baseline age: [50,60)	poor	Male	64	1718	0.13798059647862
734	Baseline age: [50,60)	poor	Male	64	1856	0.138699245418613
735	Baseline age: [50,60)	poor	Male	64	1875	0.132950053898671
736	Baseline age: [50,60)	poor	Male	64	1884	0.141573841178584
737	Baseline age: [50,60)	poor	Male	64	1972	0.141214516708588
738	Baseline age: [50,60)	poor	Male	64	1974	0.145526410348545
739	Baseline age: [50,60)	poor	Male	64	2005	0.136902623068631
740	Baseline age: [50,60)	poor	Male	64	2023	0.135465325188645
741	Baseline age: [50,60)	poor	Male	64	2065	0.135824649658642
742	Baseline age: [50,60)	poor	Male	64	2123	0.149478979518505
743	Baseline age: [50,60)	poor	Male	64	2135	0.144089112468559
744	Baseline age: [50,60)	poor	Male	64	2142	0.130075458138699
745	Baseline age: [50,60)	poor	Male	64	2176	0.138339920948617
746	Baseline age: [50,60)	poor	Male	64	2197	0.143370463528566
747	Baseline age: [50,60)	poor	Male	64	2216	0.136902623068631
748	Baseline age: [50,60)	poor	Male	64	2318	0.140495867768595
749	Baseline age: [50,60)	poor	Male	64	2499	0.134387351778656
750	Baseline age: [50,60)	poor	Male	64	2655	0.12396694214876
751	Baseline age: [50,60)	poor	Male	64	2729	0.13402802730866
752	Baseline age: [50,60)	poor	Male	64	2913	0.137261947538627
753	Baseline age: [50,60)	poor	Male	64	3031	0.141933165648581
754	Baseline age: [50,60)	poor	Male	64	3071	0.135106000718649
755	Baseline age: [50,60)	poor	Male	64	3175	0.142292490118577
756	Baseline age: [50,60)	poor	Male	64	3229	0.134746676248653
757	Baseline age: [50,60)	poor	Male	64	3234	0.134746676248653
758	Baseline age: [50,60)	poor	Male	64	3236	0.134746676248653
759	Baseline age: [50,60)	poor	Male	64	3394	0.137261947538627
760	Baseline age: [50,60)	poor	Male	64	3543	0.130794107078692
761	Baseline age: [50,60)	poor	Male	64	3551	0.133309378368667
762	Baseline age: [50,60)	poor	Male	64	3612	0.134387351778656
763	Baseline age: [50,60)	poor	Male	64	3642	0.128278835788717
764	Baseline age: [50,60)	poor	Male	64	3716	0.148401006108516
765	Baseline age: [50,60)	poor	Male	64	3754	0.134746676248653
766	Baseline age: [50,60)	poor	Male	64	3773	0.143729787998563
767	Baseline age: [50,60)	poor	Male	64	3789	0.138339920948617
768	Baseline age: [50,60)	poor	Male	64	3805	0.137621272008624
769	Baseline age: [50,60)	poor	Male	64	3863	0.139417894358606
770	Baseline age: [50,60)	poor	Male	64	4048	0.132231404958678
771	Baseline age: [50,60)	poor	Male	64	4072	0.140136543298599
772	Baseline age: [50,60)	poor	Male	64	4141	0.130075458138699
773	Baseline age: [50,60)	poor	Male	64	4199	0.148401006108516
774	Baseline age: [50,60)	poor	Male	64	4208	0.139777218828602
775	Baseline age: [50,60)	poor	Male	64	4310	0.133309378368667
776	Baseline age: [50,60)	poor	Male	64	4376	0.130075458138699
777	Baseline age: [50,60)	poor	Male	64	4438	0.135106000718649
778	Baseline age: [50,60)	poor	Male	64	4447	0.130075458138699
779	Baseline age: [50,60)	poor	Male	64	4476	0.128278835788717
780	Baseline age: [50,60)	poor	Male	64	4601	0.138339920948617
781	Baseline age: [50,60)	poor	Male	64	4819	0.141573841178584
782	Baseline age: [50,60)	poor	Male	64	4836	0.133668702838663
783	Baseline age: [50,60)	poor	Male	64	4867	0.140495867768595
784	Baseline age: [50,60)	poor	Male	64	4871	0.148760330578512
785	Baseline age: [50,60)	poor	Male	64	5016	0.145885734818541
786	Baseline age: [50,60)	poor	Male	64	5064	0.139417894358606
787	Baseline age: [50,60)	poor	Male	64	5173	0.128638160258714
788	Baseline age: [50,60)	poor	Male	64	5182	0.139777218828602
789	Baseline age: [50,60)	poor	Male	64	5284	0.142292490118577
790	Baseline age: [50,60)	poor	Male	64	5307	0.133668702838663
791	Baseline age: [50,60)	poor	Male	64	5387	0.131153431548688
792	Baseline age: [50,60)	poor	Male	64	5431	0.150556952928494
793	Baseline age: [50,60)	poor	Male	64	5485	0.140136543298599
794	Baseline age: [50,60)	poor	Male	64	5523	0.130434782608696
795	Baseline age: [50,60)	poor	Male	64	5559	0.139777218828602
796	Baseline age: [50,60)	poor	Male	64	5618	0.13798059647862
797	Baseline age: [50,60)	poor	Male	64	5636	0.141933165648581
798	Baseline age: [50,60)	poor	Male	64	5795	0.136902623068631
799	Baseline age: [50,60)	poor	Male	64	5798	0.128278835788717
800	Baseline age: [50,60)	poor	Male	64	5970	0.148401006108516
801	Baseline age: [50,60)	poor	Male	66	15	0.159420289855072
802	Baseline age: [50,60)	poor	Male	66	21	0.158040027605245
803	Baseline age: [50,60)	poor	Male	66	39	0.150448585231194
804	Baseline age: [50,60)	poor	Male	66	102	0.156659765355418
805	Baseline age: [50,60)	poor	Male	66	120	0.136645962732919
806	Baseline age: [50,60)	poor	Male	66	166	0.161145617667357
807	Baseline age: [50,60)	poor	Male	66	169	0.156314699792961
808	Baseline age: [50,60)	poor	Male	66	206	0.148378191856453
809	Baseline age: [50,60)	poor	Male	66	292	0.142857142857143
810	Baseline age: [50,60)	poor	Male	66	301	0.162525879917184
811	Baseline age: [50,60)	poor	Male	66	308	0.144927536231884
812	Baseline age: [50,60)	poor	Male	66	655	0.151483781918565
813	Baseline age: [50,60)	poor	Male	66	672	0.156314699792961
814	Baseline age: [50,60)	poor	Male	66	731	0.14872325741891
815	Baseline age: [50,60)	poor	Male	66	763	0.141821946169772
816	Baseline age: [50,60)	poor	Male	66	793	0.158730158730159
817	Baseline age: [50,60)	poor	Male	66	831	0.153209109730849
818	Baseline age: [50,60)	poor	Male	66	835	0.158040027605245
819	Baseline age: [50,60)	poor	Male	66	923	0.164251207729469
820	Baseline age: [50,60)	poor	Male	66	940	0.146652864044168
821	Baseline age: [50,60)	poor	Male	66	948	0.163561076604555
822	Baseline age: [50,60)	poor	Male	66	1010	0.161490683229814
823	Baseline age: [50,60)	poor	Male	66	1011	0.150793650793651
824	Baseline age: [50,60)	poor	Male	66	1025	0.152864044168392
825	Baseline age: [50,60)	poor	Male	66	1138	0.160455486542443
826	Baseline age: [50,60)	poor	Male	66	1139	0.157004830917874
827	Baseline age: [50,60)	poor	Male	66	1458	0.148033126293996
828	Baseline age: [50,60)	poor	Male	66	1471	0.149413388543823
829	Baseline age: [50,60)	poor	Male	66	1490	0.154244306418219
830	Baseline age: [50,60)	poor	Male	66	1531	0.146307798481712
831	Baseline age: [50,60)	poor	Male	66	1629	0.162870945479641
832	Baseline age: [50,60)	poor	Male	66	1669	0.152173913043478
833	Baseline age: [50,60)	poor	Male	66	1718	0.150448585231194
834	Baseline age: [50,60)	poor	Male	66	1856	0.140786749482402
835	Baseline age: [50,60)	poor	Male	66	1875	0.143547273982057
836	Baseline age: [50,60)	poor	Male	66	1884	0.162180814354727
837	Baseline age: [50,60)	poor	Male	66	1972	0.151483781918565
838	Baseline age: [50,60)	poor	Male	66	1974	0.151483781918565
839	Baseline age: [50,60)	poor	Male	66	2005	0.153899240855763
840	Baseline age: [50,60)	poor	Male	66	2023	0.162180814354727
841	Baseline age: [50,60)	poor	Male	66	2065	0.153209109730849
842	Baseline age: [50,60)	poor	Male	66	2123	0.152864044168392
843	Baseline age: [50,60)	poor	Male	66	2135	0.152173913043478
844	Baseline age: [50,60)	poor	Male	66	2142	0.141821946169772
845	Baseline age: [50,60)	poor	Male	66	2176	0.138371290545204
846	Baseline age: [50,60)	poor	Male	66	2197	0.143547273982057
847	Baseline age: [50,60)	poor	Male	66	2216	0.163216011042098
848	Baseline age: [50,60)	poor	Male	66	2318	0.165286404416839
849	Baseline age: [50,60)	poor	Male	66	2499	0.143892339544513
850	Baseline age: [50,60)	poor	Male	66	2655	0.150103519668737
851	Baseline age: [50,60)	poor	Male	66	2729	0.151828847481021
852	Baseline age: [50,60)	poor	Male	66	2913	0.150448585231194
853	Baseline age: [50,60)	poor	Male	66	3031	0.159765355417529
854	Baseline age: [50,60)	poor	Male	66	3071	0.150103519668737
855	Baseline age: [50,60)	poor	Male	66	3175	0.155969634230504
856	Baseline age: [50,60)	poor	Male	66	3229	0.165286404416839
857	Baseline age: [50,60)	poor	Male	66	3234	0.150793650793651
858	Baseline age: [50,60)	poor	Male	66	3236	0.151483781918565
859	Baseline age: [50,60)	poor	Male	66	3394	0.150793650793651
860	Baseline age: [50,60)	poor	Male	66	3543	0.158385093167702
861	Baseline age: [50,60)	poor	Male	66	3551	0.150793650793651
862	Baseline age: [50,60)	poor	Male	66	3612	0.150793650793651
863	Baseline age: [50,60)	poor	Male	66	3642	0.156314699792961
864	Baseline age: [50,60)	poor	Male	66	3716	0.153209109730849
865	Baseline age: [50,60)	poor	Male	66	3754	0.149413388543823
866	Baseline age: [50,60)	poor	Male	66	3773	0.155969634230504
867	Baseline age: [50,60)	poor	Male	66	3789	0.145272601794341
868	Baseline age: [50,60)	poor	Male	66	3805	0.15527950310559
869	Baseline age: [50,60)	poor	Male	66	3863	0.1608005521049
870	Baseline age: [50,60)	poor	Male	66	4048	0.149413388543823
871	Baseline age: [50,60)	poor	Male	66	4072	0.160110420979986
872	Baseline age: [50,60)	poor	Male	66	4141	0.150448585231194
873	Baseline age: [50,60)	poor	Male	66	4199	0.150793650793651
874	Baseline age: [50,60)	poor	Male	66	4208	0.164941338854382
875	Baseline age: [50,60)	poor	Male	66	4310	0.145962732919255
876	Baseline age: [50,60)	poor	Male	66	4376	0.154934437543133
877	Baseline age: [50,60)	poor	Male	66	4438	0.155969634230504
878	Baseline age: [50,60)	poor	Male	66	4447	0.154589371980676
879	Baseline age: [50,60)	poor	Male	66	4476	0.156314699792961
880	Baseline age: [50,60)	poor	Male	66	4601	0.157349896480331
881	Baseline age: [50,60)	poor	Male	66	4819	0.14423740510697
882	Baseline age: [50,60)	poor	Male	66	4836	0.152173913043478
883	Baseline age: [50,60)	poor	Male	66	4867	0.161490683229814
884	Baseline age: [50,60)	poor	Male	66	4871	0.165631469979296
885	Baseline age: [50,60)	poor	Male	66	5016	0.1608005521049
886	Baseline age: [50,60)	poor	Male	66	5064	0.157349896480331
887	Baseline age: [50,60)	poor	Male	66	5173	0.14975845410628
888	Baseline age: [50,60)	poor	Male	66	5182	0.144582470669427
889	Baseline age: [50,60)	poor	Male	66	5284	0.159420289855072
890	Baseline age: [50,60)	poor	Male	66	5307	0.146652864044168
891	Baseline age: [50,60)	poor	Male	66	5387	0.160455486542443
892	Baseline age: [50,60)	poor	Male	66	5431	0.146307798481712
893	Baseline age: [50,60)	poor	Male	66	5485	0.145962732919255
894	Baseline age: [50,60)	poor	Male	66	5523	0.156659765355418
895	Baseline age: [50,60)	poor	Male	66	5559	0.144927536231884
896	Baseline age: [50,60)	poor	Male	66	5618	0.155624568668047
897	Baseline age: [50,60)	poor	Male	66	5636	0.147688060731539
898	Baseline age: [50,60)	poor	Male	66	5795	0.164596273291925
899	Baseline age: [50,60)	poor	Male	66	5798	0.14975845410628
900	Baseline age: [50,60)	poor	Male	66	5970	0.152864044168392
901	Baseline age: [50,60)	poor	Male	68	15	0.163642588154742
902	Baseline age: [50,60)	poor	Male	68	21	0.15748031496063
903	Baseline age: [50,60)	poor	Male	68	39	0.159876754536118
904	Baseline age: [50,60)	poor	Male	68	102	0.160219103046902
905	Baseline age: [50,60)	poor	Male	68	120	0.179048271140021
906	Baseline age: [50,60)	poor	Male	68	166	0.156795617939062
907	Baseline age: [50,60)	poor	Male	68	169	0.161930845600822
908	Baseline age: [50,60)	poor	Male	68	206	0.162273194111606
909	Baseline age: [50,60)	poor	Male	68	292	0.159534406025334
910	Baseline age: [50,60)	poor	Male	68	301	0.155426223895926
911	Baseline age: [50,60)	poor	Male	68	308	0.168777815816501
912	Baseline age: [50,60)	poor	Male	68	655	0.16261554262239
913	Baseline age: [50,60)	poor	Male	68	672	0.16090380006847
914	Baseline age: [50,60)	poor	Male	68	731	0.15748031496063
915	Baseline age: [50,60)	poor	Male	68	763	0.153029784320438
916	Baseline age: [50,60)	poor	Male	68	793	0.166039027730229
917	Baseline age: [50,60)	poor	Male	68	831	0.172543649435125
918	Baseline age: [50,60)	poor	Male	68	835	0.152002738788086
919	Baseline age: [50,60)	poor	Male	68	923	0.166723724751797
920	Baseline age: [50,60)	poor	Male	68	940	0.149263950701814
921	Baseline age: [50,60)	poor	Male	68	948	0.163642588154742
922	Baseline age: [50,60)	poor	Male	68	1010	0.167750770284149
923	Baseline age: [50,60)	poor	Male	68	1011	0.170831906881205
924	Baseline age: [50,60)	poor	Male	68	1025	0.165354330708661
925	Baseline age: [50,60)	poor	Male	68	1138	0.181787059226292
926	Baseline age: [50,60)	poor	Male	68	1139	0.164327285176309
927	Baseline age: [50,60)	poor	Male	68	1458	0.162273194111606
928	Baseline age: [50,60)	poor	Male	68	1471	0.15919205751455
929	Baseline age: [50,60)	poor	Male	68	1490	0.15748031496063
930	Baseline age: [50,60)	poor	Male	68	1531	0.158849709003766
931	Baseline age: [50,60)	poor	Male	68	1629	0.164669633687093
932	Baseline age: [50,60)	poor	Male	68	1669	0.160219103046902
933	Baseline age: [50,60)	poor	Male	68	1718	0.15748031496063
934	Baseline age: [50,60)	poor	Male	68	1856	0.174597740499829
935	Baseline age: [50,60)	poor	Male	68	1875	0.163300239643958
936	Baseline age: [50,60)	poor	Male	68	1884	0.168777815816501
937	Baseline age: [50,60)	poor	Male	68	1972	0.162957891133174
938	Baseline age: [50,60)	poor	Male	68	1974	0.171516603902773
939	Baseline age: [50,60)	poor	Male	68	2005	0.156795617939062
940	Baseline age: [50,60)	poor	Male	68	2023	0.168093118794933
941	Baseline age: [50,60)	poor	Male	68	2065	0.15748031496063
942	Baseline age: [50,60)	poor	Male	68	2123	0.153372132831222
943	Baseline age: [50,60)	poor	Male	68	2135	0.164327285176309
944	Baseline age: [50,60)	poor	Male	68	2142	0.162273194111606
945	Baseline age: [50,60)	poor	Male	68	2176	0.153372132831222
946	Baseline age: [50,60)	poor	Male	68	2197	0.156795617939062
947	Baseline age: [50,60)	poor	Male	68	2216	0.173570694967477
948	Baseline age: [50,60)	poor	Male	68	2318	0.168435467305717
949	Baseline age: [50,60)	poor	Male	68	2499	0.166381376241013
950	Baseline age: [50,60)	poor	Male	68	2655	0.15576857240671
951	Baseline age: [50,60)	poor	Male	68	2729	0.162957891133174
952	Baseline age: [50,60)	poor	Male	68	2913	0.163642588154742
953	Baseline age: [50,60)	poor	Male	68	3031	0.175624786032181
954	Baseline age: [50,60)	poor	Male	68	3071	0.166723724751797
955	Baseline age: [50,60)	poor	Male	68	3175	0.156795617939062
956	Baseline age: [50,60)	poor	Male	68	3229	0.161930845600822
957	Baseline age: [50,60)	poor	Male	68	3234	0.158507360492982
958	Baseline age: [50,60)	poor	Male	68	3236	0.172885997945909
959	Baseline age: [50,60)	poor	Male	68	3394	0.160561451557686
960	Baseline age: [50,60)	poor	Male	68	3543	0.168093118794933
961	Baseline age: [50,60)	poor	Male	68	3551	0.169462512838069
962	Baseline age: [50,60)	poor	Male	68	3612	0.162273194111606
963	Baseline age: [50,60)	poor	Male	68	3642	0.15063334474495
964	Baseline age: [50,60)	poor	Male	68	3716	0.169120164327285
965	Baseline age: [50,60)	poor	Male	68	3754	0.151660390277302
966	Baseline age: [50,60)	poor	Male	68	3773	0.166381376241013
967	Baseline age: [50,60)	poor	Male	68	3789	0.159876754536118
968	Baseline age: [50,60)	poor	Male	68	3805	0.168777815816501
969	Baseline age: [50,60)	poor	Male	68	3863	0.16261554262239
970	Baseline age: [50,60)	poor	Male	68	4048	0.161246148579254
971	Baseline age: [50,60)	poor	Male	68	4072	0.161588497090038
972	Baseline age: [50,60)	poor	Male	68	4141	0.170489558370421
973	Baseline age: [50,60)	poor	Male	68	4199	0.156453269428278
974	Baseline age: [50,60)	poor	Male	68	4208	0.166039027730229
975	Baseline age: [50,60)	poor	Male	68	4310	0.167408421773365
976	Baseline age: [50,60)	poor	Male	68	4376	0.163642588154742
977	Baseline age: [50,60)	poor	Male	68	4438	0.163642588154742
978	Baseline age: [50,60)	poor	Male	68	4447	0.165011982197877
979	Baseline age: [50,60)	poor	Male	68	4476	0.176651831564533
980	Baseline age: [50,60)	poor	Male	68	4601	0.172201300924341
981	Baseline age: [50,60)	poor	Male	68	4819	0.169462512838069
982	Baseline age: [50,60)	poor	Male	68	4836	0.172201300924341
983	Baseline age: [50,60)	poor	Male	68	4867	0.165011982197877
984	Baseline age: [50,60)	poor	Male	68	4871	0.174940089010613
985	Baseline age: [50,60)	poor	Male	68	5016	0.165696679219445
986	Baseline age: [50,60)	poor	Male	68	5064	0.165696679219445
987	Baseline age: [50,60)	poor	Male	68	5173	0.147209859637111
988	Baseline age: [50,60)	poor	Male	68	5182	0.154399178363574
989	Baseline age: [50,60)	poor	Male	68	5284	0.169804861348853
990	Baseline age: [50,60)	poor	Male	68	5307	0.163984936665525
991	Baseline age: [50,60)	poor	Male	68	5387	0.175282437521397
992	Baseline age: [50,60)	poor	Male	68	5431	0.167750770284149
993	Baseline age: [50,60)	poor	Male	68	5485	0.158507360492982
994	Baseline age: [50,60)	poor	Male	68	5523	0.153714481342006
995	Baseline age: [50,60)	poor	Male	68	5559	0.172543649435125
996	Baseline age: [50,60)	poor	Male	68	5618	0.166381376241013
997	Baseline age: [50,60)	poor	Male	68	5636	0.163984936665525
998	Baseline age: [50,60)	poor	Male	68	5795	0.15919205751455
999	Baseline age: [50,60)	poor	Male	68	5798	0.16090380006847
1000	Baseline age: [50,60)	poor	Male	68	5970	0.164327285176309
1001	Baseline age: [50,60)	poor	Male	70	15	0.159420289855072
1002	Baseline age: [50,60)	poor	Male	70	21	0.16323417238749
1003	Baseline age: [50,60)	poor	Male	70	39	0.159038901601831
1004	Baseline age: [50,60)	poor	Male	70	102	0.151411136536995
1005	Baseline age: [50,60)	poor	Male	70	120	0.167048054919908
1006	Baseline age: [50,60)	poor	Male	70	166	0.167810831426392
1007	Baseline age: [50,60)	poor	Male	70	169	0.168192219679634
1008	Baseline age: [50,60)	poor	Male	70	206	0.165141113653699
1009	Baseline age: [50,60)	poor	Male	70	292	0.14836003051106
1010	Baseline age: [50,60)	poor	Male	70	301	0.155606407322654
1011	Baseline age: [50,60)	poor	Male	70	308	0.165522501906941
1012	Baseline age: [50,60)	poor	Male	70	655	0.162090007627765
1013	Baseline age: [50,60)	poor	Male	70	672	0.157894736842105
1014	Baseline age: [50,60)	poor	Male	70	731	0.157513348588863
1015	Baseline age: [50,60)	poor	Male	70	763	0.160183066361556
1016	Baseline age: [50,60)	poor	Male	70	793	0.158657513348589
1017	Baseline age: [50,60)	poor	Male	70	831	0.168192219679634
1018	Baseline age: [50,60)	poor	Male	70	835	0.163996948893974
1019	Baseline age: [50,60)	poor	Male	70	923	0.162090007627765
1020	Baseline age: [50,60)	poor	Male	70	940	0.15255530129672
1021	Baseline age: [50,60)	poor	Male	70	948	0.171243325705568
1022	Baseline age: [50,60)	poor	Male	70	1010	0.150648360030511
1023	Baseline age: [50,60)	poor	Male	70	1011	0.151029748283753
1024	Baseline age: [50,60)	poor	Male	70	1025	0.16094584286804
1025	Baseline age: [50,60)	poor	Male	70	1138	0.16742944317315
1026	Baseline age: [50,60)	poor	Male	70	1139	0.165141113653699
1027	Baseline age: [50,60)	poor	Male	70	1458	0.151411136536995
1028	Baseline age: [50,60)	poor	Male	70	1471	0.169336384439359
1029	Baseline age: [50,60)	poor	Male	70	1490	0.166666666666667
1030	Baseline age: [50,60)	poor	Male	70	1531	0.168573607932876
1031	Baseline age: [50,60)	poor	Male	70	1629	0.158276125095347
1032	Baseline age: [50,60)	poor	Male	70	1669	0.167048054919908
1033	Baseline age: [50,60)	poor	Male	70	1718	0.166285278413425
1034	Baseline age: [50,60)	poor	Male	70	1856	0.153318077803204
1035	Baseline age: [50,60)	poor	Male	70	1875	0.172387490465294
1036	Baseline age: [50,60)	poor	Male	70	1884	0.167048054919908
1037	Baseline age: [50,60)	poor	Male	70	1972	0.154843630816171
1038	Baseline age: [50,60)	poor	Male	70	1974	0.157894736842105
1039	Baseline age: [50,60)	poor	Male	70	2005	0.157131960335622
1040	Baseline age: [50,60)	poor	Male	70	2023	0.159801678108314
1041	Baseline age: [50,60)	poor	Male	70	2065	0.158657513348589
1042	Baseline age: [50,60)	poor	Male	70	2123	0.165522501906941
1043	Baseline age: [50,60)	poor	Male	70	2135	0.152173913043478
1044	Baseline age: [50,60)	poor	Male	70	2142	0.167048054919908
1045	Baseline age: [50,60)	poor	Male	70	2176	0.151792524790236
1046	Baseline age: [50,60)	poor	Male	70	2197	0.154080854309687
1047	Baseline age: [50,60)	poor	Male	70	2216	0.147597254004577
1048	Baseline age: [50,60)	poor	Male	70	2318	0.170861937452326
1049	Baseline age: [50,60)	poor	Male	70	2499	0.151411136536995
1050	Baseline age: [50,60)	poor	Male	70	2655	0.168954996186117
1051	Baseline age: [50,60)	poor	Male	70	2729	0.157513348588863
1052	Baseline age: [50,60)	poor	Male	70	2913	0.152173913043478
1053	Baseline age: [50,60)	poor	Male	70	3031	0.151792524790236
1054	Baseline age: [50,60)	poor	Male	70	3071	0.172387490465294
1055	Baseline age: [50,60)	poor	Male	70	3175	0.157131960335622
1056	Baseline age: [50,60)	poor	Male	70	3229	0.168954996186117
1057	Baseline age: [50,60)	poor	Male	70	3234	0.151411136536995
1058	Baseline age: [50,60)	poor	Male	70	3236	0.156369183829138
1059	Baseline age: [50,60)	poor	Male	70	3394	0.163615560640732
1060	Baseline age: [50,60)	poor	Male	70	3543	0.163996948893974
1061	Baseline age: [50,60)	poor	Male	70	3551	0.161708619374523
1062	Baseline age: [50,60)	poor	Male	70	3612	0.156369183829138
1063	Baseline age: [50,60)	poor	Male	70	3642	0.158276125095347
1064	Baseline age: [50,60)	poor	Male	70	3716	0.161327231121281
1065	Baseline age: [50,60)	poor	Male	70	3754	0.159038901601831
1066	Baseline age: [50,60)	poor	Male	70	3773	0.168954996186117
1067	Baseline age: [50,60)	poor	Male	70	3789	0.162090007627765
1068	Baseline age: [50,60)	poor	Male	70	3805	0.172768878718535
1069	Baseline age: [50,60)	poor	Male	70	3863	0.175057208237986
1070	Baseline age: [50,60)	poor	Male	70	4048	0.167810831426392
1071	Baseline age: [50,60)	poor	Male	70	4072	0.159801678108314
1072	Baseline age: [50,60)	poor	Male	70	4141	0.162471395881007
1073	Baseline age: [50,60)	poor	Male	70	4199	0.149885583524027
1074	Baseline age: [50,60)	poor	Male	70	4208	0.169717772692601
1075	Baseline age: [50,60)	poor	Male	70	4310	0.169336384439359
1076	Baseline age: [50,60)	poor	Male	70	4376	0.157894736842105
1077	Baseline age: [50,60)	poor	Male	70	4438	0.162471395881007
1078	Baseline age: [50,60)	poor	Male	70	4447	0.149504195270786
1079	Baseline age: [50,60)	poor	Male	70	4476	0.154843630816171
1080	Baseline age: [50,60)	poor	Male	70	4601	0.162471395881007
1081	Baseline age: [50,60)	poor	Male	70	4819	0.165141113653699
1082	Baseline age: [50,60)	poor	Male	70	4836	0.166285278413425
1083	Baseline age: [50,60)	poor	Male	70	4867	0.151029748283753
1084	Baseline age: [50,60)	poor	Male	70	4871	0.168954996186117
1085	Baseline age: [50,60)	poor	Male	70	5016	0.162852784134249
1086	Baseline age: [50,60)	poor	Male	70	5064	0.168573607932876
1087	Baseline age: [50,60)	poor	Male	70	5173	0.155225019069413
1088	Baseline age: [50,60)	poor	Male	70	5182	0.174675819984744
1089	Baseline age: [50,60)	poor	Male	70	5284	0.169336384439359
1090	Baseline age: [50,60)	poor	Male	70	5307	0.149122807017544
1091	Baseline age: [50,60)	poor	Male	70	5387	0.154080854309687
1092	Baseline age: [50,60)	poor	Male	70	5431	0.161327231121281
1093	Baseline age: [50,60)	poor	Male	70	5485	0.157513348588863
1094	Baseline age: [50,60)	poor	Male	70	5523	0.162852784134249
1095	Baseline age: [50,60)	poor	Male	70	5559	0.165522501906941
1096	Baseline age: [50,60)	poor	Male	70	5618	0.160564454614798
1097	Baseline age: [50,60)	poor	Male	70	5636	0.145690312738368
1098	Baseline age: [50,60)	poor	Male	70	5795	0.170861937452326
1099	Baseline age: [50,60)	poor	Male	70	5798	0.16094584286804
1100	Baseline age: [50,60)	poor	Male	70	5970	0.174294431731503
1101	Baseline age: [50,60)	poor	Male	72	15	0.154347826086957
1102	Baseline age: [50,60)	poor	Male	72	21	0.156521739130435
1103	Baseline age: [50,60)	poor	Male	72	39	0.155434782608696
1104	Baseline age: [50,60)	poor	Male	72	102	0.141304347826087
1105	Baseline age: [50,60)	poor	Male	72	120	0.154891304347826
1106	Baseline age: [50,60)	poor	Male	72	166	0.159239130434783
1107	Baseline age: [50,60)	poor	Male	72	169	0.176086956521739
1108	Baseline age: [50,60)	poor	Male	72	206	0.169021739130435
1109	Baseline age: [50,60)	poor	Male	72	292	0.177717391304348
1110	Baseline age: [50,60)	poor	Male	72	301	0.16304347826087
1111	Baseline age: [50,60)	poor	Male	72	308	0.172826086956522
1112	Baseline age: [50,60)	poor	Male	72	655	0.164673913043478
1113	Baseline age: [50,60)	poor	Male	72	672	0.157065217391304
1114	Baseline age: [50,60)	poor	Male	72	731	0.166304347826087
1115	Baseline age: [50,60)	poor	Male	72	763	0.161413043478261
1116	Baseline age: [50,60)	poor	Male	72	793	0.155434782608696
1117	Baseline age: [50,60)	poor	Male	72	831	0.167391304347826
1118	Baseline age: [50,60)	poor	Male	72	835	0.160326086956522
1119	Baseline age: [50,60)	poor	Male	72	923	0.148369565217391
1120	Baseline age: [50,60)	poor	Male	72	940	0.159239130434783
1121	Baseline age: [50,60)	poor	Male	72	948	0.168478260869565
1122	Baseline age: [50,60)	poor	Male	72	1010	0.160326086956522
1123	Baseline age: [50,60)	poor	Male	72	1011	0.153260869565217
1124	Baseline age: [50,60)	poor	Male	72	1025	0.160326086956522
1125	Baseline age: [50,60)	poor	Male	72	1138	0.154891304347826
1126	Baseline age: [50,60)	poor	Male	72	1139	0.172282608695652
1127	Baseline age: [50,60)	poor	Male	72	1458	0.156521739130435
1128	Baseline age: [50,60)	poor	Male	72	1471	0.167391304347826
1129	Baseline age: [50,60)	poor	Male	72	1490	0.159239130434783
1130	Baseline age: [50,60)	poor	Male	72	1531	0.158152173913043
1131	Baseline age: [50,60)	poor	Male	72	1629	0.154891304347826
1132	Baseline age: [50,60)	poor	Male	72	1669	0.158695652173913
1133	Baseline age: [50,60)	poor	Male	72	1718	0.170108695652174
1134	Baseline age: [50,60)	poor	Male	72	1856	0.180434782608696
1135	Baseline age: [50,60)	poor	Male	72	1875	0.171195652173913
1136	Baseline age: [50,60)	poor	Male	72	1884	0.184239130434783
1137	Baseline age: [50,60)	poor	Male	72	1972	0.14945652173913
1138	Baseline age: [50,60)	poor	Male	72	1974	0.179891304347826
1139	Baseline age: [50,60)	poor	Male	72	2005	0.172826086956522
1140	Baseline age: [50,60)	poor	Male	72	2023	0.154347826086957
1141	Baseline age: [50,60)	poor	Male	72	2065	0.167391304347826
1142	Baseline age: [50,60)	poor	Male	72	2123	0.160326086956522
1143	Baseline age: [50,60)	poor	Male	72	2135	0.152717391304348
1144	Baseline age: [50,60)	poor	Male	72	2142	0.171739130434783
1145	Baseline age: [50,60)	poor	Male	72	2176	0.1625
1146	Baseline age: [50,60)	poor	Male	72	2197	0.167934782608696
1147	Baseline age: [50,60)	poor	Male	72	2216	0.158152173913043
1148	Baseline age: [50,60)	poor	Male	72	2318	0.153260869565217
1149	Baseline age: [50,60)	poor	Male	72	2499	0.165217391304348
1150	Baseline age: [50,60)	poor	Male	72	2655	0.155434782608696
1151	Baseline age: [50,60)	poor	Male	72	2729	0.155978260869565
1152	Baseline age: [50,60)	poor	Male	72	2913	0.155978260869565
1153	Baseline age: [50,60)	poor	Male	72	3031	0.177717391304348
1154	Baseline age: [50,60)	poor	Male	72	3071	0.159239130434783
1155	Baseline age: [50,60)	poor	Male	72	3175	0.160869565217391
1156	Baseline age: [50,60)	poor	Male	72	3229	0.166304347826087
1157	Baseline age: [50,60)	poor	Male	72	3234	0.159239130434783
1158	Baseline age: [50,60)	poor	Male	72	3236	0.177173913043478
1159	Baseline age: [50,60)	poor	Male	72	3394	0.163586956521739
1160	Baseline age: [50,60)	poor	Male	72	3543	0.160869565217391
1161	Baseline age: [50,60)	poor	Male	72	3551	0.171739130434783
1162	Baseline age: [50,60)	poor	Male	72	3612	0.169565217391304
1163	Baseline age: [50,60)	poor	Male	72	3642	0.155978260869565
1164	Baseline age: [50,60)	poor	Male	72	3716	0.157608695652174
1165	Baseline age: [50,60)	poor	Male	72	3754	0.167934782608696
1166	Baseline age: [50,60)	poor	Male	72	3773	0.178804347826087
1167	Baseline age: [50,60)	poor	Male	72	3789	0.157608695652174
1168	Baseline age: [50,60)	poor	Male	72	3805	0.156521739130435
1169	Baseline age: [50,60)	poor	Male	72	3863	0.166304347826087
1170	Baseline age: [50,60)	poor	Male	72	4048	0.157065217391304
1171	Baseline age: [50,60)	poor	Male	72	4072	0.165217391304348
1172	Baseline age: [50,60)	poor	Male	72	4141	0.154347826086957
1173	Baseline age: [50,60)	poor	Male	72	4199	0.159239130434783
1174	Baseline age: [50,60)	poor	Male	72	4208	0.173913043478261
1175	Baseline age: [50,60)	poor	Male	72	4310	0.155978260869565
1176	Baseline age: [50,60)	poor	Male	72	4376	0.16304347826087
1177	Baseline age: [50,60)	poor	Male	72	4438	0.169565217391304
1178	Baseline age: [50,60)	poor	Male	72	4447	0.160869565217391
1179	Baseline age: [50,60)	poor	Male	72	4476	0.168478260869565
1180	Baseline age: [50,60)	poor	Male	72	4601	0.166304347826087
1181	Baseline age: [50,60)	poor	Male	72	4819	0.171195652173913
1182	Baseline age: [50,60)	poor	Male	72	4836	0.17554347826087
1183	Baseline age: [50,60)	poor	Male	72	4867	0.1625
1184	Baseline age: [50,60)	poor	Male	72	4871	0.171739130434783
1185	Baseline age: [50,60)	poor	Male	72	5016	0.170108695652174
1186	Baseline age: [50,60)	poor	Male	72	5064	0.171739130434783
1187	Baseline age: [50,60)	poor	Male	72	5173	0.155978260869565
1188	Baseline age: [50,60)	poor	Male	72	5182	0.155978260869565
1189	Baseline age: [50,60)	poor	Male	72	5284	0.170108695652174
1190	Baseline age: [50,60)	poor	Male	72	5307	0.168478260869565
1191	Baseline age: [50,60)	poor	Male	72	5387	0.164673913043478
1192	Baseline age: [50,60)	poor	Male	72	5431	0.164673913043478
1193	Baseline age: [50,60)	poor	Male	72	5485	0.156521739130435
1194	Baseline age: [50,60)	poor	Male	72	5523	0.164130434782609
1195	Baseline age: [50,60)	poor	Male	72	5559	0.172826086956522
1196	Baseline age: [50,60)	poor	Male	72	5618	0.164673913043478
1197	Baseline age: [50,60)	poor	Male	72	5636	0.171195652173913
1198	Baseline age: [50,60)	poor	Male	72	5795	0.168478260869565
1199	Baseline age: [50,60)	poor	Male	72	5798	0.153804347826087
1200	Baseline age: [50,60)	poor	Male	72	5970	0.172826086956522
1201	Baseline age: [50,60)	poor	Male	74	15	0.200828157349896
1202	Baseline age: [50,60)	poor	Male	74	21	0.187370600414079
1203	Baseline age: [50,60)	poor	Male	74	39	0.160455486542443
1204	Baseline age: [50,60)	poor	Male	74	102	0.18944099378882
1205	Baseline age: [50,60)	poor	Male	74	120	0.17184265010352
1206	Baseline age: [50,60)	poor	Male	74	166	0.184265010351967
1207	Baseline age: [50,60)	poor	Male	74	169	0.169772256728778
1208	Baseline age: [50,60)	poor	Male	74	206	0.164596273291925
1209	Baseline age: [50,60)	poor	Male	74	292	0.187370600414079
1210	Baseline age: [50,60)	poor	Male	74	301	0.159420289855072
1211	Baseline age: [50,60)	poor	Male	74	308	0.165631469979296
1212	Baseline age: [50,60)	poor	Male	74	655	0.169772256728778
1213	Baseline age: [50,60)	poor	Male	74	672	0.173913043478261
1214	Baseline age: [50,60)	poor	Male	74	731	0.167701863354037
1215	Baseline age: [50,60)	poor	Male	74	763	0.166666666666667
1216	Baseline age: [50,60)	poor	Male	74	793	0.158385093167702
1217	Baseline age: [50,60)	poor	Male	74	831	0.167701863354037
1218	Baseline age: [50,60)	poor	Male	74	835	0.194616977225673
1219	Baseline age: [50,60)	poor	Male	74	923	0.159420289855072
1220	Baseline age: [50,60)	poor	Male	74	940	0.174948240165631
1221	Baseline age: [50,60)	poor	Male	74	948	0.181159420289855
1222	Baseline age: [50,60)	poor	Male	74	1010	0.197722567287785
1223	Baseline age: [50,60)	poor	Male	74	1011	0.174948240165631
1224	Baseline age: [50,60)	poor	Male	74	1025	0.167701863354037
1225	Baseline age: [50,60)	poor	Male	74	1138	0.17287784679089
1226	Baseline age: [50,60)	poor	Male	74	1139	0.178053830227743
1227	Baseline age: [50,60)	poor	Male	74	1458	0.173913043478261
1228	Baseline age: [50,60)	poor	Male	74	1471	0.170807453416149
1229	Baseline age: [50,60)	poor	Male	74	1490	0.173913043478261
1230	Baseline age: [50,60)	poor	Male	74	1531	0.187370600414079
1231	Baseline age: [50,60)	poor	Male	74	1629	0.144927536231884
1232	Baseline age: [50,60)	poor	Male	74	1669	0.201863354037267
1233	Baseline age: [50,60)	poor	Male	74	1718	0.174948240165631
1234	Baseline age: [50,60)	poor	Male	74	1856	0.181159420289855
1235	Baseline age: [50,60)	poor	Male	74	1875	0.177018633540373
1236	Baseline age: [50,60)	poor	Male	74	1884	0.168737060041408
1237	Baseline age: [50,60)	poor	Male	74	1972	0.159420289855072
1238	Baseline age: [50,60)	poor	Male	74	1974	0.178053830227743
1239	Baseline age: [50,60)	poor	Male	74	2005	0.175983436853002
1240	Baseline age: [50,60)	poor	Male	74	2023	0.152173913043478
1241	Baseline age: [50,60)	poor	Male	74	2065	0.15527950310559
1242	Baseline age: [50,60)	poor	Male	74	2123	0.159420289855072
1243	Baseline age: [50,60)	poor	Male	74	2135	0.160455486542443
1244	Baseline age: [50,60)	poor	Male	74	2142	0.188405797101449
1245	Baseline age: [50,60)	poor	Male	74	2176	0.149068322981366
1246	Baseline age: [50,60)	poor	Male	74	2197	0.162525879917184
1247	Baseline age: [50,60)	poor	Male	74	2216	0.146997929606625
1248	Baseline age: [50,60)	poor	Male	74	2318	0.177018633540373
1249	Baseline age: [50,60)	poor	Male	74	2499	0.162525879917184
1250	Baseline age: [50,60)	poor	Male	74	2655	0.17287784679089
1251	Baseline age: [50,60)	poor	Male	74	2729	0.168737060041408
1252	Baseline age: [50,60)	poor	Male	74	2913	0.180124223602484
1253	Baseline age: [50,60)	poor	Male	74	3031	0.184265010351967
1254	Baseline age: [50,60)	poor	Male	74	3071	0.179089026915114
1255	Baseline age: [50,60)	poor	Male	74	3175	0.165631469979296
1256	Baseline age: [50,60)	poor	Male	74	3229	0.163561076604555
1257	Baseline age: [50,60)	poor	Male	74	3234	0.188405797101449
1258	Baseline age: [50,60)	poor	Male	74	3236	0.187370600414079
1259	Baseline age: [50,60)	poor	Male	74	3394	0.173913043478261
1260	Baseline age: [50,60)	poor	Male	74	3543	0.169772256728778
1261	Baseline age: [50,60)	poor	Male	74	3551	0.187370600414079
1262	Baseline age: [50,60)	poor	Male	74	3612	0.181159420289855
1263	Baseline age: [50,60)	poor	Male	74	3642	0.178053830227743
1264	Baseline age: [50,60)	poor	Male	74	3716	0.160455486542443
1265	Baseline age: [50,60)	poor	Male	74	3754	0.165631469979296
1266	Baseline age: [50,60)	poor	Male	74	3773	0.19047619047619
1267	Baseline age: [50,60)	poor	Male	74	3789	0.156314699792961
1268	Baseline age: [50,60)	poor	Male	74	3805	0.167701863354037
1269	Baseline age: [50,60)	poor	Male	74	3863	0.186335403726708
1270	Baseline age: [50,60)	poor	Male	74	4048	0.169772256728778
1271	Baseline age: [50,60)	poor	Male	74	4072	0.183229813664596
1272	Baseline age: [50,60)	poor	Male	74	4141	0.152173913043478
1273	Baseline age: [50,60)	poor	Male	74	4199	0.154244306418219
1274	Baseline age: [50,60)	poor	Male	74	4208	0.17184265010352
1275	Baseline age: [50,60)	poor	Male	74	4310	0.170807453416149
1276	Baseline age: [50,60)	poor	Male	74	4376	0.149068322981366
1277	Baseline age: [50,60)	poor	Male	74	4438	0.159420289855072
1278	Baseline age: [50,60)	poor	Male	74	4447	0.164596273291925
1279	Baseline age: [50,60)	poor	Male	74	4476	0.179089026915114
1280	Baseline age: [50,60)	poor	Male	74	4601	0.177018633540373
1281	Baseline age: [50,60)	poor	Male	74	4819	0.188405797101449
1282	Baseline age: [50,60)	poor	Male	74	4836	0.182194616977226
1283	Baseline age: [50,60)	poor	Male	74	4867	0.201863354037267
1284	Baseline age: [50,60)	poor	Male	74	4871	0.177018633540373
1285	Baseline age: [50,60)	poor	Male	74	5016	0.170807453416149
1286	Baseline age: [50,60)	poor	Male	74	5064	0.175983436853002
1287	Baseline age: [50,60)	poor	Male	74	5173	0.154244306418219
1288	Baseline age: [50,60)	poor	Male	74	5182	0.168737060041408
1289	Baseline age: [50,60)	poor	Male	74	5284	0.168737060041408
1290	Baseline age: [50,60)	poor	Male	74	5307	0.17287784679089
1291	Baseline age: [50,60)	poor	Male	74	5387	0.178053830227743
1292	Baseline age: [50,60)	poor	Male	74	5431	0.181159420289855
1293	Baseline age: [50,60)	poor	Male	74	5485	0.178053830227743
1294	Baseline age: [50,60)	poor	Male	74	5523	0.160455486542443
1295	Baseline age: [50,60)	poor	Male	74	5559	0.139751552795031
1296	Baseline age: [50,60)	poor	Male	74	5618	0.163561076604555
1297	Baseline age: [50,60)	poor	Male	74	5636	0.151138716356108
1298	Baseline age: [50,60)	poor	Male	74	5795	0.185300207039337
1299	Baseline age: [50,60)	poor	Male	74	5798	0.181159420289855
1300	Baseline age: [50,60)	poor	Male	74	5970	0.186335403726708
1301	Baseline age: [50,60)	poor	Male	76	15	0.191304347826087
1302	Baseline age: [50,60)	poor	Male	76	21	0.185507246376812
1303	Baseline age: [50,60)	poor	Male	76	39	0.191304347826087
1304	Baseline age: [50,60)	poor	Male	76	102	0.179710144927536
1305	Baseline age: [50,60)	poor	Male	76	120	0.182608695652174
1306	Baseline age: [50,60)	poor	Male	76	166	0.176811594202899
1307	Baseline age: [50,60)	poor	Male	76	169	0.182608695652174
1308	Baseline age: [50,60)	poor	Male	76	206	0.205797101449275
1309	Baseline age: [50,60)	poor	Male	76	292	0.226086956521739
1310	Baseline age: [50,60)	poor	Male	76	301	0.208695652173913
1311	Baseline age: [50,60)	poor	Male	76	308	0.173913043478261
1312	Baseline age: [50,60)	poor	Male	76	655	0.191304347826087
1313	Baseline age: [50,60)	poor	Male	76	672	0.205797101449275
1314	Baseline age: [50,60)	poor	Male	76	731	0.223188405797101
1315	Baseline age: [50,60)	poor	Male	76	763	0.153623188405797
1316	Baseline age: [50,60)	poor	Male	76	793	0.165217391304348
1317	Baseline age: [50,60)	poor	Male	76	831	0.208695652173913
1318	Baseline age: [50,60)	poor	Male	76	835	0.150724637681159
1319	Baseline age: [50,60)	poor	Male	76	923	0.205797101449275
1320	Baseline age: [50,60)	poor	Male	76	940	0.171014492753623
1321	Baseline age: [50,60)	poor	Male	76	948	0.205797101449275
1322	Baseline age: [50,60)	poor	Male	76	1010	0.16231884057971
1323	Baseline age: [50,60)	poor	Male	76	1011	0.156521739130435
1324	Baseline age: [50,60)	poor	Male	76	1025	0.194202898550725
1325	Baseline age: [50,60)	poor	Male	76	1138	0.185507246376812
1326	Baseline age: [50,60)	poor	Male	76	1139	0.144927536231884
1327	Baseline age: [50,60)	poor	Male	76	1458	0.153623188405797
1328	Baseline age: [50,60)	poor	Male	76	1471	0.214492753623188
1329	Baseline age: [50,60)	poor	Male	76	1490	0.185507246376812
1330	Baseline age: [50,60)	poor	Male	76	1531	0.182608695652174
1331	Baseline age: [50,60)	poor	Male	76	1629	0.194202898550725
1332	Baseline age: [50,60)	poor	Male	76	1669	0.182608695652174
1333	Baseline age: [50,60)	poor	Male	76	1718	0.139130434782609
1334	Baseline age: [50,60)	poor	Male	76	1856	0.220289855072464
1335	Baseline age: [50,60)	poor	Male	76	1875	0.246376811594203
1336	Baseline age: [50,60)	poor	Male	76	1884	0.176811594202899
1337	Baseline age: [50,60)	poor	Male	76	1972	0.171014492753623
1338	Baseline age: [50,60)	poor	Male	76	1974	0.16231884057971
1339	Baseline age: [50,60)	poor	Male	76	2005	0.171014492753623
1340	Baseline age: [50,60)	poor	Male	76	2023	0.179710144927536
1341	Baseline age: [50,60)	poor	Male	76	2065	0.159420289855072
1342	Baseline age: [50,60)	poor	Male	76	2123	0.173913043478261
1343	Baseline age: [50,60)	poor	Male	76	2135	0.165217391304348
1344	Baseline age: [50,60)	poor	Male	76	2142	0.214492753623188
1345	Baseline age: [50,60)	poor	Male	76	2176	0.153623188405797
1346	Baseline age: [50,60)	poor	Male	76	2197	0.168115942028985
1347	Baseline age: [50,60)	poor	Male	76	2216	0.191304347826087
1348	Baseline age: [50,60)	poor	Male	76	2318	0.159420289855072
1349	Baseline age: [50,60)	poor	Male	76	2499	0.173913043478261
1350	Baseline age: [50,60)	poor	Male	76	2655	0.136231884057971
1351	Baseline age: [50,60)	poor	Male	76	2729	0.165217391304348
1352	Baseline age: [50,60)	poor	Male	76	2913	0.197101449275362
1353	Baseline age: [50,60)	poor	Male	76	3031	0.168115942028985
1354	Baseline age: [50,60)	poor	Male	76	3071	0.153623188405797
1355	Baseline age: [50,60)	poor	Male	76	3175	0.188405797101449
1356	Baseline age: [50,60)	poor	Male	76	3229	0.182608695652174
1357	Baseline age: [50,60)	poor	Male	76	3234	0.182608695652174
1358	Baseline age: [50,60)	poor	Male	76	3236	0.16231884057971
1359	Baseline age: [50,60)	poor	Male	76	3394	0.179710144927536
1360	Baseline age: [50,60)	poor	Male	76	3543	0.176811594202899
1361	Baseline age: [50,60)	poor	Male	76	3551	0.118840579710145
1362	Baseline age: [50,60)	poor	Male	76	3612	0.182608695652174
1363	Baseline age: [50,60)	poor	Male	76	3642	0.176811594202899
1364	Baseline age: [50,60)	poor	Male	76	3716	0.173913043478261
1365	Baseline age: [50,60)	poor	Male	76	3754	0.165217391304348
1366	Baseline age: [50,60)	poor	Male	76	3773	0.194202898550725
1367	Baseline age: [50,60)	poor	Male	76	3789	0.133333333333333
1368	Baseline age: [50,60)	poor	Male	76	3805	0.188405797101449
1369	Baseline age: [50,60)	poor	Male	76	3863	0.16231884057971
1370	Baseline age: [50,60)	poor	Male	76	4048	0.182608695652174
1371	Baseline age: [50,60)	poor	Male	76	4072	0.16231884057971
1372	Baseline age: [50,60)	poor	Male	76	4141	0.159420289855072
1373	Baseline age: [50,60)	poor	Male	76	4199	0.191304347826087
1374	Baseline age: [50,60)	poor	Male	76	4208	0.147826086956522
1375	Baseline age: [50,60)	poor	Male	76	4310	0.182608695652174
1376	Baseline age: [50,60)	poor	Male	76	4376	0.217391304347826
1377	Baseline age: [50,60)	poor	Male	76	4438	0.194202898550725
1378	Baseline age: [50,60)	poor	Male	76	4447	0.173913043478261
1379	Baseline age: [50,60)	poor	Male	76	4476	0.182608695652174
1380	Baseline age: [50,60)	poor	Male	76	4601	0.16231884057971
1381	Baseline age: [50,60)	poor	Male	76	4819	0.16231884057971
1382	Baseline age: [50,60)	poor	Male	76	4836	0.2
1383	Baseline age: [50,60)	poor	Male	76	4867	0.165217391304348
1384	Baseline age: [50,60)	poor	Male	76	4871	0.205797101449275
1385	Baseline age: [50,60)	poor	Male	76	5016	0.185507246376812
1386	Baseline age: [50,60)	poor	Male	76	5064	0.208695652173913
1387	Baseline age: [50,60)	poor	Male	76	5173	0.165217391304348
1388	Baseline age: [50,60)	poor	Male	76	5182	0.176811594202899
1389	Baseline age: [50,60)	poor	Male	76	5284	0.182608695652174
1390	Baseline age: [50,60)	poor	Male	76	5307	0.16231884057971
1391	Baseline age: [50,60)	poor	Male	76	5387	0.191304347826087
1392	Baseline age: [50,60)	poor	Male	76	5431	0.191304347826087
1393	Baseline age: [50,60)	poor	Male	76	5485	0.165217391304348
1394	Baseline age: [50,60)	poor	Male	76	5523	0.176811594202899
1395	Baseline age: [50,60)	poor	Male	76	5559	0.214492753623188
1396	Baseline age: [50,60)	poor	Male	76	5618	0.220289855072464
1397	Baseline age: [50,60)	poor	Male	76	5636	0.171014492753623
1398	Baseline age: [50,60)	poor	Male	76	5795	0.182608695652174
1399	Baseline age: [50,60)	poor	Male	76	5798	0.16231884057971
1400	Baseline age: [50,60)	poor	Male	76	5970	0.191304347826087
1401	Baseline age: [50,60)	poor	Female	50	15	0.0590062111801242
1402	Baseline age: [50,60)	poor	Female	50	21	0.0590062111801242
1403	Baseline age: [50,60)	poor	Female	50	39	0.0590062111801242
1404	Baseline age: [50,60)	poor	Female	50	102	0.0590062111801242
1405	Baseline age: [50,60)	poor	Female	50	120	0.0590062111801242
1406	Baseline age: [50,60)	poor	Female	50	166	0.0590062111801242
1407	Baseline age: [50,60)	poor	Female	50	169	0.0590062111801242
1408	Baseline age: [50,60)	poor	Female	50	206	0.0590062111801242
1409	Baseline age: [50,60)	poor	Female	50	292	0.0590062111801242
1410	Baseline age: [50,60)	poor	Female	50	301	0.0590062111801242
1411	Baseline age: [50,60)	poor	Female	50	308	0.0590062111801242
1412	Baseline age: [50,60)	poor	Female	50	655	0.0590062111801242
1413	Baseline age: [50,60)	poor	Female	50	672	0.0590062111801242
1414	Baseline age: [50,60)	poor	Female	50	731	0.0590062111801242
1415	Baseline age: [50,60)	poor	Female	50	763	0.0590062111801242
1416	Baseline age: [50,60)	poor	Female	50	793	0.0590062111801242
1417	Baseline age: [50,60)	poor	Female	50	831	0.0590062111801242
1418	Baseline age: [50,60)	poor	Female	50	835	0.0590062111801242
1419	Baseline age: [50,60)	poor	Female	50	923	0.0590062111801242
1420	Baseline age: [50,60)	poor	Female	50	940	0.0590062111801242
1421	Baseline age: [50,60)	poor	Female	50	948	0.0590062111801242
1422	Baseline age: [50,60)	poor	Female	50	1010	0.0590062111801242
1423	Baseline age: [50,60)	poor	Female	50	1011	0.0590062111801242
1424	Baseline age: [50,60)	poor	Female	50	1025	0.0590062111801242
1425	Baseline age: [50,60)	poor	Female	50	1138	0.0590062111801242
1426	Baseline age: [50,60)	poor	Female	50	1139	0.0590062111801242
1427	Baseline age: [50,60)	poor	Female	50	1458	0.0590062111801242
1428	Baseline age: [50,60)	poor	Female	50	1471	0.0590062111801242
1429	Baseline age: [50,60)	poor	Female	50	1490	0.0590062111801242
1430	Baseline age: [50,60)	poor	Female	50	1531	0.0590062111801242
1431	Baseline age: [50,60)	poor	Female	50	1629	0.0590062111801242
1432	Baseline age: [50,60)	poor	Female	50	1669	0.0590062111801242
1433	Baseline age: [50,60)	poor	Female	50	1718	0.0590062111801242
1434	Baseline age: [50,60)	poor	Female	50	1856	0.0590062111801242
1435	Baseline age: [50,60)	poor	Female	50	1875	0.0590062111801242
1436	Baseline age: [50,60)	poor	Female	50	1884	0.0590062111801242
1437	Baseline age: [50,60)	poor	Female	50	1972	0.0590062111801242
1438	Baseline age: [50,60)	poor	Female	50	1974	0.0590062111801242
1439	Baseline age: [50,60)	poor	Female	50	2005	0.0590062111801242
1440	Baseline age: [50,60)	poor	Female	50	2023	0.0590062111801242
1441	Baseline age: [50,60)	poor	Female	50	2065	0.0590062111801242
1442	Baseline age: [50,60)	poor	Female	50	2123	0.0590062111801242
1443	Baseline age: [50,60)	poor	Female	50	2135	0.0590062111801242
1444	Baseline age: [50,60)	poor	Female	50	2142	0.0590062111801242
1445	Baseline age: [50,60)	poor	Female	50	2176	0.0590062111801242
1446	Baseline age: [50,60)	poor	Female	50	2197	0.0590062111801242
1447	Baseline age: [50,60)	poor	Female	50	2216	0.0590062111801242
1448	Baseline age: [50,60)	poor	Female	50	2318	0.0590062111801242
1449	Baseline age: [50,60)	poor	Female	50	2499	0.0590062111801242
1450	Baseline age: [50,60)	poor	Female	50	2655	0.0590062111801242
1451	Baseline age: [50,60)	poor	Female	50	2729	0.0590062111801242
1452	Baseline age: [50,60)	poor	Female	50	2913	0.0590062111801242
1453	Baseline age: [50,60)	poor	Female	50	3031	0.0590062111801242
1454	Baseline age: [50,60)	poor	Female	50	3071	0.0590062111801242
1455	Baseline age: [50,60)	poor	Female	50	3175	0.0590062111801242
1456	Baseline age: [50,60)	poor	Female	50	3229	0.0590062111801242
1457	Baseline age: [50,60)	poor	Female	50	3234	0.0590062111801242
1458	Baseline age: [50,60)	poor	Female	50	3236	0.0590062111801242
1459	Baseline age: [50,60)	poor	Female	50	3394	0.0590062111801242
1460	Baseline age: [50,60)	poor	Female	50	3543	0.0590062111801242
1461	Baseline age: [50,60)	poor	Female	50	3551	0.0590062111801242
1462	Baseline age: [50,60)	poor	Female	50	3612	0.0590062111801242
1463	Baseline age: [50,60)	poor	Female	50	3642	0.0590062111801242
1464	Baseline age: [50,60)	poor	Female	50	3716	0.0590062111801242
1465	Baseline age: [50,60)	poor	Female	50	3754	0.0590062111801242
1466	Baseline age: [50,60)	poor	Female	50	3773	0.0590062111801242
1467	Baseline age: [50,60)	poor	Female	50	3789	0.0590062111801242
1468	Baseline age: [50,60)	poor	Female	50	3805	0.0590062111801242
1469	Baseline age: [50,60)	poor	Female	50	3863	0.0590062111801242
1470	Baseline age: [50,60)	poor	Female	50	4048	0.0590062111801242
1471	Baseline age: [50,60)	poor	Female	50	4072	0.0590062111801242
1472	Baseline age: [50,60)	poor	Female	50	4141	0.0590062111801242
1473	Baseline age: [50,60)	poor	Female	50	4199	0.0590062111801242
1474	Baseline age: [50,60)	poor	Female	50	4208	0.0590062111801242
1475	Baseline age: [50,60)	poor	Female	50	4310	0.0590062111801242
1476	Baseline age: [50,60)	poor	Female	50	4376	0.0590062111801242
1477	Baseline age: [50,60)	poor	Female	50	4438	0.0590062111801242
1478	Baseline age: [50,60)	poor	Female	50	4447	0.0590062111801242
1479	Baseline age: [50,60)	poor	Female	50	4476	0.0590062111801242
1480	Baseline age: [50,60)	poor	Female	50	4601	0.0590062111801242
1481	Baseline age: [50,60)	poor	Female	50	4819	0.0590062111801242
1482	Baseline age: [50,60)	poor	Female	50	4836	0.0590062111801242
1483	Baseline age: [50,60)	poor	Female	50	4867	0.0590062111801242
1484	Baseline age: [50,60)	poor	Female	50	4871	0.0590062111801242
1485	Baseline age: [50,60)	poor	Female	50	5016	0.0590062111801242
1486	Baseline age: [50,60)	poor	Female	50	5064	0.0590062111801242
1487	Baseline age: [50,60)	poor	Female	50	5173	0.0590062111801242
1488	Baseline age: [50,60)	poor	Female	50	5182	0.0590062111801242
1489	Baseline age: [50,60)	poor	Female	50	5284	0.0590062111801242
1490	Baseline age: [50,60)	poor	Female	50	5307	0.0590062111801242
1491	Baseline age: [50,60)	poor	Female	50	5387	0.0590062111801242
1492	Baseline age: [50,60)	poor	Female	50	5431	0.0590062111801242
1493	Baseline age: [50,60)	poor	Female	50	5485	0.0590062111801242
1494	Baseline age: [50,60)	poor	Female	50	5523	0.0590062111801242
1495	Baseline age: [50,60)	poor	Female	50	5559	0.0590062111801242
1496	Baseline age: [50,60)	poor	Female	50	5618	0.0590062111801242
1497	Baseline age: [50,60)	poor	Female	50	5636	0.0590062111801242
1498	Baseline age: [50,60)	poor	Female	50	5795	0.0590062111801242
1499	Baseline age: [50,60)	poor	Female	50	5798	0.0590062111801242
1500	Baseline age: [50,60)	poor	Female	50	5970	0.0590062111801242
1501	Baseline age: [50,60)	poor	Female	52	15	0.126333059885152
1502	Baseline age: [50,60)	poor	Female	52	21	0.124692370795734
1503	Baseline age: [50,60)	poor	Female	52	39	0.124692370795734
1504	Baseline age: [50,60)	poor	Female	52	102	0.123872026251025
1505	Baseline age: [50,60)	poor	Female	52	120	0.124692370795734
1506	Baseline age: [50,60)	poor	Female	52	166	0.123051681706317
1507	Baseline age: [50,60)	poor	Female	52	169	0.124692370795734
1508	Baseline age: [50,60)	poor	Female	52	206	0.124692370795734
1509	Baseline age: [50,60)	poor	Female	52	292	0.125512715340443
1510	Baseline age: [50,60)	poor	Female	52	301	0.123872026251025
1511	Baseline age: [50,60)	poor	Female	52	308	0.125512715340443
1512	Baseline age: [50,60)	poor	Female	52	655	0.124692370795734
1513	Baseline age: [50,60)	poor	Female	52	672	0.131255127153404
1514	Baseline age: [50,60)	poor	Female	52	731	0.125512715340443
1515	Baseline age: [50,60)	poor	Female	52	763	0.125512715340443
1516	Baseline age: [50,60)	poor	Female	52	793	0.124692370795734
1517	Baseline age: [50,60)	poor	Female	52	831	0.124692370795734
1518	Baseline age: [50,60)	poor	Female	52	835	0.126333059885152
1519	Baseline age: [50,60)	poor	Female	52	923	0.123872026251025
1520	Baseline age: [50,60)	poor	Female	52	940	0.124692370795734
1521	Baseline age: [50,60)	poor	Female	52	948	0.124692370795734
1522	Baseline age: [50,60)	poor	Female	52	1010	0.123872026251025
1523	Baseline age: [50,60)	poor	Female	52	1011	0.124692370795734
1524	Baseline age: [50,60)	poor	Female	52	1025	0.125512715340443
1525	Baseline age: [50,60)	poor	Female	52	1138	0.123872026251025
1526	Baseline age: [50,60)	poor	Female	52	1139	0.126333059885152
1527	Baseline age: [50,60)	poor	Female	52	1458	0.123872026251025
1528	Baseline age: [50,60)	poor	Female	52	1471	0.127973748974569
1529	Baseline age: [50,60)	poor	Female	52	1490	0.123872026251025
1530	Baseline age: [50,60)	poor	Female	52	1531	0.123051681706317
1531	Baseline age: [50,60)	poor	Female	52	1629	0.128794093519278
1532	Baseline age: [50,60)	poor	Female	52	1669	0.125512715340443
1533	Baseline age: [50,60)	poor	Female	52	1718	0.125512715340443
1534	Baseline age: [50,60)	poor	Female	52	1856	0.125512715340443
1535	Baseline age: [50,60)	poor	Female	52	1875	0.125512715340443
1536	Baseline age: [50,60)	poor	Female	52	1884	0.125512715340443
1537	Baseline age: [50,60)	poor	Female	52	1972	0.124692370795734
1538	Baseline age: [50,60)	poor	Female	52	1974	0.124692370795734
1539	Baseline age: [50,60)	poor	Female	52	2005	0.124692370795734
1540	Baseline age: [50,60)	poor	Female	52	2023	0.127153404429861
1541	Baseline age: [50,60)	poor	Female	52	2065	0.124692370795734
1542	Baseline age: [50,60)	poor	Female	52	2123	0.126333059885152
1543	Baseline age: [50,60)	poor	Female	52	2135	0.124692370795734
1544	Baseline age: [50,60)	poor	Female	52	2142	0.123872026251025
1545	Baseline age: [50,60)	poor	Female	52	2176	0.123872026251025
1546	Baseline age: [50,60)	poor	Female	52	2197	0.126333059885152
1547	Baseline age: [50,60)	poor	Female	52	2216	0.123872026251025
1548	Baseline age: [50,60)	poor	Female	52	2318	0.124692370795734
1549	Baseline age: [50,60)	poor	Female	52	2499	0.125512715340443
1550	Baseline age: [50,60)	poor	Female	52	2655	0.123872026251025
1551	Baseline age: [50,60)	poor	Female	52	2729	0.125512715340443
1552	Baseline age: [50,60)	poor	Female	52	2913	0.128794093519278
1553	Baseline age: [50,60)	poor	Female	52	3031	0.124692370795734
1554	Baseline age: [50,60)	poor	Female	52	3071	0.123872026251025
1555	Baseline age: [50,60)	poor	Female	52	3175	0.124692370795734
1556	Baseline age: [50,60)	poor	Female	52	3229	0.125512715340443
1557	Baseline age: [50,60)	poor	Female	52	3234	0.125512715340443
1558	Baseline age: [50,60)	poor	Female	52	3236	0.123872026251025
1559	Baseline age: [50,60)	poor	Female	52	3394	0.124692370795734
1560	Baseline age: [50,60)	poor	Female	52	3543	0.127153404429861
1561	Baseline age: [50,60)	poor	Female	52	3551	0.125512715340443
1562	Baseline age: [50,60)	poor	Female	52	3612	0.126333059885152
1563	Baseline age: [50,60)	poor	Female	52	3642	0.126333059885152
1564	Baseline age: [50,60)	poor	Female	52	3716	0.125512715340443
1565	Baseline age: [50,60)	poor	Female	52	3754	0.126333059885152
1566	Baseline age: [50,60)	poor	Female	52	3773	0.125512715340443
1567	Baseline age: [50,60)	poor	Female	52	3789	0.123872026251025
1568	Baseline age: [50,60)	poor	Female	52	3805	0.123872026251025
1569	Baseline age: [50,60)	poor	Female	52	3863	0.124692370795734
1570	Baseline age: [50,60)	poor	Female	52	4048	0.126333059885152
1571	Baseline age: [50,60)	poor	Female	52	4072	0.127153404429861
1572	Baseline age: [50,60)	poor	Female	52	4141	0.127153404429861
1573	Baseline age: [50,60)	poor	Female	52	4199	0.123051681706317
1574	Baseline age: [50,60)	poor	Female	52	4208	0.125512715340443
1575	Baseline age: [50,60)	poor	Female	52	4310	0.123051681706317
1576	Baseline age: [50,60)	poor	Female	52	4376	0.127153404429861
1577	Baseline age: [50,60)	poor	Female	52	4438	0.127153404429861
1578	Baseline age: [50,60)	poor	Female	52	4447	0.126333059885152
1579	Baseline age: [50,60)	poor	Female	52	4476	0.124692370795734
1580	Baseline age: [50,60)	poor	Female	52	4601	0.128794093519278
1581	Baseline age: [50,60)	poor	Female	52	4819	0.125512715340443
1582	Baseline age: [50,60)	poor	Female	52	4836	0.123872026251025
1583	Baseline age: [50,60)	poor	Female	52	4867	0.125512715340443
1584	Baseline age: [50,60)	poor	Female	52	4871	0.125512715340443
1585	Baseline age: [50,60)	poor	Female	52	5016	0.124692370795734
1586	Baseline age: [50,60)	poor	Female	52	5064	0.123051681706317
1587	Baseline age: [50,60)	poor	Female	52	5173	0.123872026251025
1588	Baseline age: [50,60)	poor	Female	52	5182	0.126333059885152
1589	Baseline age: [50,60)	poor	Female	52	5284	0.125512715340443
1590	Baseline age: [50,60)	poor	Female	52	5307	0.124692370795734
1591	Baseline age: [50,60)	poor	Female	52	5387	0.123051681706317
1592	Baseline age: [50,60)	poor	Female	52	5431	0.127153404429861
1593	Baseline age: [50,60)	poor	Female	52	5485	0.127153404429861
1594	Baseline age: [50,60)	poor	Female	52	5523	0.123872026251025
1595	Baseline age: [50,60)	poor	Female	52	5559	0.124692370795734
1596	Baseline age: [50,60)	poor	Female	52	5618	0.123872026251025
1597	Baseline age: [50,60)	poor	Female	52	5636	0.125512715340443
1598	Baseline age: [50,60)	poor	Female	52	5795	0.123872026251025
1599	Baseline age: [50,60)	poor	Female	52	5798	0.126333059885152
1600	Baseline age: [50,60)	poor	Female	52	5970	0.125512715340443
1601	Baseline age: [50,60)	poor	Female	54	15	0.161600615621393
1602	Baseline age: [50,60)	poor	Female	54	21	0.166987302808773
1603	Baseline age: [50,60)	poor	Female	54	39	0.169680646402462
1604	Baseline age: [50,60)	poor	Female	54	102	0.159676798768757
1605	Baseline age: [50,60)	poor	Female	54	120	0.169295883031935
1606	Baseline age: [50,60)	poor	Female	54	166	0.165063485956137
1607	Baseline age: [50,60)	poor	Female	54	169	0.168526356290881
1608	Baseline age: [50,60)	poor	Female	54	206	0.158137745286649
1609	Baseline age: [50,60)	poor	Female	54	292	0.17006540977299
1610	Baseline age: [50,60)	poor	Female	54	301	0.16198537899192
1611	Baseline age: [50,60)	poor	Female	54	308	0.165833012697191
1612	Baseline age: [50,60)	poor	Female	54	655	0.171604463255098
1613	Baseline age: [50,60)	poor	Female	54	672	0.171989226625625
1614	Baseline age: [50,60)	poor	Female	54	731	0.165448249326664
1615	Baseline age: [50,60)	poor	Female	54	763	0.168141592920354
1616	Baseline age: [50,60)	poor	Female	54	793	0.157752981916122
1617	Baseline age: [50,60)	poor	Female	54	831	0.16198537899192
1618	Baseline age: [50,60)	poor	Female	54	835	0.158907272027703
1619	Baseline age: [50,60)	poor	Female	54	923	0.163139669103501
1620	Baseline age: [50,60)	poor	Female	54	940	0.170450173143517
1621	Baseline age: [50,60)	poor	Female	54	948	0.166602539438245
1622	Baseline age: [50,60)	poor	Female	54	1010	0.161600615621393
1623	Baseline age: [50,60)	poor	Female	54	1011	0.162370142362447
1624	Baseline age: [50,60)	poor	Female	54	1025	0.166987302808773
1625	Baseline age: [50,60)	poor	Female	54	1138	0.165063485956137
1626	Baseline age: [50,60)	poor	Female	54	1139	0.161215852250866
1627	Baseline age: [50,60)	poor	Female	54	1458	0.164293959215083
1628	Baseline age: [50,60)	poor	Female	54	1471	0.176991150442478
1629	Baseline age: [50,60)	poor	Female	54	1490	0.162370142362447
1630	Baseline age: [50,60)	poor	Female	54	1531	0.158907272027703
1631	Baseline age: [50,60)	poor	Female	54	1629	0.175836860330897
1632	Baseline age: [50,60)	poor	Female	54	1669	0.162370142362447
1633	Baseline age: [50,60)	poor	Female	54	1718	0.170450173143517
1634	Baseline age: [50,60)	poor	Female	54	1856	0.1673720661793
1635	Baseline age: [50,60)	poor	Female	54	1875	0.175836860330897
1636	Baseline age: [50,60)	poor	Female	54	1884	0.168911119661408
1637	Baseline age: [50,60)	poor	Female	54	1972	0.162370142362447
1638	Baseline age: [50,60)	poor	Female	54	1974	0.16467872258561
1639	Baseline age: [50,60)	poor	Female	54	2005	0.161215852250866
1640	Baseline age: [50,60)	poor	Female	54	2023	0.163524432474028
1641	Baseline age: [50,60)	poor	Female	54	2065	0.163909195844556
1642	Baseline age: [50,60)	poor	Female	54	2123	0.163524432474028
1643	Baseline age: [50,60)	poor	Female	54	2135	0.15929203539823
1644	Baseline age: [50,60)	poor	Female	54	2142	0.164293959215083
1645	Baseline age: [50,60)	poor	Female	54	2176	0.168911119661408
1646	Baseline age: [50,60)	poor	Female	54	2197	0.162754905732974
1647	Baseline age: [50,60)	poor	Female	54	2216	0.173528280107734
1648	Baseline age: [50,60)	poor	Female	54	2318	0.163909195844556
1649	Baseline age: [50,60)	poor	Female	54	2499	0.163524432474028
1650	Baseline age: [50,60)	poor	Female	54	2655	0.161215852250866
1651	Baseline age: [50,60)	poor	Female	54	2729	0.171604463255098
1652	Baseline age: [50,60)	poor	Female	54	2913	0.162754905732974
1653	Baseline age: [50,60)	poor	Female	54	3031	0.165833012697191
1654	Baseline age: [50,60)	poor	Female	54	3071	0.168911119661408
1655	Baseline age: [50,60)	poor	Female	54	3175	0.162754905732974
1656	Baseline age: [50,60)	poor	Female	54	3229	0.166217776067718
1657	Baseline age: [50,60)	poor	Female	54	3234	0.168141592920354
1658	Baseline age: [50,60)	poor	Female	54	3236	0.153520584840323
1659	Baseline age: [50,60)	poor	Female	54	3394	0.163139669103501
1660	Baseline age: [50,60)	poor	Female	54	3543	0.165833012697191
1661	Baseline age: [50,60)	poor	Female	54	3551	0.16198537899192
1662	Baseline age: [50,60)	poor	Female	54	3612	0.165833012697191
1663	Baseline age: [50,60)	poor	Female	54	3642	0.165448249326664
1664	Baseline age: [50,60)	poor	Female	54	3716	0.176221623701424
1665	Baseline age: [50,60)	poor	Female	54	3754	0.158907272027703
1666	Baseline age: [50,60)	poor	Female	54	3773	0.1673720661793
1667	Baseline age: [50,60)	poor	Female	54	3789	0.165063485956137
1668	Baseline age: [50,60)	poor	Female	54	3805	0.158137745286649
1669	Baseline age: [50,60)	poor	Female	54	3863	0.17006540977299
1670	Baseline age: [50,60)	poor	Female	54	4048	0.171219699884571
1671	Baseline age: [50,60)	poor	Female	54	4072	0.167756829549827
1672	Baseline age: [50,60)	poor	Female	54	4141	0.166602539438245
1673	Baseline age: [50,60)	poor	Female	54	4199	0.16467872258561
1674	Baseline age: [50,60)	poor	Female	54	4208	0.166987302808773
1675	Baseline age: [50,60)	poor	Female	54	4310	0.163909195844556
1676	Baseline age: [50,60)	poor	Female	54	4376	0.167756829549827
1677	Baseline age: [50,60)	poor	Female	54	4438	0.161600615621393
1678	Baseline age: [50,60)	poor	Female	54	4447	0.167756829549827
1679	Baseline age: [50,60)	poor	Female	54	4476	0.170450173143517
1680	Baseline age: [50,60)	poor	Female	54	4601	0.157368218545594
1681	Baseline age: [50,60)	poor	Female	54	4819	0.155829165063486
1682	Baseline age: [50,60)	poor	Female	54	4836	0.169295883031935
1683	Baseline age: [50,60)	poor	Female	54	4867	0.16467872258561
1684	Baseline age: [50,60)	poor	Female	54	4871	0.165833012697191
1685	Baseline age: [50,60)	poor	Female	54	5016	0.16467872258561
1686	Baseline age: [50,60)	poor	Female	54	5064	0.162370142362447
1687	Baseline age: [50,60)	poor	Female	54	5173	0.166602539438245
1688	Baseline age: [50,60)	poor	Female	54	5182	0.172373989996152
1689	Baseline age: [50,60)	poor	Female	54	5284	0.170450173143517
1690	Baseline age: [50,60)	poor	Female	54	5307	0.163909195844556
1691	Baseline age: [50,60)	poor	Female	54	5387	0.17275875336668
1692	Baseline age: [50,60)	poor	Female	54	5431	0.162370142362447
1693	Baseline age: [50,60)	poor	Female	54	5485	0.170834936514044
1694	Baseline age: [50,60)	poor	Female	54	5523	0.165833012697191
1695	Baseline age: [50,60)	poor	Female	54	5559	0.166602539438245
1696	Baseline age: [50,60)	poor	Female	54	5618	0.15659869180454
1697	Baseline age: [50,60)	poor	Female	54	5636	0.170834936514044
1698	Baseline age: [50,60)	poor	Female	54	5795	0.161600615621393
1699	Baseline age: [50,60)	poor	Female	54	5798	0.167756829549827
1700	Baseline age: [50,60)	poor	Female	54	5970	0.165063485956137
1701	Baseline age: [50,60)	poor	Female	56	15	0.147651006711409
1702	Baseline age: [50,60)	poor	Female	56	21	0.156988619784068
1703	Baseline age: [50,60)	poor	Female	56	39	0.157280420192588
1704	Baseline age: [50,60)	poor	Female	56	102	0.149693609571053
1705	Baseline age: [50,60)	poor	Female	56	120	0.15815582141815
1706	Baseline age: [50,60)	poor	Female	56	166	0.150569010796615
1707	Baseline age: [50,60)	poor	Female	56	169	0.154362416107383
1708	Baseline age: [50,60)	poor	Female	56	206	0.157572220601109
1709	Baseline age: [50,60)	poor	Female	56	292	0.156113218558506
1710	Baseline age: [50,60)	poor	Female	56	301	0.156988619784068
1711	Baseline age: [50,60)	poor	Female	56	308	0.145900204260286
1712	Baseline age: [50,60)	poor	Female	56	655	0.15815582141815
1713	Baseline age: [50,60)	poor	Female	56	672	0.161949226728917
1714	Baseline age: [50,60)	poor	Female	56	731	0.153778815290341
1715	Baseline age: [50,60)	poor	Female	56	763	0.158447621826671
1716	Baseline age: [50,60)	poor	Female	56	793	0.154362416107383
1717	Baseline age: [50,60)	poor	Female	56	831	0.151444412022177
1718	Baseline age: [50,60)	poor	Female	56	835	0.146775605485848
1719	Baseline age: [50,60)	poor	Female	56	923	0.156113218558506
1720	Baseline age: [50,60)	poor	Female	56	940	0.153778815290341
1721	Baseline age: [50,60)	poor	Female	56	948	0.154654216515903
1722	Baseline age: [50,60)	poor	Female	56	1010	0.150569010796615
1723	Baseline age: [50,60)	poor	Female	56	1011	0.159614823460753
1724	Baseline age: [50,60)	poor	Female	56	1025	0.159031222643712
1725	Baseline age: [50,60)	poor	Female	56	1138	0.154946016924424
1726	Baseline age: [50,60)	poor	Female	56	1139	0.149693609571053
1727	Baseline age: [50,60)	poor	Female	56	1458	0.148818208345492
1728	Baseline age: [50,60)	poor	Female	56	1471	0.156988619784068
1729	Baseline age: [50,60)	poor	Female	56	1490	0.153487014881821
1730	Baseline age: [50,60)	poor	Female	56	1531	0.149985409979574
1731	Baseline age: [50,60)	poor	Female	56	1629	0.147651006711409
1732	Baseline age: [50,60)	poor	Female	56	1669	0.157864021009629
1733	Baseline age: [50,60)	poor	Female	56	1718	0.159323023052232
1734	Baseline age: [50,60)	poor	Female	56	1856	0.14794280711993
1735	Baseline age: [50,60)	poor	Female	56	1875	0.148818208345492
1736	Baseline age: [50,60)	poor	Female	56	1884	0.154070615698862
1737	Baseline age: [50,60)	poor	Female	56	1972	0.166618033265247
1738	Baseline age: [50,60)	poor	Female	56	1974	0.154946016924424
1739	Baseline age: [50,60)	poor	Female	56	2005	0.147359206302889
1740	Baseline age: [50,60)	poor	Female	56	2023	0.161949226728917
1741	Baseline age: [50,60)	poor	Female	56	2065	0.160198424277794
1742	Baseline age: [50,60)	poor	Female	56	2123	0.154070615698862
1743	Baseline age: [50,60)	poor	Female	56	2135	0.149110008754012
1744	Baseline age: [50,60)	poor	Female	56	2142	0.156405018967027
1745	Baseline age: [50,60)	poor	Female	56	2176	0.149401809162533
1746	Baseline age: [50,60)	poor	Female	56	2197	0.155237817332944
1747	Baseline age: [50,60)	poor	Female	56	2216	0.157280420192588
1748	Baseline age: [50,60)	poor	Female	56	2318	0.154362416107383
1749	Baseline age: [50,60)	poor	Female	56	2499	0.154946016924424
1750	Baseline age: [50,60)	poor	Female	56	2655	0.154362416107383
1751	Baseline age: [50,60)	poor	Female	56	2729	0.148234607528451
1752	Baseline age: [50,60)	poor	Female	56	2913	0.151736212430697
1753	Baseline age: [50,60)	poor	Female	56	3031	0.151736212430697
1754	Baseline age: [50,60)	poor	Female	56	3071	0.161365625911876
1755	Baseline age: [50,60)	poor	Female	56	3175	0.1531952144733
1756	Baseline age: [50,60)	poor	Female	56	3229	0.156113218558506
1757	Baseline age: [50,60)	poor	Female	56	3234	0.152028012839218
1758	Baseline age: [50,60)	poor	Female	56	3236	0.151444412022177
1759	Baseline age: [50,60)	poor	Female	56	3394	0.153778815290341
1760	Baseline age: [50,60)	poor	Female	56	3543	0.149110008754012
1761	Baseline age: [50,60)	poor	Female	56	3551	0.152319813247739
1762	Baseline age: [50,60)	poor	Female	56	3612	0.163991829588561
1763	Baseline age: [50,60)	poor	Female	56	3642	0.148526407936971
1764	Baseline age: [50,60)	poor	Female	56	3716	0.157864021009629
1765	Baseline age: [50,60)	poor	Female	56	3754	0.156405018967027
1766	Baseline age: [50,60)	poor	Female	56	3773	0.152611613656259
1767	Baseline age: [50,60)	poor	Female	56	3789	0.161073825503356
1768	Baseline age: [50,60)	poor	Female	56	3805	0.156113218558506
1769	Baseline age: [50,60)	poor	Female	56	3863	0.156988619784068
1770	Baseline age: [50,60)	poor	Female	56	4048	0.156988619784068
1771	Baseline age: [50,60)	poor	Female	56	4072	0.155821418149985
1772	Baseline age: [50,60)	poor	Female	56	4141	0.159031222643712
1773	Baseline age: [50,60)	poor	Female	56	4199	0.148526407936971
1774	Baseline age: [50,60)	poor	Female	56	4208	0.150860811205136
1775	Baseline age: [50,60)	poor	Female	56	4310	0.149110008754012
1776	Baseline age: [50,60)	poor	Female	56	4376	0.156988619784068
1777	Baseline age: [50,60)	poor	Female	56	4438	0.14794280711993
1778	Baseline age: [50,60)	poor	Female	56	4447	0.14794280711993
1779	Baseline age: [50,60)	poor	Female	56	4476	0.156988619784068
1780	Baseline age: [50,60)	poor	Female	56	4601	0.152028012839218
1781	Baseline age: [50,60)	poor	Female	56	4819	0.152319813247739
1782	Baseline age: [50,60)	poor	Female	56	4836	0.153778815290341
1783	Baseline age: [50,60)	poor	Female	56	4867	0.1531952144733
1784	Baseline age: [50,60)	poor	Female	56	4871	0.153487014881821
1785	Baseline age: [50,60)	poor	Female	56	5016	0.150569010796615
1786	Baseline age: [50,60)	poor	Female	56	5064	0.144733002626204
1787	Baseline age: [50,60)	poor	Female	56	5173	0.154070615698862
1788	Baseline age: [50,60)	poor	Female	56	5182	0.161949226728917
1789	Baseline age: [50,60)	poor	Female	56	5284	0.159323023052232
1790	Baseline age: [50,60)	poor	Female	56	5307	0.143857601400642
1791	Baseline age: [50,60)	poor	Female	56	5387	0.156405018967027
1792	Baseline age: [50,60)	poor	Female	56	5431	0.154946016924424
1793	Baseline age: [50,60)	poor	Female	56	5485	0.15815582141815
1794	Baseline age: [50,60)	poor	Female	56	5523	0.156113218558506
1795	Baseline age: [50,60)	poor	Female	56	5559	0.146483805077327
1796	Baseline age: [50,60)	poor	Female	56	5618	0.151444412022177
1797	Baseline age: [50,60)	poor	Female	56	5636	0.156988619784068
1798	Baseline age: [50,60)	poor	Female	56	5795	0.155237817332944
1799	Baseline age: [50,60)	poor	Female	56	5798	0.148234607528451
1800	Baseline age: [50,60)	poor	Female	56	5970	0.151152611613656
1801	Baseline age: [50,60)	poor	Female	58	15	0.180190653336433
1802	Baseline age: [50,60)	poor	Female	58	21	0.174610555684724
1803	Baseline age: [50,60)	poor	Female	58	39	0.1776331085794
1804	Baseline age: [50,60)	poor	Female	58	102	0.174145547547082
1805	Baseline age: [50,60)	poor	Female	58	120	0.188328295745176
1806	Baseline age: [50,60)	poor	Female	58	166	0.183213206231109
1807	Baseline age: [50,60)	poor	Female	58	169	0.176470588235294
1808	Baseline age: [50,60)	poor	Female	58	206	0.189723320158103
1809	Baseline age: [50,60)	poor	Female	58	292	0.191583352708672
1810	Baseline age: [50,60)	poor	Female	58	301	0.172285514996512
1811	Baseline age: [50,60)	poor	Female	58	308	0.182283189955824
1812	Baseline age: [50,60)	poor	Female	58	655	0.192280864915136
1813	Baseline age: [50,60)	poor	Female	58	672	0.1853057428505
1814	Baseline age: [50,60)	poor	Female	58	731	0.188560799813997
1815	Baseline age: [50,60)	poor	Female	58	763	0.190420832364566
1816	Baseline age: [50,60)	poor	Female	58	793	0.188793303882818
1817	Baseline age: [50,60)	poor	Female	58	831	0.182980702162288
1818	Baseline age: [50,60)	poor	Female	58	835	0.175075563822367
1819	Baseline age: [50,60)	poor	Female	58	923	0.183213206231109
1820	Baseline age: [50,60)	poor	Female	58	940	0.182515694024645
1821	Baseline age: [50,60)	poor	Female	58	948	0.182283189955824
1822	Baseline age: [50,60)	poor	Female	58	1010	0.181353173680539
1823	Baseline age: [50,60)	poor	Female	58	1011	0.184143222506394
1824	Baseline age: [50,60)	poor	Female	58	1025	0.186468263194606
1825	Baseline age: [50,60)	poor	Female	58	1138	0.183910718437573
1826	Baseline age: [50,60)	poor	Female	58	1139	0.189955824226924
1827	Baseline age: [50,60)	poor	Female	58	1458	0.172285514996512
1828	Baseline age: [50,60)	poor	Female	58	1471	0.186003255056963
1829	Baseline age: [50,60)	poor	Female	58	1490	0.181120669611718
1830	Baseline age: [50,60)	poor	Female	58	1531	0.180190653336433
1831	Baseline age: [50,60)	poor	Female	58	1629	0.182748198093467
1832	Baseline age: [50,60)	poor	Female	58	1669	0.180655661474076
1833	Baseline age: [50,60)	poor	Female	58	1718	0.180888165542897
1834	Baseline age: [50,60)	poor	Female	58	1856	0.186933271332248
1835	Baseline age: [50,60)	poor	Female	58	1875	0.182515694024645
1836	Baseline age: [50,60)	poor	Female	58	1884	0.1853057428505
1837	Baseline age: [50,60)	poor	Female	58	1972	0.176470588235294
1838	Baseline age: [50,60)	poor	Female	58	1974	0.186933271332248
1839	Baseline age: [50,60)	poor	Female	58	2005	0.178098116717043
1840	Baseline age: [50,60)	poor	Female	58	2023	0.190885840502209
1841	Baseline age: [50,60)	poor	Female	58	2065	0.182980702162288
1842	Baseline age: [50,60)	poor	Female	58	2123	0.186700767263427
1843	Baseline age: [50,60)	poor	Female	58	2135	0.178795628923506
1844	Baseline age: [50,60)	poor	Female	58	2142	0.183678214368751
1845	Baseline age: [50,60)	poor	Female	58	2176	0.18716577540107
1846	Baseline age: [50,60)	poor	Female	58	2197	0.18344571029993
1847	Baseline age: [50,60)	poor	Female	58	2216	0.183678214368751
1848	Baseline age: [50,60)	poor	Female	58	2318	0.193908393396884
1849	Baseline age: [50,60)	poor	Female	58	2499	0.194373401534527
1850	Baseline age: [50,60)	poor	Female	58	2655	0.17949314112997
1851	Baseline age: [50,60)	poor	Female	58	2729	0.179028132992327
1852	Baseline age: [50,60)	poor	Female	58	2913	0.181818181818182
1853	Baseline age: [50,60)	poor	Female	58	3031	0.183213206231109
1854	Baseline age: [50,60)	poor	Female	58	3071	0.183678214368751
1855	Baseline age: [50,60)	poor	Female	58	3175	0.180888165542897
1856	Baseline age: [50,60)	poor	Female	58	3229	0.181353173680539
1857	Baseline age: [50,60)	poor	Female	58	3234	0.181120669611718
1858	Baseline age: [50,60)	poor	Female	58	3236	0.179958149267612
1859	Baseline age: [50,60)	poor	Female	58	3394	0.174843059753546
1860	Baseline age: [50,60)	poor	Female	58	3543	0.180888165542897
1861	Baseline age: [50,60)	poor	Female	58	3551	0.182515694024645
1862	Baseline age: [50,60)	poor	Female	58	3612	0.185770750988142
1863	Baseline age: [50,60)	poor	Female	58	3642	0.182515694024645
1864	Baseline age: [50,60)	poor	Female	58	3716	0.186933271332248
1865	Baseline age: [50,60)	poor	Female	58	3754	0.176703092304115
1866	Baseline age: [50,60)	poor	Female	58	3773	0.1853057428505
1867	Baseline age: [50,60)	poor	Female	58	3789	0.179260637061149
1868	Baseline age: [50,60)	poor	Female	58	3805	0.176470588235294
1869	Baseline age: [50,60)	poor	Female	58	3863	0.170657986514764
1870	Baseline age: [50,60)	poor	Female	58	4048	0.187630783538712
1871	Baseline age: [50,60)	poor	Female	58	4072	0.197395954429203
1872	Baseline age: [50,60)	poor	Female	58	4141	0.177865612648221
1873	Baseline age: [50,60)	poor	Female	58	4199	0.181818181818182
1874	Baseline age: [50,60)	poor	Female	58	4208	0.181585677749361
1875	Baseline age: [50,60)	poor	Female	58	4310	0.177865612648221
1876	Baseline age: [50,60)	poor	Female	58	4376	0.179725645198791
1877	Baseline age: [50,60)	poor	Female	58	4438	0.187863287607533
1878	Baseline age: [50,60)	poor	Female	58	4447	0.182748198093467
1879	Baseline age: [50,60)	poor	Female	58	4476	0.189723320158103
1880	Baseline age: [50,60)	poor	Female	58	4601	0.17949314112997
1881	Baseline age: [50,60)	poor	Female	58	4819	0.18716577540107
1882	Baseline age: [50,60)	poor	Female	58	4836	0.179028132992327
1883	Baseline age: [50,60)	poor	Female	58	4867	0.184143222506394
1884	Baseline age: [50,60)	poor	Female	58	4871	0.179958149267612
1885	Baseline age: [50,60)	poor	Female	58	5016	0.184608230644036
1886	Baseline age: [50,60)	poor	Female	58	5064	0.176005580097652
1887	Baseline age: [50,60)	poor	Female	58	5173	0.182748198093467
1888	Baseline age: [50,60)	poor	Female	58	5182	0.180423157405255
1889	Baseline age: [50,60)	poor	Female	58	5284	0.184143222506394
1890	Baseline age: [50,60)	poor	Female	58	5307	0.178795628923506
1891	Baseline age: [50,60)	poor	Female	58	5387	0.184840734712857
1892	Baseline age: [50,60)	poor	Female	58	5431	0.178563124854685
1893	Baseline age: [50,60)	poor	Female	58	5485	0.180190653336433
1894	Baseline age: [50,60)	poor	Female	58	5523	0.182283189955824
1895	Baseline age: [50,60)	poor	Female	58	5559	0.185770750988142
1896	Baseline age: [50,60)	poor	Female	58	5618	0.185538246919321
1897	Baseline age: [50,60)	poor	Female	58	5636	0.183910718437573
1898	Baseline age: [50,60)	poor	Female	58	5795	0.179958149267612
1899	Baseline age: [50,60)	poor	Female	58	5798	0.180190653336433
1900	Baseline age: [50,60)	poor	Female	58	5970	0.180888165542897
1901	Baseline age: [50,60)	poor	Female	60	15	0.191032608695652
1902	Baseline age: [50,60)	poor	Female	60	21	0.179076086956522
1903	Baseline age: [50,60)	poor	Female	60	39	0.18804347826087
1904	Baseline age: [50,60)	poor	Female	60	102	0.186413043478261
1905	Baseline age: [50,60)	poor	Female	60	120	0.183152173913044
1906	Baseline age: [50,60)	poor	Female	60	166	0.184510869565217
1907	Baseline age: [50,60)	poor	Female	60	169	0.183152173913044
1908	Baseline age: [50,60)	poor	Female	60	206	0.184239130434783
1909	Baseline age: [50,60)	poor	Female	60	292	0.189945652173913
1910	Baseline age: [50,60)	poor	Female	60	301	0.18125
1911	Baseline age: [50,60)	poor	Female	60	308	0.189130434782609
1912	Baseline age: [50,60)	poor	Female	60	655	0.188315217391304
1913	Baseline age: [50,60)	poor	Female	60	672	0.179347826086957
1914	Baseline age: [50,60)	poor	Female	60	731	0.191576086956522
1915	Baseline age: [50,60)	poor	Female	60	763	0.185597826086957
1916	Baseline age: [50,60)	poor	Female	60	793	0.188858695652174
1917	Baseline age: [50,60)	poor	Female	60	831	0.186684782608696
1918	Baseline age: [50,60)	poor	Female	60	835	0.20054347826087
1919	Baseline age: [50,60)	poor	Female	60	923	0.190489130434783
1920	Baseline age: [50,60)	poor	Female	60	940	0.182065217391304
1921	Baseline age: [50,60)	poor	Female	60	948	0.180978260869565
1922	Baseline age: [50,60)	poor	Female	60	1010	0.19429347826087
1923	Baseline age: [50,60)	poor	Female	60	1011	0.185326086956522
1924	Baseline age: [50,60)	poor	Female	60	1025	0.183967391304348
1925	Baseline age: [50,60)	poor	Female	60	1138	0.178804347826087
1926	Baseline age: [50,60)	poor	Female	60	1139	0.184510869565217
1927	Baseline age: [50,60)	poor	Female	60	1458	0.186684782608696
1928	Baseline age: [50,60)	poor	Female	60	1471	0.18804347826087
1929	Baseline age: [50,60)	poor	Female	60	1490	0.190489130434783
1930	Baseline age: [50,60)	poor	Female	60	1531	0.175
1931	Baseline age: [50,60)	poor	Female	60	1629	0.181521739130435
1932	Baseline age: [50,60)	poor	Female	60	1669	0.190217391304348
1933	Baseline age: [50,60)	poor	Female	60	1718	0.192934782608696
1934	Baseline age: [50,60)	poor	Female	60	1856	0.184782608695652
1935	Baseline age: [50,60)	poor	Female	60	1875	0.183152173913044
1936	Baseline age: [50,60)	poor	Female	60	1884	0.18695652173913
1937	Baseline age: [50,60)	poor	Female	60	1972	0.184239130434783
1938	Baseline age: [50,60)	poor	Female	60	1974	0.183423913043478
1939	Baseline age: [50,60)	poor	Female	60	2005	0.178260869565217
1940	Baseline age: [50,60)	poor	Female	60	2023	0.191576086956522
1941	Baseline age: [50,60)	poor	Female	60	2065	0.180434782608696
1942	Baseline age: [50,60)	poor	Female	60	2123	0.185869565217391
1943	Baseline age: [50,60)	poor	Female	60	2135	0.176902173913043
1944	Baseline age: [50,60)	poor	Female	60	2142	0.180434782608696
1945	Baseline age: [50,60)	poor	Female	60	2176	0.191304347826087
1946	Baseline age: [50,60)	poor	Female	60	2197	0.184782608695652
1947	Baseline age: [50,60)	poor	Female	60	2216	0.183423913043478
1948	Baseline age: [50,60)	poor	Female	60	2318	0.191304347826087
1949	Baseline age: [50,60)	poor	Female	60	2499	0.185054347826087
1950	Baseline age: [50,60)	poor	Female	60	2655	0.200815217391304
1951	Baseline age: [50,60)	poor	Female	60	2729	0.18125
1952	Baseline age: [50,60)	poor	Female	60	2913	0.184510869565217
1953	Baseline age: [50,60)	poor	Female	60	3031	0.175815217391304
1954	Baseline age: [50,60)	poor	Female	60	3071	0.188315217391304
1955	Baseline age: [50,60)	poor	Female	60	3175	0.177445652173913
1956	Baseline age: [50,60)	poor	Female	60	3229	0.190217391304348
1957	Baseline age: [50,60)	poor	Female	60	3234	0.183152173913044
1958	Baseline age: [50,60)	poor	Female	60	3236	0.176358695652174
1959	Baseline age: [50,60)	poor	Female	60	3394	0.186684782608696
1960	Baseline age: [50,60)	poor	Female	60	3543	0.177989130434783
1961	Baseline age: [50,60)	poor	Female	60	3551	0.18125
1962	Baseline age: [50,60)	poor	Female	60	3612	0.194565217391304
1963	Baseline age: [50,60)	poor	Female	60	3642	0.179076086956522
1964	Baseline age: [50,60)	poor	Female	60	3716	0.186141304347826
1965	Baseline age: [50,60)	poor	Female	60	3754	0.178260869565217
1966	Baseline age: [50,60)	poor	Female	60	3773	0.191576086956522
1967	Baseline age: [50,60)	poor	Female	60	3789	0.185054347826087
1968	Baseline age: [50,60)	poor	Female	60	3805	0.181521739130435
1969	Baseline age: [50,60)	poor	Female	60	3863	0.18070652173913
1970	Baseline age: [50,60)	poor	Female	60	4048	0.18179347826087
1971	Baseline age: [50,60)	poor	Female	60	4072	0.19375
1972	Baseline age: [50,60)	poor	Female	60	4141	0.197554347826087
1973	Baseline age: [50,60)	poor	Female	60	4199	0.183967391304348
1974	Baseline age: [50,60)	poor	Female	60	4208	0.180978260869565
1975	Baseline age: [50,60)	poor	Female	60	4310	0.179891304347826
1976	Baseline age: [50,60)	poor	Female	60	4376	0.177989130434783
1977	Baseline age: [50,60)	poor	Female	60	4438	0.1875
1978	Baseline age: [50,60)	poor	Female	60	4447	0.184510869565217
1979	Baseline age: [50,60)	poor	Female	60	4476	0.18804347826087
1980	Baseline age: [50,60)	poor	Female	60	4601	0.172554347826087
1981	Baseline age: [50,60)	poor	Female	60	4819	0.182880434782609
1982	Baseline age: [50,60)	poor	Female	60	4836	0.170652173913043
1983	Baseline age: [50,60)	poor	Female	60	4867	0.18179347826087
1984	Baseline age: [50,60)	poor	Female	60	4871	0.184510869565217
1985	Baseline age: [50,60)	poor	Female	60	5016	0.191847826086956
1986	Baseline age: [50,60)	poor	Female	60	5064	0.182608695652174
1987	Baseline age: [50,60)	poor	Female	60	5173	0.183152173913044
1988	Baseline age: [50,60)	poor	Female	60	5182	0.179619565217391
1989	Baseline age: [50,60)	poor	Female	60	5284	0.189673913043478
1990	Baseline age: [50,60)	poor	Female	60	5307	0.188315217391304
1991	Baseline age: [50,60)	poor	Female	60	5387	0.182880434782609
1992	Baseline age: [50,60)	poor	Female	60	5431	0.182880434782609
1993	Baseline age: [50,60)	poor	Female	60	5485	0.186141304347826
1994	Baseline age: [50,60)	poor	Female	60	5523	0.188586956521739
1995	Baseline age: [50,60)	poor	Female	60	5559	0.182608695652174
1996	Baseline age: [50,60)	poor	Female	60	5618	0.182880434782609
1997	Baseline age: [50,60)	poor	Female	60	5636	0.193478260869565
1998	Baseline age: [50,60)	poor	Female	60	5795	0.179347826086957
1999	Baseline age: [50,60)	poor	Female	60	5798	0.190217391304348
[truncated: 28,501 more rows]
