# Supplementary material for: Measurements of damage and repair of binary health attributes in aging mice and humans reveal that robustness and resilience decrease with age, operate over broad timescales, and are affected differently by interventions
Source: eLife. 2022 Nov 21;11:e77632. doi: 10.7554/eLife.77632 (PMC9725749; doi:10.7554/eLife.77632)
Supplement: Figure 4—figure supplement 2—source data 1. [file elife-77632-fig4-figsupp2-data1.zip › figure4_supplement2/meta.txt~]

binned_f files shows binned mean values of Frailty Inde from the raw data.

damage_rate and repair_rate test files show the median difference between control and intervention groups with 95% credible intervals for damage and repair rates. 

damage_slope and repair_slope test files show the median difference between control and intervention groups with 95% credible intervals for damage and repair rate slopes. 
