# Supplementary material for: Measurements of damage and repair of binary health attributes in aging mice and humans reveal that robustness and resilience decrease with age, operate over broad timescales, and are affected differently by interventions
Source: eLife. 2022 Nov 21;11:e77632. doi: 10.7554/eLife.77632 (PMC9725749; doi:10.7554/eLife.77632)
Supplement: Figure 4—figure supplement 2—source data 1. [file elife-77632-fig4-figsupp2-data1.zip › figure4_supplement2/meta.txt]

binned_rates and f files shows binned mean values of damage and repair rates and Frailty Index from the raw data stratified by wealth.

damage_rate and repair_rate files show mean values of damage and repair rates from the model stratified by wealth.
