# Supplementary material for: Measurements of damage and repair of binary health attributes in aging mice and humans reveal that robustness and resilience decrease with age, operate over broad timescales, and are affected differently by interventions
Source: eLife. 2022 Nov 21;11:e77632. doi: 10.7554/eLife.77632 (PMC9725749; doi:10.7554/eLife.77632)
Supplement: Figure 5—source data 1. [file elife-77632-fig5-data1.zip › figure5/mouse1_repair_timescale.csv]

	time	survival	.lower	.upper	.width	.point	.interval	sex	treatment
1	0	1	1	1	0.95	median	hdci	Male	Enalapril
2	0.276164262503336	0.990271038793578	0.976117899754212	0.998736607256987	0.95	median	hdci	Male	Enalapril
3	0.759451721884176	0.979689451414583	0.959554447732842	0.994954179019852	0.95	median	hdci	Male	Enalapril
4	0.759451721884179	0.979689451414583	0.959554447732842	0.994954179019852	0.95	median	hdci	Male	Enalapril
5	0.805479098968068	0.978705060667998	0.957788510951368	0.994594833764931	0.95	median	hdci	Male	Enalapril
6	0.828492787510008	0.978174448448916	0.956992913857795	0.994544133031572	0.95	median	hdci	Male	Enalapril
7	0.920547541677788	0.974236360884007	0.951285066464991	0.993012411502187	0.95	median	hdci	Male	Enalapril
8	0.920547541677792	0.974236360884006	0.95128506646499	0.993012411502187	0.95	median	hdci	Male	Enalapril
9	0.943561230219736	0.970569497639408	0.945494818562997	0.990339342957079	0.95	median	hdci	Male	Enalapril
10	0.966574918761676	0.960929516435252	0.932724089820945	0.984347814801866	0.95	median	hdci	Male	Enalapril
11	0.989588607303624	0.937511022647049	0.899799596747327	0.97620634024324	0.95	median	hdci	Male	Enalapril
12	0.989588607303627	0.937511022647043	0.899799596747318	0.976206340243239	0.95	median	hdci	Male	Enalapril
13	1.03561598438751	0.875490635012842	0.793143471716821	0.951399913581839	0.95	median	hdci	Male	Enalapril
14	1.15068442709724	0.718084403297236	0.596068237563128	0.818143591669443	0.95	median	hdci	Male	Enalapril
15	1.17369811563918	0.68823527834186	0.572004086271871	0.790790868812024	0.95	median	hdci	Male	Enalapril
16	1.21972549272307	0.633095380770942	0.5228819803446	0.730827983868786	0.95	median	hdci	Male	Enalapril
17	1.24273918126502	0.607184595589865	0.49835713970867	0.698296849245857	0.95	median	hdci	Male	Enalapril
18	1.26575286980696	0.581856085203495	0.48290543463759	0.674220790500406	0.95	median	hdci	Male	Enalapril
19	1.5419171323103	0.386949098854149	0.338046948088496	0.447204621010131	0.95	median	hdci	Male	Enalapril
20	1.63397188647808	0.356599180354376	0.311247859554969	0.404824547058005	0.95	median	hdci	Male	Enalapril
21	1.67999926356197	0.345390712974097	0.303427420215559	0.389448632602175	0.95	median	hdci	Male	Enalapril
22	1.72602664064586	0.336483258855666	0.299117088644063	0.377625127538876	0.95	median	hdci	Male	Enalapril
23	1.7490403291878	0.332740376646326	0.295693429157439	0.370340750651808	0.95	median	hdci	Male	Enalapril
24	1.77205401772974	0.329386834319514	0.294033194946554	0.365768639111024	0.95	median	hdci	Male	Enalapril
25	1.77205401772975	0.329386834319513	0.294033194946554	0.365768639111022	0.95	median	hdci	Male	Enalapril
26	1.86410877189753	0.318335821879524	0.287149172243264	0.351471348744297	0.95	median	hdci	Male	Enalapril
27	1.86410877189753	0.318335821879524	0.287149172243264	0.351471348744297	0.95	median	hdci	Male	Enalapril
28	1.88712246043947	0.315635188105146	0.284540802389493	0.347644829444211	0.95	median	hdci	Male	Enalapril
29	1.91013614898141	0.312853007135064	0.283056849214166	0.344694902589311	0.95	median	hdci	Male	Enalapril
30	1.91013614898141	0.312853007135063	0.283056849214166	0.344694902589311	0.95	median	hdci	Male	Enalapril
31	1.91013614898142	0.312853007135063	0.283056849214166	0.34469490258931	0.95	median	hdci	Male	Enalapril
32	1.91013614898142	0.312853007135063	0.283056849214166	0.34469490258931	0.95	median	hdci	Male	Enalapril
33	1.9561635260653	0.306818964777256	0.278427991759762	0.337402445839637	0.95	median	hdci	Male	Enalapril
34	1.97917721460725	0.303942048703932	0.275391302912249	0.333431598536189	0.95	median	hdci	Male	Enalapril
35	1.97917721460725	0.303942048703932	0.275391302912249	0.333431598536189	0.95	median	hdci	Male	Enalapril
36	2.02520459169114	0.299060926496949	0.269296017607671	0.327469712849255	0.95	median	hdci	Male	Enalapril
37	2.04821828023308	0.297003867455758	0.267362577685102	0.325734072592096	0.95	median	hdci	Male	Enalapril
38	2.07123196877502	0.2951408414822	0.264461958824127	0.323462666917545	0.95	median	hdci	Male	Enalapril
39	2.07123196877503	0.2951408414822	0.264461958824127	0.323462666917545	0.95	median	hdci	Male	Enalapril
40	2.16328672294281	0.288418337345016	0.258671856083237	0.318993656290231	0.95	median	hdci	Male	Enalapril
41	2.18630041148475	0.286734239715401	0.257230953404466	0.317861696033418	0.95	median	hdci	Male	Enalapril
42	2.2093141000267	0.28491040799333	0.254648523207364	0.315648409792028	0.95	median	hdci	Male	Enalapril
43	2.30136885419447	0.277207995307972	0.246217442711475	0.307673603227599	0.95	median	hdci	Male	Enalapril
44	2.39342360836226	0.268739976056191	0.238496554413763	0.299465824162819	0.95	median	hdci	Male	Enalapril
45	2.4164372969042	0.266546284104397	0.236230546710871	0.296994340805188	0.95	median	hdci	Male	Enalapril
46	2.48547836253003	0.259938324142264	0.228749900632532	0.288354112393494	0.95	median	hdci	Male	Enalapril
47	2.60054680523976	0.248780114535013	0.219582734707163	0.277024121899082	0.95	median	hdci	Male	Enalapril
48	2.60054680523976	0.248780114535013	0.219582734707162	0.277024121899081	0.95	median	hdci	Male	Enalapril
49	2.8306836906592	0.227848108694009	0.199625326676433	0.253447831044345	0.95	median	hdci	Male	Enalapril
50	2.87671106774309	0.224069694706411	0.196601748337399	0.249767826847074	0.95	median	hdci	Male	Enalapril
51	2.89972475628504	0.222184045381029	0.195660689901103	0.248543952484868	0.95	median	hdci	Male	Enalapril
52	2.92273844482698	0.220366069817734	0.193934171806015	0.246580531029166	0.95	median	hdci	Male	Enalapril
53	2.92273844482698	0.220366069817734	0.193934171806015	0.246580531029165	0.95	median	hdci	Male	Enalapril
54	2.94575213336893	0.218598502904581	0.192324462405235	0.244684248402976	0.95	median	hdci	Male	Enalapril
55	2.96876582191087	0.216808418316204	0.189538934293171	0.241618992675699	0.95	median	hdci	Male	Enalapril
56	2.96876582191087	0.216808418316203	0.189538934293171	0.241618992675699	0.95	median	hdci	Male	Enalapril
57	2.99177951045282	0.215111668058672	0.189676349872805	0.241492493376299	0.95	median	hdci	Male	Enalapril
58	2.99177951045282	0.215111668058672	0.189676349872805	0.241492493376299	0.95	median	hdci	Male	Enalapril
59	3.01479319899476	0.213373152974412	0.188300969106798	0.239691011188997	0.95	median	hdci	Male	Enalapril
60	3.01479319899477	0.213373152974412	0.188300969106798	0.239691011188997	0.95	median	hdci	Male	Enalapril
61	3.0378068875367	0.2117162073435	0.186668068699647	0.237936465252669	0.95	median	hdci	Male	Enalapril
62	3.15287533024643	0.203727716517045	0.178640001324399	0.22859648086302	0.95	median	hdci	Male	Enalapril
63	3.15287533024643	0.203727716517045	0.178640001324399	0.22859648086302	0.95	median	hdci	Male	Enalapril
64	3.17588901878837	0.202248870181515	0.177323116740608	0.227045464201073	0.95	median	hdci	Male	Enalapril
65	3.17588901878838	0.202248870181515	0.177323116740607	0.227045464201072	0.95	median	hdci	Male	Enalapril
66	3.19890270733032	0.200742254775489	0.175933490816101	0.225397593118603	0.95	median	hdci	Male	Enalapril
67	3.22191639587226	0.199282889754284	0.17464525564395	0.2239033840068	0.95	median	hdci	Male	Enalapril
68	3.22191639587226	0.199282889754284	0.17464525564395	0.2239033840068	0.95	median	hdci	Male	Enalapril
69	3.22191639587227	0.199282889754284	0.17464525564395	0.2239033840068	0.95	median	hdci	Male	Enalapril
70	3.24493008441421	0.197887690410466	0.173188475588963	0.222263552289956	0.95	median	hdci	Male	Enalapril
71	3.84328598650477	0.16807039614038	0.145100585186069	0.192366787017603	0.95	median	hdci	Male	Enalapril
72	3.86629967504672	0.16716262909539	0.144235024903241	0.191369376276161	0.95	median	hdci	Male	Enalapril
73	3.86629967504672	0.167162629095389	0.14423502490324	0.191369376276161	0.95	median	hdci	Male	Enalapril
74	3.88931336358866	0.166270723868353	0.143255435133188	0.190390411951434	0.95	median	hdci	Male	Enalapril
75	3.88931336358866	0.166270723868353	0.143255435133188	0.190390411951434	0.95	median	hdci	Male	Enalapril
76	3.91232705213061	0.165409927528771	0.141871012226287	0.188976921136239	0.95	median	hdci	Male	Enalapril
77	3.93534074067255	0.164513331781008	0.141094621071689	0.188074028622032	0.95	median	hdci	Male	Enalapril
78	3.93534074067255	0.164513331781008	0.141094621071689	0.188074028622032	0.95	median	hdci	Male	Enalapril
79	3.95835442921449	0.163654955987447	0.140019597954793	0.186996944344583	0.95	median	hdci	Male	Enalapril
80	3.98136811775644	0.162848814502342	0.13923435693471	0.186117173342022	0.95	median	hdci	Male	Enalapril
81	3.98136811775645	0.162848814502342	0.13923435693471	0.186117173342021	0.95	median	hdci	Male	Enalapril
82	4.09643656046617	0.158770433592907	0.135284304826397	0.181629130118341	0.95	median	hdci	Male	Enalapril
83	4.11945024900811	0.157998312718862	0.134539208084393	0.180782958784425	0.95	median	hdci	Male	Enalapril
84	4.14246393755005	0.157255153034252	0.133859626291534	0.18004456136203	0.95	median	hdci	Male	Enalapril
85	4.165477626092	0.156486696462536	0.133136644484731	0.179345093301059	0.95	median	hdci	Male	Enalapril
86	4.18849131463394	0.155747088842351	0.132263685691875	0.178494002218696	0.95	median	hdci	Male	Enalapril
87	4.21150500317589	0.155030980135882	0.13166173555847	0.17775208590641	0.95	median	hdci	Male	Enalapril
88	4.21150500317589	0.155030980135882	0.13166173555847	0.177752085906409	0.95	median	hdci	Male	Enalapril
89	4.44164188859533	0.148495135790552	0.125117452696685	0.170431159585058	0.95	median	hdci	Male	Enalapril
90	4.44164188859534	0.148495135790552	0.125117452696685	0.170431159585058	0.95	median	hdci	Male	Enalapril
91	4.62575139693089	0.143903222927539	0.121415382361353	0.166271059929369	0.95	median	hdci	Male	Enalapril
92	4.90191565943423	0.137879328730351	0.115161715498696	0.159491028625887	0.95	median	hdci	Male	Enalapril
93	4.94794303651812	0.136979767070778	0.114639685720567	0.158916142644874	0.95	median	hdci	Male	Enalapril
94	5.0399977906859	0.135287660120735	0.113503822381617	0.157398069527067	0.95	median	hdci	Male	Enalapril
95	5.06301147922784	0.134854390589904	0.113099733318877	0.156975370059956	0.95	median	hdci	Male	Enalapril
96	5.06301147922785	0.134854390589904	0.113099733318877	0.156975370059956	0.95	median	hdci	Male	Enalapril
97	5.08602516776979	0.134409983204818	0.112718502908682	0.156567955367221	0.95	median	hdci	Male	Enalapril
98	5.13205254485368	0.133608726746639	0.111934775753443	0.15574256044333	0.95	median	hdci	Male	Enalapril
99	5.24712098756341	0.131659334495315	0.110028105056949	0.153847742579182	0.95	median	hdci	Male	Enalapril
100	5.27013467610534	0.131270432707055	0.109625756630657	0.153484134316718	0.95	median	hdci	Male	Enalapril
101	5.36218943027313	0.129821798658905	0.107364076802888	0.151152045831259	0.95	median	hdci	Male	Enalapril
102	5.79944951257007	0.123587244849926	0.10271938534412	0.146591987892989	0.95	median	hdci	Male	Enalapril
103	5.93753164382175	0.121901992845664	0.100201340945961	0.144141253058255	0.95	median	hdci	Male	Enalapril
104	5.96054533236369	0.121647967532494	0.100136611520938	0.144022681449147	0.95	median	hdci	Male	Enalapril
105	5.98355902090563	0.121395386273988	0.0998787010547587	0.143734426184453	0.95	median	hdci	Male	Enalapril
106	6.05260008653147	0.12060271459567	0.0992933096242226	0.143149387281258	0.95	median	hdci	Male	Enalapril
107	6.07561377507341	0.120353483374882	0.0989622239790825	0.142820701429904	0.95	median	hdci	Male	Enalapril
108	6.19068221778313	0.119016156128253	0.0980770025013152	0.141899766643097	0.95	median	hdci	Male	Enalapril
109	6.21369590632508	0.118777624983895	0.0976885594703402	0.141589638275337	0.95	median	hdci	Male	Enalapril
110	6.30575066049286	0.117795191146261	0.095019386864928	0.13922113006378	0.95	median	hdci	Male	Enalapril
111	6.85807918549954	0.112009548387874	0.0909311060685732	0.135738335049613	0.95	median	hdci	Male	Enalapril
112	6.90410656258343	0.111545143052003	0.0904168509567533	0.135305499811499	0.95	median	hdci	Male	Enalapril
113	7.13424344800287	0.109406263577387	0.0882437401957046	0.13353934105219	0.95	median	hdci	Male	Enalapril
114	7.31835295633843	0.10758770684687	0.084666660412435	0.13026676698438	0.95	median	hdci	Male	Enalapril
115	7.82465410426121	0.102720007133155	0.0780645375187939	0.126456108564392	0.95	median	hdci	Male	Enalapril
116	7.8706814813451	0.102265376726012	0.0782593142212457	0.127191628720124	0.95	median	hdci	Male	Enalapril
117	8.23890049801622	0.0985802009451079	0.0719521897275296	0.124985758472108	0.95	median	hdci	Male	Enalapril
118	0	1	1	1	0.95	median	hdci	Male	Control
119	0.276164262503336	0.993289125088114	0.98057784043811	0.999321517914679	0.95	median	hdci	Male	Control
120	0.759451721884179	0.980422027279897	0.957086618856463	0.995941632034805	0.95	median	hdci	Male	Control
121	0.805479098968068	0.979231366300445	0.95446251515971	0.994930412330257	0.95	median	hdci	Male	Control
122	0.828492787510008	0.978668998610698	0.953954994076628	0.995067835960202	0.95	median	hdci	Male	Control
123	0.920547541677788	0.966942624573598	0.936900730170603	0.989408923048503	0.95	median	hdci	Male	Control
124	0.920547541677792	0.966942624573598	0.936900730170602	0.989408923048502	0.95	median	hdci	Male	Control
125	0.943561230219736	0.961107568103904	0.926040300432204	0.986798139476311	0.95	median	hdci	Male	Control
126	0.966574918761676	0.953426639456011	0.911812046076642	0.982633949291448	0.95	median	hdci	Male	Control
127	0.989588607303624	0.942621089250077	0.898526039763305	0.979681835523688	0.95	median	hdci	Male	Control
128	1.05862967292946	0.906968130392511	0.843375744020147	0.960695946201593	0.95	median	hdci	Male	Control
129	1.15068442709724	0.837856642663045	0.762009190648107	0.90273961645338	0.95	median	hdci	Male	Control
130	1.21972549272307	0.768933354941532	0.690431305855291	0.854663922965441	0.95	median	hdci	Male	Control
131	1.24273918126502	0.743982927198705	0.66164643889393	0.834399729617922	0.95	median	hdci	Male	Control
132	1.26575286980696	0.718317719057093	0.630610282308137	0.813415530073548	0.95	median	hdci	Male	Control
133	1.2887665583489	0.692463364964595	0.598102023855333	0.792082955900392	0.95	median	hdci	Male	Control
134	1.5419171323103	0.436672812740351	0.346032459664186	0.52584041384498	0.95	median	hdci	Male	Control
135	1.63397188647808	0.371869235142902	0.308127422619973	0.433245665271138	0.95	median	hdci	Male	Control
136	1.77205401772974	0.312406231773093	0.275959088517474	0.352667622724076	0.95	median	hdci	Male	Control
137	1.77205401772975	0.312406231773092	0.275959088517474	0.352667622724076	0.95	median	hdci	Male	Control
138	1.84109508335558	0.29904470010201	0.262016182854084	0.335542347641692	0.95	median	hdci	Male	Control
139	1.86410877189753	0.296239691257731	0.261142135940225	0.33444876597134	0.95	median	hdci	Male	Control
140	1.88712246043947	0.294096975938661	0.259286439523436	0.332338551382198	0.95	median	hdci	Male	Control
141	1.91013614898141	0.292260635935812	0.256144105109145	0.329014566020451	0.95	median	hdci	Male	Control
142	1.91013614898141	0.292260635935812	0.256144105109145	0.329014566020451	0.95	median	hdci	Male	Control
143	1.91013614898142	0.292260635935812	0.256144105109145	0.329014566020451	0.95	median	hdci	Male	Control
144	1.9561635260653	0.28937082796337	0.252509549656823	0.324595438873854	0.95	median	hdci	Male	Control
145	1.97917721460725	0.288330846102575	0.252246442880563	0.323985417367039	0.95	median	hdci	Male	Control
146	2.02520459169114	0.28649196541724	0.25141548183633	0.322785481087161	0.95	median	hdci	Male	Control
147	2.04821828023308	0.285682843753061	0.251012501183978	0.322151386577315	0.95	median	hdci	Male	Control
148	2.07123196877503	0.284871802836092	0.249840665931993	0.320928754868609	0.95	median	hdci	Male	Control
149	2.16328672294281	0.28183004232169	0.24688744479181	0.317463891064406	0.95	median	hdci	Male	Control
150	2.18630041148475	0.281097073780797	0.246061543166919	0.316531048718453	0.95	median	hdci	Male	Control
151	2.30136885419447	0.277506274394016	0.244875480789597	0.314925224336306	0.95	median	hdci	Male	Control
152	2.30136885419448	0.277506274394016	0.244875480789597	0.314925224336306	0.95	median	hdci	Male	Control
153	2.4164372969042	0.274259171066097	0.240236495642429	0.310192839522246	0.95	median	hdci	Male	Control
154	2.48547836253003	0.272342681536553	0.238061933391154	0.308154580027644	0.95	median	hdci	Male	Control
155	2.76164262503337	0.26486272209157	0.230758324811116	0.301744612843273	0.95	median	hdci	Male	Control
156	2.8306836906592	0.262728127725067	0.228070508875475	0.299130004355795	0.95	median	hdci	Male	Control
157	2.87671106774309	0.261214564538616	0.22680199773386	0.297719875182851	0.95	median	hdci	Male	Control
158	2.92273844482698	0.259650444758419	0.225237058870423	0.295693748562762	0.95	median	hdci	Male	Control
159	2.92273844482698	0.259650444758419	0.225237058870423	0.295693748562762	0.95	median	hdci	Male	Control
160	2.94575213336893	0.258878092212869	0.224040651424005	0.294419996254874	0.95	median	hdci	Male	Control
161	2.96876582191087	0.258020120932061	0.223198201583152	0.293569278651496	0.95	median	hdci	Male	Control
162	2.96876582191087	0.258020120932061	0.223198201583152	0.293569278651496	0.95	median	hdci	Male	Control
163	2.99177951045282	0.257165929922542	0.222369040959914	0.292702328120396	0.95	median	hdci	Male	Control
164	2.99177951045282	0.257165929922542	0.222369040959914	0.292702328120396	0.95	median	hdci	Male	Control
165	3.01479319899477	0.256288766749626	0.221454551119663	0.291654255450988	0.95	median	hdci	Male	Control
166	3.0378068875367	0.255424335590683	0.22087906903616	0.290791296889919	0.95	median	hdci	Male	Control
167	3.15287533024643	0.250439730548336	0.216637726957533	0.285292117992116	0.95	median	hdci	Male	Control
168	3.15287533024643	0.250439730548336	0.216637726957533	0.285292117992116	0.95	median	hdci	Male	Control
169	3.17588901878837	0.24939468211821	0.21523332618715	0.283720059074961	0.95	median	hdci	Male	Control
170	3.17588901878838	0.24939468211821	0.21523332618715	0.283720059074961	0.95	median	hdci	Male	Control
171	3.22191639587226	0.247269497233305	0.212969245745844	0.281131885985343	0.95	median	hdci	Male	Control
172	3.22191639587227	0.247269497233305	0.212969245745844	0.281131885985343	0.95	median	hdci	Male	Control
173	3.24493008441421	0.246119257036752	0.213515017922968	0.281431929662214	0.95	median	hdci	Male	Control
174	3.45205328129171	0.235843523808234	0.203610415556748	0.269858337353149	0.95	median	hdci	Male	Control
175	3.88931336358866	0.215355110722727	0.183724735302483	0.248835671259954	0.95	median	hdci	Male	Control
176	3.91232705213061	0.214403354545947	0.182274803437947	0.247465850660834	0.95	median	hdci	Male	Control
177	3.93534074067255	0.213367810998458	0.181440221088624	0.246437241004796	0.95	median	hdci	Male	Control
178	3.98136811775644	0.211414655168293	0.179159615189724	0.244224745765775	0.95	median	hdci	Male	Control
179	3.98136811775645	0.211414655168292	0.179159615189724	0.244224745765775	0.95	median	hdci	Male	Control
180	4.02739549484033	0.209488351082309	0.176485130771703	0.241376601019865	0.95	median	hdci	Male	Control
181	4.09643656046617	0.206727096546736	0.173666047324719	0.238377127237526	0.95	median	hdci	Male	Control
182	4.14246393755005	0.204947703486028	0.172085195967158	0.236803839554969	0.95	median	hdci	Male	Control
183	4.18849131463394	0.203198941173123	0.170699721395127	0.235359204926355	0.95	median	hdci	Male	Control
184	4.21150500317589	0.202359423952138	0.169907834457936	0.234448204523491	0.95	median	hdci	Male	Control
185	4.28054606880172	0.199772724681853	0.166942908996201	0.231462206933828	0.95	median	hdci	Male	Control
186	4.28054606880172	0.199772724681853	0.166942908996201	0.231462206933828	0.95	median	hdci	Male	Control
187	4.39561451151145	0.195651708010414	0.163647174315667	0.227809405625452	0.95	median	hdci	Male	Control
188	4.44164188859534	0.194148099004627	0.16185383608137	0.226103738589206	0.95	median	hdci	Male	Control
189	4.83287459380839	0.182057668066683	0.150551461325372	0.213948852697194	0.95	median	hdci	Male	Control
190	4.92492934797617	0.179481044215581	0.147415630997213	0.210581088910059	0.95	median	hdci	Male	Control
191	4.94794303651812	0.178869131352933	0.146982716107728	0.210107022853268	0.95	median	hdci	Male	Control
192	5.0399977906859	0.17639199180468	0.144813559167284	0.207758842992802	0.95	median	hdci	Male	Control
193	5.24712098756341	0.171101007684998	0.139421026965868	0.202243625299401	0.95	median	hdci	Male	Control
194	5.27013467610534	0.170522184156588	0.138748083729901	0.201582664518165	0.95	median	hdci	Male	Control
195	5.36218943027313	0.168242310019046	0.136572118218976	0.199336843689052	0.95	median	hdci	Male	Control
196	5.66136738131841	0.161472403372514	0.130173608263911	0.193270553991384	0.95	median	hdci	Male	Control
197	5.96054533236369	0.155319949704767	0.123111397123653	0.18679009308068	0.95	median	hdci	Male	Control
198	6.09862746361536	0.152645697580111	0.119269182899273	0.183237262862893	0.95	median	hdci	Male	Control
199	6.21369590632508	0.150494729903979	0.117456223336002	0.181636059709688	0.95	median	hdci	Male	Control
200	6.32876434903481	0.148350758058965	0.114715954240017	0.179403262525508	0.95	median	hdci	Male	Control
201	6.35177803757675	0.147926457878889	0.114196516654152	0.17896937037123	0.95	median	hdci	Male	Control
202	6.48986016882842	0.145401904075435	0.112204690175166	0.177599740226831	0.95	median	hdci	Male	Control
203	6.90410656258342	0.138454783663278	0.105416134234315	0.17256182086061	0.95	median	hdci	Male	Control
204	6.90410656258343	0.138454783663278	0.105416134234315	0.17256182086061	0.95	median	hdci	Male	Control
205	7.13424344800287	0.134610449216615	0.101135827536924	0.169752291735614	0.95	median	hdci	Male	Control
206	7.43342139904815	0.129845624881842	0.0924423628865721	0.163753115896128	0.95	median	hdci	Male	Control
207	7.84766779280316	0.124067446658629	0.0854401977976433	0.161795411249279	0.95	median	hdci	Male	Control
208	7.8706814813451	0.123712424072936	0.0848921207728401	0.161633985170265	0.95	median	hdci	Male	Control
209	0	1	1	1	0.95	median	hdci	Female	Control
210	0.723287354175422	0.97453049223645	0.94468796182949	0.99494169684141	0.95	median	hdci	Female	Control
211	0.854794145843663	0.969882675297159	0.936425106488852	0.993024093046278	0.95	median	hdci	Female	Control
212	0.95342423959487	0.964029945445192	0.925898969447007	0.988695407546471	0.95	median	hdci	Female	Control
213	1.0849310312631	0.94837750552071	0.905012862209508	0.984267704165203	0.95	median	hdci	Female	Control
214	1.11780772918016	0.939071263053818	0.890295259859433	0.978852147987188	0.95	median	hdci	Female	Control
215	1.11780772918018	0.939071263053803	0.890295259859417	0.978852147987183	0.95	median	hdci	Female	Control
216	1.11780772918019	0.9390712630538	0.890295259859415	0.978852147987182	0.95	median	hdci	Female	Control
217	1.15068442709724	0.906889944244708	0.83700891701038	0.961512887726377	0.95	median	hdci	Female	Control
218	1.24931452084842	0.805362946958288	0.673366235281312	0.904803118922316	0.95	median	hdci	Female	Control
219	1.28219121876548	0.770750839047853	0.62663094362473	0.880963879964656	0.95	median	hdci	Female	Control
220	1.8082183854385	0.355010351558787	0.285110747993741	0.437953515967859	0.95	median	hdci	Female	Control
221	1.93972517710677	0.320860855408067	0.259297666391978	0.395681869429449	0.95	median	hdci	Female	Control
222	1.97260187502384	0.314873012323774	0.250487284199886	0.382937126263059	0.95	median	hdci	Female	Control
223	2.1041086666921	0.2977471069861	0.239227311497394	0.358630725252513	0.95	median	hdci	Female	Control
224	2.10410866669211	0.297747106986099	0.239227311497393	0.358630725252513	0.95	median	hdci	Female	Control
225	2.16986206252621	0.291287173310799	0.235315012676809	0.348920354979228	0.95	median	hdci	Female	Control
226	2.20273876044329	0.288203627673392	0.233506313294838	0.344783068267929	0.95	median	hdci	Female	Control
227	2.23561545836034	0.285267851539228	0.231320516191507	0.340850135265288	0.95	median	hdci	Female	Control
228	2.23561545836035	0.285267851539227	0.231320516191507	0.340850135265287	0.95	median	hdci	Female	Control
229	2.23561545836037	0.285267851539225	0.231320516191506	0.340850135265284	0.95	median	hdci	Female	Control
230	2.30136885419448	0.279184837752884	0.225614624806925	0.332660261743468	0.95	median	hdci	Female	Control
231	2.36712225002861	0.27289185199818	0.218931888318577	0.324159569137874	0.95	median	hdci	Female	Control
232	2.39999894794566	0.269786529670291	0.217250366932089	0.322031299659177	0.95	median	hdci	Female	Control
233	2.99177951045282	0.213145510309819	0.161963507069006	0.271805609808447	0.95	median	hdci	Female	Control
234	3.05753290628694	0.206992558794775	0.156316171434515	0.267068736881776	0.95	median	hdci	Female	Control
235	3.05753290628695	0.206992558794774	0.156316171434514	0.267068736881775	0.95	median	hdci	Female	Control
236	3.12328630212108	0.200840839970997	0.146258591600478	0.258002192742369	0.95	median	hdci	Female	Control
237	3.22191639587227	0.191646088536796	0.136406773230007	0.249623975773761	0.95	median	hdci	Female	Control
238	3.25479309378934	0.188655356618948	0.132909948577045	0.246608993235467	0.95	median	hdci	Female	Control
239	3.25479309378935	0.188655356618948	0.132909948577045	0.246608993235466	0.95	median	hdci	Female	Control
240	3.32054648962347	0.18270483631076	0.127987021947743	0.241975279382257	0.95	median	hdci	Female	Control
241	3.38629988545759	0.176863958708675	0.122390961621496	0.2370973482126	0.95	median	hdci	Female	Control
242	3.61643677087703	0.157417053926383	0.103593637082482	0.218815816950872	0.95	median	hdci	Female	Control
243	3.91232705213061	0.133614759295614	0.0772749231088823	0.191458440877774	0.95	median	hdci	Female	Control
244	4.07671054171592	0.121307316935767	0.0656879938363863	0.179044582813087	0.95	median	hdci	Female	Control
245	4.27397072921832	0.10774129020835	0.0522423780535106	0.163699413968223	0.95	median	hdci	Female	Control
246	4.33972412505245	0.103577220333789	0.0486433296748868	0.159138146008388	0.95	median	hdci	Female	Control
247	4.47123091672071	0.0954052334582561	0.0433953327407473	0.15157786491141	0.95	median	hdci	Female	Control
248	4.53698431255482	0.0917682232437532	0.0391963213497204	0.146600370829774	0.95	median	hdci	Female	Control
249	5.19451827089609	0.0612187778100337	0.0163394486071065	0.112334616729483	0.95	median	hdci	Female	Control
250	6.04931241673976	0.0382875369528319	0.00462225213785923	0.0860586340509842	0.95	median	hdci	Female	Control
251	0	1	1	1	0.95	median	hdci	Female	Enalapril
252	0.65753395834129	0.979293370170612	0.953472514093619	0.997003432466623	0.95	median	hdci	Female	Enalapril
253	0.82191744792658	0.97407682397003	0.943344515112273	0.994588776705768	0.95	median	hdci	Female	Enalapril
254	0.920547541677788	0.970909518811531	0.938748518137445	0.994231213030441	0.95	median	hdci	Female	Enalapril
255	0.953424239594867	0.969646120400871	0.935967850093842	0.993134339774165	0.95	median	hdci	Female	Enalapril
256	0.95342423959487	0.969646120400871	0.935967850093842	0.993134339774165	0.95	median	hdci	Female	Enalapril
257	0.986300937511896	0.967087238196589	0.933110685304923	0.991927950172745	0.95	median	hdci	Female	Enalapril
258	0.986300937511917	0.967087238196587	0.933110685304921	0.991927950172744	0.95	median	hdci	Female	Enalapril
259	1.01917763542898	0.962676230610436	0.92548945453638	0.989162621455824	0.95	median	hdci	Female	Enalapril
260	1.11780772918016	0.937225725763886	0.884524169318986	0.976103511198095	0.95	median	hdci	Female	Enalapril
261	1.11780772918018	0.937225725763875	0.884524169318967	0.976103511198088	0.95	median	hdci	Female	Enalapril
262	1.11780772918019	0.937225725763874	0.884524169318964	0.976103511198087	0.95	median	hdci	Female	Enalapril
263	1.15068442709724	0.902675574105368	0.83188541998306	0.958456187129834	0.95	median	hdci	Female	Enalapril
264	1.15068442709724	0.902675574105362	0.831885419983056	0.958456187129833	0.95	median	hdci	Female	Enalapril
265	1.24931452084842	0.802066667238448	0.676687107501547	0.895856989690714	0.95	median	hdci	Female	Enalapril
266	1.28219121876548	0.764936424026393	0.631728025461663	0.872408126055559	0.95	median	hdci	Female	Enalapril
267	1.47945140626787	0.549216258062448	0.435841841992383	0.684817667900978	0.95	median	hdci	Female	Enalapril
268	1.64383489585321	0.428184526924392	0.339590044815158	0.531231674095162	0.95	median	hdci	Female	Enalapril
269	1.77534168752148	0.366510466039261	0.293141154106711	0.442848490991247	0.95	median	hdci	Female	Enalapril
270	1.93972517710677	0.319368319050965	0.263332556028311	0.380723022237895	0.95	median	hdci	Female	Enalapril
271	1.97260187502384	0.313461039828876	0.261545891753464	0.376465999773165	0.95	median	hdci	Female	Enalapril
272	2.03835527085795	0.303096863116414	0.251679364247393	0.362897103073216	0.95	median	hdci	Female	Enalapril
273	2.03835527085797	0.30309686311641	0.25167936424739	0.36289710307321	0.95	median	hdci	Female	Enalapril
274	2.07123196877503	0.298818301673308	0.247355327820449	0.3566843246005	0.95	median	hdci	Female	Enalapril
275	2.1041086666921	0.29476235582685	0.242946225626645	0.350335830339764	0.95	median	hdci	Female	Enalapril
276	2.10410866669211	0.294762355826849	0.242946225626644	0.350335830339763	0.95	median	hdci	Female	Enalapril
277	2.20273876044329	0.28305795198351	0.231188304558072	0.330737271228339	0.95	median	hdci	Female	Enalapril
278	2.20273876044329	0.283057951983509	0.231188304558072	0.330737271228338	0.95	median	hdci	Female	Enalapril
279	2.23561545836034	0.278905853511379	0.227420719975353	0.325526668609463	0.95	median	hdci	Female	Enalapril
280	2.30136885419448	0.271046001099441	0.223148236566313	0.319815661924327	0.95	median	hdci	Female	Enalapril
281	2.36712225002858	0.263536200157865	0.215330297081641	0.311951937963109	0.95	median	hdci	Female	Enalapril
282	2.36712225002861	0.263536200157863	0.215330297081638	0.311951937963105	0.95	median	hdci	Female	Enalapril
283	2.43287564586274	0.255999722799202	0.207999388778043	0.305079778646503	0.95	median	hdci	Female	Enalapril
284	2.46575234377979	0.252249693634084	0.203643587085149	0.300967634492296	0.95	median	hdci	Female	Enalapril
285	2.76164262503337	0.220958345472863	0.168809446089164	0.269161229980482	0.95	median	hdci	Female	Enalapril
286	2.89314941670161	0.207584250773612	0.157804291127229	0.257902097559286	0.95	median	hdci	Female	Enalapril
287	2.89314941670163	0.20758425077361	0.157804291127227	0.257902097559284	0.95	median	hdci	Female	Enalapril
288	2.99177951045282	0.198359286891427	0.151466186295397	0.250705147341484	0.95	median	hdci	Female	Enalapril
289	2.99177951045282	0.198359286891427	0.151466186295397	0.250705147341483	0.95	median	hdci	Female	Enalapril
290	3.05753290628695	0.192318281505317	0.144040861668347	0.242949272208648	0.95	median	hdci	Female	Enalapril
291	3.09040960420403	0.189277509763988	0.141643644904923	0.240414817733837	0.95	median	hdci	Female	Enalapril
292	3.15616300003814	0.183381360273491	0.135798745813514	0.233681668126405	0.95	median	hdci	Female	Enalapril
293	3.18903969795518	0.180560149471251	0.132893577585439	0.230296562114604	0.95	median	hdci	Female	Enalapril
294	3.18903969795519	0.18056014947125	0.132893577585439	0.230296562114604	0.95	median	hdci	Female	Enalapril
295	3.25479309378932	0.174854771499606	0.127676772481455	0.224199524483993	0.95	median	hdci	Female	Enalapril
296	3.25479309378934	0.174854771499604	0.127676772481453	0.224199524483991	0.95	median	hdci	Female	Enalapril
297	3.25479309378935	0.174854771499604	0.127676772481453	0.224199524483991	0.95	median	hdci	Female	Enalapril
298	3.32054648962347	0.169415083308306	0.1222966008702	0.218451983875054	0.95	median	hdci	Female	Enalapril
299	3.35342318754052	0.166788898141323	0.122687304612225	0.218059634775953	0.95	median	hdci	Female	Enalapril
300	3.38629988545758	0.164144097243461	0.119470266415519	0.214509264828077	0.95	median	hdci	Female	Enalapril
301	3.5506833750429	0.151634538935982	0.105625045172025	0.199517487530659	0.95	median	hdci	Female	Enalapril
302	3.91232705213061	0.127552024249618	0.085052601978151	0.176529489171088	0.95	median	hdci	Female	Enalapril
303	3.91232705213061	0.127552024249617	0.0850526019781508	0.176529489171088	0.95	median	hdci	Female	Enalapril
304	4.14246393755005	0.114643211042434	0.0715391005794777	0.161306376084016	0.95	median	hdci	Female	Enalapril
305	4.47123091672071	0.0987018969483146	0.0561648726830378	0.144262460302429	0.95	median	hdci	Female	Enalapril
306	4.50410761463777	0.0972419863421779	0.055132511819102	0.143287839516074	0.95	median	hdci	Female	Enalapril
307	4.53698431255481	0.0958485065249136	0.0533941137988035	0.14153386202747	0.95	median	hdci	Female	Enalapril
308	5.03013478131079	0.0771689787813217	0.0357786185967272	0.122980607287491	0.95	median	hdci	Female	Enalapril
309	5.55616194798381	0.0626178671689983	0.0209858804299479	0.109958463729229	0.95	median	hdci	Female	Enalapril
310	5.62191534381795	0.0610953373577041	0.0194504298138206	0.108828356049105	0.95	median	hdci	Female	Enalapril
