# Supplementary material for: Measurements of damage and repair of binary health attributes in aging mice and humans reveal that robustness and resilience decrease with age, operate over broad timescales, and are affected differently by interventions
Source: eLife. 2022 Nov 21;11:e77632. doi: 10.7554/eLife.77632 (PMC9725749; doi:10.7554/eLife.77632)
Supplement: Figure 5—source data 1. [file elife-77632-fig5-data1.zip › figure5/mouse2_damage_timescale.csv]

	time	survival	.lower	.upper	.width	.point	.interval	sex	exercise
1	0	1	1	1	0.95	median	hdci	Female	Control
2	0.394520376319836	0.948743003943249	0.903995927534838	0.980819355326605	0.95	median	hdci	Female	Control
3	0.427397059771152	0.944351153853155	0.89798595277085	0.979462747985816	0.95	median	hdci	Female	Control
4	0.427397059771156	0.944351153853155	0.89798595277085	0.979462747985815	0.95	median	hdci	Female	Control
5	0.427397071277994	0.944351152875461	0.897985949810395	0.979462744597035	0.95	median	hdci	Female	Control
6	0.427397073579364	0.944351152679922	0.897985949218304	0.979462743919277	0.95	median	hdci	Female	Control
7	0.460273770838892	0.922883346909468	0.867408348806603	0.964391754333109	0.95	median	hdci	Female	Control
8	0.460273770838896	0.903675389284048	0.834519687097786	0.955721724370784	0.95	median	hdci	Female	Control
9	0.493150468098424	0.798953856080618	0.684417678860598	0.896110395684042	0.95	median	hdci	Female	Control
10	0.49315047270116	0.798953846684337	0.684417649429452	0.896110392697209	0.95	median	hdci	Female	Control
11	0.493150481906635	0.798953827891766	0.684417590567146	0.896110386723536	0.95	median	hdci	Female	Control
12	0.526027169960692	0.722731852503771	0.585370668723646	0.833688260565577	0.95	median	hdci	Female	Control
13	0.657533968204287	0.477724159467513	0.387731131185658	0.576353006951135	0.95	median	hdci	Female	Control
14	0.69041065625834	0.444222522777932	0.365024780949272	0.538125517727947	0.95	median	hdci	Female	Control
15	0.723287367326083	0.41937908635371	0.345626234081111	0.503398510161566	0.95	median	hdci	Female	Control
16	0.756164050777404	0.400681369408709	0.327704772190762	0.473055653694311	0.95	median	hdci	Female	Control
17	0.821917445296464	0.373510958019862	0.311953990714908	0.438843986217573	0.95	median	hdci	Female	Control
18	0.82191744759783	0.373510957293712	0.311953990520642	0.438843983659831	0.95	median	hdci	Female	Control
19	0.88767084211689	0.353787237437998	0.294795623247512	0.410532117292334	0.95	median	hdci	Female	Control
20	0.887670844418256	0.353787236755149	0.294795623136805	0.410532116796039	0.95	median	hdci	Female	Control
21	0.88767084441826	0.353787236755148	0.294795623136805	0.410532116796038	0.95	median	hdci	Female	Control
22	0.887670853623735	0.353787234023751	0.294795622693976	0.410532114810856	0.95	median	hdci	Female	Control
23	0.920547532472316	0.344567399625198	0.287014251193091	0.400552187830818	0.95	median	hdci	Female	Control
24	0.920547541677788	0.344567394075483	0.287014249082633	0.400552187274689	0.95	median	hdci	Female	Control
25	0.920547541677792	0.344567394075481	0.287014249082632	0.400552187274689	0.95	median	hdci	Female	Control
26	0.953424243540052	0.334269164471718	0.27892577649365	0.389328175542291	0.95	median	hdci	Female	Control
27	0.953424252745531	0.334269162813194	0.278925772073437	0.3893281745033	0.95	median	hdci	Female	Control
28	0.986300926991376	0.324838078813847	0.270341555187476	0.379326814610796	0.95	median	hdci	Female	Control
29	0.986300940799588	0.324838075492134	0.270341548832088	0.379326806783846	0.95	median	hdci	Female	Control
30	1.08493103027681	0.300606937342196	0.243461633963305	0.357194965243147	0.95	median	hdci	Female	Control
31	1.18356111515129	0.282028887743981	0.223167204695021	0.337599303846771	0.95	median	hdci	Female	Control
32	1.18356113816498	0.28202888393116	0.22316720182949	0.33759929907626	0.95	median	hdci	Female	Control
33	1.2164378216163	0.276468866352133	0.217916754798208	0.331152246557528	0.95	median	hdci	Female	Control
34	1.21643782391767	0.27646886597319	0.21791675464615	0.331152246237522	0.95	median	hdci	Female	Control
35	1.28219121613536	0.266219261746564	0.209745872002124	0.319647139275187	0.95	median	hdci	Female	Control
36	1.28219121843673	0.266219261406073	0.209745871733875	0.319647138963327	0.95	median	hdci	Female	Control
37	1.31506791339489	0.261058792793264	0.206657804433416	0.314571079955382	0.95	median	hdci	Female	Control
38	1.31506791569625	0.261058792394866	0.206657804245571	0.314571079430195	0.95	median	hdci	Female	Control
39	1.31506793640857	0.261058788809279	0.206657802554966	0.314571074703504	0.95	median	hdci	Female	Control
40	1.34794460375031	0.256164566053576	0.203292854235927	0.309332362095009	0.95	median	hdci	Female	Control
41	1.34794461525716	0.256164564495024	0.203292853066498	0.309332359941984	0.95	median	hdci	Female	Control
42	1.34794462446263	0.256164563248183	0.203292852130954	0.309332358219565	0.95	median	hdci	Female	Control
43	1.38082130331121	0.250835707387243	0.199549120864426	0.304050444409372	0.95	median	hdci	Female	Control
44	1.38082130331121	0.250835707387243	0.199549120864426	0.304050444409371	0.95	median	hdci	Female	Control
45	1.38082131251668	0.250835706242587	0.199549120225666	0.304050443002439	0.95	median	hdci	Female	Control
46	1.38082131251669	0.250835706242586	0.199549120225666	0.304050443002439	0.95	median	hdci	Female	Control
47	1.41369801437895	0.245753238639668	0.194485556704568	0.297334625767998	0.95	median	hdci	Female	Control
48	1.41369801437895	0.245753238639668	0.194485556704567	0.297334625767997	0.95	median	hdci	Female	Control
49	1.41369802358443	0.245753236836801	0.194485555141456	0.297334623797155	0.95	median	hdci	Female	Control
50	1.44657468862479	0.240276490437384	0.188858012661445	0.290332626426869	0.95	median	hdci	Female	Control
51	1.44657469783027	0.240276488313114	0.188858011838373	0.290332625003363	0.95	median	hdci	Female	Control
52	1.44657471163848	0.240276485126709	0.188858010603765	0.290332622868104	0.95	median	hdci	Female	Control
53	1.61095818873066	0.211956511927454	0.164940118442056	0.259368759874619	0.95	median	hdci	Female	Control
54	1.67671157404424	0.200495345050621	0.153729760277474	0.246128122876883	0.95	median	hdci	Female	Control
55	1.70958828511198	0.194803434675169	0.149886846657405	0.241201672650695	0.95	median	hdci	Female	Control
56	1.70958828741335	0.194803434198569	0.149886846198353	0.241201671864079	0.95	median	hdci	Female	Control
57	1.70958829201609	0.19480343324537	0.149886845280251	0.241201670290848	0.95	median	hdci	Female	Control
58	1.70958829431746	0.19480343276877	0.149886844821199	0.241201669504232	0.95	median	hdci	Female	Control
59	1.80821837228784	0.178144529574297	0.133165854325911	0.22182137918746	0.95	median	hdci	Female	Control
60	1.80821837458921	0.178144529233727	0.133165853983947	0.22182137887292	0.95	median	hdci	Female	Control
61	1.80821838609605	0.178144527530876	0.133165852274123	0.221821377300222	0.95	median	hdci	Female	Control
62	1.80821838609605	0.178144527530875	0.133165852274122	0.221821377300221	0.95	median	hdci	Female	Control
63	1.84109508335558	0.172750457175936	0.128620002914129	0.2167090453943	0.95	median	hdci	Female	Control
64	1.87397178521784	0.16742798872164	0.123326284122555	0.210511099797446	0.95	median	hdci	Female	Control
65	1.87397179442332	0.167427987568442	0.12332628320111	0.210511098062943	0.95	median	hdci	Female	Control
66	2.10410865682908	0.133267692034632	0.0924427205316778	0.175632010924839	0.95	median	hdci	Female	Control
67	2.1041086706373	0.133267690063214	0.0924427186840463	0.175632009687439	0.95	median	hdci	Female	Control
68	2.23561545737405	0.116637089192611	0.0801461160617662	0.161451053242451	0.95	median	hdci	Female	Control
69	2.26849214312673	0.112877113298006	0.0761091107817441	0.156996710950266	0.95	median	hdci	Female	Control
70	2.2684921454281	0.112877113022442	0.0761091105324192	0.156996710678529	0.95	median	hdci	Female	Control
71	2.26849215693494	0.11287711164462	0.076109109285793	0.156996709319841	0.95	median	hdci	Female	Control
72	2.30136885419448	0.109209131890005	0.0719477896276071	0.152222080321486	0.95	median	hdci	Female	Control
73	2.33424554224853	0.10573162094885	0.0675331152921177	0.147010574607725	0.95	median	hdci	Female	Control
74	2.69588922821294	0.0734469599272617	0.0400757708941211	0.112748675827152	0.95	median	hdci	Female	Control
75	2.728765916267	0.071031764172357	0.0381986574684582	0.110301467708799	0.95	median	hdci	Female	Control
76	2.72876592777384	0.0710317632737565	0.0381986569936762	0.110301466923329	0.95	median	hdci	Female	Control
77	2.76164262503337	0.0688289518561685	0.035973828919562	0.107482258220113	0.95	median	hdci	Female	Control
78	2.79451932689564	0.0665471887659439	0.0347411772195841	0.105588096790423	0.95	median	hdci	Female	Control
79	2.99177951045282	0.0553374730814173	0.0227259419863716	0.0898065685866774	0.95	median	hdci	Female	Control
80	3.41917657252534	0.0375260105789219	0.0111502258251712	0.070638937167804	0.95	median	hdci	Female	Control
81	0	1	1	1	0.95	median	hdci	Female	Exercise
82	0.427397059771156	0.963831294460796	0.922536595629708	0.992695036447693	0.95	median	hdci	Female	Exercise
83	0.427397071277994	0.9638312939605	0.922536594896898	0.992695036362538	0.95	median	hdci	Female	Exercise
84	0.427397073579364	0.963831293860441	0.922536594750336	0.992695036345506	0.95	median	hdci	Female	Exercise
85	0.460273770838892	0.927480376574305	0.873476971221608	0.973967816303947	0.95	median	hdci	Female	Exercise
86	0.460273770838896	0.901755089778169	0.826685792807238	0.9656929627097	0.95	median	hdci	Female	Exercise
87	0.493150458892952	0.788600078777089	0.664308377323321	0.899121776224754	0.95	median	hdci	Female	Exercise
88	0.493150470399794	0.788600034969762	0.664308353246572	0.899121770574393	0.95	median	hdci	Female	Exercise
89	0.493150481906635	0.788599991162438	0.664308329169824	0.899121764924029	0.95	median	hdci	Female	Exercise
90	0.756164050777404	0.326266301592903	0.250014858506546	0.421554474042085	0.95	median	hdci	Female	Exercise
91	0.854794142555992	0.274091950354259	0.213993947621248	0.334879335795446	0.95	median	hdci	Female	Exercise
92	0.854794165569679	0.274091941581238	0.213993945427012	0.33487933019786	0.95	median	hdci	Female	Exercise
93	0.887670830610048	0.264052208634745	0.208215539171209	0.322502324010561	0.95	median	hdci	Female	Exercise
94	0.887670832911418	0.264052208060612	0.20821553898887	0.322502322526986	0.95	median	hdci	Female	Exercise
95	0.88767084211689	0.264052205764079	0.208215538259516	0.322502316592692	0.95	median	hdci	Female	Exercise
96	0.887670844418256	0.264052205189946	0.208215538077177	0.322502315109119	0.95	median	hdci	Female	Exercise
97	0.88767084441826	0.264052205189945	0.208215538077177	0.322502315109117	0.95	median	hdci	Female	Exercise
98	0.887670853623735	0.264052202893412	0.208215537347823	0.322502309174821	0.95	median	hdci	Female	Exercise
99	0.920547532472316	0.255619289684098	0.204845313947092	0.314717575737797	0.95	median	hdci	Female	Exercise
100	0.920547541677788	0.255619288630435	0.204845313257417	0.314717574303154	0.95	median	hdci	Female	Exercise
101	0.920547541677792	0.255619288630435	0.204845313257417	0.314717574303153	0.95	median	hdci	Female	Exercise
102	0.920547543979158	0.255619288367019	0.204845313084999	0.314717573944493	0.95	median	hdci	Female	Exercise
103	0.953424243540052	0.248680882641391	0.194730403063129	0.303998692819056	0.95	median	hdci	Female	Exercise
104	1.15068442709724	0.224609550653105	0.172826440805718	0.282740553134987	0.95	median	hdci	Female	Exercise
105	1.21643780320534	0.219695162263676	0.169017434474724	0.277240733870646	0.95	median	hdci	Female	Exercise
106	1.31506791339489	0.213193869630003	0.16133021924998	0.267702125740306	0.95	median	hdci	Female	Exercise
107	1.31506793640857	0.213193868449578	0.161330217670528	0.26770212361285	0.95	median	hdci	Female	Exercise
108	1.34794460375031	0.211049807839823	0.159948377699546	0.265454131826047	0.95	median	hdci	Female	Exercise
109	1.34794461525716	0.211049806959176	0.159948376966858	0.265454130894122	0.95	median	hdci	Female	Exercise
110	1.34794462446263	0.211049806254658	0.159948376380707	0.265454130148583	0.95	median	hdci	Female	Exercise
111	1.38082130331121	0.209061110394914	0.156730043967696	0.261769507730323	0.95	median	hdci	Female	Exercise
112	1.38082130331121	0.209061110394913	0.156730043967696	0.261769507730322	0.95	median	hdci	Female	Exercise
113	1.38082131251668	0.209061110024814	0.156730043608925	0.261769506902689	0.95	median	hdci	Female	Exercise
114	1.41369801437895	0.207081561781322	0.157651269314914	0.26222363714242	0.95	median	hdci	Female	Exercise
115	1.80821837458921	0.183204890076451	0.134614390625364	0.233980985869296	0.95	median	hdci	Female	Exercise
116	1.80821838609605	0.183204889390294	0.134614390314177	0.233980985271437	0.95	median	hdci	Female	Exercise
117	1.8410950741501	0.181296916138521	0.134126187038984	0.233114965536811	0.95	median	hdci	Female	Exercise
118	1.84109508335558	0.181296915416862	0.134126186754106	0.233114964816095	0.95	median	hdci	Female	Exercise
119	2.23561544816857	0.158856374460491	0.111396192816571	0.207159189189521	0.95	median	hdci	Female	Exercise
120	2.2684921454281	0.15701103457387	0.108650166458791	0.204559383673778	0.95	median	hdci	Female	Exercise
121	2.26849215693494	0.15701103392715	0.108650165504813	0.204559382974152	0.95	median	hdci	Female	Exercise
122	2.33424555605674	0.153272070405052	0.10539495631404	0.201038759000378	0.95	median	hdci	Female	Exercise
123	2.72876591626699	0.132152875168182	0.0851140442299961	0.18223358109937	0.95	median	hdci	Female	Exercise
124	2.72876592777384	0.132152874534061	0.0851140434389424	0.182233580461957	0.95	median	hdci	Female	Exercise
125	2.79451932689564	0.128718927728079	0.0829140719362628	0.18001807496275	0.95	median	hdci	Female	Exercise
126	2.95890281319328	0.119993257069803	0.0709851636864402	0.169381062463949	0.95	median	hdci	Female	Exercise
127	3.58356007032983	0.0896336969662277	0.0364514151553229	0.143706340616239	0.95	median	hdci	Female	Exercise
128	0	1	1	1	0.95	median	hdci	Male	Exercise
129	0.427397073579364	0.941673584028865	0.880931325184209	0.987614514849975	0.95	median	hdci	Male	Exercise
130	0.427397082784839	0.94167358325922	0.880931324510071	0.987614514383379	0.95	median	hdci	Male	Exercise
131	0.46027376163342	0.920390640649002	0.844608148697524	0.975663924864316	0.95	median	hdci	Male	Exercise
132	0.460273770838892	0.90074502004032	0.819494961885514	0.965650599389753	0.95	median	hdci	Male	Exercise
133	0.460273770838896	0.876868967198254	0.784106061498851	0.953836545803517	0.95	median	hdci	Male	Exercise
134	0.493150458892949	0.712161010394722	0.574596695120572	0.823835755628326	0.95	median	hdci	Male	Exercise
135	0.493150458892952	0.71216101039471	0.57459669512057	0.823835755628315	0.95	median	hdci	Male	Exercise
136	0.624657259437914	0.467167559309593	0.368690884812815	0.571874202433	0.95	median	hdci	Male	Exercise
137	0.690410647052868	0.411526666220225	0.321749644477635	0.501193285798796	0.95	median	hdci	Male	Exercise
138	0.723287344312396	0.392036593096894	0.307806533210886	0.475302485638114	0.95	median	hdci	Male	Exercise
139	0.887670844418256	0.338127934740032	0.270753678365182	0.411164879219006	0.95	median	hdci	Male	Exercise
140	0.887670853623735	0.338127933612984	0.270753675948965	0.411164877143063	0.95	median	hdci	Male	Exercise
141	0.920547532472316	0.332845444647827	0.265831767039075	0.404223309064314	0.95	median	hdci	Male	Exercise
142	0.920547541677788	0.332845442418821	0.265831766316215	0.404223308912617	0.95	median	hdci	Male	Exercise
143	0.953424229731844	0.329353167732658	0.265403383466805	0.402180821772302	0.95	median	hdci	Male	Exercise
144	0.953424229731848	0.329353167732658	0.265403383466804	0.402180821772301	0.95	median	hdci	Male	Exercise
145	0.953424252745531	0.329353167014863	0.265403380996187	0.402180815337957	0.95	median	hdci	Male	Exercise
146	1.18356111515129	0.299368843103514	0.231438177778597	0.36540845519562	0.95	median	hdci	Male	Exercise
147	1.31506791799762	0.285053828680078	0.218048073573151	0.350221703175817	0.95	median	hdci	Male	Exercise
148	1.34794461525715	0.28214743787258	0.21525213071334	0.346900111304846	0.95	median	hdci	Male	Exercise
149	1.34794461525716	0.282147437872579	0.21525213071334	0.346900111304845	0.95	median	hdci	Male	Exercise
150	1.38082130331121	0.279311130314704	0.209859494576927	0.341988078547663	0.95	median	hdci	Male	Exercise
151	1.38082130331121	0.279311130314704	0.209859494576927	0.341988078547663	0.95	median	hdci	Male	Exercise
152	1.38082131251668	0.27931112944805	0.209859494207689	0.341988077864227	0.95	median	hdci	Male	Exercise
153	1.44657471163848	0.273815362695016	0.206682176817295	0.338805121481498	0.95	median	hdci	Male	Exercise
154	1.44657471163848	0.273815362695016	0.206682176817295	0.338805121481497	0.95	median	hdci	Male	Exercise
155	1.5780815006766	0.261943432107624	0.197186040978583	0.327381479356157	0.95	median	hdci	Male	Exercise
156	1.8410950741501	0.225864862528293	0.163567304005304	0.289624121408694	0.95	median	hdci	Male	Exercise
157	1.84109508335558	0.225864861137626	0.16356730209815	0.28962412027065	0.95	median	hdci	Male	Exercise
158	1.87397178521785	0.220088052172272	0.158130461991061	0.284006370587088	0.95	median	hdci	Male	Exercise
159	2.07123195956955	0.182660610481569	0.11874370338932	0.244955401724037	0.95	median	hdci	Male	Exercise
160	2.301368844989	0.138243235328623	0.0746018697895837	0.205814313358256	0.95	median	hdci	Male	Exercise
161	2.33424555605674	0.132437744930331	0.0679398744768681	0.199764218046673	0.95	median	hdci	Male	Exercise
162	2.33424556526221	0.132437743557865	0.0679398727749849	0.199764215817718	0.95	median	hdci	Male	Exercise
163	2.46575233358802	0.11163913373874	0.0509648298999922	0.182889976051221	0.95	median	hdci	Male	Exercise
164	2.56438242766798	0.0986543013651977	0.0328023014867178	0.16739989494328	0.95	median	hdci	Male	Exercise
165	0	1	1	1	0.95	median	hdci	Male	Control
166	0.427397073579364	0.934944303118261	0.864385852424055	0.988202833450128	0.95	median	hdci	Male	Control
167	0.427397082784839	0.934944302402967	0.864385852089932	0.988202833209977	0.95	median	hdci	Male	Control
168	0.46027376163342	0.909609375560288	0.82380498688453	0.973383627549382	0.95	median	hdci	Male	Control
169	0.460273770838896	0.887559888089331	0.792646185948252	0.957867748472094	0.95	median	hdci	Male	Control
170	0.460273773140262	0.887559703416554	0.792646052012065	0.957866908616848	0.95	median	hdci	Male	Control
171	0.493150468098424	0.65653824047731	0.47563996384274	0.806745820665722	0.95	median	hdci	Male	Control
172	0.49315047270116	0.656538221461646	0.475639952648121	0.806745802933605	0.95	median	hdci	Male	Control
173	0.526027167659322	0.56791578278841	0.417394808666032	0.70711585236091	0.95	median	hdci	Male	Control
174	0.526027169960692	0.567915776147065	0.417394807906162	0.707115845074073	0.95	median	hdci	Male	Control
175	0.624657259437914	0.412275566787485	0.311208321866153	0.523729065935375	0.95	median	hdci	Male	Control
176	0.657533956697446	0.380847704326781	0.287147056528802	0.483238073407988	0.95	median	hdci	Male	Control
177	0.690410647052868	0.355635204175472	0.266706504000552	0.44687016013023	0.95	median	hdci	Male	Control
178	0.887670830610048	0.278849205971559	0.212466527559926	0.350021825967243	0.95	median	hdci	Male	Control
179	0.88767084441826	0.27884920330439	0.212466525768725	0.350021823589205	0.95	median	hdci	Male	Control
180	0.920547541677788	0.273230673866756	0.205876362612864	0.340528215123312	0.95	median	hdci	Male	Control
181	0.920547541677792	0.273230673866755	0.205876362612864	0.340528215123312	0.95	median	hdci	Male	Control
182	0.920547543979158	0.273230673369205	0.205876362426553	0.340528214907286	0.95	median	hdci	Male	Control
183	0.953424241238686	0.268255564649766	0.203244496626771	0.336540161921377	0.95	median	hdci	Male	Control
184	0.953424243540056	0.268255564378816	0.203244496398659	0.336540161269745	0.95	median	hdci	Male	Control
185	0.953424252745531	0.268255563295014	0.203244495486211	0.336540158663217	0.95	median	hdci	Male	Control
186	0.986300940799584	0.263836874453777	0.197446049691117	0.33065345901322	0.95	median	hdci	Male	Control
187	0.986300940799588	0.263836874453776	0.197446049691117	0.33065345901322	0.95	median	hdci	Male	Control
188	1.11780772983771	0.246489239740255	0.177750545049226	0.310397765783849	0.95	median	hdci	Male	Control
189	1.34794460375031	0.218377626251187	0.154007473082477	0.281289162979846	0.95	median	hdci	Male	Control
190	1.38082130331121	0.214668228633575	0.154626647364339	0.281282369040044	0.95	median	hdci	Male	Control
191	1.38082131251668	0.214668227642033	0.154626646342851	0.281282367970394	0.95	median	hdci	Male	Control
192	1.41369801207758	0.211119216026034	0.150058604549622	0.275800486619964	0.95	median	hdci	Male	Control
193	1.41369801437895	0.211119215785818	0.150058604211943	0.275800486284533	0.95	median	hdci	Male	Control
194	1.41369801437895	0.211119215785817	0.150058604211943	0.275800486284532	0.95	median	hdci	Male	Control
195	1.41369802358443	0.211119214824952	0.150058602861227	0.275800484942806	0.95	median	hdci	Male	Control
196	1.44657471163848	0.207596825332001	0.146607168916393	0.271855284598004	0.95	median	hdci	Male	Control
197	1.44657471163848	0.207596825332001	0.146607168916393	0.271855284598003	0.95	median	hdci	Male	Control
198	1.87397178521784	0.16175795618437	0.106009716848743	0.220601617281878	0.95	median	hdci	Male	Control
199	1.87397178521785	0.16175795618437	0.106009716848742	0.220601617281878	0.95	median	hdci	Male	Control
200	1.87397179442332	0.161757955182884	0.10600971620519	0.220601616054324	0.95	median	hdci	Male	Control
201	1.90684848247738	0.158410196754942	0.104342620199532	0.218721969225134	0.95	median	hdci	Male	Control
202	2.07123197107639	0.14195274670605	0.0882481963207411	0.200917556952534	0.95	median	hdci	Male	Control
203	2.33424555605674	0.116785205679778	0.0607623643450007	0.175592291295873	0.95	median	hdci	Male	Control
204	2.56438244147619	0.0960048513158954	0.0396234464744315	0.160046375047548	0.95	median	hdci	Male	Control
205	2.59725913873572	0.0931915887087667	0.0375731536303966	0.159196325850349	0.95	median	hdci	Male	Control
