# Supplementary material for: Measurements of damage and repair of binary health attributes in aging mice and humans reveal that robustness and resilience decrease with age, operate over broad timescales, and are affected differently by interventions
Source: eLife. 2022 Nov 21;11:e77632. doi: 10.7554/eLife.77632 (PMC9725749; doi:10.7554/eLife.77632)
Supplement: Figure 5—source data 1. [file elife-77632-fig5-data1.zip › figure5/mouse3_damage_timescale.csv]

	time	survival	.lower	.upper	.width	.point	.interval	sex
1	0	1	1	1	0.95	median	hdci	Male
2	1.18356034678318	0.984352809012841	0.966512988292348	0.996675965697986	0.95	median	hdci	Male
3	1.34794372828084	0.978274867336039	0.956838745833801	0.993722324910747	0.95	median	hdci	Male
4	1.34794372828085	0.978274867336039	0.9568387458338	0.993722324910747	0.95	median	hdci	Male
5	1.41369708087991	0.9636922048093	0.935025660274724	0.98660007887812	0.95	median	hdci	Male
6	1.47945043347898	0.948348461715638	0.90973113348945	0.979011439915005	0.95	median	hdci	Male
7	1.51232710977851	0.939654645411428	0.895970280177972	0.975617508497347	0.95	median	hdci	Male
8	1.51232710977851	0.939654645411426	0.895970280177969	0.975617508497346	0.95	median	hdci	Male
9	2.66301078026216	0.224938695315087	0.187160566637584	0.266073485790831	0.95	median	hdci	Male
10	2.66301078026216	0.224938695315086	0.187160566637583	0.26607348579083	0.95	median	hdci	Male
11	2.76164080916075	0.219762062523154	0.183606739926363	0.259456471991663	0.95	median	hdci	Male
12	2.76164080916076	0.219762062523154	0.183606739926363	0.259456471991662	0.95	median	hdci	Male
13	2.76164080916076	0.219762062523154	0.183606739926362	0.259456471991662	0.95	median	hdci	Male
14	2.82739416175982	0.216983571774736	0.180580110799594	0.254506916115474	0.95	median	hdci	Male
15	2.82739416175982	0.216983571774736	0.180580110799594	0.254506916115474	0.95	median	hdci	Male
16	2.86027083805935	0.215695484200201	0.179411398573725	0.252399373060753	0.95	median	hdci	Male
17	2.86027083805936	0.2156954842002	0.179411398573725	0.252399373060753	0.95	median	hdci	Male
18	2.92602419065842	0.212905764982371	0.177345908608208	0.248809136610819	0.95	median	hdci	Male
19	2.92602419065842	0.212905764982371	0.177345908608208	0.248809136610819	0.95	median	hdci	Male
20	2.92602419065842	0.212905764982371	0.177345908608207	0.248809136610819	0.95	median	hdci	Male
21	4.010954508543	0.164133271586251	0.135510417768749	0.19639114014432	0.95	median	hdci	Male
22	4.010954508543	0.164133271586251	0.135510417768749	0.19639114014432	0.95	median	hdci	Male
23	4.24109124263973	0.153451524520627	0.124767777825676	0.183980381227516	0.95	median	hdci	Male
24	4.24109124263974	0.153451524520626	0.124767777825676	0.183980381227516	0.95	median	hdci	Male
25	4.27396791893926	0.15198802086083	0.12336583668365	0.18235592768989	0.95	median	hdci	Male
26	4.27396791893927	0.151988020860829	0.12336583668365	0.18235592768989	0.95	median	hdci	Male
27	4.27396791893927	0.151988020860829	0.12336583668365	0.18235592768989	0.95	median	hdci	Male
28	4.37259794783786	0.14750565012324	0.118578785197951	0.177093953142716	0.95	median	hdci	Male
29	4.37259794783787	0.14750565012324	0.118578785197951	0.177093953142716	0.95	median	hdci	Male
30	5.12876150272712	0.115905752551073	0.0898432078742723	0.144538873723611	0.95	median	hdci	Male
31	5.12876150272712	0.115905752551073	0.0898432078742722	0.144538873723611	0.95	median	hdci	Male
32	5.42465158942291	0.104980302054301	0.0789787743682969	0.131654406660012	0.95	median	hdci	Male
33	5.42465158942292	0.1049803020543	0.0789787743682968	0.131654406660012	0.95	median	hdci	Male
34	5.62191164722011	0.0982304824441458	0.0732072058378691	0.124419472866451	0.95	median	hdci	Male
35	5.75341835241825	0.0938864973352107	0.0689855347270565	0.119344629034955	0.95	median	hdci	Male
36	5.78629502871777	0.0928065020859133	0.0682021843566622	0.118311656616748	0.95	median	hdci	Male
37	5.78629502871778	0.0928065020859132	0.0682021843566622	0.118311656616747	0.95	median	hdci	Male
38	5.78629502871778	0.0928065020859131	0.0682021843566621	0.118311656616747	0.95	median	hdci	Male
39	6.47670523100797	0.0727109552063014	0.0505376057710704	0.0954986429846407	0.95	median	hdci	Male
40	6.47670523100797	0.0727109552063013	0.0505376057710704	0.0954986429846406	0.95	median	hdci	Male
41	6.93697869920143	0.0617895606325873	0.0408416847129064	0.0829139393082377	0.95	median	hdci	Male
42	7.00273205180049	0.0603968500614276	0.0396513432699109	0.0814285404447534	0.95	median	hdci	Male
43	7.00273205180049	0.0603968500614275	0.0396513432699108	0.0814285404447533	0.95	median	hdci	Male
44	7.10136208069909	0.0583149901522421	0.0382439609418848	0.0796129680125094	0.95	median	hdci	Male
45	7.10136208069909	0.0583149901522419	0.0382439609418847	0.0796129680125092	0.95	median	hdci	Male
46	7.13423875699862	0.0576818460756661	0.0377268233622014	0.0788317567956001	0.95	median	hdci	Male
47	7.13423875699863	0.0576818460756659	0.0377268233622012	0.0788317567956	0.95	median	hdci	Male
48	7.98903234078648	0.0428793435790916	0.0240704137467428	0.0620175549730491	0.95	median	hdci	Male
49	8.28492242748227	0.0388354261907093	0.0200352382295631	0.0574267323977426	0.95	median	hdci	Male
50	8.6136891904776	0.034959251375446	0.0160769025551693	0.0526625750140193	0.95	median	hdci	Male
51	9.40272942166639	0.0275636116994537	0.0111271628518337	0.0460794750706913	0.95	median	hdci	Male
52	9.86300288985985	0.0243539805073814	0.00849909270988141	0.0431815702406251	0.95	median	hdci	Male
53	10.7506731499472	0.0197870717279771	0.00442879292921803	0.0391730485404733	0.95	median	hdci	Male
