# Supplementary material for: Measurements of damage and repair of binary health attributes in aging mice and humans reveal that robustness and resilience decrease with age, operate over broad timescales, and are affected differently by interventions
Source: eLife. 2022 Nov 21;11:e77632. doi: 10.7554/eLife.77632 (PMC9725749; doi:10.7554/eLife.77632)
Supplement: Figure 5—source data 1. [file elife-77632-fig5-data1.zip › figure5/human_repair_timescale.csv]

	time	survival	.lower	.upper	.width	.point	.interval	sex	wealth.bin
1	0	1	1	1	0.95	median	hdci	Male	Bottom tercile
2	1	0.995033362403453	0.987582351073298	0.999210167908625	0.95	median	hdci	Male	Bottom tercile
3	2	0.986731637802088	0.973645909089719	0.996768512276572	0.95	median	hdci	Male	Bottom tercile
4	3	0.589758788473884	0.493655167526567	0.688215458512646	0.95	median	hdci	Male	Bottom tercile
5	4	0.23888742477812	0.215657250293285	0.263476071174064	0.95	median	hdci	Male	Bottom tercile
6	5	0.206726148379327	0.187529160641052	0.227263967190447	0.95	median	hdci	Male	Bottom tercile
7	6	0.178922931692471	0.15817754163019	0.199275570590417	0.95	median	hdci	Male	Bottom tercile
8	7	0.152901742152976	0.133895169604766	0.172929716849673	0.95	median	hdci	Male	Bottom tercile
9	8	0.12759913419572	0.111550321624358	0.14636355834647	0.95	median	hdci	Male	Bottom tercile
10	9	0.102862310439179	0.0868164195567395	0.118182719210185	0.95	median	hdci	Male	Bottom tercile
11	10	0.0792539928725723	0.0652062070094502	0.0936909700444059	0.95	median	hdci	Male	Bottom tercile
12	11	0.0578818399084971	0.0451963780484793	0.0711087012837527	0.95	median	hdci	Male	Bottom tercile
13	12	0.0396234683020944	0.0282758057792703	0.051688872114746	0.95	median	hdci	Male	Bottom tercile
14	13	0.02543228188062	0.0143117021405563	0.0367029607708926	0.95	median	hdci	Male	Bottom tercile
15	14	0.0152786207461827	0.00566861542535738	0.0271701897577827	0.95	median	hdci	Male	Bottom tercile
16	15	0.00841335370070543	0.00103948344040609	0.0204341267705477	0.95	median	hdci	Male	Bottom tercile
17	0	1	1	1	0.95	median	hdci	Female	Bottom tercile
18	1	0.997561654903751	0.993973401568794	0.999693421148043	0.95	median	hdci	Female	Bottom tercile
19	2	0.994779454571476	0.988734549360966	0.998895844147963	0.95	median	hdci	Female	Bottom tercile
20	3	0.633565211404085	0.576290746715448	0.68971063816254	0.95	median	hdci	Female	Bottom tercile
21	4	0.307617684915072	0.289182389579244	0.326407506367803	0.95	median	hdci	Female	Bottom tercile
22	5	0.234511509125272	0.215962324761879	0.255412140104129	0.95	median	hdci	Female	Bottom tercile
23	6	0.22226167080316	0.206112379586792	0.238219656916012	0.95	median	hdci	Female	Bottom tercile
24	7	0.206737171390725	0.192669982141921	0.220962454199832	0.95	median	hdci	Female	Bottom tercile
25	8	0.182787349294468	0.169536903023359	0.196925554295742	0.95	median	hdci	Female	Bottom tercile
26	9	0.151692352916231	0.139129282417239	0.164446301824546	0.95	median	hdci	Female	Bottom tercile
27	10	0.117411708573566	0.106461586064925	0.128959072522416	0.95	median	hdci	Female	Bottom tercile
28	11	0.0849151771143267	0.0741414613484821	0.0953153562626866	0.95	median	hdci	Female	Bottom tercile
29	12	0.0575998356566237	0.0475758099314118	0.0685710527792133	0.95	median	hdci	Female	Bottom tercile
30	13	0.03711738382008	0.0272880583035658	0.0473355511178047	0.95	median	hdci	Female	Bottom tercile
31	14	0.0232111632000249	0.0143081452471526	0.0327636110036518	0.95	median	hdci	Female	Bottom tercile
32	15	0.0145595976040761	0.00687645911801552	0.0236716813125671	0.95	median	hdci	Female	Bottom tercile
33	16	0.00958689365514859	0.00284629555055283	0.0182445587660106	0.95	median	hdci	Female	Bottom tercile
34	17	0.00698842967624059	0.000218540547134595	0.014629725311784	0.95	median	hdci	Female	Bottom tercile
35	0	1	1	1	0.95	median	hdci	Male	Middle tercile
36	1	0.993820925459858	0.984501366492265	0.999227574070012	0.95	median	hdci	Male	Middle tercile
37	2	0.983364816205455	0.966123062491872	0.995319974769401	0.95	median	hdci	Male	Middle tercile
38	3	0.480078369662148	0.381066055867469	0.589247970882018	0.95	median	hdci	Male	Middle tercile
39	4	0.258521476733503	0.230168546783474	0.285784157557914	0.95	median	hdci	Male	Middle tercile
40	5	0.219039673343215	0.196395594702044	0.242494000297254	0.95	median	hdci	Male	Middle tercile
41	6	0.186948289885982	0.163322616207409	0.209897860547907	0.95	median	hdci	Male	Middle tercile
42	7	0.159575736746681	0.137022140876072	0.181628912388158	0.95	median	hdci	Male	Middle tercile
43	8	0.135382519571137	0.114655474242795	0.155595534105009	0.95	median	hdci	Male	Middle tercile
44	9	0.113516216773407	0.0951697456600684	0.132811056725457	0.95	median	hdci	Male	Middle tercile
45	10	0.0936227639668232	0.0763576554949797	0.111871812262188	0.95	median	hdci	Male	Middle tercile
46	11	0.0758198217350972	0.0582348412244942	0.0926758267634383	0.95	median	hdci	Male	Middle tercile
47	12	0.0600745409206733	0.0438325592050216	0.0774761445340755	0.95	median	hdci	Male	Middle tercile
48	13	0.0466882330303622	0.0305954532661191	0.0640778087428543	0.95	median	hdci	Male	Middle tercile
49	14	0.0357077209826403	0.0194829179275903	0.0530003166434598	0.95	median	hdci	Male	Middle tercile
50	15	0.0267949872472272	0.0107945334195279	0.0444329666765161	0.95	median	hdci	Male	Middle tercile
51	16	0.0200955815766709	0.00484424666066177	0.0380790282968816	0.95	median	hdci	Male	Middle tercile
52	17	0.0150740623449775	0.000968943012312759	0.03313804700374	0.95	median	hdci	Male	Middle tercile
53	0	1	1	1	0.95	median	hdci	Female	Upper tercile
54	1	0.99294861862349	0.983672004840907	0.998911623077618	0.95	median	hdci	Female	Upper tercile
55	2	0.981332346337764	0.964357006891505	0.994197142355564	0.95	median	hdci	Female	Upper tercile
56	3	0.475407005167218	0.386086807448085	0.575360374012733	0.95	median	hdci	Female	Upper tercile
57	4	0.238593095517029	0.213105818520622	0.263616245616895	0.95	median	hdci	Female	Upper tercile
58	5	0.189627311106768	0.171028519679196	0.210703549139884	0.95	median	hdci	Female	Upper tercile
59	6	0.155511725986262	0.135919625999496	0.17479935289903	0.95	median	hdci	Female	Upper tercile
60	7	0.13011192161815	0.112327463983804	0.149161925520521	0.95	median	hdci	Female	Upper tercile
61	8	0.109964842963688	0.0941545887108844	0.127608744149408	0.95	median	hdci	Female	Upper tercile
62	9	0.092894163314542	0.0780531187177966	0.10849594168479	0.95	median	hdci	Female	Upper tercile
63	10	0.0776997593415628	0.0644721656719864	0.0922764961267101	0.95	median	hdci	Female	Upper tercile
64	11	0.063740904212867	0.0510591532632806	0.0770978670264452	0.95	median	hdci	Female	Upper tercile
65	12	0.0509030882918493	0.0390256181879835	0.0640214737825495	0.95	median	hdci	Female	Upper tercile
66	13	0.0392342157797095	0.0273926742504922	0.0522158335139991	0.95	median	hdci	Female	Upper tercile
67	14	0.0290937789623428	0.0172372552660153	0.0424822256284564	0.95	median	hdci	Female	Upper tercile
68	15	0.0206832594000113	0.00897042477789486	0.03494234588897	0.95	median	hdci	Female	Upper tercile
69	16	0.0140194223280717	0.00331664916396256	0.0283617940027932	0.95	median	hdci	Female	Upper tercile
70	17	0.00897683101786126	0.000477878467529643	0.023747980859434	0.95	median	hdci	Female	Upper tercile
71	0	1	1	1	0.95	median	hdci	Female	Middle tercile
72	1	0.99649991090127	0.991343984215501	0.999630267720982	0.95	median	hdci	Female	Middle tercile
73	2	0.990442637036366	0.980618758467612	0.997400216502219	0.95	median	hdci	Female	Middle tercile
74	3	0.585010594948693	0.506167656164792	0.661154668436085	0.95	median	hdci	Female	Middle tercile
75	4	0.286527021851702	0.262698183011583	0.308837057274078	0.95	median	hdci	Female	Middle tercile
76	5	0.230649354488422	0.206376728956771	0.255912240494594	0.95	median	hdci	Female	Middle tercile
77	6	0.211764055150165	0.192029270871888	0.231285257731083	0.95	median	hdci	Female	Middle tercile
78	7	0.192129840876689	0.174253044204502	0.209944652048139	0.95	median	hdci	Female	Middle tercile
79	8	0.168849713331208	0.152043320848466	0.186161849406663	0.95	median	hdci	Female	Middle tercile
80	9	0.143057434724426	0.126996801239578	0.158580426050381	0.95	median	hdci	Female	Middle tercile
81	10	0.116354640657713	0.102419854757622	0.131600300748191	0.95	median	hdci	Female	Middle tercile
82	11	0.0907616114270734	0.0770298021374981	0.105401239802658	0.95	median	hdci	Female	Middle tercile
83	12	0.0680903125918662	0.0540930685690866	0.0826826121888802	0.95	median	hdci	Female	Middle tercile
84	13	0.0492975678502651	0.0358217302913329	0.0645420492233896	0.95	median	hdci	Female	Middle tercile
85	14	0.0347852664341461	0.0208248933143661	0.048890998380187	0.95	median	hdci	Female	Middle tercile
86	15	0.024355618098699	0.0115891692566527	0.0390464777271269	0.95	median	hdci	Female	Middle tercile
87	16	0.017299870295291	0.00453580457128296	0.0313397796870519	0.95	median	hdci	Female	Middle tercile
88	17	0.0128123941365941	0.000931794398284467	0.0268604076913274	0.95	median	hdci	Female	Middle tercile
89	0	1	1	1	0.95	median	hdci	Male	Upper tercile
90	1	0.990102391964025	0.976508582250929	0.998302631665191	0.95	median	hdci	Male	Upper tercile
91	2	0.97458243162163	0.952314645579553	0.992105980800259	0.95	median	hdci	Male	Upper tercile
92	3	0.50090735001692	0.392885833524163	0.611778967994417	0.95	median	hdci	Male	Upper tercile
93	4	0.232722441313536	0.206335461452325	0.260918671450663	0.95	median	hdci	Male	Upper tercile
94	5	0.198399057098253	0.172795147580319	0.223390402409744	0.95	median	hdci	Male	Upper tercile
95	6	0.181893732018247	0.158387385616205	0.206351193665193	0.95	median	hdci	Male	Upper tercile
96	7	0.161709923455597	0.140015186723663	0.186165902063183	0.95	median	hdci	Male	Upper tercile
97	8	0.139541136907758	0.118593589741939	0.162192192787322	0.95	median	hdci	Male	Upper tercile
98	9	0.117083578577174	0.0965433069365439	0.137512903799808	0.95	median	hdci	Male	Upper tercile
99	10	0.0955087762603841	0.0763420046995789	0.114716949802826	0.95	median	hdci	Male	Upper tercile
100	11	0.0760535234927323	0.0579407236020071	0.0960288981630729	0.95	median	hdci	Male	Upper tercile
101	12	0.0595863395612823	0.0404219477021296	0.0793139783822529	0.95	median	hdci	Male	Upper tercile
102	13	0.0461952676209841	0.0273198192495581	0.0665350899335145	0.95	median	hdci	Male	Upper tercile
103	14	0.0356618084704507	0.0166846854840842	0.0557014008121091	0.95	median	hdci	Male	Upper tercile
104	17	0.0182981690848179	0.00178564157495518	0.0388728175376196	0.95	median	hdci	Male	Upper tercile
