# Supplementary material for: Measurements of damage and repair of binary health attributes in aging mice and humans reveal that robustness and resilience decrease with age, operate over broad timescales, and are affected differently by interventions
Source: eLife. 2022 Nov 21;11:e77632. doi: 10.7554/eLife.77632 (PMC9725749; doi:10.7554/eLife.77632)
Supplement: Figure 5—source data 1. [file elife-77632-fig5-data1.zip › figure5/human_damage_timescale.csv]

	time	survival	.lower	.upper	.width	.point	.interval	sex	wealth.bin
1	0	1	1	1	0.95	median	hdci	Male	Bottom tercile
2	1	0.99541590272173	0.988766584225835	0.999424746329352	0.95	median	hdci	Male	Bottom tercile
3	2	0.984798406258102	0.971381148618151	0.995011072283977	0.95	median	hdci	Male	Bottom tercile
4	3	0.67583806101878	0.591767754874617	0.756975085899534	0.95	median	hdci	Male	Bottom tercile
5	4	0.48281950321306	0.452561198752342	0.515237040665587	0.95	median	hdci	Male	Bottom tercile
6	5	0.429719776926503	0.39559093360443	0.463760383877965	0.95	median	hdci	Male	Bottom tercile
7	6	0.407133833390812	0.376127670653303	0.438042108662277	0.95	median	hdci	Male	Bottom tercile
8	7	0.386361685228936	0.356149639798563	0.417787779477442	0.95	median	hdci	Male	Bottom tercile
9	8	0.357008407158522	0.324639597827534	0.386920726795504	0.95	median	hdci	Male	Bottom tercile
10	9	0.313842990886918	0.285821974750575	0.342112793899787	0.95	median	hdci	Male	Bottom tercile
11	10	0.266316738014878	0.237960269327008	0.294492285320841	0.95	median	hdci	Male	Bottom tercile
12	11	0.211352463797818	0.184854734597129	0.238767250608817	0.95	median	hdci	Male	Bottom tercile
13	12	0.154184836927536	0.129476642721827	0.180287163299905	0.95	median	hdci	Male	Bottom tercile
14	13	0.10357516313071	0.0774685755158115	0.129363486771712	0.95	median	hdci	Male	Bottom tercile
15	14	0.0654538376726777	0.0408014073036082	0.0921089667350266	0.95	median	hdci	Male	Bottom tercile
16	15	0.0402941810625287	0.0193833322528653	0.0655995546644109	0.95	median	hdci	Male	Bottom tercile
17	16	0.0257455509433933	0.00835306770946578	0.0482966400034655	0.95	median	hdci	Male	Bottom tercile
18	17	0.0187744900706114	0.00248153583566528	0.0395595234159751	0.95	median	hdci	Male	Bottom tercile
19	0	1	1	1	0.95	median	hdci	Female	Bottom tercile
20	1	0.997370588691279	0.99388760538545	0.999608625176244	0.95	median	hdci	Female	Bottom tercile
21	2	0.991922482925418	0.985175334640298	0.997246142506892	0.95	median	hdci	Female	Bottom tercile
22	3	0.721948275141797	0.665079118970819	0.780239857076061	0.95	median	hdci	Female	Bottom tercile
23	4	0.412467239309397	0.391144724832455	0.43410725224444	0.95	median	hdci	Female	Bottom tercile
24	5	0.34453902040627	0.319751310765918	0.369772587435433	0.95	median	hdci	Female	Bottom tercile
25	6	0.322398165104952	0.302546095584892	0.342002663384411	0.95	median	hdci	Female	Bottom tercile
26	7	0.309531709587653	0.288104973016131	0.328773581324013	0.95	median	hdci	Female	Bottom tercile
27	8	0.282028625262703	0.263756320185159	0.299091039928478	0.95	median	hdci	Female	Bottom tercile
28	9	0.247473033874078	0.228946810941681	0.264503017943216	0.95	median	hdci	Female	Bottom tercile
29	10	0.208475615254372	0.192596436503375	0.224734633618211	0.95	median	hdci	Female	Bottom tercile
30	11	0.163792526900685	0.148983142496832	0.179119386575588	0.95	median	hdci	Female	Bottom tercile
31	12	0.116898489589445	0.101393496650888	0.131733966542629	0.95	median	hdci	Female	Bottom tercile
32	13	0.074636707245782	0.0607447924165897	0.0898822474998118	0.95	median	hdci	Female	Bottom tercile
33	14	0.0424098507795256	0.0285626792828247	0.0571384469823761	0.95	median	hdci	Female	Bottom tercile
34	15	0.0218522142783415	0.00831394241784611	0.035610917926806	0.95	median	hdci	Female	Bottom tercile
35	16	0.0104230071770175	0.000736488750772982	0.0223070685145547	0.95	median	hdci	Female	Bottom tercile
36	17	0.00469376915369417	2.88832817651159e-06	0.0167386064223487	0.95	median	hdci	Female	Bottom tercile
37	0	1	1	1	0.95	median	hdci	Male	Middle tercile
38	1	0.993554445761919	0.983753338709389	0.999169212023052	0.95	median	hdci	Male	Middle tercile
39	2	0.982129113848969	0.96447250007179	0.994927665143954	0.95	median	hdci	Male	Middle tercile
40	3	0.740728047945407	0.648723744112327	0.826721625425768	0.95	median	hdci	Male	Middle tercile
41	4	0.49999250029881	0.459635899358614	0.53801131519717	0.95	median	hdci	Male	Middle tercile
42	5	0.422245632449025	0.380164353997163	0.462819112818561	0.95	median	hdci	Male	Middle tercile
43	6	0.394792971712977	0.358926226414402	0.430913020494505	0.95	median	hdci	Male	Middle tercile
44	7	0.372019354008908	0.33531360449819	0.408549763790126	0.95	median	hdci	Male	Middle tercile
45	8	0.340328351804811	0.304344259817739	0.374782913955347	0.95	median	hdci	Male	Middle tercile
46	9	0.30216392884286	0.268288173468031	0.337267818520375	0.95	median	hdci	Male	Middle tercile
47	10	0.266078217519254	0.236109691882275	0.29894311643545	0.95	median	hdci	Male	Middle tercile
48	11	0.227761880964313	0.197020219009301	0.26097301967048	0.95	median	hdci	Male	Middle tercile
49	12	0.187230434571339	0.156783999992401	0.221929442216228	0.95	median	hdci	Male	Middle tercile
50	13	0.148079272758778	0.11235651344389	0.184363161515543	0.95	median	hdci	Male	Middle tercile
51	14	0.114155411402254	0.0713779727684341	0.155464896603125	0.95	median	hdci	Male	Middle tercile
52	15	0.0871752746851508	0.0415154566995688	0.133587507632991	0.95	median	hdci	Male	Middle tercile
53	16	0.0682612225910477	0.0250673910355369	0.119009547407513	0.95	median	hdci	Male	Middle tercile
54	17	0.0567550733743611	0.0149476863669889	0.109338410787198	0.95	median	hdci	Male	Middle tercile
55	0	1	1	1	0.95	median	hdci	Female	Upper tercile
56	1	0.994459571936469	0.986966535622236	0.999216513738463	0.95	median	hdci	Female	Upper tercile
57	2	0.983093860598236	0.969010626509132	0.993741015417389	0.95	median	hdci	Female	Upper tercile
58	3	0.776872122659207	0.695771383030737	0.852142258741668	0.95	median	hdci	Female	Upper tercile
59	4	0.51677539491644	0.481365608634076	0.551503852387899	0.95	median	hdci	Female	Upper tercile
60	5	0.454885506166547	0.417951272241975	0.492788684499608	0.95	median	hdci	Female	Upper tercile
61	6	0.420554934331233	0.386670187751578	0.453059253469883	0.95	median	hdci	Female	Upper tercile
62	7	0.396340639274003	0.364183066279154	0.430376706366373	0.95	median	hdci	Female	Upper tercile
63	8	0.373149654508732	0.339938845223091	0.405063007848349	0.95	median	hdci	Female	Upper tercile
64	9	0.340437105576759	0.308075719817052	0.371294255695424	0.95	median	hdci	Female	Upper tercile
65	10	0.288629025863917	0.258097034038546	0.318340759611431	0.95	median	hdci	Female	Upper tercile
66	11	0.226838413633559	0.195010247882136	0.25681375771289	0.95	median	hdci	Female	Upper tercile
67	12	0.16551438158718	0.134262975269044	0.197025648200837	0.95	median	hdci	Female	Upper tercile
68	13	0.114423047803778	0.0825880900485974	0.147784360441505	0.95	median	hdci	Female	Upper tercile
69	14	0.0772203603291384	0.0430057386313786	0.112737919446236	0.95	median	hdci	Female	Upper tercile
70	15	0.0528681690870892	0.0193545503031265	0.0888678067837442	0.95	median	hdci	Female	Upper tercile
71	16	0.0379505020544235	0.00894569429564005	0.0749446157840625	0.95	median	hdci	Female	Upper tercile
72	17	0.0304960876360082	0.00428740577409627	0.0673962554981751	0.95	median	hdci	Female	Upper tercile
73	0	1	1	1	0.95	median	hdci	Female	Middle tercile
74	1	0.995466446131355	0.989036080054482	0.999474105893957	0.95	median	hdci	Female	Middle tercile
75	2	0.988186809552842	0.97746106767537	0.996269633944203	0.95	median	hdci	Female	Middle tercile
76	3	0.706473005852242	0.638820641168163	0.772035438743096	0.95	median	hdci	Female	Middle tercile
77	4	0.467416856955032	0.439436583279061	0.495378503712664	0.95	median	hdci	Female	Middle tercile
78	5	0.39040671913565	0.361467737522806	0.422310817726343	0.95	median	hdci	Female	Middle tercile
79	6	0.370962937463436	0.347227760489485	0.398266780577621	0.95	median	hdci	Female	Middle tercile
80	7	0.361228955021932	0.336043506291582	0.38615916917642	0.95	median	hdci	Female	Middle tercile
81	8	0.342894413737844	0.318501125997197	0.367589365452944	0.95	median	hdci	Female	Middle tercile
82	9	0.290299880719284	0.266335297888424	0.313675901716142	0.95	median	hdci	Female	Middle tercile
83	10	0.241440820568093	0.217484608690691	0.264695356376391	0.95	median	hdci	Female	Middle tercile
84	11	0.194745172839652	0.172664192118756	0.217082041015617	0.95	median	hdci	Female	Middle tercile
85	12	0.148911967399936	0.127340466826005	0.171686070349551	0.95	median	hdci	Female	Middle tercile
86	13	0.107346030444843	0.0843678873844944	0.131914355793072	0.95	median	hdci	Female	Middle tercile
87	14	0.0732492692196943	0.0495538420445328	0.0983437312199042	0.95	median	hdci	Female	Middle tercile
88	15	0.0481794226410952	0.0265419905871477	0.0733667678331628	0.95	median	hdci	Female	Middle tercile
89	16	0.0317438625627578	0.0112679836538438	0.0546800892570414	0.95	median	hdci	Female	Middle tercile
90	17	0.0224945691204712	0.00273016262285248	0.0442243393908093	0.95	median	hdci	Female	Middle tercile
91	0	1	1	1	0.95	median	hdci	Male	Upper tercile
92	1	0.993496654462444	0.984214765116929	0.999360324082144	0.95	median	hdci	Male	Upper tercile
93	2	0.975081066418132	0.954779877688509	0.991227628363558	0.95	median	hdci	Male	Upper tercile
94	3	0.802580741610049	0.724516326456634	0.868880173530354	0.95	median	hdci	Male	Upper tercile
95	4	0.512242430308051	0.471100211908631	0.553475499476897	0.95	median	hdci	Male	Upper tercile
96	5	0.474569000196501	0.43591068758632	0.512590168872031	0.95	median	hdci	Male	Upper tercile
97	6	0.453107388560382	0.415433605360967	0.491770304401211	0.95	median	hdci	Male	Upper tercile
98	7	0.43499316435891	0.395105000037149	0.472161739144242	0.95	median	hdci	Male	Upper tercile
99	8	0.402691791003179	0.364217723149854	0.444324115031481	0.95	median	hdci	Male	Upper tercile
100	9	0.332692530332263	0.294623039570598	0.372428871956389	0.95	median	hdci	Male	Upper tercile
101	10	0.265463447927947	0.228519255409565	0.302301873822788	0.95	median	hdci	Male	Upper tercile
102	11	0.207948492829279	0.17454433891236	0.242877639096983	0.95	median	hdci	Male	Upper tercile
103	12	0.161652337528699	0.128308168447642	0.197573712107239	0.95	median	hdci	Male	Upper tercile
104	13	0.12536133198644	0.0895634262582916	0.163274144897217	0.95	median	hdci	Male	Upper tercile
105	14	0.098245098732721	0.0602824288815874	0.138929055997049	0.95	median	hdci	Male	Upper tercile
106	15	0.07846978805074	0.0389114949169502	0.120733828684032	0.95	median	hdci	Male	Upper tercile
107	16	0.0646685859722193	0.0239187690054806	0.106589716508292	0.95	median	hdci	Male	Upper tercile
108	17	0.0562089254520471	0.0174998421629958	0.10000375848728	0.95	median	hdci	Male	Upper tercile
