# Supplementary material for: Measurements of damage and repair of binary health attributes in aging mice and humans reveal that robustness and resilience decrease with age, operate over broad timescales, and are affected differently by interventions
Source: eLife. 2022 Nov 21;11:e77632. doi: 10.7554/eLife.77632 (PMC9725749; doi:10.7554/eLife.77632)
Supplement: Figure 5—figure supplement 2—source data 1. [file elife-77632-fig5-figsupp2-data1.zip]

Archive with 9 entries (8 files):
- figure5_supplement2/
- figure5_supplement2/mouse1_repair_exponential_timescale.csv
- figure5_supplement2/mouse2_repair_exponential_timescale.csv
- figure5_supplement2/mouse3_repair_exponential_timescale.csv
- figure5_supplement2/mouse1_damage_exponential_timescale.csv
- figure5_supplement2/mouse2_damage_exponential_timescale.csv
- figure5_supplement2/mouse3_damage_exponential_timescale.csv
- figure5_supplement2/human_repair_exponential_timescale.csv
- figure5_supplement2/human_damage_exponential_timescale.csv
