# Supplementary material for: Measurements of damage and repair of binary health attributes in aging mice and humans reveal that robustness and resilience decrease with age, operate over broad timescales, and are affected differently by interventions
Source: eLife. 2022 Nov 21;11:e77632. doi: 10.7554/eLife.77632 (PMC9725749; doi:10.7554/eLife.77632)
Supplement: Figure 5—figure supplement 2—source data 1. [file elife-77632-fig5-figsupp2-data1.zip › figure5_supplement2/mouse1_repair_exponential_timescale.csv]

	.lower	.upper	.width	.point	.interval	treatment	deficit	dataset	time.scale
1	1.06736106931971	1.67351503937321	0.95	median	hdci	Enalapril	Temp Score	Mouse dataset 1	1.35820315126838
2	1.28230920723293	2.19590522550261	0.95	median	hdci	Control	Temp Score	Mouse dataset 1	1.70184845030392
3	1.61885640807083	5.78021793274268	0.95	median	hdci	Enalapril	Body Weight Score	Mouse dataset 1	3.28661857192585
4	1.51394005341982	6.30509964509392	0.95	median	hdci	Control	Body Weight Score	Mouse dataset 1	3.27072652339595
5	1.94778212531022	4.0061893331622	0.95	median	hdci	Enalapril	Alopecia	Mouse dataset 1	2.83001400858306
6	1.40657557179992	5.23910187308083	0.95	median	hdci	Control	Alopecia	Mouse dataset 1	2.93065029928724
7	1.22446170410104	2.11318360647936	0.95	median	hdci	Enalapril	Loss of fur colour	Mouse dataset 1	1.65425118459884
8	1.3821766112548	2.79759869721335	0.95	median	hdci	Control	Loss of fur colour	Mouse dataset 1	2.03911296837341
9	0.266113630220754	0.933100242354997	0.95	median	hdci	Enalapril	Dermatitis	Mouse dataset 1	0.5634201943482
10	0.290535530599947	0.941621593335648	0.95	median	hdci	Control	Dermatitis	Mouse dataset 1	0.578553308353157
11	1.04319826922782	3.57230401914281	0.95	median	hdci	Control	Loss of whiskers	Mouse dataset 1	2.03198963070703
12	1.46357719140751	4.0907562042584	0.95	median	hdci	Enalapril	Loss of whiskers	Mouse dataset 1	2.56421756626826
13	2.59694381698209	5.51316451128924	0.95	median	hdci	Enalapril	Coat condition	Mouse dataset 1	3.83107686338
14	2.03536244681705	4.71626670605042	0.95	median	hdci	Control	Coat condition	Mouse dataset 1	3.18837527909058
15	0.610697834345657	9.26106274798046	0.95	median	hdci	Control	Tumours	Mouse dataset 1	2.73529098832382
16	2.53914171384931	5.41279407752222	0.95	median	hdci	Enalapril	Distended abdomen	Mouse dataset 1	3.78435170262055
17	1.72747777276927	4.38031157495185	0.95	median	hdci	Control	Distended abdomen	Mouse dataset 1	2.82609521323241
18	2.51596665889169	4.04313967864785	0.95	median	hdci	Enalapril	Kyphosis	Mouse dataset 1	3.22309903960218
19	3.69448262512697	7.36163577874798	0.95	median	hdci	Control	Kyphosis	Mouse dataset 1	5.29501106859244
20	0.785736584099712	1.33155815990164	0.95	median	hdci	Enalapril	Tail stiffening	Mouse dataset 1	1.04035664791879
21	1.05071965347282	2.04331861421241	0.95	median	hdci	Control	Tail stiffening	Mouse dataset 1	1.524318194137
22	0.613060902772289	1.43179396962694	0.95	median	hdci	Enalapril	Gait disorders	Mouse dataset 1	0.956720907193184
23	1.45355172264404	3.75831407987652	0.95	median	hdci	Control	Gait disorders	Mouse dataset 1	2.42012493563183
24	0.778386412244992	2.03268323124201	0.95	median	hdci	Enalapril	Tremor	Mouse dataset 1	1.3097913847056
25	0.561318038480409	2.57106202601287	0.95	median	hdci	Control	Tremor	Mouse dataset 1	1.27028929328951
26	8.24688850742489	20.3639120740037	0.95	median	hdci	Enalapril	Forelimb grip strength	Mouse dataset 1	13.1184883957897
27	3.88590196476813	7.73433187516147	0.95	median	hdci	Control	Forelimb grip strength	Mouse dataset 1	5.59423655133883
28	1.86506139149856	2.95802518241828	0.95	median	hdci	Enalapril	Body condition score	Mouse dataset 1	2.36290967887432
29	1.89272532390806	3.91725412371913	0.95	median	hdci	Control	Body condition score	Mouse dataset 1	2.81049765045917
30	0.969809168917284	2.17737096723798	0.95	median	hdci	Enalapril	Vestibular disturbance	Mouse dataset 1	1.50109167958916
31	0.704869525539299	1.6420836561212	0.95	median	hdci	Control	Vestibular disturbance	Mouse dataset 1	1.11651272522689
32	1.55511659144291	2.27653852263245	0.95	median	hdci	Enalapril	Hearing loss	Mouse dataset 1	1.88084117901079
33	1.66362699381346	2.78669128148386	0.95	median	hdci	Control	Hearing loss	Mouse dataset 1	2.18310572414464
34	2.95188365418949e-05	0.825015900989954	0.95	median	hdci	Enalapril	Corneal capacity	Mouse dataset 1	0.220840211337366
35	0.441181850884715	1.47645305037385	0.95	median	hdci	Control	Eye discharge/swelling	Mouse dataset 1	0.860561820086474
36	2.00205383430848e-05	0.70091397812355	0.95	median	hdci	Control	Microphthalmia	Mouse dataset 1	0.207810611649284
37	1.07682553289738	1.6400048748805	0.95	median	hdci	Enalapril	Vision loss	Mouse dataset 1	1.34898588057717
38	1.17965282088184	1.89097255174603	0.95	median	hdci	Control	Vision loss	Mouse dataset 1	1.51000471356489
39	1.31975319686983	2.00415827601765	0.95	median	hdci	Enalapril	Menace reflex	Mouse dataset 1	1.62356526823161
40	1.38293444626378	2.42370720301758	0.95	median	hdci	Control	Menace reflex	Mouse dataset 1	1.85590996640632
41	1.27416976578663	1.98609259401503	0.95	median	hdci	Enalapril	Malocclusions	Mouse dataset 1	1.61642019163782
42	1.26919498543665	2.38506336989711	0.95	median	hdci	Control	Malocclusions	Mouse dataset 1	1.76635323138177
43	0.738959640054895	2.91444645320788	0.95	median	hdci	Enalapril	Rectal prolapse	Mouse dataset 1	1.60944794309091
44	1.05348267505224	7.62782358267062	0.95	median	hdci	Control	Rectal prolapse	Mouse dataset 1	3.18029152690859
45	2.08981313974295	4.13167251190422	0.95	median	hdci	Enalapril	Breathing rate/depth	Mouse dataset 1	3.01033677871966
46	3.69399734568697	11.2473081334944	0.95	median	hdci	Control	Breathing rate/depth	Mouse dataset 1	6.63159493216524
47	1.03338113733783	1.72424299686293	0.95	median	hdci	Enalapril	Mouse grimace scale	Mouse dataset 1	1.34813789091647
48	0.989335727747582	2.03315151477746	0.95	median	hdci	Control	Mouse grimace scale	Mouse dataset 1	1.46436097507514
49	2.77992385095518	4.78497085783459	0.95	median	hdci	Enalapril	Piloerection	Mouse dataset 1	3.69580871244189
50	2.44506237900044	4.76817197064459	0.95	median	hdci	Control	Piloerection	Mouse dataset 1	3.49532789522411
