# Supplementary material for: Measurements of damage and repair of binary health attributes in aging mice and humans reveal that robustness and resilience decrease with age, operate over broad timescales, and are affected differently by interventions
Source: eLife. 2022 Nov 21;11:e77632. doi: 10.7554/eLife.77632 (PMC9725749; doi:10.7554/eLife.77632)
Supplement: Figure 5—figure supplement 2—source data 1. [file elife-77632-fig5-figsupp2-data1.zip › figure5_supplement2/mouse2_repair_exponential_timescale.csv]

	.lower	.upper	.width	.point	.interval	exercise	deficit	dataset	time.scale
1	0.207518239113238	0.538873253605036	0.95	median	hdci	Control	Temp Score	Mouse dataset 2	0.358157753596934
2	0.289579232873062	0.666845577250072	0.95	median	hdci	Exercise	Temp Score	Mouse dataset 2	0.457480869008907
3	0.784283360869363	4.52246291270511	0.95	median	hdci	Exercise	Body Weight Score	Mouse dataset 2	2.11171329926567
4	0.37412795590952	1.95119217575839	0.95	median	hdci	Control	Body Weight Score	Mouse dataset 2	0.925199946949725
5	0.708635670288254	1.84025300104073	0.95	median	hdci	Exercise	Alopecia	Mouse dataset 2	1.19027368280805
6	0.489687584473849	1.31120171371766	0.95	median	hdci	Control	Alopecia	Mouse dataset 2	0.845804097955927
7	1.6822943519352	5.71430664588194	0.95	median	hdci	Control	Loss of fur colour	Mouse dataset 2	3.25862217473108
8	0.79712782523253	3.16457890795339	0.95	median	hdci	Exercise	Loss of fur colour	Mouse dataset 2	1.64842421233766
9	0.232051616516611	0.618320874422755	0.95	median	hdci	Control	Dermatitis	Mouse dataset 2	0.397200077278683
10	0.30449680828535	1.07861725899371	0.95	median	hdci	Exercise	Dermatitis	Mouse dataset 2	0.607220739951633
11	0.511607730612817	1.34539164859576	0.95	median	hdci	Control	Loss of whiskers	Mouse dataset 2	0.856883958232061
12	0.756187977379611	2.3320240446529	0.95	median	hdci	Exercise	Coat condition	Mouse dataset 2	1.39118573034861
13	1.11121501589522	3.52070358239495	0.95	median	hdci	Control	Coat condition	Mouse dataset 2	2.0768234865496
14	0.378263158247573	1.22922599006568	0.95	median	hdci	Control	Distended abdomen	Mouse dataset 2	0.716675478525201
15	0.193980209206214	0.568349052649928	0.95	median	hdci	Exercise	Distended abdomen	Mouse dataset 2	0.360488619949649
16	1.00496592648168	2.42117129299665	0.95	median	hdci	Control	Kyphosis	Mouse dataset 2	1.62248679677949
17	1.15888393336629	2.92866123598746	0.95	median	hdci	Exercise	Kyphosis	Mouse dataset 2	1.90492377599546
18	0.43845715995472	0.906077503023076	0.95	median	hdci	Exercise	Tail stiffening	Mouse dataset 2	0.64443325038105
19	0.392217911210867	0.789581596601934	0.95	median	hdci	Control	Tail stiffening	Mouse dataset 2	0.576649844483758
20	0.308328764914224	1.03012049914709	0.95	median	hdci	Control	Gait disorders	Mouse dataset 2	0.601048501471075
21	0.348500387113108	1.04655818048306	0.95	median	hdci	Exercise	Gait disorders	Mouse dataset 2	0.635434295442624
22	0.367800654337646	0.891676796191833	0.95	median	hdci	Exercise	Tremor	Mouse dataset 2	0.603466297713554
23	0.596719269148702	1.34836644135979	0.95	median	hdci	Control	Tremor	Mouse dataset 2	0.916519901996884
24	0.774400579089565	1.69862982776259	0.95	median	hdci	Exercise	Forelimb grip strength	Mouse dataset 2	1.17570380375901
25	1.43475524277728	4.44907698725414	0.95	median	hdci	Control	Forelimb grip strength	Mouse dataset 2	2.61710921095934
26	0.517844168866491	1.31123690821884	0.95	median	hdci	Control	Body condition score	Mouse dataset 2	0.857683394145309
27	0.261130225767534	0.668830668066132	0.95	median	hdci	Exercise	Body condition score	Mouse dataset 2	0.436914974544833
28	0.914552087036087	1.70920979769068	0.95	median	hdci	Exercise	Hearing loss	Mouse dataset 2	1.29084909947283
29	1.09348188560874	2.28100771615843	0.95	median	hdci	Control	Hearing loss	Mouse dataset 2	1.61269516393311
30	0.329423699773333	2.28923670929948	0.95	median	hdci	Exercise	Cataracts	Mouse dataset 2	0.949219915928477
31	0.337407192232649	0.988962688805298	0.95	median	hdci	Control	Corneal capacity	Mouse dataset 2	0.605216498397537
32	0.25545116053037	0.855124550928989	0.95	median	hdci	Exercise	Corneal capacity	Mouse dataset 2	0.502637793386797
33	0.000135873086881057	0.400356026807955	0.95	median	hdci	Control	Eye discharge/swelling	Mouse dataset 2	0.137890461727732
34	0.149936256840239	0.651292242031485	0.95	median	hdci	Exercise	Eye discharge/swelling	Mouse dataset 2	0.353877182519824
35	0.959104121093326	1.90189918628976	0.95	median	hdci	Exercise	Vision loss	Mouse dataset 2	1.3759051745002
36	0.55198707503176	1.16135451185856	0.95	median	hdci	Control	Vision loss	Mouse dataset 2	0.830021575265516
37	0.757129292979466	1.50649808891367	0.95	median	hdci	Exercise	Menace reflex	Mouse dataset 2	1.08396089864129
38	0.820015291445854	1.83431671515578	0.95	median	hdci	Control	Menace reflex	Mouse dataset 2	1.26839887945378
39	0.381958876606043	0.973146295550279	0.95	median	hdci	Control	Malocclusions	Mouse dataset 2	0.64149157704379
40	0.366672287667237	0.885431166770736	0.95	median	hdci	Exercise	Malocclusions	Mouse dataset 2	0.593083910336671
41	0.159374878800198	1.00164845782995	0.95	median	hdci	Control	Breathing rate/depth	Mouse dataset 2	0.455343565006408
42	1.32413900170946	3.33659252153136	0.95	median	hdci	Control	Piloerection	Mouse dataset 2	2.16875255311143
43	0.500540223975695	1.11004798751502	0.95	median	hdci	Exercise	Piloerection	Mouse dataset 2	0.763047123655452
