# Supplementary material for: Measurements of damage and repair of binary health attributes in aging mice and humans reveal that robustness and resilience decrease with age, operate over broad timescales, and are affected differently by interventions
Source: eLife. 2022 Nov 21;11:e77632. doi: 10.7554/eLife.77632 (PMC9725749; doi:10.7554/eLife.77632)
Supplement: Figure 5—figure supplement 2—source data 1. [file elife-77632-fig5-figsupp2-data1.zip › figure5_supplement2/mouse3_repair_exponential_timescale.csv]

	.lower	.upper	.width	.point	.interval	deficit	dataset	time.scale
1	0.95221987724722	3.86570721718553	0.95	median	hdci	Body Weight Score	Mouse dataset 3	2.09701485257803
2	2.73140382536729	7.06754651442799	0.95	median	hdci	Alopecia	Mouse dataset 3	4.58672722286679
3	1.29465017972636	3.54054576835906	0.95	median	hdci	Loss of fur colour	Mouse dataset 3	2.23125464477172
4	1.31405145878162	3.21655831978647	0.95	median	hdci	Dermatitis	Mouse dataset 3	2.13232659435343
5	1.55217953152926	3.32257421049368	0.95	median	hdci	Coat condition	Mouse dataset 3	2.37612340927515
6	1.69675088161442	5.47585985340185	0.95	median	hdci	Tumours	Mouse dataset 3	3.19882850479828
7	2.64540244915786	5.93891153947281	0.95	median	hdci	Distended abdomen	Mouse dataset 3	4.08691617725345
8	5.94633145765355	13.1080685198873	0.95	median	hdci	Kyphosis	Mouse dataset 3	9.1412274452956
9	5.95504945242774	11.7630375395222	0.95	median	hdci	Tail stiffening	Mouse dataset 3	8.59022148213112
10	2.88324093450286	8.44599169029849	0.95	median	hdci	Gait disorders	Mouse dataset 3	5.20148591279342
11	4.31696793972817	8.34877279421785	0.95	median	hdci	Tremor	Mouse dataset 3	6.11494484417783
12	2.35938549995677	4.84392990597028	0.95	median	hdci	Forelimb grip strength	Mouse dataset 3	3.50865862054761
13	4.05925242505589	9.0671724583059	0.95	median	hdci	Body condition score	Mouse dataset 3	6.24155641815219
14	0.420056695683953	1.78328928265673	0.95	median	hdci	Vestibular disturbance	Mouse dataset 3	0.973515019792984
15	9.16238373623381	20.3461281013013	0.95	median	hdci	Hearing loss	Mouse dataset 3	14.214955599034
16	0.410098690245613	8.77512084602613	0.95	median	hdci	Cataracts	Mouse dataset 3	2.36286604744104
17	0.388227688820462	6.70178919965138	0.95	median	hdci	Corneal capacity	Mouse dataset 3	1.91754221908918
18	1.60284182124792	2.66766103196257	0.95	median	hdci	Eye discharge swelling	Mouse dataset 3	2.1092210401349
19	1.03992336338754	2.10254003537836	0.95	median	hdci	Microphthalmia	Mouse dataset 3	1.53005183878522
20	3.95999731607906	10.1468791558139	0.95	median	hdci	Vision loss	Mouse dataset 3	6.63665134276739
21	6.42931173151313	14.6657420363972	0.95	median	hdci	Menace reflex	Mouse dataset 3	9.93952469273304
22	0.000143323998253468	1.62379123731362	0.95	median	hdci	Diarrhoea	Mouse dataset 3	0.286116939358005
23	6.84070088752071	14.8990252747716	0.95	median	hdci	Breathing rate depth	Mouse dataset 3	10.4871188959235
24	3.99430945825159	10.1647836282041	0.95	median	hdci	Mouse grimace scale	Mouse dataset 3	6.63918247807717
25	3.93944796425469	19.5816878057964	0.95	median	hdci	Piloerection	Mouse dataset 3	9.34434091963686
