# Supplementary material for: Measurements of damage and repair of binary health attributes in aging mice and humans reveal that robustness and resilience decrease with age, operate over broad timescales, and are affected differently by interventions
Source: eLife. 2022 Nov 21;11:e77632. doi: 10.7554/eLife.77632 (PMC9725749; doi:10.7554/eLife.77632)
Supplement: Figure 5—figure supplement 2—source data 1. [file elife-77632-fig5-figsupp2-data1.zip › figure5_supplement2/mouse1_damage_exponential_timescale.csv]

	.lower	.upper	.width	.point	.interval	treatment	deficit	dataset	time.scale
1	2.36199650802788	4.02455460940939	0.95	median	hdci	Enalapril	Temp Score	Mouse dataset 1	3.08924217688801
2	1.87321417932456	4.29119208045206	0.95	median	hdci	Control	Temp Score	Mouse dataset 1	2.92580203860586
3	1.99942209725988	9.41118255653205	0.95	median	hdci	Enalapril	Body Weight Score	Mouse dataset 1	4.87216043276892
4	2.23716282662387	11.2622515919693	0.95	median	hdci	Control	Body Weight Score	Mouse dataset 1	5.54045701358864
5	1.9081617095901	4.09980176549899	0.95	median	hdci	Enalapril	Alopecia	Mouse dataset 1	2.90181844703448
6	0.564064912231385	4.37534742580362	0.95	median	hdci	Control	Alopecia	Mouse dataset 1	1.74141166344397
7	1.51130572171936	2.5723263927251	0.95	median	hdci	Enalapril	Loss of fur colour	Mouse dataset 1	2.0039457968407
8	0.956165755863222	1.71680551279402	0.95	median	hdci	Control	Loss of fur colour	Mouse dataset 1	1.28924337325322
9	7.27715744516227	52.1450576565745	0.95	median	hdci	Enalapril	Dermatitis	Mouse dataset 1	21.5696448066345
10	4.69213446637045	24.5422016470209	0.95	median	hdci	Control	Dermatitis	Mouse dataset 1	11.9589444115131
11	1.26048545410449	4.71343164970633	0.95	median	hdci	Control	Loss of whiskers	Mouse dataset 1	2.623148381756
12	0.876889769505115	2.72366585543337	0.95	median	hdci	Enalapril	Loss of whiskers	Mouse dataset 1	1.63831350060871
13	1.15962709685065	2.2113416377895	0.95	median	hdci	Enalapril	Coat condition	Mouse dataset 1	1.6266694792637
14	2.01024878678781	4.32762182535138	0.95	median	hdci	Control	Coat condition	Mouse dataset 1	3.01323055478274
15	2.84493047187661	5.11186070169986	0.95	median	hdci	Enalapril	Distended abdomen	Mouse dataset 1	3.85837805861236
16	1.72583683430096	3.77917433390397	0.95	median	hdci	Control	Distended abdomen	Mouse dataset 1	2.64043490150744
17	1.20298604868246	1.87514072063431	0.95	median	hdci	Enalapril	Kyphosis	Mouse dataset 1	1.51631340561477
18	0.835008270998953	1.67446784885662	0.95	median	hdci	Control	Kyphosis	Mouse dataset 1	1.20170152134361
19	3.01208919674159	5.2186065423833	0.95	median	hdci	Enalapril	Tail stiffening	Mouse dataset 1	4.03445919867541
20	1.71778489956933	3.28303955815471	0.95	median	hdci	Control	Tail stiffening	Mouse dataset 1	2.41163452924286
21	1.95162362618198	5.69937104259574	0.95	median	hdci	Enalapril	Gait disorders	Mouse dataset 1	3.47567802011898
22	1.3009084135855	4.12091442708425	0.95	median	hdci	Control	Gait disorders	Mouse dataset 1	2.41841621317687
23	1.01184430493064	13.8608449179008	0.95	median	hdci	Enalapril	Tremor	Mouse dataset 1	4.30707147454221
24	1.23897304328719	5.05034117536904	0.95	median	hdci	Control	Tremor	Mouse dataset 1	2.65863183256355
25	1.90854007942707	3.88714463983369	0.95	median	hdci	Enalapril	Forelimb grip strength	Mouse dataset 1	2.76135626134692
26	1.85589696347183	3.46877188572949	0.95	median	hdci	Control	Forelimb grip strength	Mouse dataset 1	2.58548698761006
27	1.49303223773674	2.24954097513423	0.95	median	hdci	Enalapril	Body condition score	Mouse dataset 1	1.84507674495165
28	1.4781395826914	2.9014591766094	0.95	median	hdci	Control	Body condition score	Mouse dataset 1	2.08681345160263
29	7.9138662639401	31.1416153644291	0.95	median	hdci	Enalapril	Vestibular disturbance	Mouse dataset 1	16.6946113947919
30	7.84757354054624	53.5607102217219	0.95	median	hdci	Control	Vestibular disturbance	Mouse dataset 1	21.6614346638627
31	1.72870344261095	2.60732772320752	0.95	median	hdci	Enalapril	Hearing loss	Mouse dataset 1	2.13841737212905
32	2.3018592334079	4.12264479186473	0.95	median	hdci	Control	Hearing loss	Mouse dataset 1	3.15057299609753
33	0.269228877045881	4.4874883083275	0.95	median	hdci	Enalapril	Corneal capacity	Mouse dataset 1	1.29990244606422
34	2.90933500928828	21.7459035029384	0.95	median	hdci	Enalapril	Eye discharge/swelling	Mouse dataset 1	9.24938725462249
35	1.36295856310898	7.33407177104909	0.95	median	hdci	Control	Eye discharge/swelling	Mouse dataset 1	3.53603829363648
36	2.62376223827492	13.592330361025	0.95	median	hdci	Control	Microphthalmia	Mouse dataset 1	6.61082816039198
37	2.94378555600445	4.40313650892774	0.95	median	hdci	Enalapril	Vision loss	Mouse dataset 1	3.64981849340484
38	2.4714776418238	3.85018376939271	0.95	median	hdci	Control	Vision loss	Mouse dataset 1	3.09697908736155
39	2.01275994528215	3.03971175857933	0.95	median	hdci	Enalapril	Menace reflex	Mouse dataset 1	2.48601234424192
40	1.83653559647205	3.04455601907587	0.95	median	hdci	Control	Menace reflex	Mouse dataset 1	2.40572954519694
41	1.29914480912471	2.20616037372982	0.95	median	hdci	Enalapril	Malocclusions	Mouse dataset 1	1.72819388426648
42	1.5172437560075	3.09506406121111	0.95	median	hdci	Control	Malocclusions	Mouse dataset 1	2.24521614322735
43	2.04976110992567	14.0854267758452	0.95	median	hdci	Enalapril	Rectal prolapse	Mouse dataset 1	5.76629152702377
44	1.68189517592391	6.68963652361789	0.95	median	hdci	Enalapril	Breathing rate/depth	Mouse dataset 1	3.56137463173438
45	0.709671731981202	2.32131430955617	0.95	median	hdci	Control	Breathing rate/depth	Mouse dataset 1	1.35071131411573
46	2.5551070757014	4.07312744019132	0.95	median	hdci	Enalapril	Mouse grimace scale	Mouse dataset 1	3.23099772908164
47	2.14233147469978	3.96657553124749	0.95	median	hdci	Control	Mouse grimace scale	Mouse dataset 1	2.9846894335337
48	1.23362598479005	2.09445674595132	0.95	median	hdci	Enalapril	Piloerection	Mouse dataset 1	1.62169236381129
49	1.19839068318347	2.15014206438364	0.95	median	hdci	Control	Piloerection	Mouse dataset 1	1.62377648882815
