# Supplementary material for: Measurements of damage and repair of binary health attributes in aging mice and humans reveal that robustness and resilience decrease with age, operate over broad timescales, and are affected differently by interventions
Source: eLife. 2022 Nov 21;11:e77632. doi: 10.7554/eLife.77632 (PMC9725749; doi:10.7554/eLife.77632)
Supplement: Figure 5—figure supplement 2—source data 1. [file elife-77632-fig5-figsupp2-data1.zip › figure5_supplement2/mouse2_damage_exponential_timescale.csv]

	.lower	.upper	.width	.point	.interval	exercise	deficit	dataset	time.scale
1	0.504418302150654	1.28145105719576	0.95	median	hdci	Control	Temp Score	Mouse dataset 2	0.837294011557567
2	0.58945252266684	1.44570773249414	0.95	median	hdci	Exercise	Temp Score	Mouse dataset 2	0.963300258480082
3	0.474528307769815	2.5521497169771	0.95	median	hdci	Control	Body Weight Score	Mouse dataset 2	1.17812306989983
4	0.632628519772154	6.0899423120819	0.95	median	hdci	Exercise	Body Weight Score	Mouse dataset 2	2.22176134837604
5	0.399719964652745	1.13748699930435	0.95	median	hdci	Exercise	Alopecia	Mouse dataset 2	0.709653949900786
6	0.437700805886217	1.16759746669982	0.95	median	hdci	Control	Alopecia	Mouse dataset 2	0.738148960877562
7	0.38105094722582	1.10276834928628	0.95	median	hdci	Exercise	Loss of fur colour	Mouse dataset 2	0.683010217755512
8	0.596501585537448	1.55412184257775	0.95	median	hdci	Control	Dermatitis	Mouse dataset 2	1.00827653314517
9	0.145449371142107	0.94964341457898	0.95	median	hdci	Exercise	Dermatitis	Mouse dataset 2	0.44317838061763
10	1.19936943810714	3.19680010525315	0.95	median	hdci	Control	Loss of whiskers	Mouse dataset 2	2.00921679326531
11	0.855357253922327	6.23453072651911	0.95	median	hdci	Exercise	Loss of whiskers	Mouse dataset 2	2.56906616271413
12	0.342481563702832	1.11129720089996	0.95	median	hdci	Exercise	Coat condition	Mouse dataset 2	0.638827854387042
13	0.650945936354012	2.37273159994331	0.95	median	hdci	Control	Coat condition	Mouse dataset 2	1.32241476612006
14	0.699437333230402	2.02400791225516	0.95	median	hdci	Exercise	Distended abdomen	Mouse dataset 2	1.22520171205457
15	0.942841753390104	2.36630758280145	0.95	median	hdci	Control	Distended abdomen	Mouse dataset 2	1.5618881868565
16	0.320000017047707	0.830807168523162	0.95	median	hdci	Control	Kyphosis	Mouse dataset 2	0.53898111547388
17	0.195053931737863	0.584419092815365	0.95	median	hdci	Exercise	Kyphosis	Mouse dataset 2	0.361912896651824
18	0.669475487712719	1.66260495978435	0.95	median	hdci	Exercise	Tail stiffening	Mouse dataset 2	1.09725202999209
19	1.00148484017948	2.27020403252816	0.95	median	hdci	Control	Tail stiffening	Mouse dataset 2	1.54432723421261
20	0.625211102123248	1.75633697858867	0.95	median	hdci	Control	Gait disorders	Mouse dataset 2	1.10433293323366
21	1.0220195230719	4.85493244057812	0.95	median	hdci	Exercise	Gait disorders	Mouse dataset 2	2.34898518975492
22	0.630378048641887	1.60602433952594	0.95	median	hdci	Exercise	Tremor	Mouse dataset 2	1.05722557649255
23	0.448938520565074	0.987887749673331	0.95	median	hdci	Control	Tremor	Mouse dataset 2	0.685450342135893
24	0.511610747387463	1.09288192567538	0.95	median	hdci	Exercise	Forelimb grip strength	Mouse dataset 2	0.767999186445853
25	0.412872093907082	0.967992864855978	0.95	median	hdci	Control	Forelimb grip strength	Mouse dataset 2	0.641210237376745
26	1.68707134683409	5.14183433035062	0.95	median	hdci	Exercise	Body condition score	Mouse dataset 2	3.05563752897013
27	0.897108079438274	2.10719920189785	0.95	median	hdci	Control	Body condition score	Mouse dataset 2	1.3989457898612
28	0.502014785068457	0.952810401663875	0.95	median	hdci	Exercise	Hearing loss	Mouse dataset 2	0.715133522267473
29	0.617487246805852	1.35513595987758	0.95	median	hdci	Control	Hearing loss	Mouse dataset 2	0.956548472175865
30	0.512542778140778	2.10246933050988	0.95	median	hdci	Control	Corneal capacity	Mouse dataset 2	1.12025353222691
31	0.617735811674001	2.42912561459861	0.95	median	hdci	Exercise	Corneal capacity	Mouse dataset 2	1.29183481322494
32	0.399975103398516	1.76777292720281	0.95	median	hdci	Control	Eye discharge/swelling	Mouse dataset 2	0.920851855669763
33	0.529136824314367	8.10585975913219	0.95	median	hdci	Exercise	Eye discharge/swelling	Mouse dataset 2	2.48937689937844
34	0.360166630635595	1.86554595841351	0.95	median	hdci	Control	Microphthalmia	Mouse dataset 2	0.879684475211183
35	0.437631918928504	0.967265421056675	0.95	median	hdci	Control	Vision loss	Mouse dataset 2	0.658889275424767
36	0.388329542761158	0.96686731968446	0.95	median	hdci	Exercise	Vision loss	Mouse dataset 2	0.633115799274577
37	0.471029103649337	0.979330523692707	0.95	median	hdci	Exercise	Menace reflex	Mouse dataset 2	0.703046997695347
38	0.284072795471495	0.651438058142677	0.95	median	hdci	Control	Menace reflex	Mouse dataset 2	0.440024982804992
39	0.775666713796989	5.74106124681046	0.95	median	hdci	Control	Malocclusions	Mouse dataset 2	2.3166372390837
40	0.703537738545354	2.53988924680223	0.95	median	hdci	Exercise	Malocclusions	Mouse dataset 2	1.40960834768957
41	0.229086742225584	2.98447545551524	0.95	median	hdci	Control	Mouse grimace scale	Mouse dataset 2	0.935180976071448
42	0.606834713801225	1.43878083889883	0.95	median	hdci	Exercise	Piloerection	Mouse dataset 2	0.972452597601596
43	0.424513724613948	1.08003344261624	0.95	median	hdci	Control	Piloerection	Mouse dataset 2	0.697405280230201
