# Supplementary material for: Measurements of damage and repair of binary health attributes in aging mice and humans reveal that robustness and resilience decrease with age, operate over broad timescales, and are affected differently by interventions
Source: eLife. 2022 Nov 21;11:e77632. doi: 10.7554/eLife.77632 (PMC9725749; doi:10.7554/eLife.77632)
Supplement: Figure 5—figure supplement 2—source data 1. [file elife-77632-fig5-figsupp2-data1.zip › figure5_supplement2/mouse3_damage_exponential_timescale.csv]

	.lower	.upper	.width	.point	.interval	deficit	dataset	time.scale
1	3.29754319215691	23.6511759847985	0.95	median	hdci	Body Weight Score	Mouse dataset 3	10.0692978827371
2	0.997937766238936	2.96582977681687	0.95	median	hdci	Alopecia	Mouse dataset 3	1.82045894191919
3	1.07741614919922	2.84180491915019	0.95	median	hdci	Loss of fur colour	Mouse dataset 3	1.8603485723644
4	1.57045490588621	8.17493487603145	0.95	median	hdci	Dermatitis	Mouse dataset 3	3.93146699023846
5	1.25093994998978	2.60493069421016	0.95	median	hdci	Coat condition	Mouse dataset 3	1.85611088093846
6	0.718500105888121	3.93673967572014	0.95	median	hdci	Tumours	Mouse dataset 3	1.83847335910478
7	1.0561913476638	3.32407494594687	0.95	median	hdci	Distended abdomen	Mouse dataset 3	1.98555507288299
8	1.17779720257845	2.39348314449484	0.95	median	hdci	Kyphosis	Mouse dataset 3	1.73971345432049
9	0.56508448460248	1.57078303819636	0.95	median	hdci	Tail stiffening	Mouse dataset 3	1.00886468670551
10	0.955973084989347	3.31626655011195	0.95	median	hdci	Gait disorders	Mouse dataset 3	1.87168431534895
11	1.18129112892044	2.67594636117044	0.95	median	hdci	Tremor	Mouse dataset 3	1.83195973271562
12	1.14162045680704	2.66230947297342	0.95	median	hdci	Forelimb grip strength	Mouse dataset 3	1.83649474857868
13	4.1690262274665	11.4645091433731	0.95	median	hdci	Vestibular disturbance	Mouse dataset 3	7.09318944841272
14	0.651474509270055	10.5165021697609	0.95	median	hdci	Cataracts	Mouse dataset 3	3.18122820743988
15	0.367315714623891	8.5130688432861	0.95	median	hdci	Corneal capacity	Mouse dataset 3	2.30851196695579
16	2.42743198483216	4.78009748769547	0.95	median	hdci	Eye discharge swelling	Mouse dataset 3	3.49285917336328
17	2.17858352980127	4.79423098036734	0.95	median	hdci	Microphthalmia	Mouse dataset 3	3.34495665929603
18	2.67921994226132	4.55774489351765	0.95	median	hdci	Vision loss	Mouse dataset 3	3.51822250476579
19	0.848423660123266	1.97831181820733	0.95	median	hdci	Menace reflex	Mouse dataset 3	1.36363803828705
20	1.08773230140964	2.90372388239042	0.95	median	hdci	Breathing rate depth	Mouse dataset 3	1.87048708837255
21	2.56478496932472	5.12550081597056	0.95	median	hdci	Mouse grimace scale	Mouse dataset 3	3.67324088189605
