# Supplementary material for: Measurements of damage and repair of binary health attributes in aging mice and humans reveal that robustness and resilience decrease with age, operate over broad timescales, and are affected differently by interventions
Source: eLife. 2022 Nov 21;11:e77632. doi: 10.7554/eLife.77632 (PMC9725749; doi:10.7554/eLife.77632)
Supplement: Figure 5—figure supplement 2—source data 1. [file elife-77632-fig5-figsupp2-data1.zip › figure5_supplement2/human_repair_exponential_timescale.csv]

	.lower	.upper	.width	.point	.interval	deficit	time.scale
1	4.49290862034072	5.53698043609457	0.95	median	hdci	Difficulty walking 100 yads	5.00920809206733
2	2.71531332514569	3.16593876150491	0.95	median	hdci	Difficulty sitting for 2 hours	2.93363649814166
3	3.65659996018377	4.16630343006092	0.95	median	hdci	Difficulty bathing	3.91498646164117
4	5.35483708579904	6.13060874476242	0.95	median	hdci	Difficulty using a map	5.75379584578408
5	3.71228525419042	4.38521229704656	0.95	median	hdci	Difficulty preparing a hot meal	4.04144327216533
6	5.44434946170052	6.17934354726115	0.95	median	hdci	Difficulty shopping	5.8095724235323
7	2.97728186460043	3.54379619445281	0.95	median	hdci	Difficulty using telephone	3.24518642992977
8	4.06040722086079	4.79628527114598	0.95	median	hdci	Difficulty taking medications	4.40540615280132
9	4.50500897895075	5.22701187628471	0.95	median	hdci	Difficulty doing work around the house	4.85688065290558
10	3.16397815841947	3.98943808948574	0.95	median	hdci	Difficulty managing money	3.56607336286289
11	3.30551988266829	3.94384633608399	0.95	median	hdci	Difficulty getting up from a chair	3.61666543787046
12	2.29352512935655	3.25457132383663	0.95	median	hdci	Difficulty climbing several flights of stairs	2.75669025978842
13	3.03644393685387	3.7083688554214	0.95	median	hdci	Difficulty climbing one flight of stairs	3.36332430011848
14	2.04357201382904	3.14426220507452	0.95	median	hdci	Difficulty stooping, kneeling, or crouching	2.55822917758079
15	2.40979624268268	3.09367296992025	0.95	median	hdci	Difficulty reaching/extending arms	2.74017082777969
16	2.19715045466141	2.98939235094908	0.95	median	hdci	Difficulty pulling/pushing objects	2.56789845627742
17	2.27608301793431	2.98265926736365	0.95	median	hdci	Difficulty lifting/carrying 10 lbs weights	2.61666274728677
18	2.81808176844223	3.99290188354407	0.95	median	hdci	Difficulty picking up a coin	3.34661371387737
19	3.21804089313598	4.02626664888273	0.95	median	hdci	Difficulty dressing	3.63048696396955
20	2.03503011011779	3.12866674860212	0.95	median	hdci	Difficulty walking across a room	2.55660004449927
21	1.6896934770965	2.76270924857788	0.95	median	hdci	Difficulty Eating	2.21176377605028
22	3.76206200099574	4.44768804933879	0.95	median	hdci	Difficulty getting in/out of bed	4.10795597778277
23	2.08781617123114	3.20239399609721	0.95	median	hdci	Difficulty using the toilet	2.59372831888304
