# Supplementary material for: Measurements of damage and repair of binary health attributes in aging mice and humans reveal that robustness and resilience decrease with age, operate over broad timescales, and are affected differently by interventions
Source: eLife. 2022 Nov 21;11:e77632. doi: 10.7554/eLife.77632 (PMC9725749; doi:10.7554/eLife.77632)
Supplement: Figure 5—figure supplement 2—source data 1. [file elife-77632-fig5-figsupp2-data1.zip › figure5_supplement2/human_damage_exponential_timescale.csv]

	.lower	.upper	.width	.point	.interval	deficit	time.scale
1	4.80751327983277	6.22631917950357	0.95	median	hdci	Difficulty walking 100 yads	5.49093936396239
2	8.3452518589317	10.174228141107	0.95	median	hdci	Difficulty sitting for 2 hours	9.21867884558557
3	5.76242412819485	6.65495029743861	0.95	median	hdci	Difficulty bathing	6.17607037762566
4	4.85932043537071	5.60153071030695	0.95	median	hdci	Difficulty using a map	5.22015360499378
5	5.46368641575998	6.67570122534432	0.95	median	hdci	Difficulty preparing a hot meal	6.07028275233458
6	4.73118925704758	5.40073457270254	0.95	median	hdci	Difficulty shopping	5.05291354926464
7	9.11114535002666	11.4668099663621	0.95	median	hdci	Difficulty using telephone	10.2736185809375
8	5.48636085316639	6.65189847412838	0.95	median	hdci	Difficulty taking medications	6.05801615685716
9	5.29992809777652	6.23024834526529	0.95	median	hdci	Difficulty doing work around the house	5.74341894949769
10	6.02163160943724	8.06813902137679	0.95	median	hdci	Difficulty managing money	6.99937456671777
11	6.88019292042858	8.51132999207757	0.95	median	hdci	Difficulty getting up from a chair	7.65691263335852
12	6.94774445558871	11.6069963758486	0.95	median	hdci	Difficulty climbing several flights of stairs	9.03742855154356
13	6.62715893824509	8.45209728882298	0.95	median	hdci	Difficulty climbing one flight of stairs	7.50241573440905
14	6.52303941278768	11.3242340993688	0.95	median	hdci	Difficulty stooping, kneeling, or crouching	8.72031059741821
15	8.80394982036306	12.1571279947657	0.95	median	hdci	Difficulty reaching/extending arms	10.4813396897414
16	8.05765546796939	12.4943586422768	0.95	median	hdci	Difficulty pulling/pushing objects	10.2188956282126
17	9.15537691712941	12.8907856800051	0.95	median	hdci	Difficulty lifting/carrying 10 lbs weights	10.8647363977948
18	7.98678759302831	12.4351644074421	0.95	median	hdci	Difficulty picking up a coin	10.1178189849332
19	5.91085110110078	7.69524568366769	0.95	median	hdci	Difficulty dressing	6.76166016617702
20	7.85791290113473	15.2949704233338	0.95	median	hdci	Difficulty walking across a room	11.1306718184665
21	9.15933759101348	17.7681050371802	0.95	median	hdci	Difficulty Eating	12.8339117747394
22	5.17786580655138	6.27973072946186	0.95	median	hdci	Difficulty getting in/out of bed	5.71084726671798
23	9.55358712972645	17.5386081296895	0.95	median	hdci	Difficulty using the toilet	13.0332231266282
