# Supplementary material for: Measurements of damage and repair of binary health attributes in aging mice and humans reveal that robustness and resilience decrease with age, operate over broad timescales, and are affected differently by interventions
Source: eLife. 2022 Nov 21;11:e77632. doi: 10.7554/eLife.77632 (PMC9725749; doi:10.7554/eLife.77632)
Supplement: Figure 5—figure supplement 3—source data 1. [file elife-77632-fig5-figsupp3-data1.zip › figure5_supplement3/mouse2_binned_rates.csv]

	time.bin	exercise	sex	mean.damage	mean.repair	mean.f	se.repair	se.damage	se.f	repair.num	damage.num	f.num	age	lower.repair	upper.repair	lower.damage	upper.damage	lower.f	upper.f
1	20.75	No	Female	0.249025451399177	0.699234026096211	0.233870967741935	NA	NA	NA	1	1	1	20.75	NA	NA	NA	NA	NA	NA
2	21.25	No	Female	0.213426731323475	0.427531791473253	0.235023041474654	0.104516206037998	0.0785736540044682	0.0296271912780122	7	7	7	21.25	0.323015585435255	0.532047997511251	0.134853077319007	0.292000385327943	0.205395850196642	0.264650232752667
3	21.25	No	Male	0.326365990855119	0.875229364697333	0.19758064516129	0.297019620361896	0.0730421181565022	0.00975868337908837	8	8	8	21.25	0.578209744335437	1.17224898505923	0.253323872698616	0.399408109011621	0.187821961782202	0.207339328540379
4	21.75	No	Female	0.258631103702227	0.575432232741035	0.195564516129032	0.170285997216008	0.0436266985149012	0.0195024850428919	8	8	8	21.75	0.405146235525027	0.745718229957043	0.215004405187326	0.302257802217128	0.17606203108614	0.215067001171924
5	21.75	No	Male	0.152964657210831	0.383945019670324	0.213709677419355	0.096421713738951	0.0309979281057188	0.0313203768756211	4	4	4	21.75	0.287523305931373	0.480366733409275	0.121966729105112	0.183962585316549	0.182389300543734	0.245030054294976
6	22.25	No	Female	0.155214118374835	0.54637164834442	0.241935483870968	0.0704595168674021	0.0365572482484066	0.0317865890813857	8	8	8	22.25	0.475912131477018	0.616831165211822	0.118656870126429	0.191771366623242	0.210148894789582	0.273722072952353
7	22.25	No	Male	0.195013620188379	0.558142275706691	0.195161290322581	0.177135253662042	0.0932652407486755	0.0189816166063545	5	5	5	22.25	0.381007022044649	0.735277529368734	0.101748379439704	0.288278860937055	0.176179673716226	0.214142906928935
8	22.75	No	Female	0.180273735145883	0.3000816515736	0.232974910394265	0.0582889553560121	0.0440168730160442	0.0197742620884533	9	9	9	22.75	0.241792696217588	0.358370606929612	0.136256862129839	0.224290608161927	0.213200648305812	0.252749172482719
9	22.75	No	Male	0.105274157933591	0.335664430934153	0.204838709677419	0.121513905993034	0.0356794503954234	0.0100725774167716	5	5	5	22.75	0.214150524941119	0.457178336927188	0.0695947075381678	0.140953608329015	0.194766132260648	0.214911287094191
10	23.25	No	Female	0.106344650990888	0.293415121718028	0.246639784946237	0.0535689163455001	0.0207108019633038	0.0203548463909052	12	12	12	23.25	0.239846205372528	0.346984038063528	0.0856338490275845	0.127055452954192	0.226284938555331	0.266994631337142
11	23.25	No	Male	0.105927974022373	0.27952208530306	0.211981566820276	0.0547060236214039	0.00815005134736676	0.0085698592950927	7	7	7	23.25	0.224816061681656	0.334228108924464	0.0977779226750062	0.11407802536974	0.203411707525184	0.220551426115369
12	23.75	No	Female	0.221307390887514	0.393390263090484	0.262096774193548	0.0954304672446465	0.0840144639788638	0.0161849389499896	10	10	10	23.75	0.297959795845837	0.48882073033513	0.13729292690865	0.305321854866377	0.245911835243559	0.278281713143538
13	23.75	No	Male	0.226834049341785	0.153516695377429	0.224193548387097	0.0821392464071495	0.0790175558584555	0.00861054697744461	5	5	5	23.75	0.0713774489702798	0.235655941784579	0.147816493483329	0.30585160520024	0.215583001409652	0.232804095364541
14	24.25	No	Female	0.239717343446798	0.260489832852968	0.264336917562724	0.0935107975105447	0.0340470617413834	0.0151338223602639	9	9	9	24.25	0.166979035342423	0.354000630363512	0.205670281705415	0.273764405188181	0.24920309520246	0.279470739922988
15	24.25	No	Male	0.188353691306919	0.354254788177339	0.285483870967742	0.129285880669624	0.011051190607271	0.0282373248387284	5	5	5	24.25	0.224968907507715	0.483540668846964	0.177302500699648	0.19940488191419	0.257246546129014	0.31372119580647
16	24.75	No	Female	0.226376248648945	0.410862922286455	0.308064516129032	0.0946103113549273	0.0624384404384528	0.0189816166063545	5	5	5	24.75	0.316252610931528	0.505473233641382	0.163937808210493	0.288814689087398	0.289082899522678	0.327046132735387
17	24.75	No	Male	0.187201276180552	0.194978723948063	0.278225806451613	0.194978723948063	0.0276732293139549	0.0120967741935484	2	2	2	24.75	0	0.389957447896126	0.159528046866597	0.214874505494507	0.266129032258065	0.290322580645161
18	25.25	No	Female	0.188630568613263	0.426900760545807	0.298387096774194	NA	NA	0.00806451612903225	3	3	3	25.25	NA	NA	NA	NA	0.290322580645161	0.306451612903226
19	25.25	No	Male	NA	NA	0.314516129032258	NA	NA	0.0241935483870968	2	2	2	25.25	NA	NA	NA	NA	0.290322580645161	0.338709677419355
20	25.75	No	Female	0.352178576162022	0.242037492339791	0.314516129032258	0.0247754923397895	0.119397861876306	0.00806451612903225	2	2	2	25.75	0.217262000000001	0.26681298467958	0.232780714285716	0.471576438038328	0.306451612903226	0.32258064516129
21	26.25	No	Female	1.10006075949367	0.386243555555555	0.419354838709677	NA	NA	0.0381114163407468	3	3	3	26.25	NA	NA	NA	NA	0.381243422368931	0.457466255050424
