# Supplementary material for: Measurements of damage and repair of binary health attributes in aging mice and humans reveal that robustness and resilience decrease with age, operate over broad timescales, and are affected differently by interventions
Source: eLife. 2022 Nov 21;11:e77632. doi: 10.7554/eLife.77632 (PMC9725749; doi:10.7554/eLife.77632)
Supplement: Figure 5—figure supplement 3—source data 1. [file elife-77632-fig5-figsupp3-data1.zip › figure5_supplement3/mouse3_binned_rates.csv]

	sex	time.bin	mean.damage	mean.repair	mean.f	se.repair	se.damage	se.f	var.repair	var.damage	var.f	repair.num	damage.num	f.num	age	lower.repair	upper.repair	lower.damage	upper.damage	lower.f	upper.f
1	Male	25.25	0.0585850358640431	0.0765838939911326	0.224137931034483	0.0120840360507947	0.0061514655554192	0.0125082112087933	0.0029204785455381	0.000756810569590176	0.00312910695287565	20	20	20	25.25	0.064499857940338	0.0886679300419273	0.0524335703086239	0.0647365014194623	0.211629719825689	0.236646142243276
2	Male	26.75	0.055099944506368	0.0979951964005474	0.252675386444709	0.011582488181261	0.00646125890691082	0.00808492537974237	0.00389046694160244	0.0012106881332019	0.00189561453348407	29	29	29	26.75	0.0864127082192864	0.109577684581808	0.0486386855994572	0.0615612034132788	0.244590461064966	0.260760311824451
3	Male	28.25	0.0702815871053404	0.0928143827686832	0.277726001863933	0.013073378065401	0.00725177161463285	0.00721981655588201	0.00632378891951359	0.0019457630873794	0.00192865279072176	37	37	37	28.25	0.0797410047032823	0.105887760834084	0.0630298154907075	0.0775333587199732	0.270506185308051	0.284945818419815
4	Male	29.75	0.0902359770000679	0.0503665662789351	0.310736677115987	0.00654040089310164	0.00884483743744496	0.0100509995030112	0.00188218112906933	0.00344217056897243	0.00444499400441938	44	44	44	29.75	0.0438261653858334	0.0569069671720367	0.0813911395626229	0.0990808144375129	0.300685677612976	0.320787676618999
5	Male	31.25	0.0760998313187685	0.0671470830045404	0.377394636015326	0.0126317908473475	0.0104604944417505	0.0143555306548277	0.00430817778030054	0.00295439248707914	0.0055641940303058	27	27	27	31.25	0.054515292157193	0.0797788738518879	0.065639336877018	0.086560325760519	0.363039105360498	0.391750166670153
6	Male	32.75	0.0882101720739696	0.0580261937338837	0.408965517241379	0.00849695920972982	0.0102226920680173	0.0171699670509156	0.00180495789529531	0.00261258582793759	0.00737019421323821	25	25	25	32.75	0.0495292345241539	0.0665231529436136	0.0779874800059523	0.0984328641419869	0.391795550190464	0.426135484292295
7	Male	34.25	0.132499558939246	0.0443207953672737	0.454022988505747	0.00919218323167867	0.0178373643254694	0.0167977968128696	0.00177442088385985	0.00668160288767008	0.00592548553309552	21	21	21	34.25	0.035128612135595	0.0535129785989524	0.114662194613777	0.150336923264715	0.437225191692877	0.470820785318617
8	Male	35.75	0.114176801801802	0	0.477011494252874	NA	NA	0.0608218692198757	NA	NA	0.011097899326199	3	3	3	35.75	NA	NA	NA	NA	0.416189625032998	0.537833363472749
