# Supplementary material for: Measurements of damage and repair of binary health attributes in aging mice and humans reveal that robustness and resilience decrease with age, operate over broad timescales, and are affected differently by interventions
Source: eLife. 2022 Nov 21;11:e77632. doi: 10.7554/eLife.77632 (PMC9725749; doi:10.7554/eLife.77632)
Supplement: Figure 5—figure supplement 4—source data 1. [file elife-77632-fig5-figsupp4-data1.zip › figure5_supplement4/mouse1_pruned_repair.csv]

	deficit	pruned count
0	Body condition score	12
1	Piloerection	10
2	Malocclusions	9
3	Kyphosis	8
4	Distended abdomen	6
5	Loss of fur colour	5
6	Forelimb grip strength	5
7	Coat condition	4
8	Alopecia	4
9	Hearing loss	3
10	Mouse grimace scale	3
11	Temp Score	2
12	Loss of whiskers	2
13	Menace reflex	1
14	Breathing rate/depth	1
15	Tail stiffening	1
16	Vision loss	1
