# Supplementary material for: Measurements of damage and repair of binary health attributes in aging mice and humans reveal that robustness and resilience decrease with age, operate over broad timescales, and are affected differently by interventions
Source: eLife. 2022 Nov 21;11:e77632. doi: 10.7554/eLife.77632 (PMC9725749; doi:10.7554/eLife.77632)
Supplement: Figure 5—figure supplement 4—source data 1. [file elife-77632-fig5-figsupp4-data1.zip › figure5_supplement4/mouse1_pruned_damage.csv]

	deficit	pruned count
0	Tail stiffening	16
1	Menace reflex	15
2	Vestibular disturbance	13
3	Malocclusions	12
4	Vision loss	11
5	Loss of fur colour	10
6	Gait disorders	9
7	Temp Score	8
8	Hearing loss	8
9	Body condition score	6
10	Dermatitis	6
11	Forelimb grip strength	6
12	Piloerection	6
13	Kyphosis	5
14	Mouse grimace scale	5
15	Tremor	5
16	Microphthalmia	4
17	Distended abdomen	4
18	Coat condition	4
19	Alopecia	4
20	Rectal prolapse	3
21	Breathing rate/depth	3
22	Body Weight Score	3
23	Loss of whiskers	2
24	Eye discharge/swelling	2
25	Corneal capacity	1
26	Cataracts	1
27	Tumours	1
