# Supplementary material for: Measurements of damage and repair of binary health attributes in aging mice and humans reveal that robustness and resilience decrease with age, operate over broad timescales, and are affected differently by interventions
Source: eLife. 2022 Nov 21;11:e77632. doi: 10.7554/eLife.77632 (PMC9725749; doi:10.7554/eLife.77632)
Supplement: Figure 5—figure supplement 4—source data 1. [file elife-77632-fig5-figsupp4-data1.zip › figure5_supplement4/mouse1_repair_count.csv]

	deficit	repair count
0	Vision loss	186
1	Hearing loss	174
2	Temp Score	152
3	Menace reflex	152
4	Malocclusions	132
5	Tail stiffening	116
6	Body condition score	108
7	Mouse grimace scale	106
8	Kyphosis	102
9	Piloerection	90
10	Loss of fur colour	90
11	Dermatitis	54
12	Vestibular disturbance	54
13	Forelimb grip strength	50
14	Breathing rate/depth	48
15	Coat condition	48
16	Gait disorders	48
17	Distended abdomen	44
18	Alopecia	40
19	Loss of whiskers	28
20	Tremor	28
21	Eye discharge/swelling	24
22	Body Weight Score	18
23	Microphthalmia	16
24	Rectal prolapse	14
25	Corneal capacity	10
26	Vaginal/uterine/penile prolapse	8
27	Cataracts	4
28	Tumours	2
29	Diarrhoea	2
30	Nasal discharge	0
