# Supplementary material for: Measurements of damage and repair of binary health attributes in aging mice and humans reveal that robustness and resilience decrease with age, operate over broad timescales, and are affected differently by interventions
Source: eLife. 2022 Nov 21;11:e77632. doi: 10.7554/eLife.77632 (PMC9725749; doi:10.7554/eLife.77632)
Supplement: Figure 5—figure supplement 4—source data 1. [file elife-77632-fig5-figsupp4-data1.zip › figure5_supplement4/mouse2_repair_count.csv]

	deficit	repair count
0	Tail stiffening	72
1	Hearing loss	70
2	Vision loss	66
3	Menace reflex	58
4	Temp Score	57
5	Tremor	48
6	Body condition score	46
7	Piloerection	44
8	Malocclusions	44
9	Kyphosis	40
10	Forelimb grip strength	38
11	Alopecia	36
12	Distended abdomen	34
13	Dermatitis	32
14	Corneal capacity	30
15	Gait disorders	26
16	Eye discharge/swelling	24
17	Coat condition	24
18	Loss of whiskers	22
19	Loss of fur colour	18
20	Microphthalmia	18
21	Body Weight Score	11
22	Breathing rate/depth	10
23	Cataracts	8
24	Rectal prolapse	6
25	Mouse grimace scale	4
26	Nasal discharge	2
27	Tumours	0
28	Vestibular disturbance	0
29	Vaginal/uterine/penile prolapse	0
30	Diarrhoea	0
