# Supplementary material for: Measurements of damage and repair of binary health attributes in aging mice and humans reveal that robustness and resilience decrease with age, operate over broad timescales, and are affected differently by interventions
Source: eLife. 2022 Nov 21;11:e77632. doi: 10.7554/eLife.77632 (PMC9725749; doi:10.7554/eLife.77632)
Supplement: Figure 5—figure supplement 4—source data 1. [file elife-77632-fig5-figsupp4-data1.zip › figure5_supplement4/mouse3_repair_count.csv]

	deficit	repair count
0	Eye_discharge_swelling	78
1	Microphthalmia	48
2	Tremor	36
3	Forelimb_grip_strength	34
4	Tail_stiffening	34
5	Coat_condition	32
6	Hearing_loss	26
7	Body_condition_score	26
8	Breathing_rate_depth	26
9	Distended_abdomen	26
10	Kyphosis	26
11	Dermatitis	22
12	Menace_reflex	22
13	Vision_loss	18
14	Loss_of_fur_colour	18
15	Mouse_grimace_scale	18
16	Alopecia	18
17	Gait_disorders	14
18	Vestibular_disturbance	14
19	Loss_of_whiskers	14
20	Tumours	12
21	Body_Weight_Score	10
22	Piloerection	6
23	Rectal_prolapse	4
24	Diarrhoea	2
25	Corneal_capacity	2
26	Cataracts	2
27	Nasal_discharge	0
28	Vaginal_uterine_penile_prolapse	0
