# Supplementary material for: Measurements of damage and repair of binary health attributes in aging mice and humans reveal that robustness and resilience decrease with age, operate over broad timescales, and are affected differently by interventions
Source: eLife. 2022 Nov 21;11:e77632. doi: 10.7554/eLife.77632 (PMC9725749; doi:10.7554/eLife.77632)
Supplement: Figure 5—figure supplement 4—source data 1. [file elife-77632-fig5-figsupp4-data1.zip › figure5_supplement4/human_repair_count.csv]

	deficit	repair count
0	Stooping/kneeling/crouching	964
1	Several flights of stairs	884
2	Up from chair	796
3	Lifting/carrying over 10 lbs	644
4	Work around the house/garden	466
5	Pulling/pushing large objects	457
6	Sit ~2 hours	453
7	One flight of stairs	407
8	Dressing	376
9	Reaching/extending arms	310
10	Bathing/showering	270
11	Walk 100 yards	254
12	Shopping for groceries	229
13	Picking up a 5p coin	178
14	Getting in/out of bed	157
15	Using a map in a strange place	141
16	Using the toilet	90
17	Preparing a hot meal	82
18	Walking across a room	61
19	Eating/cutting food	50
20	Managing money	44
21	Making telephone calls	39
22	Taking medications	36
